# Supplementary material for: Context dependent reference states of solvent accessibility derived from native protein structures and assessed by predictability analysis
Source: BMC Struct Biol. 2009 Apr 27;9:25. doi: 10.1186/1472-6807-9-25 (PMC2685369; doi:10.1186/1472-6807-9-25)
Supplement: Additional File 1 — Additional statistics and data sets. Details are provided in Readme file included in the compressed file. [file 1472-6807-9-25-S1.zip]

Archive with 3,459 entries (3,454 files):
- supplementary_material/ASA_dataset/
- supplementary_material/ASA_dataset/1a12A.asa
- supplementary_material/ASA_dataset/1a1xA.asa
- supplementary_material/ASA_dataset/1a2xB.asa
- supplementary_material/ASA_dataset/1a32A.asa
- supplementary_material/ASA_dataset/1a6jA.asa
- supplementary_material/ASA_dataset/1a8dA.asa
- supplementary_material/ASA_dataset/1a8lA.asa
- supplementary_material/ASA_dataset/1aa7A.asa
- supplementary_material/ASA_dataset/1abaA.asa
- supplementary_material/ASA_dataset/1ah7A.asa
- supplementary_material/ASA_dataset/1ahsA.asa
- supplementary_material/ASA_dataset/1aieA.asa
- supplementary_material/ASA_dataset/1ailA.asa
- supplementary_material/ASA_dataset/1ak0A.asa
- supplementary_material/ASA_dataset/1al3A.asa
- supplementary_material/ASA_dataset/1amfA.asa
- supplementary_material/ASA_dataset/1an9A.asa
- supplementary_material/ASA_dataset/1arbA.asa
- supplementary_material/ASA_dataset/1atzA.asa
- supplementary_material/ASA_dataset/1avqA.asa
- supplementary_material/ASA_dataset/1ay7B.asa
- supplementary_material/ASA_dataset/1ayoA.asa
- supplementary_material/ASA_dataset/1b0nB.asa
- supplementary_material/ASA_dataset/1b1cA.asa
- supplementary_material/ASA_dataset/1b35A.asa
- supplementary_material/ASA_dataset/1b35C.asa
- supplementary_material/ASA_dataset/1b35D.asa
- supplementary_material/ASA_dataset/1b3aA.asa
- supplementary_material/ASA_dataset/1b3uA.asa
- supplementary_material/ASA_dataset/1b43A.asa
- supplementary_material/ASA_dataset/1b4fA.asa
- supplementary_material/ASA_dataset/1b5eA.asa
- supplementary_material/ASA_dataset/1b77A.asa
- supplementary_material/ASA_dataset/1b79A.asa
- supplementary_material/ASA_dataset/1b8oA.asa
- supplementary_material/ASA_dataset/1bazA.asa
- supplementary_material/ASA_dataset/1beaA.asa
- supplementary_material/ASA_dataset/1bf2A.asa
- supplementary_material/ASA_dataset/1bgfA.asa
- supplementary_material/ASA_dataset/1bh5A.asa
- supplementary_material/ASA_dataset/1bjaA.asa
- supplementary_material/ASA_dataset/1bkrA.asa
- supplementary_material/ASA_dataset/1bm8A.asa
- supplementary_material/ASA_dataset/1bouA.asa
- supplementary_material/ASA_dataset/1bouB.asa
- supplementary_material/ASA_dataset/1brtA.asa
- supplementary_material/ASA_dataset/1btnA.asa
- supplementary_material/ASA_dataset/1bxyA.asa
- supplementary_material/ASA_dataset/1byiA.asa
- supplementary_material/ASA_dataset/1bykA.asa
- supplementary_material/ASA_dataset/1bylA.asa
- supplementary_material/ASA_dataset/1byrA.asa
- supplementary_material/ASA_dataset/1c02A.asa
- supplementary_material/ASA_dataset/1c1dA.asa
- supplementary_material/ASA_dataset/1c1kA.asa
- supplementary_material/ASA_dataset/1c1lA.asa
- supplementary_material/ASA_dataset/1c1yB.asa
- supplementary_material/ASA_dataset/1c4qA.asa
- supplementary_material/ASA_dataset/1c5eA.asa
- supplementary_material/ASA_dataset/1c75A.asa
- supplementary_material/ASA_dataset/1c7kA.asa
- supplementary_material/ASA_dataset/1c7nA.asa
- supplementary_material/ASA_dataset/1c7sA.asa
- supplementary_material/ASA_dataset/1c8uA.asa
- supplementary_material/ASA_dataset/1c94A.asa
- supplementary_material/ASA_dataset/1c96A.asa
- supplementary_material/ASA_dataset/1c9oA.asa
- supplementary_material/ASA_dataset/1cc8A.asa
- supplementary_material/ASA_dataset/1ccwA.asa
- supplementary_material/ASA_dataset/1ccwB.asa
- supplementary_material/ASA_dataset/1cdcA.asa
- supplementary_material/ASA_dataset/1cewI.asa
- supplementary_material/ASA_dataset/1cf3A.asa
- supplementary_material/ASA_dataset/1cfbA.asa
- supplementary_material/ASA_dataset/1cfrA.asa
- supplementary_material/ASA_dataset/1cfzA.asa
- supplementary_material/ASA_dataset/1chdA.asa
- supplementary_material/ASA_dataset/1chmA.asa
- supplementary_material/ASA_dataset/1ckmA.asa
- supplementary_material/ASA_dataset/1cmcA.asa
- supplementary_material/ASA_dataset/1cnoA.asa
- supplementary_material/ASA_dataset/1colA.asa
- supplementary_material/ASA_dataset/1cozA.asa
- supplementary_material/ASA_dataset/1cp2A.asa
- supplementary_material/ASA_dataset/1cq3A.asa
- supplementary_material/ASA_dataset/1cqmA.asa
- supplementary_material/ASA_dataset/1cqyA.asa
- supplementary_material/ASA_dataset/1ctfA.asa
- supplementary_material/ASA_dataset/1cujA.asa
- supplementary_material/ASA_dataset/1cv8A.asa
- supplementary_material/ASA_dataset/1cvrA.asa
- supplementary_material/ASA_dataset/1cvuA.asa
- supplementary_material/ASA_dataset/1czaN.asa
- supplementary_material/ASA_dataset/1czpA.asa
- supplementary_material/ASA_dataset/1d0cA.asa
- supplementary_material/ASA_dataset/1d0dA.asa
- supplementary_material/ASA_dataset/1d0qA.asa
- supplementary_material/ASA_dataset/1d2nA.asa
- supplementary_material/ASA_dataset/1d2oA.asa
- supplementary_material/ASA_dataset/1d2vA.asa
- supplementary_material/ASA_dataset/1d3bB.asa
- supplementary_material/ASA_dataset/1d4oA.asa
- supplementary_material/ASA_dataset/1d4tA.asa
- supplementary_material/ASA_dataset/1d7pM.asa
- supplementary_material/ASA_dataset/1dabA.asa
- supplementary_material/ASA_dataset/1dciA.asa
- supplementary_material/ASA_dataset/1devB.asa
- supplementary_material/ASA_dataset/1dgwA.asa
- supplementary_material/ASA_dataset/1dgwY.asa
- supplementary_material/ASA_dataset/1dj0A.asa
- supplementary_material/ASA_dataset/1dj8A.asa
- supplementary_material/ASA_dataset/1dk0A.asa
- supplementary_material/ASA_dataset/1dk8A.asa
- supplementary_material/ASA_dataset/1dkqA.asa
- supplementary_material/ASA_dataset/1dmhA.asa
- supplementary_material/ASA_dataset/1dosA.asa
- supplementary_material/ASA_dataset/1dp4A.asa
- supplementary_material/ASA_dataset/1dpgA.asa
- supplementary_material/ASA_dataset/1dqaA.asa
- supplementary_material/ASA_dataset/1dqeA.asa
- supplementary_material/ASA_dataset/1dqgA.asa
- supplementary_material/ASA_dataset/1dqtA.asa
- supplementary_material/ASA_dataset/1dqzA.asa
- supplementary_material/ASA_dataset/1ds1A.asa
- supplementary_material/ASA_dataset/1dvoA.asa
- supplementary_material/ASA_dataset/1dzfA.asa
- supplementary_material/ASA_dataset/1dzkA.asa
- supplementary_material/ASA_dataset/1e19A.asa
- supplementary_material/ASA_dataset/1e29A.asa
- supplementary_material/ASA_dataset/1e44B.asa
- supplementary_material/ASA_dataset/1e4cP.asa
- supplementary_material/ASA_dataset/1e6uA.asa
- supplementary_material/ASA_dataset/1e7lA.asa
- supplementary_material/ASA_dataset/1eaiC.asa
- supplementary_material/ASA_dataset/1earA.asa
- supplementary_material/ASA_dataset/1eb6A.asa
- supplementary_material/ASA_dataset/1ebfA.asa
- supplementary_material/ASA_dataset/1eceA.asa
- supplementary_material/ASA_dataset/1ed1A.asa
- supplementary_material/ASA_dataset/1edgA.asa
- supplementary_material/ASA_dataset/1eexA.asa
- supplementary_material/ASA_dataset/1eexB.asa
- supplementary_material/ASA_dataset/1eexG.asa
- supplementary_material/ASA_dataset/1efyA.asa
- supplementary_material/ASA_dataset/1ei7A.asa
- supplementary_material/ASA_dataset/1ei9A.asa
- supplementary_material/ASA_dataset/1ejfA.asa
- supplementary_material/ASA_dataset/1ejgA.asa
- supplementary_material/ASA_dataset/1el6A.asa
- supplementary_material/ASA_dataset/1elkA.asa
- supplementary_material/ASA_dataset/1eokA.asa
- supplementary_material/ASA_dataset/1ep3B.asa
- supplementary_material/ASA_dataset/1erwA.asa
- supplementary_material/ASA_dataset/1erzA.asa
- supplementary_material/ASA_dataset/1es5A.asa
- supplementary_material/ASA_dataset/1es9A.asa
- supplementary_material/ASA_dataset/1escA.asa
- supplementary_material/ASA_dataset/1et1A.asa
- supplementary_material/ASA_dataset/1eteA.asa
- supplementary_material/ASA_dataset/1eu3A.asa
- supplementary_material/ASA_dataset/1eu8A.asa
- supplementary_material/ASA_dataset/1eumA.asa
- supplementary_material/ASA_dataset/1euwA.asa
- supplementary_material/ASA_dataset/1ew4A.asa
- supplementary_material/ASA_dataset/1ew6A.asa
- supplementary_material/ASA_dataset/1ex2A.asa
- supplementary_material/ASA_dataset/1exsA.asa
- supplementary_material/ASA_dataset/1extA.asa
- supplementary_material/ASA_dataset/1eyhA.asa
- supplementary_material/ASA_dataset/1eyqA.asa
- supplementary_material/ASA_dataset/1ez0A.asa
- supplementary_material/ASA_dataset/1ezgA.asa
- supplementary_material/ASA_dataset/1ezjA.asa
- supplementary_material/ASA_dataset/1ezwA.asa
- supplementary_material/ASA_dataset/1f00I.asa
- supplementary_material/ASA_dataset/1f0kA.asa
- supplementary_material/ASA_dataset/1f1mA.asa
- supplementary_material/ASA_dataset/1f2dA.asa
- supplementary_material/ASA_dataset/1f2lA.asa
- supplementary_material/ASA_dataset/1f2vA.asa
- supplementary_material/ASA_dataset/1f46A.asa
- supplementary_material/ASA_dataset/1f60B.asa
- supplementary_material/ASA_dataset/1f74A.asa
- supplementary_material/ASA_dataset/1f86A.asa
- supplementary_material/ASA_dataset/1f8eA.asa
- supplementary_material/ASA_dataset/1f9yA.asa
- supplementary_material/ASA_dataset/1fc3A.asa
- supplementary_material/ASA_dataset/1fc9A.asa
- supplementary_material/ASA_dataset/1fd0A.asa
- supplementary_material/ASA_dataset/1fd3A.asa
- supplementary_material/ASA_dataset/1fj2A.asa
- supplementary_material/ASA_dataset/1fjrA.asa
- supplementary_material/ASA_dataset/1fk5A.asa
- supplementary_material/ASA_dataset/1fl0A.asa
- supplementary_material/ASA_dataset/1fl2A.asa
- supplementary_material/ASA_dataset/1fleI.asa
- supplementary_material/ASA_dataset/1flmA.asa
- supplementary_material/ASA_dataset/1fm0D.asa
- supplementary_material/ASA_dataset/1fn9A.asa
- supplementary_material/ASA_dataset/1fo0B.asa
- supplementary_material/ASA_dataset/1fobA.asa
- supplementary_material/ASA_dataset/1fp2A.asa
- supplementary_material/ASA_dataset/1fqjC.asa
- supplementary_material/ASA_dataset/1fs7A.asa
- supplementary_material/ASA_dataset/1ft5A.asa
- supplementary_material/ASA_dataset/1ftrA.asa
- supplementary_material/ASA_dataset/1fuiA.asa
- supplementary_material/ASA_dataset/1fxkC.asa
- supplementary_material/ASA_dataset/1fxoA.asa
- supplementary_material/ASA_dataset/1fzcA.asa
- supplementary_material/ASA_dataset/1g12A.asa
- supplementary_material/ASA_dataset/1g1tA.asa
- supplementary_material/ASA_dataset/1g2cA.asa
- supplementary_material/ASA_dataset/1g2cB.asa
- supplementary_material/ASA_dataset/1g2rA.asa
- supplementary_material/ASA_dataset/1g5aA.asa
- supplementary_material/ASA_dataset/1g61A.asa
- supplementary_material/ASA_dataset/1g66A.asa
- supplementary_material/ASA_dataset/1g6gA.asa
- supplementary_material/ASA_dataset/1g6hA.asa
- supplementary_material/ASA_dataset/1g6sA.asa
- supplementary_material/ASA_dataset/1g6xA.asa
- supplementary_material/ASA_dataset/1g73A.asa
- supplementary_material/ASA_dataset/1g8eA.asa
- supplementary_material/ASA_dataset/1g8kA.asa
- supplementary_material/ASA_dataset/1g8lA.asa
- supplementary_material/ASA_dataset/1g9gA.asa
- supplementary_material/ASA_dataset/1gakA.asa
- supplementary_material/ASA_dataset/1gbsA.asa
- supplementary_material/ASA_dataset/1gciA.asa
- supplementary_material/ASA_dataset/1gd8A.asa
- supplementary_material/ASA_dataset/1gjwA.asa
- supplementary_material/ASA_dataset/1gk7A.asa
- supplementary_material/ASA_dataset/1gk9A.asa
- supplementary_material/ASA_dataset/1gk9B.asa
- supplementary_material/ASA_dataset/1gl1I.asa
- supplementary_material/ASA_dataset/1gmuA.asa
- supplementary_material/ASA_dataset/1gnlA.asa
- supplementary_material/ASA_dataset/1gnyA.asa
- supplementary_material/ASA_dataset/1go4A.asa
- supplementary_material/ASA_dataset/1go4E.asa
- supplementary_material/ASA_dataset/1gp0A.asa
- supplementary_material/ASA_dataset/1gpiA.asa
- supplementary_material/ASA_dataset/1gprA.asa
- supplementary_material/ASA_dataset/1gqiA.asa
- supplementary_material/ASA_dataset/1gs5A.asa
- supplementary_material/ASA_dataset/1gs9A.asa
- supplementary_material/ASA_dataset/1gsaA.asa
- supplementary_material/ASA_dataset/1gu2A.asa
- supplementary_material/ASA_dataset/1gu7A.asa
- supplementary_material/ASA_dataset/1gudA.asa
- supplementary_material/ASA_dataset/1guiA.asa
- supplementary_material/ASA_dataset/1gutA.asa
- supplementary_material/ASA_dataset/1gvdA.asa
- supplementary_material/ASA_dataset/1gvhA.asa
- supplementary_material/ASA_dataset/1gvpA.asa
- supplementary_material/ASA_dataset/1gweA.asa
- supplementary_material/ASA_dataset/1gwmA.asa
- supplementary_material/ASA_dataset/1gwyA.asa
- supplementary_material/ASA_dataset/1gxjA.asa
- supplementary_material/ASA_dataset/1gxmA.asa
- supplementary_material/ASA_dataset/1gxuA.asa
- supplementary_material/ASA_dataset/1gxyA.asa
- supplementary_material/ASA_dataset/1gzsB.asa
- supplementary_material/ASA_dataset/1h03P.asa
- supplementary_material/ASA_dataset/1h0hB.asa
- supplementary_material/ASA_dataset/1h16A.asa
- supplementary_material/ASA_dataset/1h21A.asa
- supplementary_material/ASA_dataset/1h4gA.asa
- supplementary_material/ASA_dataset/1h4rA.asa
- supplementary_material/ASA_dataset/1h6lA.asa
- supplementary_material/ASA_dataset/1h72C.asa
- supplementary_material/ASA_dataset/1h8pA.asa
- supplementary_material/ASA_dataset/1hbnB.asa
- supplementary_material/ASA_dataset/1hbnC.asa
- supplementary_material/ASA_dataset/1hd2A.asa
- supplementary_material/ASA_dataset/1hdoA.asa
- supplementary_material/ASA_dataset/1he1A.asa
- supplementary_material/ASA_dataset/1hf8A.asa
- supplementary_material/ASA_dataset/1hgvA.asa
- supplementary_material/ASA_dataset/1hi9A.asa
- supplementary_material/ASA_dataset/1hk8A.asa
- supplementary_material/ASA_dataset/1hm9A.asa
- supplementary_material/ASA_dataset/1hp1A.asa
- supplementary_material/ASA_dataset/1hq0A.asa
- supplementary_material/ASA_dataset/1hqz1.asa
- supplementary_material/ASA_dataset/1hs6A.asa
- supplementary_material/ASA_dataset/1ht6A.asa
- supplementary_material/ASA_dataset/1htrP.asa
- supplementary_material/ASA_dataset/1hufA.asa
- supplementary_material/ASA_dataset/1hulA.asa
- supplementary_material/ASA_dataset/1hw7A.asa
- supplementary_material/ASA_dataset/1hwxA.asa
- supplementary_material/ASA_dataset/1hx0A.asa
- supplementary_material/ASA_dataset/1hypA.asa
- supplementary_material/ASA_dataset/1hz4A.asa
- supplementary_material/ASA_dataset/1hztA.asa
- supplementary_material/ASA_dataset/1i1wA.asa
- supplementary_material/ASA_dataset/1i27A.asa
[truncated: 3,159 more entries]
