# Supplementary material for: Context dependent reference states of solvent accessibility derived from native protein structures and assessed by predictability analysis
Source: BMC Struct Biol. 2009 Apr 27;9:25. doi: 10.1186/1472-6807-9-25 (PMC2685369; doi:10.1186/1472-6807-9-25)
Supplement: Additional File 1 — Additional statistics and data sets. Details are provided in Readme file included in the compressed file. [file 1472-6807-9-25-S1.zip › supplementary_material/ASA_dataset/1a12A.asa]

K	172	0.62774	0.83617
K	164	0.76995	0.79728
V	42	0.25150	0.27326
K	130	0.63725	0.63199
V	13	0.09353	0.08458
S	20	0.16807	0.17065
H	2	0.00962	0.01100
R	53	0.22747	0.23144
S	34	0.30357	0.29010
H	22	0.11111	0.12095
S	54	0.44262	0.46075
T	58	0.40278	0.41817
E	86	0.49711	0.49227
P	47	0.32867	0.33122
G	4	0.04255	0.05083
L	54	0.28571	0.29492
V	1	0.00704	0.00651
L	0	0.00000	0.00000
T	0	0.00000	0.00000
L	0	0.00000	0.00000
G	0	0.00000	0.00000
Q	26	0.11354	0.14558
G	1	0.01149	0.01271
D	80	0.44444	0.55517
V	46	0.22886	0.29928
G	2	0.02410	0.02541
Q	0	0.00000	0.00000
L	2	0.01042	0.01092
G	6	0.06977	0.07624
L	38	0.19487	0.20754
G	14	0.14894	0.17789
E	126	0.58333	0.72124
N	157	0.87222	1.07240
V	24	0.19200	0.15615
M	67	0.38286	0.33483
E	71	0.39665	0.40641
R	96	0.36923	0.41921
K	95	0.46569	0.46184
K	103	0.51244	0.50073
P	9	0.06000	0.06342
A	11	0.09821	0.09982
L	68	0.35602	0.37138
V	3	0.02273	0.01952
S	103	0.85833	0.87884
I	29	0.17059	0.15676
P	101	0.82114	0.71177
E	51	0.23721	0.29193
D	87	0.43719	0.60375
V	1	0.00704	0.00651
V	10	0.05650	0.06506
Q	14	0.07368	0.07839
A	1	0.00877	0.00907
E	52	0.25871	0.29765
A	8	0.06897	0.07260
G	3	0.03125	0.03812
G	7	0.08140	0.08895
M	54	0.32727	0.26987
H	2	0.01064	0.01100
T	0	0.00000	0.00000
V	0	0.00000	0.00000
C	0	0.00000	0.00000
L	1	0.00658	0.00546
S	1	0.00763	0.00853
K	107	0.50952	0.52018
S	59	0.43382	0.50341
G	2	0.02151	0.02541
Q	64	0.32323	0.35834
V	4	0.02963	0.02602
Y	15	0.07538	0.07019
S	0	0.00000	0.00000
F	0	0.00000	0.00000
G	0	0.00000	0.00000
C	38	0.45783	0.27066
N	10	0.05988	0.06831
D	120	0.66298	0.83276
E	34	0.16190	0.19462
G	0	0.00000	0.00000
A	2	0.01770	0.01815
L	0	0.00000	0.00000
G	3	0.03704	0.03812
R	31	0.11742	0.13537
D	128	0.73563	0.88827
T	30	0.18293	0.21629
S	96	0.75000	0.81911
V	108	0.69677	0.70267
E	168	0.77419	0.96165
G	9	0.09677	0.11436
S	24	0.17778	0.20478
E	45	0.22277	0.25758
M	12	0.07407	0.05997
V	67	0.53600	0.43591
P	29	0.20423	0.20437
G	13	0.13402	0.16518
K	78	0.35455	0.37919
V	5	0.03497	0.03253
E	138	0.74595	0.78993
L	33	0.18966	0.18023
Q	185	0.94388	1.03583
E	59	0.29798	0.33772
K	82	0.37788	0.39864
V	1	0.00667	0.00651
V	24	0.13559	0.15615
Q	10	0.05376	0.05599
V	2	0.01258	0.01301
S	4	0.03030	0.03413
A	12	0.10811	0.10889
G	3	0.03261	0.03812
D	57	0.30645	0.39556
S	9	0.06977	0.07679
H	0	0.00000	0.00000
T	0	0.00000	0.00000
A	0	0.00000	0.00000
A	0	0.00000	0.00000
L	0	0.00000	0.00000
T	0	0.00000	0.00000
D	26	0.14208	0.18043
D	18	0.10056	0.12491
G	5	0.05495	0.06353
R	32	0.13008	0.13974
V	0	0.00000	0.00000
F	20	0.10753	0.09965
L	0	0.00000	0.00000
W	1	0.00556	0.00416
G	0	0.00000	0.00000
S	0	0.00000	0.00000
F	0	0.00000	0.00000
R	82	0.34454	0.35808
D	24	0.13559	0.16655
N	120	0.67797	0.81967
N	128	0.72727	0.87432
G	22	0.25882	0.27954
V	48	0.34043	0.31230
I	5	0.03165	0.02703
G	0	0.00000	0.00000
L	2	0.01156	0.01092
L	45	0.25714	0.24577
E	109	0.57368	0.62393
P	40	0.32787	0.28189
M	162	1.00000	0.80960
K	116	0.56311	0.56393
K	98	0.47343	0.47642
S	20	0.15625	0.17065
M	76	0.39583	0.37981
V	91	0.72800	0.59206
P	24	0.18182	0.16913
V	51	0.39844	0.33182
Q	82	0.44086	0.45913
V	10	0.07299	0.06506
Q	124	0.66667	0.69429
L	26	0.15951	0.14200
D	136	0.77714	0.94379
V	24	0.17778	0.15615
P	44	0.33333	0.31008
V	2	0.01389	0.01301
V	0	0.00000	0.00000
K	20	0.09804	0.09723
V	5	0.03472	0.03253
A	14	0.12174	0.12704
S	21	0.14583	0.17918
G	3	0.03261	0.03812
N	32	0.17297	0.21858
D	13	0.07927	0.09022
H	0	0.00000	0.00000
L	0	0.00000	0.00000
V	2	0.01493	0.01301
M	0	0.00000	0.00000
L	5	0.03247	0.02731
T	1	0.00617	0.00721
A	7	0.05785	0.06352
D	68	0.36957	0.47189
G	3	0.03158	0.03812
D	14	0.07692	0.09715
L	0	0.00000	0.00000
Y	37	0.18782	0.17314
T	0	0.00000	0.00000
L	0	0.00000	0.00000
G	0	0.00000	0.00000
C	7	0.04698	0.04986
G	1	0.01266	0.01271
E	50	0.25000	0.28620
Q	47	0.22275	0.26316
G	2	0.02151	0.02541
Q	1	0.00529	0.00560
L	1	0.00521	0.00546
G	5	0.06173	0.06353
R	31	0.12602	0.13537
V	2	0.01587	0.01301
P	39	0.28261	0.27484
E	120	0.60000	0.68689
L	5	0.03401	0.02731
F	24	0.12060	0.11958
A	68	0.60714	0.61706
N	158	0.86813	1.07923
R	86	0.33725	0.37555
G	33	0.35106	0.41931
G	11	0.11458	0.13977
R	111	0.44048	0.48472
Q	123	0.58571	0.68869
G	10	0.11364	0.12706
L	17	0.08901	0.09285
E	115	0.53991	0.65827
R	112	0.45528	0.48908
L	3	0.01765	0.01638
L	1	0.00485	0.00546
V	70	0.50000	0.45543
P	28	0.20896	0.19732
K	78	0.37500	0.37919
C	24	0.27907	0.17094
V	0	0.00000	0.00000
M	126	0.74118	0.62969
L	16	0.08889	0.08738
K	135	0.62500	0.65630
S	29	0.22481	0.24744
R	130	0.50781	0.56769
G	90	0.95745	1.14358
S	64	0.46377	0.54608
R	157	0.61328	0.68559
G	47	0.53409	0.59720
H	42	0.22460	0.23090
V	15	0.16667	0.09759
R	89	0.39910	0.38865
F	2	0.01307	0.00997
Q	9	0.04412	0.05039
D	15	0.09091	0.10409
A	2	0.01852	0.01815
F	24	0.11374	0.11958
C	18	0.18947	0.12821
G	3	0.03659	0.03812
A	5	0.04505	0.04537
Y	60	0.30303	0.28077
F	0	0.00000	0.00000
T	0	0.00000	0.00000
F	0	0.00000	0.00000
A	0	0.00000	0.00000
I	5	0.02825	0.02703
S	3	0.02542	0.02560
H	52	0.25616	0.28587
E	91	0.44608	0.52089
G	13	0.14444	0.16518
H	65	0.34759	0.35734
V	4	0.04762	0.02602
Y	5	0.02075	0.02340
G	0	0.00000	0.00000
F	0	0.00000	0.00000
G	0	0.00000	0.00000
L	13	0.06736	0.07100
S	0	0.00000	0.00000
N	59	0.31383	0.40301
Y	60	0.32258	0.28077
H	38	0.24675	0.20891
Q	0	0.00000	0.00000
L	0	0.00000	0.00000
G	3	0.03261	0.03812
T	11	0.07237	0.07931
P	117	0.80137	0.82452
G	40	0.42105	0.50826
T	57	0.38000	0.41096
E	155	0.73460	0.88724
S	27	0.22500	0.23038
C	16	0.20513	0.11396
F	53	0.37857	0.26408
I	80	0.52632	0.43243
P	8	0.06107	0.05638
Q	78	0.36449	0.43673
N	31	0.18343	0.21175
L	6	0.03261	0.03277
T	94	0.59873	0.67772
S	30	0.24390	0.25597
F	5	0.02551	0.02491
K	114	0.51584	0.55421
N	50	0.28902	0.34153
S	99	0.77344	0.84471
T	35	0.22152	0.25234
K	22	0.10046	0.10695
S	12	0.09231	0.10239
W	14	0.05534	0.05821
V	49	0.34752	0.31880
G	9	0.11111	0.11436
F	13	0.06103	0.06477
S	12	0.08955	0.10239
G	11	0.11111	0.13977
G	2	0.02174	0.02541
Q	58	0.30052	0.32475
H	28	0.15556	0.15393
H	0	0.00000	0.00000
T	0	0.00000	0.00000
V	0	0.00000	0.00000
C	0	0.00000	0.00000
M	14	0.11570	0.06997
D	0	0.00000	0.00000
S	52	0.38519	0.44369
E	38	0.17674	0.21752
G	3	0.03261	0.03812
K	15	0.06849	0.07292
A	1	0.00962	0.00907
Y	6	0.02490	0.02808
S	0	0.00000	0.00000
L	0	0.00000	0.00000
G	0	0.00000	0.00000
R	40	0.15326	0.17467
A	8	0.07080	0.07260
E	86	0.46486	0.49227
Y	105	0.44872	0.49134
G	2	0.02564	0.02541
R	1	0.00426	0.00437
L	2	0.01070	0.01092
G	2	0.02326	0.02541
L	24	0.12308	0.13108
G	3	0.03191	0.03812
E	140	0.62222	0.80137
G	62	0.65957	0.78780
A	20	0.15873	0.18149
E	146	0.68224	0.83572
E	78	0.41053	0.44648
K	69	0.32701	0.33544
S	47	0.35606	0.40102
I	97	0.57059	0.52432
P	19	0.14504	0.13390
T	35	0.22581	0.25234
L	21	0.11413	0.11469
I	6	0.03529	0.03243
S	14	0.11475	0.11945
R	24	0.08362	0.10480
L	6	0.03448	0.03277
P	9	0.06383	0.06342
A	28	0.25225	0.25408
V	0	0.00000	0.00000
S	56	0.41176	0.47782
S	37	0.29134	0.31570
V	22	0.15172	0.14314
A	9	0.09474	0.08167
C	14	0.10370	0.09972
G	3	0.03659	0.03812
A	22	0.19130	0.19964
S	8	0.05926	0.06826
V	0	0.00000	0.00000
G	0	0.00000	0.00000
Y	0	0.00000	0.00000
A	0	0.00000	0.00000
V	1	0.00685	0.00651
T	2	0.01379	0.01442
K	130	0.57018	0.63199
D	60	0.33708	0.41638
G	12	0.13187	0.15248
R	54	0.21951	0.23581
V	2	0.01818	0.01301
F	11	0.05759	0.05481
A	0	0.00000	0.00000
W	0	0.00000	0.00000
G	0	0.00000	0.00000
M	31	0.15196	0.15492
G	0	0.00000	0.00000
T	80	0.51613	0.57678
N	24	0.16000	0.16393
Y	32	0.18391	0.14974
Q	0	0.00000	0.00000
L	2	0.01042	0.01092
G	3	0.03261	0.03812
T	50	0.30675	0.36049
G	8	0.10000	0.10165
Q	117	0.56796	0.65510
D	66	0.38824	0.45802
E	134	0.62326	0.76703
D	54	0.29834	0.37474
A	12	0.11111	0.10889
W	61	0.31937	0.25364
S	7	0.06195	0.05973
P	5	0.03497	0.03524
V	53	0.37589	0.34483
E	67	0.35079	0.38351
M	6	0.03871	0.02999
M	123	0.75926	0.61469
G	15	0.17442	0.19060
K	164	0.73874	0.79728
Q	46	0.25000	0.25756
L	18	0.10778	0.09831
E	120	0.59113	0.68689
N	113	0.66082	0.77186
R	44	0.19383	0.19214
V	12	0.08889	0.07807
V	10	0.07634	0.06506
L	50	0.28736	0.27307
S	29	0.22137	0.24744
V	13	0.08228	0.08458
S	10	0.07353	0.08532
S	10	0.07143	0.08532
G	9	0.09091	0.11436
G	23	0.25000	0.29225
Q	63	0.32642	0.35274
H	0	0.00000	0.00000
T	0	0.00000	0.00000
V	0	0.00000	0.00000
L	0	0.00000	0.00000
L	2	0.00971	0.01092
V	0	0.00000	0.00000
K	39	0.18056	0.18960
D	97	0.53297	0.67314
K	97	0.44091	0.47156
E	69	0.34328	0.39496
Q	126	0.55752	0.70549
S	167	0.94350	1.42491
