# Supplementary material for: Context dependent reference states of solvent accessibility derived from native protein structures and assessed by predictability analysis
Source: BMC Struct Biol. 2009 Apr 27;9:25. doi: 10.1186/1472-6807-9-25 (PMC2685369; doi:10.1186/1472-6807-9-25)
Supplement: Additional File 1 — Additional statistics and data sets. Details are provided in Readme file included in the compressed file. [file 1472-6807-9-25-S1.zip › supplementary_material/ASA_dataset/1a1xA.asa]

A	41	0.24551	0.37205
G	84	0.88421	1.06734
E	83	0.39151	0.47510
D	68	0.34171	0.47189
V	25	0.12438	0.16265
G	58	0.67442	0.73698
A	86	0.91489	0.78040
P	17	0.13178	0.11980
P	2	0.01389	0.01409
D	77	0.43750	0.53435
H	47	0.27811	0.25838
L	0	0.00000	0.00000
W	138	0.69000	0.57380
V	34	0.36170	0.22121
H	19	0.11875	0.10445
Q	90	0.54217	0.50392
E	101	0.48325	0.57813
G	9	0.10227	0.11436
I	25	0.14881	0.13514
Y	2	0.00952	0.00936
R	90	0.36000	0.39301
D	8	0.04624	0.05552
E	64	0.31527	0.36634
Y	151	0.70892	0.70660
Q	161	0.87500	0.90146
R	79	0.31727	0.34498
T	11	0.07483	0.07931
W	0	0.00000	0.00000
V	42	0.33333	0.27326
A	8	0.07619	0.07260
V	61	0.42958	0.39688
V	51	0.35417	0.33182
E	65	0.30233	0.37207
E	124	0.61084	0.70979
E	81	0.38942	0.46365
T	147	1.00000	1.05984
S	111	0.90244	0.94710
F	60	0.31250	0.29895
L	22	0.12644	0.12015
R	57	0.23457	0.24891
A	0	0.00000	0.00000
R	77	0.30556	0.33624
V	0	0.00000	0.00000
Q	39	0.21547	0.21837
Q	46	0.26901	0.25756
I	67	0.45890	0.36216
Q	184	0.95833	1.03024
V	37	0.25000	0.24073
P	118	0.89394	0.83157
L	67	0.35450	0.36592
G	50	0.52083	0.63532
D	146	0.79781	1.01319
A	61	0.52137	0.55354
A	32	0.27826	0.29038
R	182	0.78112	0.79476
P	85	0.65891	0.59901
S	81	0.58273	0.69113
H	138	0.72632	0.75866
L	18	0.11043	0.09831
L	145	0.78378	0.79192
T	128	0.81529	0.92286
S	27	0.19853	0.23038
Q	111	0.51628	0.62150
L	13	0.08784	0.07100
P	9	0.06818	0.06342
L	71	0.38587	0.38777
M	25	0.22523	0.12494
W	0	0.00000	0.00000
Q	99	0.54098	0.55431
L	48	0.29630	0.26215
Y	88	0.41315	0.41179
P	84	0.61314	0.59197
E	148	0.69811	0.84717
E	95	0.47980	0.54379
R	66	0.27615	0.28821
Y	0	0.00000	0.00000
M	47	0.32867	0.23488
D	5	0.02976	0.03470
N	63	0.35593	0.43033
N	82	0.45556	0.56011
S	71	0.52206	0.60580
R	112	0.39024	0.48908
L	37	0.28462	0.20208
W	3	0.01288	0.01247
Q	59	0.34911	0.33035
I	17	0.11644	0.09189
Q	81	0.44022	0.45353
H	58	0.32222	0.31886
H	26	0.15116	0.14294
L	43	0.35537	0.23484
M	81	0.45763	0.40480
V	37	0.32743	0.24073
R	236	0.90769	1.03057
G	65	0.69892	0.82592
V	38	0.23750	0.24723
Q	25	0.13228	0.13998
E	12	0.06383	0.06869
L	0	0.00000	0.00000
L	23	0.13295	0.12561
L	0	0.00000	0.00000
K	49	0.23005	0.23821
L	45	0.27439	0.24577
L	45	0.29032	0.24577
P	118	0.83099	0.83157
D	121	0.68750	0.83969
D	211	0.96789	1.46426
