# Supplementary material for: Context dependent reference states of solvent accessibility derived from native protein structures and assessed by predictability analysis
Source: BMC Struct Biol. 2009 Apr 27;9:25. doi: 10.1186/1472-6807-9-25 (PMC2685369; doi:10.1186/1472-6807-9-25)
Supplement: Additional File 1 — Additional statistics and data sets. Details are provided in Readme file included in the compressed file. [file 1472-6807-9-25-S1.zip › supplementary_material/ASA_dataset/1a2xB.asa]

E	3	0.01230	0.01717
E	8	0.04211	0.04579
K	72	0.32579	0.35002
R	43	0.18534	0.18777
N	32	0.19162	0.21858
R	17	0.06996	0.07424
A	45	0.38793	0.40835
I	43	0.25904	0.23243
T	8	0.05229	0.05768
A	45	0.39130	0.40835
R	86	0.31970	0.37555
R	16	0.06723	0.06987
Q	106	0.51456	0.59351
H	83	0.43915	0.45629
L	0	0.00000	0.00000
K	23	0.10648	0.11181
S	37	0.28462	0.31570
V	16	0.11034	0.10410
M	1	0.00588	0.00500
L	15	0.09375	0.08192
Q	116	0.58586	0.64950
I	15	0.09554	0.08108
A	0	0.00000	0.00000
A	31	0.27434	0.28131
T	70	0.49296	0.50469
E	66	0.32353	0.37779
L	28	0.16970	0.15292
E	117	0.57353	0.66972
K	166	0.79048	0.80700
E	103	0.52020	0.58958
E	185	0.75203	1.05896
