# Supplementary material for: Context dependent reference states of solvent accessibility derived from native protein structures and assessed by predictability analysis
Source: BMC Struct Biol. 2009 Apr 27;9:25. doi: 10.1186/1472-6807-9-25 (PMC2685369; doi:10.1186/1472-6807-9-25)
Supplement: Additional File 1 — Additional statistics and data sets. Details are provided in Readme file included in the compressed file. [file 1472-6807-9-25-S1.zip › supplementary_material/ASA_dataset/1a6jA.asa]

L	18	0.08036	0.09831
Q	17	0.08333	0.09518
L	5	0.03165	0.02731
S	45	0.31034	0.38396
S	78	0.61417	0.66553
V	4	0.02685	0.02602
L	0	0.00000	0.00000
N	28	0.16092	0.19126
R	103	0.42041	0.44978
E	96	0.56805	0.54951
C	0	0.00000	0.00000
T	0	0.00000	0.00000
R	96	0.37500	0.41921
S	12	0.09600	0.10239
R	97	0.37743	0.42358
V	20	0.15504	0.13012
H	131	0.79394	0.72018
C	8	0.16327	0.05698
Q	196	1.00000	1.09742
S	55	0.40146	0.46928
K	42	0.19811	0.20418
K	140	0.62780	0.68060
R	102	0.43220	0.44541
A	3	0.02857	0.02722
L	4	0.02247	0.02185
E	64	0.30918	0.36634
I	31	0.18902	0.16757
I	0	0.00000	0.00000
S	1	0.00820	0.00853
E	105	0.51724	0.60103
L	22	0.12222	0.12015
A	0	0.00000	0.00000
A	3	0.02752	0.02722
K	161	0.75587	0.78269
Q	46	0.25000	0.25756
L	27	0.17089	0.14746
S	113	0.85606	0.96416
L	47	0.27976	0.25669
P	62	0.50407	0.43693
P	45	0.31915	0.31712
Q	123	0.59420	0.68869
V	66	0.44898	0.42941
V	0	0.00000	0.00000
F	35	0.17766	0.17439
E	101	0.50754	0.57813
A	15	0.13514	0.13612
I	0	0.00000	0.00000
L	44	0.27160	0.24031
T	71	0.45806	0.51190
R	9	0.03448	0.03930
E	16	0.08000	0.09159
K	149	0.68664	0.72436
M	99	0.60000	0.49475
G	11	0.12941	0.13977
S	8	0.05926	0.06826
T	0	0.00000	0.00000
G	0	0.00000	0.00000
I	6	0.03046	0.03243
G	2	0.02273	0.02541
N	41	0.22043	0.28005
G	2	0.02198	0.02541
I	4	0.02353	0.02162
A	0	0.00000	0.00000
I	0	0.00000	0.00000
P	0	0.00000	0.00000
H	2	0.00995	0.01100
G	5	0.05435	0.06353
K	131	0.59545	0.63685
L	11	0.06215	0.06008
E	123	0.58294	0.70406
E	131	0.61792	0.74986
D	125	0.72254	0.86745
T	13	0.07602	0.09373
L	134	0.91781	0.73184
R	82	0.33745	0.35808
A	5	0.04425	0.04537
V	1	0.00602	0.00651
G	1	0.01250	0.01271
V	0	0.00000	0.00000
F	0	0.00000	0.00000
V	3	0.02400	0.01952
Q	8	0.04301	0.04479
L	8	0.04790	0.04369
E	81	0.39512	0.46365
T	71	0.51449	0.51190
P	68	0.47222	0.47921
I	9	0.05556	0.04865
A	78	0.71560	0.70780
F	1	0.00455	0.00498
D	126	0.75904	0.87439
A	13	0.11607	0.11797
I	31	0.18023	0.16757
D	31	0.17816	0.21513
N	150	0.84746	1.02459
Q	83	0.40887	0.46473
P	50	0.38462	0.35236
V	1	0.00629	0.00651
D	29	0.17576	0.20125
L	0	0.00000	0.00000
L	0	0.00000	0.00000
F	0	0.00000	0.00000
A	0	0.00000	0.00000
L	0	0.00000	0.00000
L	1	0.00485	0.00546
V	0	0.00000	0.00000
P	0	0.00000	0.00000
A	32	0.26891	0.29038
D	92	0.54438	0.63845
Q	43	0.22396	0.24076
T	36	0.24324	0.25955
K	105	0.46053	0.51045
T	91	0.65000	0.65609
H	19	0.10674	0.10445
L	31	0.26050	0.16931
H	88	0.50867	0.48378
T	6	0.04800	0.04326
L	1	0.00526	0.00546
S	17	0.12879	0.14505
L	39	0.22286	0.21300
V	1	0.00730	0.00651
A	0	0.00000	0.00000
K	37	0.17051	0.17987
R	69	0.26336	0.30131
L	6	0.03704	0.03277
A	16	0.13333	0.14519
D	33	0.18132	0.22901
K	39	0.17890	0.18960
T	62	0.45588	0.44701
I	37	0.24026	0.20000
C	10	0.17241	0.07123
R	199	0.89640	0.86900
R	117	0.45000	0.51092
L	0	0.00000	0.00000
R	88	0.36214	0.38428
A	68	0.60177	0.61706
A	3	0.02564	0.02722
Q	137	0.72872	0.76708
S	48	0.35036	0.40956
D	58	0.31351	0.40250
E	78	0.37321	0.44648
E	84	0.40385	0.48082
L	0	0.00000	0.00000
Y	18	0.08824	0.08423
Q	27	0.15976	0.15118
I	10	0.09009	0.05405
I	1	0.00758	0.00541
T	5	0.03448	0.03605
D	115	0.61497	0.79806
T	69	0.44516	0.49748
E	164	0.67490	0.93875
