# Supplementary material for: Context dependent reference states of solvent accessibility derived from native protein structures and assessed by predictability analysis
Source: BMC Struct Biol. 2009 Apr 27;9:25. doi: 10.1186/1472-6807-9-25 (PMC2685369; doi:10.1186/1472-6807-9-25)
Supplement: Additional File 1 — Additional statistics and data sets. Details are provided in Readme file included in the compressed file. [file 1472-6807-9-25-S1.zip › supplementary_material/ASA_dataset/1a8dA.asa]

M	24	0.09717	0.11994
K	55	0.27228	0.26738
N	7	0.03867	0.04781
L	42	0.21649	0.22938
D	44	0.26829	0.30534
C	36	0.37500	0.25641
W	96	0.44651	0.39917
V	26	0.20000	0.16916
D	2	0.01183	0.01388
N	68	0.39306	0.46448
E	142	0.66667	0.81282
E	134	0.63208	0.76703
D	90	0.53571	0.62457
I	47	0.29375	0.25405
D	63	0.37952	0.43720
V	31	0.21986	0.20169
I	9	0.06081	0.04865
L	8	0.04908	0.04369
K	145	0.66820	0.70491
K	106	0.51208	0.51531
S	0	0.00000	0.00000
T	8	0.05333	0.05768
I	11	0.07333	0.05946
L	0	0.00000	0.00000
N	25	0.14706	0.17077
L	5	0.02577	0.02731
D	41	0.23295	0.28452
I	23	0.13068	0.12432
N	72	0.42857	0.49180
N	156	0.87640	1.06557
D	90	0.55215	0.62457
I	105	0.66879	0.56757
I	11	0.06918	0.05946
S	41	0.30370	0.34983
D	9	0.05143	0.06246
I	86	0.50292	0.46486
S	28	0.20588	0.23891
G	57	0.63333	0.72427
F	79	0.40933	0.39362
N	129	0.77246	0.88115
S	5	0.03571	0.04266
S	60	0.47244	0.51195
V	25	0.16447	0.16265
I	79	0.58955	0.42703
T	63	0.46667	0.45422
Y	86	0.43655	0.40243
P	115	0.83942	0.81043
D	56	0.31111	0.38862
A	15	0.12931	0.13612
Q	71	0.37173	0.39754
L	58	0.33918	0.31677
V	38	0.27143	0.24723
P	59	0.41549	0.41579
G	3	0.03158	0.03812
I	2	0.01093	0.01081
N	74	0.38542	0.50546
G	52	0.55319	0.66074
K	83	0.37900	0.40350
A	0	0.00000	0.00000
I	7	0.04730	0.03784
H	21	0.12426	0.11545
L	0	0.00000	0.00000
V	29	0.19205	0.18868
N	38	0.20879	0.25956
N	67	0.38953	0.45765
E	177	0.84286	1.01317
S	53	0.39259	0.45222
S	2	0.01493	0.01706
E	31	0.15423	0.17745
V	0	0.00000	0.00000
I	20	0.09662	0.10811
V	0	0.00000	0.00000
H	92	0.48421	0.50577
K	10	0.05263	0.04861
A	21	0.20192	0.19056
M	158	0.81865	0.78961
D	142	0.84024	0.98543
I	10	0.05917	0.05405
E	25	0.13298	0.14310
Y	153	0.71163	0.71596
N	40	0.27211	0.27322
D	7	0.04321	0.04858
M	29	0.16292	0.14493
F	106	0.60571	0.52815
N	74	0.45399	0.50546
N	2	0.01212	0.01366
F	3	0.01734	0.01495
T	0	0.00000	0.00000
V	0	0.00000	0.00000
S	0	0.00000	0.00000
F	0	0.00000	0.00000
W	0	0.00000	0.00000
L	1	0.00787	0.00546
R	27	0.10843	0.11790
V	5	0.03968	0.03253
P	14	0.10448	0.09866
K	17	0.08019	0.08264
V	20	0.14388	0.13012
S	29	0.21970	0.24744
A	12	0.09917	0.10889
S	79	0.54110	0.67406
H	59	0.31053	0.32435
L	23	0.14744	0.12561
E	131	0.63592	0.74986
Q	118	0.64835	0.66069
Y	53	0.22363	0.24801
G	20	0.21505	0.25413
T	122	0.78710	0.87960
N	25	0.14535	0.17077
E	73	0.38421	0.41786
Y	15	0.06522	0.07019
S	17	0.14912	0.14505
I	1	0.00676	0.00541
I	0	0.00000	0.00000
S	23	0.17164	0.19625
S	2	0.01562	0.01706
M	42	0.30435	0.20990
K	87	0.42233	0.42295
K	144	0.69231	0.70005
H	54	0.28571	0.29687
S	99	0.74436	0.84471
L	143	0.74093	0.78099
S	102	0.84298	0.87031
I	19	0.12179	0.10270
G	6	0.06383	0.07624
S	0	0.00000	0.00000
G	0	0.00000	0.00000
W	2	0.01379	0.00832
S	7	0.06863	0.05973
V	4	0.02532	0.02602
S	0	0.00000	0.00000
L	1	0.00535	0.00546
K	78	0.36792	0.37919
G	15	0.15957	0.19060
N	20	0.11173	0.13661
N	36	0.19890	0.24590
L	4	0.02899	0.02185
I	7	0.04762	0.03784
W	6	0.02899	0.02495
T	2	0.01449	0.01442
L	1	0.00588	0.00546
K	58	0.25893	0.28196
D	3	0.01667	0.02082
S	35	0.25362	0.29863
A	71	0.63964	0.64428
G	35	0.36842	0.44473
E	84	0.43979	0.48082
V	61	0.44203	0.39688
R	68	0.29060	0.29694
Q	90	0.48913	0.50392
I	6	0.04138	0.03243
T	82	0.61654	0.59120
F	18	0.11613	0.08969
R	173	0.72689	0.75546
D	10	0.05952	0.06940
L	72	0.41379	0.39323
P	42	0.29577	0.29598
D	35	0.20710	0.24289
K	6	0.02871	0.02917
F	3	0.01622	0.01495
N	82	0.52229	0.56011
A	3	0.02970	0.02722
Y	54	0.22785	0.25269
L	3	0.01775	0.01638
A	0	0.00000	0.00000
N	1	0.00571	0.00683
K	32	0.16410	0.15557
W	1	0.00483	0.00416
V	5	0.08065	0.03253
F	0	0.00000	0.00000
I	0	0.00000	0.00000
T	0	0.00000	0.00000
I	3	0.02000	0.01622
T	3	0.02308	0.02163
N	0	0.00000	0.00000
D	41	0.23563	0.28452
R	13	0.05179	0.05677
L	70	0.43478	0.38230
S	49	0.33793	0.41809
S	30	0.21898	0.25597
A	0	0.00000	0.00000
N	33	0.18333	0.22541
L	3	0.02027	0.01638
Y	19	0.10270	0.08891
I	1	0.00800	0.00541
N	37	0.19271	0.25273
G	17	0.20000	0.21601
V	83	0.55333	0.54001
L	92	0.57500	0.50246
M	50	0.28736	0.24988
G	20	0.23529	0.25413
S	62	0.42759	0.52901
A	17	0.15315	0.15426
E	146	0.71921	0.83572
I	1	0.00585	0.00541
T	57	0.37255	0.41096
G	79	0.91860	1.00381
L	17	0.08718	0.09285
G	26	0.28261	0.33037
A	9	0.08654	0.08167
I	3	0.01948	0.01622
R	129	0.50588	0.56332
E	27	0.12676	0.15455
D	56	0.32184	0.38862
N	36	0.20339	0.24590
N	41	0.24848	0.28005
I	3	0.01807	0.01622
T	34	0.24113	0.24513
L	0	0.00000	0.00000
K	54	0.25352	0.26252
L	13	0.07429	0.07100
D	48	0.26374	0.33310
R	181	0.85782	0.79039
C	11	0.16923	0.07835
N	101	0.57386	0.68989
N	10	0.05714	0.06831
N	123	0.70286	0.84016
N	131	0.78916	0.89481
Q	22	0.10680	0.12318
Y	33	0.16500	0.15442
V	0	0.00000	0.00000
S	3	0.02500	0.02560
I	0	0.00000	0.00000
D	4	0.02424	0.02776
K	17	0.08134	0.08264
F	2	0.01124	0.00997
R	26	0.10970	0.11354
I	12	0.09160	0.06486
F	0	0.00000	0.00000
C	10	0.07937	0.07123
K	25	0.12019	0.12154
A	15	0.14851	0.13612
L	4	0.02247	0.02185
N	62	0.40260	0.42350
P	62	0.41611	0.43693
K	139	0.63182	0.67574
E	6	0.03030	0.03434
I	0	0.00000	0.00000
E	69	0.35751	0.39496
K	77	0.38308	0.37433
L	0	0.00000	0.00000
Y	4	0.02030	0.01872
T	46	0.33333	0.33165
S	69	0.54331	0.58874
Y	18	0.07563	0.08423
L	10	0.06061	0.05461
S	20	0.16529	0.17065
I	130	0.74286	0.70270
T	70	0.52632	0.50469
F	67	0.35450	0.33383
L	6	0.03448	0.03277
R	25	0.09766	0.10917
D	2	0.01156	0.01388
F	1	0.00606	0.00498
W	0	0.00000	0.00000
G	0	0.00000	0.00000
N	16	0.08290	0.10929
P	17	0.13281	0.11980
L	0	0.00000	0.00000
R	96	0.41558	0.41921
Y	6	0.02643	0.02808
D	110	0.64706	0.76336
T	17	0.10968	0.12257
E	89	0.46354	0.50944
Y	0	0.00000	0.00000
Y	25	0.14205	0.11699
L	7	0.05109	0.03823
I	2	0.01449	0.01081
P	2	0.01527	0.01409
V	21	0.13816	0.13663
A	43	0.37391	0.39020
S	37	0.26429	0.31570
S	37	0.26241	0.31570
S	64	0.46043	0.54608
K	45	0.20455	0.21877
D	3	0.01705	0.02082
V	2	0.01562	0.01301
Q	55	0.29570	0.30795
L	12	0.07453	0.06554
K	65	0.30806	0.31599
N	98	0.58683	0.66940
I	51	0.30723	0.27568
T	52	0.35862	0.37491
D	37	0.20787	0.25677
Y	1	0.00559	0.00468
M	1	0.00901	0.00500
Y	36	0.22360	0.16846
L	13	0.09028	0.07100
T	41	0.30370	0.29560
N	109	0.59890	0.74454
A	17	0.19540	0.15426
P	62	0.44604	0.43693
S	78	0.59542	0.66553
Y	36	0.16514	0.16846
T	107	0.75887	0.77145
N	31	0.17127	0.21175
G	69	0.73404	0.87675
K	170	0.77273	0.82645
L	44	0.25143	0.24031
N	100	0.56818	0.68306
I	4	0.03361	0.02162
Y	101	0.59064	0.47263
Y	2	0.01105	0.00936
R	22	0.08943	0.09607
R	66	0.25385	0.28821
L	1	0.00578	0.00546
Y	37	0.18049	0.17314
N	68	0.37778	0.46448
G	21	0.24138	0.26684
L	9	0.05325	0.04915
K	78	0.37864	0.37919
F	1	0.00565	0.00498
I	10	0.06329	0.05405
I	3	0.01935	0.01622
K	71	0.31140	0.34516
R	43	0.19027	0.18777
Y	52	0.25366	0.24333
T	97	0.73485	0.69935
P	97	0.70803	0.68358
N	142	0.84024	0.96995
N	98	0.56977	0.66940
E	163	0.91061	0.93303
I	155	0.91716	0.83784
D	45	0.25714	0.31228
S	52	0.40945	0.44369
F	61	0.33516	0.30394
V	0	0.00000	0.00000
K	52	0.25490	0.25280
S	51	0.37500	0.43515
G	30	0.31915	0.38119
D	28	0.15642	0.19431
F	83	0.40291	0.41355
I	1	0.00870	0.00541
K	51	0.25123	0.24793
L	5	0.03650	0.02731
Y	44	0.20276	0.20590
V	0	0.00000	0.00000
S	21	0.16406	0.17918
Y	95	0.42793	0.44455
N	124	0.83221	0.84699
N	154	0.88000	1.05191
N	99	0.57558	0.67623
E	86	0.43216	0.49227
H	33	0.18539	0.18142
I	32	0.23022	0.17297
V	0	0.00000	0.00000
G	0	0.00000	0.00000
Y	19	0.09453	0.08891
P	2	0.01481	0.01409
K	95	0.41850	0.46184
D	137	0.76966	0.95073
G	13	0.14130	0.16518
N	83	0.44385	0.56694
A	32	0.32990	0.29038
F	24	0.11650	0.11958
N	116	0.71166	0.79235
N	145	0.80110	0.99044
L	99	0.51031	0.54069
D	23	0.12637	0.15961
R	42	0.17722	0.18341
I	4	0.02454	0.02162
L	2	0.01227	0.01092
R	37	0.14859	0.16157
V	0	0.00000	0.00000
G	12	0.15584	0.15248
Y	43	0.17842	0.20122
N	126	0.81818	0.86066
A	33	0.37931	0.29946
P	122	0.81333	0.85976
G	84	0.88421	1.06734
I	69	0.41071	0.37297
P	55	0.44000	0.38760
L	27	0.16667	0.14746
Y	33	0.17188	0.15442
K	47	0.20435	0.22849
K	46	0.23469	0.22363
M	0	0.00000	0.00000
E	37	0.18500	0.21179
A	2	0.01802	0.01815
V	9	0.05844	0.05856
K	42	0.20290	0.20418
L	69	0.44516	0.37684
R	25	0.09766	0.10917
D	46	0.27381	0.31922
L	73	0.39247	0.39869
K	84	0.38710	0.40836
T	33	0.23741	0.23792
Y	15	0.06410	0.07019
S	4	0.03361	0.03413
V	0	0.00000	0.00000
Q	0	0.00000	0.00000
L	2	0.01242	0.01092
K	44	0.20657	0.21390
L	0	0.00000	0.00000
Y	29	0.14286	0.13570
D	24	0.13115	0.16655
D	92	0.52571	0.63845
K	161	0.73853	0.78269
N	138	0.79310	0.94262
A	44	0.38938	0.39927
S	33	0.26190	0.28157
L	17	0.09043	0.09285
G	0	0.00000	0.00000
L	1	0.00529	0.00546
V	4	0.02797	0.02602
G	0	0.00000	0.00000
T	30	0.18750	0.21629
H	42	0.20096	0.23090
N	82	0.48235	0.56011
G	11	0.11340	0.13977
Q	106	0.57297	0.59351
I	35	0.19663	0.18919
G	61	0.69318	0.77510
N	161	0.87027	1.09973
D	33	0.22759	0.22901
P	76	0.55882	0.53559
N	95	0.52486	0.64891
R	52	0.18440	0.22707
D	46	0.26744	0.31922
I	0	0.00000	0.00000
L	4	0.02326	0.02185
I	1	0.00735	0.00541
A	0	0.00000	0.00000
S	3	0.02143	0.02560
N	52	0.37143	0.35519
W	133	0.58333	0.55301
Y	14	0.11966	0.06551
F	61	0.32105	0.30394
N	125	0.80645	0.85383
H	63	0.34615	0.34634
L	29	0.18710	0.15838
K	169	0.75446	0.82158
D	67	0.36813	0.46495
K	166	0.79048	0.80700
I	87	0.51176	0.47027
L	6	0.03448	0.03277
G	21	0.24138	0.26684
C	0	0.00000	0.00000
D	0	0.00000	0.00000
W	0	0.00000	0.00000
Y	32	0.27350	0.14974
F	1	0.00588	0.00498
V	1	0.00775	0.00651
P	10	0.07092	0.07047
T	95	0.60897	0.68493
D	33	0.18333	0.22901
E	163	0.77619	0.93303
G	2	0.02174	0.02541
W	1	0.00385	0.00416
T	96	0.67133	0.69214
N	31	0.16940	0.21175
D	66	0.31280	0.45802
