# Supplementary material for: Context dependent reference states of solvent accessibility derived from native protein structures and assessed by predictability analysis
Source: BMC Struct Biol. 2009 Apr 27;9:25. doi: 10.1186/1472-6807-9-25 (PMC2685369; doi:10.1186/1472-6807-9-25)
Supplement: Additional File 1 — Additional statistics and data sets. Details are provided in Readme file included in the compressed file. [file 1472-6807-9-25-S1.zip › supplementary_material/ASA_dataset/1a8lA.asa]

M	80	0.31008	0.39980
G	34	0.44156	0.43202
L	73	0.38830	0.39869
I	3	0.01765	0.01622
S	48	0.35556	0.40956
D	5	0.02778	0.03470
A	66	0.56897	0.59891
D	77	0.42308	0.53435
K	55	0.24664	0.26738
K	155	0.72770	0.75352
V	75	0.60976	0.48796
I	5	0.04098	0.02703
K	111	0.54146	0.53962
E	124	0.62626	0.70979
E	108	0.58378	0.61820
F	38	0.22353	0.18934
F	12	0.05797	0.05979
S	73	0.53285	0.62287
K	107	0.48858	0.52018
M	13	0.08442	0.06497
V	65	0.47445	0.42290
N	77	0.50000	0.52596
P	59	0.46094	0.41579
V	1	0.00676	0.00651
K	51	0.24638	0.24793
L	0	0.00000	0.00000
I	0	0.00000	0.00000
V	0	0.00000	0.00000
F	0	0.00000	0.00000
V	10	0.09434	0.06506
R	77	0.32353	0.33624
K	167	0.73246	0.81186
D	109	0.66463	0.75642
H	171	1.00000	0.94008
C	23	0.46939	0.16382
Q	157	1.00000	0.87906
Y	75	0.39683	0.35096
C	6	0.05660	0.04274
D	119	0.73457	0.82582
Q	81	0.43784	0.45353
L	2	0.01242	0.01092
K	73	0.35784	0.35489
Q	46	0.25000	0.25756
L	10	0.05848	0.05461
V	0	0.00000	0.00000
Q	82	0.43386	0.45913
E	17	0.09043	0.09731
L	0	0.00000	0.00000
S	19	0.15079	0.16212
E	123	0.60591	0.70406
L	21	0.10714	0.11469
T	28	0.17073	0.20187
D	153	0.86441	1.06176
K	77	0.35484	0.37433
L	10	0.05556	0.05461
S	59	0.52679	0.50341
Y	96	0.46377	0.44923
E	70	0.36649	0.40069
I	63	0.38650	0.34054
V	11	0.08462	0.07157
D	59	0.36420	0.40944
F	23	0.11616	0.11460
D	61	0.36095	0.42332
T	45	0.33333	0.32444
P	114	0.78621	0.80338
E	139	0.61233	0.79565
G	0	0.00000	0.00000
K	108	0.49541	0.52504
E	134	0.65366	0.76703
L	37	0.20556	0.20208
A	1	0.00855	0.00907
K	176	0.81106	0.85561
R	139	0.61504	0.60699
Y	15	0.07177	0.07019
R	86	0.34400	0.37555
I	10	0.06135	0.05405
D	61	0.39355	0.42332
R	82	0.33198	0.35808
A	9	0.09091	0.08167
P	6	0.04348	0.04228
A	0	0.00000	0.00000
T	0	0.00000	0.00000
T	0	0.00000	0.00000
I	0	0.00000	0.00000
T	0	0.00000	0.00000
Q	21	0.10448	0.11758
D	114	0.64045	0.79112
G	8	0.08421	0.10165
K	99	0.43612	0.48128
D	18	0.11043	0.12491
F	0	0.00000	0.00000
G	0	0.00000	0.00000
V	0	0.00000	0.00000
R	0	0.00000	0.00000
Y	0	0.00000	0.00000
F	0	0.00000	0.00000
G	1	0.01299	0.01271
L	22	0.12941	0.12015
P	4	0.02837	0.02819
A	36	0.31304	0.32668
G	45	0.50000	0.57179
H	134	0.76571	0.73667
E	5	0.02841	0.02862
F	48	0.26667	0.23916
A	34	0.32075	0.30853
A	1	0.00952	0.00907
F	0	0.00000	0.00000
L	4	0.02312	0.02185
E	73	0.34272	0.41786
D	0	0.00000	0.00000
I	0	0.00000	0.00000
V	9	0.06923	0.05856
D	23	0.13855	0.15961
V	0	0.00000	0.00000
S	0	0.00000	0.00000
R	132	0.52381	0.57642
E	59	0.29949	0.33772
E	61	0.29327	0.34917
T	8	0.04848	0.05768
N	110	0.62147	0.75137
L	5	0.03623	0.02731
M	70	0.41916	0.34983
D	126	0.75449	0.87439
E	132	0.63768	0.75558
T	0	0.00000	0.00000
K	26	0.11927	0.12640
Q	140	0.71795	0.78387
A	26	0.23853	0.23593
I	0	0.00000	0.00000
R	85	0.35565	0.37118
N	120	0.68182	0.81967
I	9	0.05172	0.04865
D	102	0.60000	0.70784
Q	72	0.35644	0.40314
D	86	0.50000	0.59681
V	2	0.01316	0.01301
R	39	0.17647	0.17031
I	0	0.00000	0.00000
L	0	0.00000	0.00000
V	0	0.00000	0.00000
F	0	0.00000	0.00000
V	1	0.00741	0.00651
T	37	0.27407	0.26676
P	48	0.36641	0.33827
T	133	0.86364	0.95890
C	15	0.15306	0.10684
P	98	0.81667	0.69063
Y	154	0.96250	0.72064
C	0	0.00000	0.00000
P	18	0.14173	0.12685
L	105	0.60694	0.57346
A	0	0.00000	0.00000
V	0	0.00000	0.00000
R	30	0.13158	0.13100
M	22	0.15385	0.10995
A	1	0.01190	0.00907
H	1	0.00500	0.00550
K	30	0.14493	0.14584
F	0	0.00000	0.00000
A	0	0.00000	0.00000
I	0	0.00000	0.00000
E	0	0.00000	0.00000
N	0	0.00000	0.00000
T	7	0.04605	0.05047
K	70	0.31674	0.34030
A	42	0.37500	0.38113
G	68	0.71579	0.86404
K	63	0.27876	0.30627
G	14	0.14737	0.17789
K	65	0.30093	0.31599
I	0	0.00000	0.00000
L	22	0.12644	0.12015
G	0	0.00000	0.00000
D	0	0.00000	0.00000
M	1	0.00654	0.00500
V	0	0.00000	0.00000
E	10	0.05025	0.05724
A	11	0.09910	0.09982
I	103	0.69595	0.55676
E	37	0.19681	0.21179
Y	16	0.06957	0.07487
P	54	0.39416	0.38055
E	146	0.73737	0.83572
W	11	0.05023	0.04574
A	6	0.05357	0.05445
D	112	0.66272	0.77724
Q	124	0.69663	0.69429
Y	24	0.09677	0.11231
N	126	0.74556	0.86066
V	21	0.16800	0.13663
M	167	1.00000	0.83458
A	55	0.57292	0.49909
V	35	0.25000	0.22772
P	3	0.02239	0.02114
K	24	0.11321	0.11667
I	0	0.00000	0.00000
V	0	0.00000	0.00000
I	0	0.00000	0.00000
Q	24	0.12500	0.13438
V	0	0.00000	0.00000
N	92	0.48936	0.62842
G	65	0.66327	0.82592
E	104	0.49057	0.59531
D	76	0.44970	0.52741
R	88	0.35200	0.38428
V	24	0.16216	0.15615
E	90	0.47619	0.51517
F	13	0.07471	0.06477
E	99	0.49749	0.56669
G	24	0.25532	0.30496
A	35	0.31532	0.31760
Y	64	0.32487	0.29949
P	82	0.59854	0.57787
E	37	0.17703	0.21179
K	78	0.35945	0.37919
M	83	0.56849	0.41479
F	0	0.00000	0.00000
L	20	0.11561	0.10923
E	121	0.59314	0.69262
K	72	0.35821	0.35002
L	0	0.00000	0.00000
L	73	0.40556	0.39869
S	62	0.46269	0.52901
A	4	0.03540	0.03630
L	25	0.13298	0.13654
S	162	0.89011	1.38225
