# Supplementary material for: Context dependent reference states of solvent accessibility derived from native protein structures and assessed by predictability analysis
Source: BMC Struct Biol. 2009 Apr 27;9:25. doi: 10.1186/1472-6807-9-25 (PMC2685369; doi:10.1186/1472-6807-9-25)
Supplement: Additional File 1 — Additional statistics and data sets. Details are provided in Readme file included in the compressed file. [file 1472-6807-9-25-S1.zip › supplementary_material/ASA_dataset/1aa7A.asa]

M	6	0.02449	0.02999
S	58	0.45669	0.49488
L	42	0.22581	0.22938
L	51	0.27568	0.27854
T	64	0.42953	0.46143
E	56	0.28426	0.32055
V	0	0.00000	0.00000
E	18	0.09574	0.10303
T	91	0.70000	0.65609
Y	48	0.25131	0.22461
V	0	0.00000	0.00000
L	30	0.17241	0.16384
S	48	0.39669	0.40956
I	6	0.04054	0.03243
I	6	0.04082	0.03243
P	65	0.47794	0.45807
S	109	0.77857	0.93003
G	39	0.49367	0.49555
P	99	0.72794	0.69767
L	12	0.07273	0.06554
K	48	0.22120	0.23335
A	58	0.50000	0.52632
E	69	0.33990	0.39496
I	0	0.00000	0.00000
A	13	0.12381	0.11797
Q	107	0.55729	0.59910
R	92	0.40708	0.40175
L	0	0.00000	0.00000
E	83	0.38967	0.47510
D	50	0.25126	0.34698
V	5	0.03846	0.03253
F	35	0.18325	0.17439
A	73	0.64602	0.66243
G	46	0.48421	0.58450
K	121	0.54018	0.58824
N	77	0.45029	0.52596
T	42	0.22105	0.30281
D	41	0.23977	0.28452
L	0	0.00000	0.00000
E	112	0.53589	0.64110
V	76	0.50000	0.49447
L	1	0.00625	0.00546
M	2	0.01000	0.01000
E	101	0.65161	0.57813
W	27	0.13235	0.11227
L	0	0.00000	0.00000
K	84	0.38710	0.40836
T	63	0.47368	0.45422
R	91	0.38723	0.39738
P	81	0.63780	0.57082
I	126	0.72832	0.68108
L	11	0.06627	0.06008
S	48	0.40000	0.40956
P	97	0.71324	0.68358
L	61	0.32796	0.33315
T	8	0.05161	0.05768
K	34	0.15668	0.16529
G	0	0.00000	0.00000
I	0	0.00000	0.00000
L	0	0.00000	0.00000
G	0	0.00000	0.00000
F	0	0.00000	0.00000
V	2	0.01527	0.01301
F	0	0.00000	0.00000
T	2	0.01379	0.01442
L	48	0.26816	0.26215
T	23	0.17829	0.16583
V	9	0.06122	0.05856
P	67	0.49265	0.47216
S	47	0.35606	0.40102
E	42	0.19905	0.24041
R	138	0.52471	0.60262
G	68	0.73118	0.86404
L	25	0.13514	0.13654
Q	28	0.14000	0.15677
R	15	0.05415	0.06550
R	37	0.14800	0.16157
R	160	0.69869	0.69869
F	27	0.14286	0.13453
V	0	0.00000	0.00000
Q	0	0.00000	0.00000
N	48	0.31373	0.32787
A	22	0.19820	0.19964
L	1	0.00562	0.00546
N	39	0.21429	0.26639
G	5	0.05495	0.06353
N	155	0.83333	1.05874
G	6	0.06818	0.07624
D	53	0.32716	0.36780
P	16	0.11765	0.11276
N	78	0.46154	0.53279
N	31	0.18788	0.21175
M	2	0.01183	0.01000
D	18	0.11250	0.12491
K	79	0.34956	0.38405
A	0	0.00000	0.00000
V	1	0.00649	0.00651
K	73	0.35266	0.35489
L	0	0.00000	0.00000
Y	2	0.00901	0.00936
R	44	0.18723	0.19214
K	81	0.41117	0.39378
L	1	0.00575	0.00546
K	95	0.45238	0.46184
R	208	0.81890	0.90830
E	55	0.28497	0.31483
I	122	0.71345	0.65946
T	74	0.55639	0.53353
F	10	0.05587	0.04983
H	85	0.43367	0.46729
G	9	0.10843	0.11436
A	0	0.00000	0.00000
K	23	0.10798	0.11181
E	129	0.65152	0.73841
I	35	0.19663	0.18919
S	0	0.00000	0.00000
L	41	0.21244	0.22392
S	86	0.76786	0.73379
Y	26	0.11982	0.12167
S	64	0.51613	0.54608
A	45	0.40541	0.40835
G	15	0.15625	0.19060
A	0	0.00000	0.00000
L	0	0.00000	0.00000
A	11	0.10092	0.09982
S	2	0.01429	0.01706
C	0	0.00000	0.00000
M	0	0.00000	0.00000
G	0	0.00000	0.00000
L	2	0.01064	0.01092
I	14	0.11290	0.07568
Y	2	0.01010	0.00936
N	0	0.00000	0.00000
R	65	0.27083	0.28384
M	1	0.00541	0.00500
G	5	0.05814	0.06353
A	61	0.50000	0.55354
V	31	0.21233	0.20169
T	59	0.39865	0.42538
T	72	0.45000	0.51911
E	79	0.40102	0.45220
V	0	0.00000	0.00000
A	3	0.03093	0.02722
F	12	0.05714	0.05979
G	0	0.00000	0.00000
L	0	0.00000	0.00000
V	0	0.00000	0.00000
C	0	0.00000	0.00000
A	0	0.00000	0.00000
T	1	0.00662	0.00721
C	0	0.00000	0.00000
E	47	0.24479	0.26903
Q	63	0.31500	0.35274
I	14	0.08917	0.07568
A	19	0.16814	0.17241
D	112	0.65882	0.77724
S	95	0.73643	0.81058
Q	167	0.70168	0.93505
