# Supplementary material for: Context dependent reference states of solvent accessibility derived from native protein structures and assessed by predictability analysis
Source: BMC Struct Biol. 2009 Apr 27;9:25. doi: 10.1186/1472-6807-9-25 (PMC2685369; doi:10.1186/1472-6807-9-25)
Supplement: Additional File 1 — Additional statistics and data sets. Details are provided in Readme file included in the compressed file. [file 1472-6807-9-25-S1.zip › supplementary_material/ASA_dataset/1abaA.asa]

M	21	0.08140	0.10495
F	5	0.03049	0.02491
K	63	0.32812	0.30627
V	0	0.00000	0.00000
Y	0	0.00000	0.00000
G	0	0.00000	0.00000
Y	41	0.17300	0.19186
D	54	0.33129	0.37474
S	30	0.22059	0.25597
N	152	0.76768	1.03825
I	56	0.34783	0.30270
H	81	0.45000	0.44530
K	185	0.94872	0.89937
C	11	0.08871	0.07835
G	32	0.42105	0.40661
P	65	0.45455	0.45807
C	0	0.00000	0.00000
D	32	0.20645	0.22207
N	81	0.41969	0.55328
A	0	0.00000	0.00000
K	49	0.22581	0.23821
R	156	0.59542	0.68122
L	37	0.21765	0.20208
L	0	0.00000	0.00000
T	87	0.67442	0.62725
V	113	0.81884	0.73520
K	91	0.42723	0.44239
K	180	0.84507	0.87506
Q	72	0.41379	0.40314
P	82	0.60741	0.57787
F	58	0.29897	0.28899
E	81	0.42857	0.46365
F	53	0.25238	0.26408
I	17	0.13077	0.09189
N	41	0.32031	0.28005
I	6	0.03529	0.03243
M	8	0.05128	0.03998
P	67	0.54472	0.47216
E	126	0.60287	0.72124
K	182	0.83486	0.88478
G	67	0.70526	0.85133
V	64	0.41026	0.41640
F	86	0.43655	0.42850
D	46	0.26136	0.31922
D	120	0.67416	0.83276
E	125	0.59242	0.71551
K	46	0.22549	0.22363
I	22	0.13580	0.11892
A	51	0.49038	0.46279
E	59	0.28641	0.33772
L	2	0.01075	0.01092
L	35	0.18919	0.19115
T	115	0.74194	0.82913
K	87	0.41232	0.42295
L	35	0.19126	0.19115
G	68	0.83951	0.86404
R	89	0.33712	0.38865
D	164	0.94253	1.13810
T	75	0.52448	0.54074
Q	114	0.65517	0.63830
I	134	0.75281	0.72432
G	70	0.87500	0.88945
L	39	0.21788	0.21300
T	96	0.72727	0.69214
M	23	0.16197	0.11494
P	3	0.02273	0.02114
Q	18	0.08696	0.10078
V	0	0.00000	0.00000
F	7	0.03665	0.03488
A	2	0.02410	0.01815
P	71	0.47973	0.50035
D	131	0.73596	0.90909
G	51	0.53125	0.64803
S	52	0.37681	0.44369
H	87	0.52096	0.47828
I	22	0.12644	0.11892
G	5	0.05208	0.06353
G	9	0.09375	0.11436
F	30	0.15707	0.14948
D	83	0.50303	0.57599
Q	86	0.46486	0.48152
L	0	0.00000	0.00000
R	114	0.47899	0.49782
E	102	0.53968	0.58386
Y	105	0.47297	0.49134
F	52	0.30409	0.25909
K	201	0.82716	0.97715
