# Supplementary material for: Context dependent reference states of solvent accessibility derived from native protein structures and assessed by predictability analysis
Source: BMC Struct Biol. 2009 Apr 27;9:25. doi: 10.1186/1472-6807-9-25 (PMC2685369; doi:10.1186/1472-6807-9-25)
Supplement: Additional File 1 — Additional statistics and data sets. Details are provided in Readme file included in the compressed file. [file 1472-6807-9-25-S1.zip › supplementary_material/ASA_dataset/1ah7A.asa]

W	3	0.01000	0.01247
S	5	0.04386	0.04266
A	1	0.00901	0.00907
E	87	0.41429	0.49800
D	50	0.27778	0.34698
K	73	0.33953	0.35489
H	91	0.51412	0.50027
K	42	0.20792	0.20418
E	55	0.26066	0.31483
G	53	0.56989	0.67344
V	63	0.40909	0.40989
N	0	0.00000	0.00000
S	0	0.00000	0.00000
H	4	0.02105	0.02199
L	1	0.00699	0.00546
W	1	0.00541	0.00416
I	2	0.01418	0.01081
V	4	0.03030	0.02602
N	16	0.09581	0.10929
R	30	0.12346	0.13100
A	0	0.00000	0.00000
I	4	0.02326	0.02162
D	56	0.32749	0.38862
I	0	0.00000	0.00000
M	0	0.00000	0.00000
S	51	0.40476	0.43515
R	111	0.37000	0.48472
N	8	0.04908	0.05464
T	130	0.84967	0.93727
T	124	0.81046	0.89402
L	74	0.41573	0.40415
V	11	0.07190	0.07157
K	148	0.72195	0.71949
Q	77	0.36667	0.43113
D	110	0.62500	0.76336
R	27	0.10800	0.11790
V	12	0.08451	0.07807
A	49	0.46226	0.44465
Q	27	0.14136	0.15118
L	0	0.00000	0.00000
N	76	0.42222	0.51913
E	130	0.76471	0.74413
W	56	0.43750	0.23285
R	53	0.27749	0.23144
T	79	0.57246	0.56957
E	30	0.14706	0.17172
L	0	0.00000	0.00000
E	16	0.07882	0.09159
N	49	0.25128	0.33470
G	0	0.00000	0.00000
I	0	0.00000	0.00000
Y	52	0.27225	0.24333
A	3	0.02970	0.02722
A	0	0.00000	0.00000
D	24	0.14458	0.16655
Y	88	0.36214	0.41179
E	92	0.44444	0.52662
N	77	0.47239	0.52596
P	78	0.66667	0.54968
Y	25	0.12887	0.11699
Y	52	0.21488	0.24333
D	36	0.20339	0.24983
N	122	0.62245	0.83333
S	69	0.53906	0.58874
T	49	0.30435	0.35328
F	68	0.34694	0.33881
A	2	0.01818	0.01815
S	2	0.01370	0.01706
H	0	0.00000	0.00000
F	9	0.04972	0.04484
Y	4	0.01826	0.01872
D	17	0.10759	0.11797
P	14	0.10000	0.09866
D	130	0.72626	0.90215
N	83	0.41919	0.56694
G	25	0.26596	0.31766
K	129	0.58108	0.62713
T	10	0.07194	0.07210
Y	78	0.32773	0.36500
I	55	0.34810	0.29730
P	100	0.81301	0.70472
F	217	0.98190	1.08122
A	35	0.35714	0.31760
K	126	0.59155	0.61254
Q	23	0.11795	0.12878
A	0	0.00000	0.00000
K	45	0.21127	0.21877
E	65	0.34031	0.37207
T	15	0.09868	0.10815
G	0	0.00000	0.00000
A	5	0.04167	0.04537
K	111	0.53623	0.53962
Y	11	0.05500	0.05147
F	1	0.00585	0.00498
K	90	0.42453	0.43753
L	53	0.29282	0.28946
A	0	0.00000	0.00000
G	0	0.00000	0.00000
E	96	0.46377	0.54951
S	19	0.15200	0.16212
Y	32	0.15920	0.14974
K	119	0.54839	0.57851
N	132	0.75000	0.90164
K	163	0.74429	0.79242
D	78	0.47273	0.54129
M	31	0.18563	0.15492
K	128	0.62745	0.62227
Q	81	0.41538	0.45353
A	0	0.00000	0.00000
F	0	0.00000	0.00000
F	40	0.19704	0.19930
Y	45	0.20270	0.21058
L	0	0.00000	0.00000
G	0	0.00000	0.00000
L	0	0.00000	0.00000
S	0	0.00000	0.00000
L	3	0.01829	0.01638
H	0	0.00000	0.00000
Y	0	0.00000	0.00000
L	0	0.00000	0.00000
G	2	0.02083	0.02541
D	1	0.00556	0.00694
V	0	0.00000	0.00000
N	0	0.00000	0.00000
Q	0	0.00000	0.00000
P	0	0.00000	0.00000
M	0	0.00000	0.00000
H	11	0.07333	0.06047
A	0	0.00000	0.00000
A	19	0.16379	0.17241
N	31	0.18902	0.21175
F	9	0.05202	0.04484
T	13	0.08075	0.09373
N	61	0.34463	0.41667
L	146	0.89571	0.79738
S	33	0.29464	0.28157
Y	167	0.74888	0.78147
P	4	0.03448	0.02819
Q	131	0.61792	0.73348
G	5	0.05814	0.06353
F	0	0.00000	0.00000
H	11	0.06358	0.06047
S	41	0.30370	0.34983
K	92	0.43810	0.44725
Y	0	0.00000	0.00000
E	25	0.12077	0.14310
N	77	0.44509	0.52596
F	19	0.09694	0.09467
V	0	0.00000	0.00000
D	12	0.07229	0.08328
T	100	0.78740	0.72098
I	19	0.14074	0.10270
K	2	0.00990	0.00972
D	92	0.53488	0.63845
N	132	0.75000	0.90164
Y	22	0.11111	0.10295
K	110	0.50000	0.53476
V	5	0.03289	0.03253
T	95	0.60127	0.68493
D	52	0.28108	0.36086
G	11	0.11957	0.13977
N	99	0.53226	0.67623
G	9	0.10227	0.11436
Y	73	0.55725	0.34160
W	52	0.41935	0.21622
N	104	0.80000	0.71038
W	67	0.52756	0.27859
K	86	0.40376	0.41808
G	30	0.32258	0.38119
T	115	0.74194	0.82913
N	55	0.32934	0.37568
P	1	0.00763	0.00705
E	63	0.29717	0.36062
E	85	0.47486	0.48655
W	0	0.00000	0.00000
I	0	0.00000	0.00000
H	64	0.35359	0.35184
G	7	0.08434	0.08895
A	1	0.00833	0.00907
A	0	0.00000	0.00000
V	51	0.35915	0.33182
V	33	0.24265	0.21470
A	0	0.00000	0.00000
K	52	0.24413	0.25280
Q	134	0.63810	0.75028
D	17	0.10119	0.11797
Y	54	0.28272	0.25269
S	81	0.58696	0.69113
G	26	0.28571	0.33037
I	0	0.00000	0.00000
V	6	0.04545	0.03904
N	41	0.22527	0.28005
D	133	0.72678	0.92297
N	82	0.46591	0.56011
T	0	0.00000	0.00000
K	58	0.25439	0.28196
D	65	0.38462	0.45108
W	33	0.16256	0.13721
F	20	0.14599	0.09965
V	74	0.64348	0.48146
K	86	0.41148	0.41808
A	20	0.16000	0.18149
A	93	0.82301	0.84392
V	128	0.84211	0.83279
S	27	0.21774	0.23038
Q	152	0.71028	0.85106
E	95	0.51913	0.54379
Y	54	0.24324	0.25269
A	17	0.15315	0.15426
D	112	0.61538	0.77724
K	83	0.43915	0.40350
W	2	0.00939	0.00832
R	84	0.39437	0.36681
A	67	0.59292	0.60799
E	88	0.44221	0.50372
V	0	0.00000	0.00000
T	42	0.31111	0.30281
P	96	0.69565	0.67653
M	48	0.25668	0.23988
T	0	0.00000	0.00000
G	9	0.10112	0.11436
K	81	0.36986	0.39378
R	3	0.01145	0.01310
L	0	0.00000	0.00000
M	69	0.41317	0.34483
D	20	0.11696	0.13879
A	0	0.00000	0.00000
Q	0	0.00000	0.00000
R	39	0.15476	0.17031
V	2	0.01379	0.01301
T	1	0.00714	0.00721
A	0	0.00000	0.00000
G	0	0.00000	0.00000
Y	0	0.00000	0.00000
I	0	0.00000	0.00000
Q	5	0.02660	0.02800
L	6	0.03636	0.03277
W	0	0.00000	0.00000
F	1	0.00725	0.00498
D	23	0.13609	0.15961
T	48	0.36364	0.34607
Y	23	0.09914	0.10763
G	24	0.25263	0.30496
D	157	0.87222	1.08952
R	212	0.72852	0.92576
