# Supplementary material for: Context dependent reference states of solvent accessibility derived from native protein structures and assessed by predictability analysis
Source: BMC Struct Biol. 2009 Apr 27;9:25. doi: 10.1186/1472-6807-9-25 (PMC2685369; doi:10.1186/1472-6807-9-25)
Supplement: Additional File 1 — Additional statistics and data sets. Details are provided in Readme file included in the compressed file. [file 1472-6807-9-25-S1.zip › supplementary_material/ASA_dataset/1ahsA.asa]

T	112	0.51376	0.80750
G	2	0.02941	0.02541
P	12	0.08333	0.08457
Y	6	0.02632	0.02808
A	20	0.18349	0.18149
G	36	0.37500	0.45743
A	17	0.13934	0.15426
V	90	0.69231	0.58556
E	69	0.34673	0.39496
V	0	0.00000	0.00000
Q	13	0.07182	0.07279
Q	2	0.01042	0.01120
S	22	0.15493	0.18771
G	0	0.00000	0.00000
R	2	0.00858	0.00873
Y	12	0.06818	0.05615
Y	35	0.22581	0.16378
V	27	0.21774	0.17567
P	74	0.56923	0.52149
Q	170	0.80189	0.95185
G	58	0.63736	0.73698
R	175	0.68359	0.76419
T	43	0.31618	0.31002
R	53	0.20229	0.23144
G	25	0.26596	0.31766
G	7	0.07609	0.08895
Y	46	0.19913	0.21526
I	20	0.16000	0.10811
N	21	0.12727	0.14344
S	1	0.00699	0.00853
N	53	0.26768	0.36202
I	6	0.04167	0.03243
A	0	0.00000	0.00000
E	9	0.04523	0.05152
V	2	0.01408	0.01301
C	5	0.07463	0.03561
M	0	0.00000	0.00000
D	63	0.36842	0.43720
A	37	0.31356	0.33575
G	51	0.53125	0.64803
A	10	0.08333	0.09074
A	77	0.63115	0.69873
G	18	0.19149	0.22872
Q	129	0.65152	0.72228
V	14	0.08642	0.09109
N	25	0.15244	0.17077
A	89	0.80180	0.80762
L	21	0.11602	0.11469
L	0	0.00000	0.00000
A	27	0.28421	0.24501
P	20	0.14085	0.14094
R	219	0.84884	0.95633
R	257	0.98846	1.12227
G	75	0.78125	0.95299
D	98	0.53552	0.68008
A	20	0.18182	0.18149
V	66	0.48529	0.42941
M	70	0.46667	0.34983
I	0	0.00000	0.00000
Y	91	0.54491	0.42583
F	0	0.00000	0.00000
V	0	0.00000	0.00000
W	8	0.04348	0.03326
R	0	0.00000	0.00000
P	23	0.15862	0.16209
L	1	0.00562	0.00546
R	61	0.25847	0.26638
I	2	0.01527	0.01081
F	0	0.00000	0.00000
C	0	0.00000	0.00000
D	18	0.13534	0.12491
P	38	0.26761	0.26779
Q	144	0.67925	0.80627
G	0	0.00000	0.00000
A	39	0.33913	0.35390
S	42	0.33333	0.35836
L	40	0.21622	0.21846
E	76	0.36190	0.43503
S	16	0.13115	0.13652
A	4	0.04211	0.03630
P	97	0.64667	0.68358
G	51	0.53684	0.64803
T	22	0.14765	0.15862
F	74	0.33945	0.36871
V	0	0.00000	0.00000
T	21	0.14483	0.15141
V	10	0.06494	0.06506
D	98	0.56647	0.68008
G	68	0.73118	0.86404
V	90	0.58442	0.58556
N	108	0.63529	0.73770
V	17	0.13178	0.11061
A	47	0.38843	0.42650
A	21	0.17213	0.19056
G	10	0.10870	0.12706
D	97	0.53889	0.67314
V	87	0.61268	0.56604
V	14	0.10294	0.09109
A	57	0.64045	0.51724
W	2	0.00873	0.00832
N	88	0.64706	0.60109
T	28	0.20588	0.20187
I	134	0.87582	0.72432
A	11	0.12791	0.09982
P	53	0.38971	0.37350
V	0	0.00000	0.00000
N	60	0.35294	0.40984
V	3	0.01840	0.01952
G	2	0.02381	0.02541
N	0	0.00000	0.00000
P	82	0.58993	0.57787
G	21	0.21429	0.26684
A	101	0.86325	0.91652
R	113	0.42007	0.49345
R	81	0.32530	0.35371
S	0	0.00000	0.00000
I	0	0.00000	0.00000
L	0	0.00000	0.00000
Q	7	0.03553	0.03919
F	0	0.00000	0.00000
E	17	0.08586	0.09731
V	3	0.01974	0.01952
L	30	0.19608	0.16384
W	177	0.97253	0.73597
Y	30	0.25210	0.14038
T	134	0.74444	0.96611
