# Supplementary material for: Context dependent reference states of solvent accessibility derived from native protein structures and assessed by predictability analysis
Source: BMC Struct Biol. 2009 Apr 27;9:25. doi: 10.1186/1472-6807-9-25 (PMC2685369; doi:10.1186/1472-6807-9-25)
Supplement: Additional File 1 — Additional statistics and data sets. Details are provided in Readme file included in the compressed file. [file 1472-6807-9-25-S1.zip › supplementary_material/ASA_dataset/1aieA.asa]

E	196	0.77165	1.12192
Y	222	1.00000	1.03884
F	168	0.84848	0.83707
T	139	0.95862	1.00216
L	136	0.87179	0.74276
Q	198	1.00000	1.10862
I	47	0.28144	0.25405
R	221	0.83712	0.96507
G	45	0.47368	0.57179
R	171	0.63806	0.74672
E	139	0.69154	0.79565
R	143	0.56078	0.62445
F	91	0.44390	0.45341
E	91	0.45960	0.52089
M	91	0.56173	0.45477
F	86	0.51497	0.42850
R	127	0.52917	0.55459
E	140	0.66986	0.80137
L	99	0.58580	0.54069
N	74	0.41111	0.50546
E	88	0.41509	0.50372
A	54	0.49541	0.49002
L	102	0.57303	0.55707
E	112	0.55446	0.64110
L	107	0.63314	0.58438
K	106	0.47321	0.51531
D	118	0.68605	0.81888
A	88	0.75862	0.79855
Q	154	0.75490	0.86226
A	81	0.68067	0.73503
G	91	0.57595	1.15629
