# Supplementary material for: Context dependent reference states of solvent accessibility derived from native protein structures and assessed by predictability analysis
Source: BMC Struct Biol. 2009 Apr 27;9:25. doi: 10.1186/1472-6807-9-25 (PMC2685369; doi:10.1186/1472-6807-9-25)
Supplement: Additional File 1 — Additional statistics and data sets. Details are provided in Readme file included in the compressed file. [file 1472-6807-9-25-S1.zip › supplementary_material/ASA_dataset/1ailA.asa]

M	44	0.18107	0.21989
D	22	0.13333	0.15267
S	96	0.70588	0.81911
N	15	0.08287	0.10246
T	62	0.42759	0.44701
V	35	0.22013	0.22772
S	35	0.25735	0.29863
S	63	0.51220	0.53754
F	0	0.00000	0.00000
Q	31	0.16489	0.17357
V	36	0.23841	0.23422
D	67	0.47857	0.46495
C	4	0.04396	0.02849
F	28	0.15642	0.13951
L	72	0.55814	0.39323
W	35	0.23810	0.14553
H	79	0.95181	0.43430
V	61	0.67778	0.39688
R	58	0.24370	0.25328
K	74	0.35238	0.35975
Q	78	0.38806	0.43673
V	46	0.31293	0.29928
V	29	0.19205	0.18868
D	80	0.46512	0.55517
Q	138	0.74194	0.77268
E	175	0.93085	1.00172
L	129	0.73714	0.70453
G	28	0.29167	0.35578
D	101	0.55191	0.70090
A	77	0.81053	0.69873
P	70	0.52239	0.49331
F	46	0.22330	0.22920
L	58	0.31694	0.31677
D	51	0.28022	0.35392
R	124	0.49402	0.54148
L	12	0.06630	0.06554
R	128	0.52033	0.55895
R	165	0.62264	0.72052
D	61	0.36310	0.42332
Q	77	0.39487	0.43113
K	122	0.57820	0.59310
S	66	0.55000	0.56314
L	14	0.07487	0.07646
R	144	0.55814	0.62882
G	37	0.38947	0.47014
R	82	0.29927	0.35808
G	5	0.05319	0.06353
S	102	0.75556	0.87031
T	121	0.84028	0.87239
L	39	0.20856	0.21300
G	67	0.77907	0.85133
L	49	0.26486	0.26761
N	109	0.61932	0.74454
I	28	0.19580	0.15135
E	115	0.59278	0.65827
A	54	0.50943	0.49002
A	3	0.02655	0.02722
T	13	0.09353	0.09373
H	95	0.47500	0.52226
V	50	0.34014	0.32531
G	0	0.00000	0.00000
K	64	0.28829	0.31113
Q	102	0.52308	0.57111
I	35	0.19553	0.18919
V	28	0.21212	0.18217
E	122	0.60396	0.69834
K	146	0.71569	0.70977
I	132	0.77647	0.71351
L	142	0.87117	0.77553
K	215	0.81749	1.04521
