# Supplementary material for: Context dependent reference states of solvent accessibility derived from native protein structures and assessed by predictability analysis
Source: BMC Struct Biol. 2009 Apr 27;9:25. doi: 10.1186/1472-6807-9-25 (PMC2685369; doi:10.1186/1472-6807-9-25)
Supplement: Additional File 1 — Additional statistics and data sets. Details are provided in Readme file included in the compressed file. [file 1472-6807-9-25-S1.zip › supplementary_material/ASA_dataset/1ak0A.asa]

W	2	0.00820	0.00832
G	10	0.14706	0.12706
A	42	0.37168	0.38113
L	3	0.01395	0.01638
G	1	0.01176	0.01271
H	1	0.00503	0.00550
A	9	0.08108	0.08167
T	0	0.00000	0.00000
V	0	0.00000	0.00000
A	0	0.00000	0.00000
Y	27	0.11538	0.12635
V	0	0.00000	0.00000
A	0	0.00000	0.00000
Q	33	0.18436	0.18477
H	90	0.52632	0.49478
Y	45	0.20455	0.21058
V	17	0.10429	0.11061
S	34	0.27419	0.29010
P	105	0.72414	0.73996
E	110	0.52632	0.62965
A	0	0.00000	0.00000
A	13	0.11017	0.11797
S	72	0.60000	0.61433
W	61	0.26293	0.25364
A	1	0.01282	0.00907
Q	47	0.23039	0.26316
G	57	0.66279	0.72427
I	35	0.20588	0.18919
L	32	0.18391	0.17477
G	70	0.74468	0.88945
S	41	0.27703	0.34983
S	98	0.69504	0.83618
S	39	0.27660	0.33276
S	96	0.68085	0.81911
S	23	0.19328	0.19625
Y	14	0.05882	0.06551
L	0	0.00000	0.00000
A	6	0.05505	0.05445
S	63	0.48092	0.53754
I	36	0.20339	0.19459
A	1	0.00847	0.00907
S	26	0.21667	0.22184
W	59	0.25431	0.24532
A	0	0.00000	0.00000
D	29	0.17059	0.20125
E	128	0.63054	0.73268
Y	46	0.24599	0.21526
R	78	0.33766	0.34061
L	128	0.74419	0.69907
T	60	0.38217	0.43259
S	117	0.82394	0.99829
A	65	0.58559	0.58984
G	0	0.00000	0.00000
K	128	0.61836	0.62227
W	140	0.82353	0.58212
S	0	0.00000	0.00000
A	39	0.32231	0.35390
S	21	0.16667	0.17918
L	10	0.06098	0.05461
H	1	0.00641	0.00550
F	65	0.32178	0.32387
I	0	0.00000	0.00000
D	57	0.33333	0.39556
A	0	0.00000	0.00000
E	118	0.56190	0.67544
D	28	0.16092	0.19431
N	100	0.62893	0.68306
P	11	0.08462	0.07752
P	47	0.33571	0.33122
T	116	0.72956	0.83634
N	87	0.66923	0.59426
C	28	0.27451	0.19943
N	55	0.38194	0.37568
V	20	0.13333	0.13012
D	70	0.40462	0.48577
Y	79	0.32510	0.36968
E	176	0.88442	1.00744
R	105	0.41833	0.45852
D	10	0.05917	0.06940
C	18	0.12950	0.12821
G	52	0.63415	0.66074
S	139	0.93919	1.18601
S	90	0.64286	0.76792
G	16	0.18182	0.20330
C	2	0.01429	0.01425
S	1	0.00840	0.00853
I	0	0.00000	0.00000
S	27	0.21260	0.23038
A	2	0.01887	0.01815
I	0	0.00000	0.00000
A	23	0.20721	0.20871
N	73	0.43195	0.49863
Y	4	0.01980	0.01872
T	9	0.05769	0.06489
Q	107	0.50952	0.59910
R	55	0.21825	0.24017
V	2	0.01361	0.01301
S	79	0.61240	0.67406
D	47	0.26857	0.32616
S	126	0.90000	1.07509
S	116	0.86567	0.98976
L	41	0.21244	0.22392
S	56	0.38621	0.47782
S	83	0.61940	0.70819
E	144	0.67290	0.82427
N	47	0.27485	0.32104
H	31	0.15736	0.17042
A	8	0.07207	0.07260
E	42	0.20896	0.24041
A	0	0.00000	0.00000
L	3	0.01796	0.01638
R	53	0.23451	0.23144
F	0	0.00000	0.00000
L	2	0.01220	0.01092
V	1	0.00694	0.00651
H	0	0.00000	0.00000
F	0	0.00000	0.00000
I	2	0.01163	0.01081
G	0	0.00000	0.00000
D	2	0.01117	0.01388
M	2	0.01212	0.01000
T	0	0.00000	0.00000
Q	0	0.00000	0.00000
P	0	0.00000	0.00000
L	6	0.03077	0.03277
H	10	0.05155	0.05498
D	0	0.00000	0.00000
E	3	0.01389	0.01717
A	18	0.18182	0.16334
Y	102	0.45740	0.47730
A	27	0.28723	0.24501
V	80	0.48193	0.52049
G	4	0.04082	0.05083
G	0	0.00000	0.00000
N	75	0.39894	0.51230
K	153	0.72170	0.74380
I	6	0.03409	0.03243
N	108	0.66258	0.73770
V	5	0.03521	0.03253
T	42	0.28571	0.30281
F	6	0.03093	0.02990
D	60	0.33520	0.41638
G	51	0.62195	0.64803
Y	157	0.71364	0.73467
H	163	1.00000	0.89610
D	26	0.15476	0.18043
N	39	0.22807	0.26639
L	0	0.00000	0.00000
H	19	0.09948	0.10445
S	26	0.18571	0.22184
D	0	0.00000	0.00000
W	0	0.00000	0.00000
D	26	0.17105	0.18043
T	34	0.25758	0.24513
Y	103	0.68667	0.48198
M	0	0.00000	0.00000
P	1	0.00758	0.00705
Q	50	0.25000	0.27996
K	77	0.36842	0.37433
L	58	0.33918	0.31677
I	44	0.24309	0.23784
G	64	0.66667	0.81321
G	18	0.20455	0.22872
H	115	0.57789	0.63222
A	48	0.51064	0.43557
L	71	0.37766	0.38777
S	78	0.57778	0.66553
D	41	0.22778	0.28452
A	0	0.00000	0.00000
E	107	0.50235	0.61248
S	64	0.49231	0.54608
W	2	0.00862	0.00832
A	5	0.05051	0.04537
K	117	0.53425	0.56879
T	59	0.33908	0.42538
L	1	0.00562	0.00546
V	3	0.02098	0.01952
Q	120	0.58824	0.67189
N	29	0.18125	0.19809
I	7	0.04895	0.03784
E	100	0.51546	0.57241
S	96	0.69565	0.81911
G	32	0.34783	0.40661
N	132	0.72527	0.90164
Y	28	0.13861	0.13102
T	65	0.50781	0.46864
A	99	0.90000	0.89837
Q	87	0.42647	0.48712
A	3	0.02752	0.02722
I	111	0.59358	0.60000
G	48	0.54545	0.60991
W	16	0.07373	0.06653
I	36	0.27068	0.19459
K	146	0.68545	0.70977
G	51	0.56667	0.64803
D	10	0.05618	0.06940
N	69	0.41071	0.47131
I	48	0.32432	0.25946
S	93	0.76230	0.79352
E	93	0.52247	0.53234
P	27	0.20301	0.19027
I	51	0.28492	0.27568
T	73	0.51049	0.52632
T	0	0.00000	0.00000
A	0	0.00000	0.00000
T	29	0.19333	0.20908
R	89	0.41589	0.38865
W	1	0.00429	0.00416
A	0	0.00000	0.00000
S	47	0.33813	0.40102
D	60	0.33333	0.41638
A	0	0.00000	0.00000
N	3	0.01705	0.02049
A	50	0.45045	0.45372
L	27	0.14136	0.14746
V	0	0.00000	0.00000
C	19	0.17925	0.13533
T	96	0.65306	0.69214
V	26	0.20635	0.16916
V	0	0.00000	0.00000
M	5	0.03289	0.02499
P	45	0.37500	0.31712
H	158	0.78607	0.86861
G	18	0.21687	0.22872
A	7	0.05833	0.06352
A	80	0.66667	0.72595
A	60	0.53571	0.54446
L	14	0.08000	0.07646
Q	85	0.45699	0.47592
T	126	0.84000	0.90844
G	44	0.45833	0.55909
D	67	0.36813	0.46495
L	8	0.05405	0.04369
Y	91	0.42723	0.42583
P	60	0.46875	0.42283
T	115	0.76667	0.82913
Y	23	0.11917	0.10763
Y	21	0.08678	0.09827
D	100	0.61350	0.69396
S	79	0.59848	0.67406
V	0	0.00000	0.00000
I	16	0.11348	0.08649
D	121	0.75155	0.83969
T	20	0.15748	0.14420
I	0	0.00000	0.00000
E	39	0.19598	0.22324
L	33	0.18966	0.18023
Q	0	0.00000	0.00000
I	0	0.00000	0.00000
A	0	0.00000	0.00000
K	16	0.07207	0.07778
G	0	0.00000	0.00000
G	0	0.00000	0.00000
Y	47	0.19262	0.21993
R	10	0.04329	0.04367
L	1	0.00617	0.00546
A	1	0.00840	0.00907
N	35	0.21472	0.23907
W	1	0.00524	0.00416
I	4	0.02548	0.02162
N	52	0.31707	0.35519
E	67	0.37430	0.38351
I	25	0.19531	0.13514
H	103	0.42562	0.56625
