# Supplementary material for: Context dependent reference states of solvent accessibility derived from native protein structures and assessed by predictability analysis
Source: BMC Struct Biol. 2009 Apr 27;9:25. doi: 10.1186/1472-6807-9-25 (PMC2685369; doi:10.1186/1472-6807-9-25)
Supplement: Additional File 1 — Additional statistics and data sets. Details are provided in Readme file included in the compressed file. [file 1472-6807-9-25-S1.zip › supplementary_material/ASA_dataset/1al3A.asa]

W	124	0.56364	0.51559
P	108	0.82443	0.76110
D	30	0.17751	0.20819
K	167	0.81463	0.81186
G	19	0.21111	0.24142
S	45	0.34615	0.38396
L	0	0.00000	0.00000
Y	73	0.33641	0.34160
V	0	0.00000	0.00000
A	2	0.01818	0.01815
T	0	0.00000	0.00000
T	12	0.09917	0.08652
H	29	0.14428	0.15943
T	2	0.01399	0.01442
Q	0	0.00000	0.00000
A	32	0.29091	0.29038
R	130	0.50388	0.56769
Y	49	0.23005	0.22929
A	20	0.20408	0.18149
L	1	0.00546	0.00546
P	68	0.47222	0.47921
G	59	0.60825	0.74968
V	20	0.14184	0.13012
I	22	0.18033	0.11892
K	129	0.60563	0.62713
G	14	0.16279	0.17789
F	0	0.00000	0.00000
I	83	0.59286	0.44865
E	121	0.61421	0.69262
R	57	0.23849	0.24891
Y	4	0.02116	0.01872
P	63	0.49606	0.44397
R	169	0.66016	0.73799
V	11	0.07483	0.07157
S	58	0.45312	0.49488
L	42	0.25610	0.22938
H	73	0.51408	0.40132
M	62	0.52542	0.30985
H	102	0.75000	0.56075
Q	106	0.53535	0.59351
G	9	0.10000	0.11436
S	24	0.18750	0.20478
P	16	0.10959	0.11276
T	102	0.66234	0.73540
Q	122	0.70115	0.68309
I	3	0.01911	0.01622
A	4	0.03846	0.03630
E	82	0.40796	0.46938
A	18	0.16216	0.16334
V	1	0.00658	0.00651
S	20	0.15385	0.17065
K	130	0.57018	0.63199
G	34	0.36170	0.43202
N	94	0.50267	0.64208
A	5	0.04098	0.04537
D	31	0.18788	0.21513
F	0	0.00000	0.00000
A	3	0.03409	0.02722
I	0	0.00000	0.00000
A	6	0.06593	0.05445
T	32	0.22535	0.23071
E	40	0.19417	0.22896
A	72	0.66055	0.65336
L	16	0.09195	0.08738
H	41	0.23699	0.22540
L	153	0.98710	0.83561
Y	156	0.76847	0.73000
D	31	0.16940	0.21513
D	88	0.50867	0.61069
L	22	0.12791	0.12015
V	0	0.00000	0.00000
M	35	0.20588	0.17491
L	0	0.00000	0.00000
P	15	0.12821	0.10571
C	1	0.01220	0.00712
Y	2	0.02198	0.00936
H	35	0.24476	0.19241
W	3	0.01408	0.01247
N	8	0.04734	0.05464
R	5	0.02203	0.02183
S	2	0.01667	0.01706
I	0	0.00000	0.00000
V	0	0.00000	0.00000
V	1	0.00529	0.00651
T	24	0.17778	0.17304
P	65	0.44828	0.45807
E	157	0.77723	0.89868
H	38	0.21229	0.20891
P	92	0.73600	0.64834
L	2	0.01156	0.01092
A	15	0.13043	0.13612
T	136	0.88312	0.98053
K	86	0.39631	0.41808
G	50	0.55556	0.63532
S	69	0.49286	0.58874
V	8	0.05063	0.05205
S	41	0.34167	0.34983
I	22	0.13580	0.11892
E	107	0.53769	0.61248
E	69	0.33173	0.39496
L	0	0.00000	0.00000
A	4	0.03509	0.03630
Q	118	0.65922	0.66069
Y	61	0.31606	0.28545
P	46	0.32857	0.32417
L	0	0.00000	0.00000
V	0	0.00000	0.00000
T	2	0.01460	0.01442
Y	3	0.01456	0.01404
T	35	0.24648	0.25234
F	146	0.68868	0.72745
G	41	0.50617	0.52097
F	41	0.19712	0.20429
T	9	0.05882	0.06489
G	3	0.03226	0.03812
R	13	0.04906	0.05677
S	63	0.47368	0.53754
E	46	0.22660	0.26331
L	1	0.00524	0.00546
D	32	0.20126	0.22207
T	66	0.40741	0.47585
A	13	0.12745	0.11797
F	0	0.00000	0.00000
N	119	0.70000	0.81284
R	226	0.93004	0.98690
A	41	0.34167	0.37205
G	70	0.76923	0.88945
L	39	0.21788	0.21300
T	122	0.88406	0.87960
P	21	0.14384	0.14799
R	124	0.48249	0.54148
I	45	0.27778	0.24324
V	78	0.54545	0.50748
F	46	0.22330	0.22920
T	71	0.47020	0.51190
A	9	0.07759	0.08167
T	73	0.39247	0.52632
D	32	0.17112	0.22207
A	0	0.00000	0.00000
D	43	0.24432	0.29840
V	51	0.36170	0.33182
I	0	0.00000	0.00000
K	5	0.02415	0.02431
T	65	0.46763	0.46864
Y	87	0.45550	0.40711
V	2	0.01527	0.01301
R	87	0.37826	0.37991
L	119	0.63636	0.64992
G	59	0.68605	0.74968
L	75	0.38462	0.40961
G	10	0.12346	0.12706
V	0	0.00000	0.00000
G	0	0.00000	0.00000
V	1	0.00709	0.00651
I	0	0.00000	0.00000
A	0	0.00000	0.00000
S	11	0.08661	0.09386
M	23	0.12234	0.11494
A	0	0.00000	0.00000
V	3	0.01899	0.01952
D	54	0.37241	0.37474
P	108	0.76596	0.76110
V	130	0.81761	0.84580
S	83	0.64341	0.70819
D	8	0.04678	0.05552
P	97	0.69286	0.68358
D	70	0.39326	0.48577
L	14	0.08140	0.07646
V	39	0.25490	0.25374
K	91	0.43961	0.44239
L	2	0.01143	0.01092
D	91	0.53529	0.63151
A	0	0.00000	0.00000
N	87	0.45550	0.59426
G	84	0.92308	1.06734
I	27	0.16168	0.14595
F	8	0.04848	0.03986
S	75	0.60976	0.63993
H	91	0.45960	0.50027
S	5	0.04098	0.04266
T	33	0.20755	0.23792
T	0	0.00000	0.00000
K	44	0.19731	0.21390
I	1	0.00490	0.00541
G	1	0.01190	0.01271
F	1	0.00483	0.00498
R	79	0.31984	0.34498
R	50	0.20080	0.21834
S	76	0.61789	0.64846
T	24	0.14907	0.17304
F	164	0.86772	0.81714
L	35	0.20115	0.19115
R	138	0.54331	0.60262
S	53	0.42742	0.45222
Y	6	0.03093	0.02808
M	6	0.05405	0.02999
Y	27	0.16265	0.12635
D	23	0.14024	0.15961
F	0	0.00000	0.00000
I	1	0.00595	0.00541
Q	76	0.42697	0.42553
R	92	0.38983	0.40175
F	14	0.07821	0.06976
A	0	0.00000	0.00000
P	85	0.70248	0.59901
H	37	0.18593	0.20341
L	1	0.00613	0.00546
T	35	0.22581	0.25234
R	119	0.47791	0.51965
D	108	0.65854	0.74948
V	32	0.22535	0.20820
V	0	0.00000	0.00000
D	70	0.42169	0.48577
T	65	0.40123	0.46864
A	0	0.00000	0.00000
V	38	0.25676	0.24723
A	81	0.77143	0.73503
L	49	0.29341	0.26761
R	209	0.82283	0.91266
S	43	0.30935	0.36689
N	44	0.25000	0.30055
E	172	0.79263	0.98454
D	85	0.50595	0.58987
I	1	0.00592	0.00541
E	93	0.47938	0.53234
A	47	0.51087	0.42650
M	45	0.24064	0.22489
F	17	0.10366	0.08470
K	163	0.78365	0.79242
D	132	0.75862	0.91603
I	46	0.27545	0.24865
K	192	0.94581	0.93340
L	16	0.10323	0.08738
P	49	0.33793	0.34531
E	156	0.74641	0.89296
K	111	0.40217	0.53962
