# Supplementary material for: Context dependent reference states of solvent accessibility derived from native protein structures and assessed by predictability analysis
Source: BMC Struct Biol. 2009 Apr 27;9:25. doi: 10.1186/1472-6807-9-25 (PMC2685369; doi:10.1186/1472-6807-9-25)
Supplement: Additional File 1 — Additional statistics and data sets. Details are provided in Readme file included in the compressed file. [file 1472-6807-9-25-S1.zip › supplementary_material/ASA_dataset/1amfA.asa]

G	91	0.65942	1.15629
K	30	0.13889	0.14584
I	0	0.00000	0.00000
T	42	0.29167	0.30281
V	0	0.00000	0.00000
F	15	0.07853	0.07474
A	0	0.00000	0.00000
A	1	0.00833	0.00907
A	5	0.04237	0.04537
S	2	0.01587	0.01706
L	0	0.00000	0.00000
T	24	0.17778	0.17304
N	55	0.30220	0.37568
A	1	0.01064	0.00907
M	0	0.00000	0.00000
Q	116	0.60733	0.64950
D	45	0.27778	0.31228
I	0	0.00000	0.00000
A	12	0.13187	0.10889
T	73	0.45625	0.52632
Q	70	0.37234	0.39194
F	5	0.03185	0.02491
K	81	0.40299	0.39378
K	147	0.67123	0.71463
E	85	0.42714	0.48655
K	128	0.58716	0.62227
G	52	0.54737	0.66074
V	27	0.18000	0.17567
D	58	0.34940	0.40250
V	17	0.11972	0.11061
V	66	0.47143	0.42941
S	29	0.21324	0.24744
S	41	0.33333	0.34983
F	45	0.21327	0.22422
A	14	0.12727	0.12704
S	4	0.02857	0.03413
S	1	0.00709	0.00853
S	0	0.00000	0.00000
T	37	0.25694	0.26676
L	0	0.00000	0.00000
A	0	0.00000	0.00000
R	122	0.50206	0.53275
Q	94	0.51087	0.52632
I	9	0.05960	0.04865
E	82	0.42268	0.46938
A	93	0.80172	0.84392
G	57	0.59375	0.72427
A	29	0.30851	0.26316
P	96	0.69565	0.67653
A	0	0.00000	0.00000
D	13	0.07879	0.09022
L	0	0.00000	0.00000
F	0	0.00000	0.00000
I	1	0.00602	0.00541
S	0	0.00000	0.00000
A	2	0.01695	0.01815
D	7	0.04142	0.04858
Q	42	0.21538	0.23516
K	113	0.57653	0.54934
W	8	0.04145	0.03326
M	0	0.00000	0.00000
D	68	0.41975	0.47189
Y	55	0.27094	0.25737
A	0	0.00000	0.00000
V	32	0.20253	0.20820
D	125	0.75758	0.86745
K	97	0.43498	0.47156
K	184	0.84793	0.89451
A	14	0.14000	0.12704
I	6	0.03488	0.03243
D	33	0.20497	0.22901
T	88	0.54321	0.63446
A	95	0.81897	0.86207
T	8	0.05333	0.05768
R	73	0.27239	0.31878
Q	86	0.43216	0.48152
T	40	0.27211	0.28839
L	9	0.06081	0.04915
L	1	0.00549	0.00546
G	0	0.00000	0.00000
N	4	0.02030	0.02732
S	35	0.29412	0.29863
L	0	0.00000	0.00000
V	4	0.03101	0.02602
V	0	0.00000	0.00000
V	0	0.00000	0.00000
A	0	0.00000	0.00000
P	11	0.07586	0.07752
K	122	0.56481	0.59310
A	101	0.86325	0.91652
S	31	0.22963	0.26451
V	136	0.91275	0.88484
Q	50	0.28249	0.27996
K	160	0.72398	0.77783
D	137	0.84049	0.95073
F	35	0.17857	0.17439
T	108	0.81818	0.77866
I	12	0.06897	0.06486
D	74	0.42286	0.51353
S	102	0.72340	0.87031
K	159	0.70982	0.77297
T	23	0.15753	0.16583
N	105	0.64024	0.71721
W	8	0.03980	0.03326
T	63	0.50806	0.45422
S	62	0.46970	0.52901
L	30	0.16129	0.16384
L	3	0.01639	0.01638
N	165	0.90659	1.12705
G	86	0.88660	1.09276
G	21	0.21875	0.26684
R	162	0.68936	0.70742
L	0	0.00000	0.00000
A	0	0.00000	0.00000
V	5	0.03012	0.03253
G	0	0.00000	0.00000
D	38	0.23457	0.26371
P	20	0.14184	0.14094
E	142	0.70297	0.81282
H	41	0.20603	0.22540
V	4	0.02797	0.02602
P	2	0.01626	0.01409
A	0	0.00000	0.00000
G	0	0.00000	0.00000
I	39	0.23214	0.21081
Y	9	0.04712	0.04212
A	2	0.01887	0.01815
K	52	0.24413	0.25280
E	48	0.23415	0.27476
A	0	0.00000	0.00000
L	1	0.00571	0.00546
Q	117	0.54930	0.65510
K	120	0.57416	0.58337
L	19	0.10383	0.10377
G	60	0.65217	0.76239
A	8	0.06897	0.07260
W	38	0.14672	0.15800
D	141	0.92763	0.97849
T	67	0.39181	0.48306
L	0	0.00000	0.00000
S	49	0.40833	0.41809
P	83	0.57639	0.58492
K	62	0.28704	0.30141
L	16	0.08840	0.08738
A	17	0.17895	0.15426
P	79	0.57246	0.55673
A	15	0.12931	0.13612
E	161	0.76667	0.92158
D	30	0.15075	0.20819
V	3	0.01974	0.01952
R	50	0.19231	0.21834
G	21	0.23596	0.26684
A	0	0.00000	0.00000
L	3	0.01734	0.01638
A	11	0.10092	0.09982
L	24	0.12565	0.13108
V	0	0.00000	0.00000
E	83	0.43005	0.47510
R	170	0.66406	0.74236
N	136	0.83951	0.92896
E	124	0.58491	0.70979
A	1	0.01136	0.00907
P	34	0.24818	0.23961
L	0	0.00000	0.00000
G	0	0.00000	0.00000
I	1	0.00562	0.00541
V	0	0.00000	0.00000
Y	2	0.00830	0.00936
G	12	0.14458	0.15248
S	1	0.00709	0.00853
D	0	0.00000	0.00000
A	15	0.13636	0.13612
V	86	0.58108	0.55953
A	25	0.21739	0.22686
S	12	0.09375	0.10239
K	191	0.83772	0.92854
G	24	0.25263	0.30496
V	6	0.04348	0.03904
K	65	0.31863	0.31599
V	61	0.40667	0.39688
V	1	0.00735	0.00651
A	7	0.06364	0.06352
T	80	0.56338	0.57678
F	3	0.02190	0.01495
P	38	0.27737	0.26779
E	89	0.41395	0.50944
D	120	0.70588	0.83276
S	1	0.00775	0.00853
H	12	0.05911	0.06597
K	140	0.67308	0.68060
K	76	0.35681	0.36947
V	0	0.00000	0.00000
E	48	0.25668	0.27476
Y	0	0.00000	0.00000
P	0	0.00000	0.00000
V	0	0.00000	0.00000
A	0	0.00000	0.00000
V	0	0.00000	0.00000
V	9	0.06250	0.05856
E	109	0.50230	0.62393
G	64	0.71111	0.81321
H	45	0.23316	0.24739
N	81	0.50000	0.55328
N	88	0.54658	0.60109
A	87	0.82857	0.78947
T	59	0.38562	0.42538
V	1	0.00725	0.00651
K	70	0.33493	0.34030
A	48	0.44444	0.43557
F	0	0.00000	0.00000
Y	8	0.03653	0.03744
D	74	0.45679	0.51353
Y	14	0.06931	0.06551
L	4	0.02367	0.02185
K	82	0.38679	0.39864
G	15	0.22059	0.19060
P	88	0.61538	0.62016
Q	92	0.44231	0.51512
A	0	0.00000	0.00000
A	29	0.26126	0.26316
E	108	0.53202	0.61820
I	1	0.00621	0.00541
F	2	0.01242	0.00997
K	152	0.73077	0.73894
R	135	0.59735	0.58952
Y	33	0.16583	0.15442
G	29	0.39189	0.36849
F	6	0.02885	0.02990
T	70	0.53030	0.50469
I	74	0.54815	0.40000
K	131	0.49248	0.63685
