# Supplementary material for: Context dependent reference states of solvent accessibility derived from native protein structures and assessed by predictability analysis
Source: BMC Struct Biol. 2009 Apr 27;9:25. doi: 10.1186/1472-6807-9-25 (PMC2685369; doi:10.1186/1472-6807-9-25)
Supplement: Additional File 1 — Additional statistics and data sets. Details are provided in Readme file included in the compressed file. [file 1472-6807-9-25-S1.zip › supplementary_material/ASA_dataset/1an9A.asa]

M	14	0.05668	0.06997
R	87	0.36402	0.37991
V	0	0.00000	0.00000
V	1	0.00758	0.00651
V	0	0.00000	0.00000
I	7	0.04430	0.03784
G	10	0.10870	0.12706
A	4	0.03150	0.03630
G	15	0.16129	0.19060
V	4	0.02837	0.02602
I	22	0.13924	0.11892
G	0	0.00000	0.00000
L	0	0.00000	0.00000
S	0	0.00000	0.00000
T	0	0.00000	0.00000
A	0	0.00000	0.00000
L	4	0.02837	0.02185
C	4	0.03448	0.02849
I	0	0.00000	0.00000
H	17	0.10968	0.09346
E	83	0.43915	0.47510
R	132	0.55230	0.57642
Y	30	0.17857	0.14038
H	100	0.50761	0.54975
S	89	0.70079	0.75939
V	76	0.51007	0.49447
L	9	0.05357	0.04915
Q	114	0.64773	0.63830
P	76	0.60800	0.53559
L	31	0.16316	0.16931
D	63	0.36000	0.43720
V	8	0.05839	0.05205
K	32	0.15686	0.15557
V	0	0.00000	0.00000
Y	36	0.20690	0.16846
A	4	0.03604	0.03630
D	83	0.45109	0.57599
R	94	0.42727	0.41048
F	49	0.24747	0.24415
T	16	0.12308	0.11536
P	60	0.47619	0.42283
F	136	0.63850	0.67763
T	12	0.09756	0.08652
T	37	0.24667	0.26676
T	20	0.13245	0.14420
D	17	0.09884	0.11797
V	26	0.16049	0.16916
A	31	0.25620	0.28131
A	21	0.17213	0.19056
G	2	0.02198	0.02541
L	20	0.14815	0.10923
W	3	0.01288	0.01247
Q	6	0.03593	0.03359
P	0	0.00000	0.00000
Y	48	0.22018	0.22461
T	34	0.24638	0.24513
S	75	0.52817	0.63993
E	146	0.82022	0.83572
P	27	0.18493	0.19027
S	81	0.59124	0.69113
N	41	0.25466	0.28005
P	95	0.71970	0.66949
Q	69	0.34328	0.38634
E	8	0.03791	0.04579
A	19	0.16239	0.17241
N	88	0.53988	0.60109
W	8	0.04000	0.03326
N	0	0.00000	0.00000
Q	63	0.31818	0.35274
Q	74	0.37186	0.41433
T	0	0.00000	0.00000
F	0	0.00000	0.00000
N	77	0.55000	0.52596
Y	46	0.19247	0.21526
L	2	0.01709	0.01092
L	26	0.14444	0.14200
S	86	0.69355	0.73379
H	36	0.21557	0.19791
I	14	0.08046	0.07568
G	51	0.54255	0.64803
S	37	0.28906	0.31570
P	54	0.38571	0.38055
N	69	0.33990	0.47131
A	4	0.03390	0.03630
A	7	0.06034	0.06352
N	53	0.30994	0.36202
M	10	0.07042	0.04998
G	0	0.00000	0.00000
L	2	0.01117	0.01092
T	5	0.03623	0.03605
P	27	0.19014	0.19027
V	0	0.00000	0.00000
S	0	0.00000	0.00000
G	0	0.00000	0.00000
Y	5	0.02075	0.02340
N	0	0.00000	0.00000
L	0	0.00000	0.00000
F	2	0.01081	0.00997
R	94	0.39167	0.41048
E	80	0.39604	0.45793
A	78	0.70270	0.70780
V	20	0.14286	0.13012
P	114	0.78082	0.80338
D	49	0.31410	0.34004
P	3	0.02344	0.02114
Y	48	0.28070	0.22461
W	1	0.00730	0.00416
K	70	0.37433	0.34030
D	123	0.74545	0.85357
M	14	0.09150	0.06997
V	2	0.01481	0.01301
L	3	0.01596	0.01638
G	13	0.15663	0.16518
F	33	0.15942	0.16442
R	38	0.15447	0.16594
K	84	0.42640	0.40836
L	15	0.08380	0.08192
T	55	0.39855	0.39654
P	105	0.71918	0.73996
R	76	0.30400	0.33188
E	0	0.00000	0.00000
L	25	0.13089	0.13654
D	134	0.82209	0.92991
M	18	0.10112	0.08996
F	16	0.10811	0.07972
P	100	0.69930	0.70472
D	29	0.16571	0.20125
Y	17	0.08213	0.07955
R	151	0.65368	0.65939
Y	46	0.23116	0.21526
G	1	0.01429	0.01271
W	2	0.01136	0.00832
F	1	0.00658	0.00498
N	0	0.00000	0.00000
T	1	0.00680	0.00721
S	0	0.00000	0.00000
L	2	0.01105	0.01092
I	0	0.00000	0.00000
L	4	0.02041	0.02185
E	34	0.16114	0.19462
G	3	0.03226	0.03812
R	104	0.40625	0.45415
K	61	0.33889	0.29655
Y	2	0.00990	0.00936
L	0	0.00000	0.00000
Q	69	0.42857	0.38634
W	40	0.19417	0.16632
L	1	0.00592	0.00546
T	31	0.20805	0.22350
E	95	0.43379	0.54379
R	44	0.17886	0.19214
L	0	0.00000	0.00000
T	73	0.48993	0.52632
E	138	0.63014	0.78993
R	76	0.28897	0.33188
G	60	0.64516	0.76239
V	1	0.00725	0.00651
K	127	0.65464	0.61740
F	51	0.23832	0.25411
F	79	0.51634	0.39362
L	120	0.68966	0.65538
R	76	0.32479	0.33188
K	105	0.50000	0.51045
V	8	0.05594	0.05205
E	115	0.56373	0.65827
S	40	0.33613	0.34130
F	8	0.04000	0.03986
E	81	0.43316	0.46365
E	35	0.17157	0.20034
V	4	0.02759	0.02602
A	8	0.08081	0.07260
R	168	0.60650	0.73362
G	44	0.46809	0.55909
G	28	0.29787	0.35578
A	4	0.03279	0.03630
D	59	0.33523	0.40944
V	0	0.00000	0.00000
I	0	0.00000	0.00000
I	0	0.00000	0.00000
N	0	0.00000	0.00000
C	9	0.07563	0.06410
T	26	0.18056	0.18745
G	19	0.21591	0.24142
V	6	0.04615	0.03904
W	91	0.45050	0.37838
A	0	0.00000	0.00000
G	25	0.26882	0.31766
V	111	0.74000	0.72219
L	25	0.14881	0.13654
Q	43	0.24432	0.24076
P	114	0.78621	0.80338
D	25	0.16026	0.17349
P	116	0.90625	0.81748
L	83	0.47429	0.45330
L	20	0.11494	0.10923
Q	83	0.47159	0.46473
P	2	0.01429	0.01409
G	0	0.00000	0.00000
R	1	0.00365	0.00437
G	6	0.06742	0.07624
Q	0	0.00000	0.00000
I	6	0.05405	0.03243
I	0	0.00000	0.00000
K	36	0.16981	0.17501
V	0	0.00000	0.00000
D	75	0.43353	0.52047
A	1	0.01053	0.00907
P	39	0.30233	0.27484
W	29	0.12775	0.12058
L	10	0.07463	0.05461
K	11	0.05213	0.05348
N	13	0.08075	0.08880
F	0	0.00000	0.00000
I	10	0.06329	0.05405
I	4	0.03030	0.02162
T	2	0.01429	0.01442
H	8	0.04233	0.04398
D	38	0.23030	0.26371
L	85	0.49419	0.46423
E	166	0.77934	0.95020
R	123	0.46768	0.53712
G	34	0.40964	0.43202
I	36	0.21429	0.19459
Y	22	0.11111	0.10295
N	30	0.17964	0.20492
S	9	0.06977	0.07679
P	20	0.13333	0.14094
Y	16	0.06809	0.07487
I	0	0.00000	0.00000
I	3	0.02041	0.01622
P	0	0.00000	0.00000
G	3	0.03191	0.03812
L	7	0.03784	0.03823
Q	135	0.62791	0.75588
A	24	0.24000	0.21779
V	4	0.02740	0.02602
T	3	0.02013	0.02163
L	0	0.00000	0.00000
G	0	0.00000	0.00000
G	2	0.02128	0.02541
T	6	0.04027	0.04326
F	21	0.11290	0.10463
Q	43	0.22872	0.24076
V	68	0.49635	0.44242
G	48	0.57143	0.60991
N	50	0.27624	0.34153
W	135	0.67500	0.56133
N	66	0.48175	0.45082
E	145	0.81006	0.82999
I	111	0.77083	0.60000
N	63	0.37500	0.43033
N	54	0.32727	0.36885
I	123	0.76398	0.66486
Q	137	0.65238	0.76708
D	13	0.07429	0.09022
H	45	0.23077	0.24739
N	87	0.54717	0.59426
T	45	0.33088	0.32444
I	2	0.01550	0.01081
W	60	0.27523	0.24948
E	153	0.75000	0.87579
G	19	0.21111	0.24142
C	0	0.00000	0.00000
C	29	0.36250	0.20655
R	175	0.60345	0.76419
L	16	0.10191	0.08738
E	23	0.12105	0.13165
P	27	0.19286	0.19027
T	4	0.02581	0.02884
L	0	0.00000	0.00000
K	96	0.42857	0.46670
D	66	0.38372	0.45802
A	10	0.07874	0.09074
K	140	0.66667	0.68060
I	58	0.38158	0.31351
V	78	0.51656	0.50748
G	13	0.15294	0.16518
E	39	0.20000	0.22324
Y	102	0.53403	0.47730
T	23	0.15646	0.16583
G	10	0.12195	0.12706
F	16	0.07729	0.07972
R	30	0.13575	0.13100
P	19	0.13669	0.13390
V	21	0.13548	0.13663
R	38	0.16450	0.16594
P	75	0.60000	0.52854
Q	74	0.35749	0.41433
V	5	0.03268	0.03253
R	25	0.10870	0.10917
L	23	0.14650	0.12561
E	88	0.41315	0.50372
R	63	0.26809	0.27511
E	35	0.17677	0.20034
Q	61	0.31606	0.34155
L	27	0.15169	0.14746
R	150	0.66372	0.65502
F	77	0.35814	0.38366
G	63	0.70787	0.80051
S	122	0.82432	1.04096
S	47	0.33099	0.40102
N	51	0.28177	0.34836
T	6	0.04167	0.04326
E	7	0.03553	0.04007
V	0	0.00000	0.00000
I	0	0.00000	0.00000
H	0	0.00000	0.00000
N	0	0.00000	0.00000
Y	0	0.00000	0.00000
G	0	0.00000	0.00000
H	3	0.01442	0.01649
G	6	0.06316	0.07624
G	24	0.26087	0.30496
Y	15	0.06048	0.07019
G	16	0.18824	0.20330
L	15	0.08380	0.08192
T	3	0.02128	0.02163
I	0	0.00000	0.00000
H	1	0.00709	0.00550
W	20	0.13889	0.08316
G	0	0.00000	0.00000
C	0	0.00000	0.00000
A	0	0.00000	0.00000
L	36	0.20225	0.19661
E	49	0.23445	0.28048
V	0	0.00000	0.00000
A	0	0.00000	0.00000
K	100	0.46512	0.48614
L	17	0.10241	0.09285
F	0	0.00000	0.00000
G	9	0.10843	0.11436
K	104	0.47273	0.50559
V	0	0.00000	0.00000
L	0	0.00000	0.00000
E	92	0.43602	0.52662
E	96	0.48485	0.54951
R	81	0.31641	0.35371
N	134	0.78824	0.91530
L	38	0.21839	0.20754
L	96	0.39506	0.52430
