# Supplementary material for: Context dependent reference states of solvent accessibility derived from native protein structures and assessed by predictability analysis
Source: BMC Struct Biol. 2009 Apr 27;9:25. doi: 10.1186/1472-6807-9-25 (PMC2685369; doi:10.1186/1472-6807-9-25)
Supplement: Additional File 1 — Additional statistics and data sets. Details are provided in Readme file included in the compressed file. [file 1472-6807-9-25-S1.zip › supplementary_material/ASA_dataset/1arbA.asa]

G	22	0.16058	0.27954
V	82	0.54305	0.53351
S	10	0.07143	0.08532
G	19	0.20213	0.24142
S	41	0.29078	0.34983
C	1	0.00877	0.00712
N	0	0.00000	0.00000
I	7	0.04023	0.03784
D	0	0.00000	0.00000
V	2	0.01408	0.01301
V	53	0.40152	0.34483
C	0	0.00000	0.00000
P	87	0.63043	0.61311
E	68	0.29956	0.38924
G	0	0.00000	0.00000
D	100	0.53763	0.69396
G	57	0.62637	0.72427
R	56	0.22490	0.24454
R	93	0.35094	0.40611
D	41	0.23837	0.28452
I	1	0.00637	0.00541
I	6	0.04196	0.03243
R	39	0.15415	0.17031
A	0	0.00000	0.00000
V	0	0.00000	0.00000
G	0	0.00000	0.00000
A	0	0.00000	0.00000
Y	0	0.00000	0.00000
S	0	0.00000	0.00000
K	76	0.36190	0.36947
S	88	0.64706	0.75085
G	60	0.65934	0.76239
T	105	0.66038	0.75703
L	70	0.40230	0.38230
A	27	0.30682	0.24501
C	9	0.07895	0.06410
T	0	0.00000	0.00000
G	0	0.00000	0.00000
S	1	0.00769	0.00853
L	0	0.00000	0.00000
V	3	0.01987	0.01952
N	2	0.01099	0.01366
N	2	0.01149	0.01366
T	19	0.12338	0.13699
A	48	0.43243	0.43557
N	82	0.42932	0.56011
D	74	0.42529	0.51353
R	105	0.40856	0.45852
K	80	0.40404	0.38892
M	7	0.03553	0.03498
Y	10	0.07407	0.04679
F	0	0.00000	0.00000
L	6	0.03614	0.03277
T	0	0.00000	0.00000
A	0	0.00000	0.00000
H	62	0.33333	0.34085
H	82	0.51250	0.45080
C	6	0.05455	0.04274
G	27	0.36000	0.34307
M	0	0.00000	0.00000
G	19	0.19792	0.24142
T	73	0.45342	0.52632
A	84	0.70588	0.76225
S	101	0.72143	0.86177
T	31	0.18452	0.22350
A	0	0.00000	0.00000
A	61	0.51695	0.55354
S	36	0.27481	0.30717
I	1	0.00629	0.00541
V	29	0.22481	0.18868
V	1	0.00806	0.00651
Y	43	0.23243	0.20122
W	2	0.01613	0.00832
N	39	0.26351	0.26639
Y	11	0.06322	0.05147
Q	45	0.24457	0.25196
N	7	0.03911	0.04781
S	85	0.66406	0.72526
T	86	0.65649	0.62004
C	50	0.50000	0.35613
R	21	0.08300	0.09170
A	50	0.50505	0.45372
P	41	0.27333	0.28894
N	84	0.48000	0.57377
T	50	0.40000	0.36049
P	118	0.79195	0.83157
A	51	0.43590	0.46279
S	0	0.00000	0.00000
G	25	0.27473	0.31766
A	46	0.40000	0.41742
N	118	0.61780	0.80601
G	15	0.17045	0.19060
D	87	0.46774	0.60375
G	20	0.20833	0.25413
S	68	0.50370	0.58020
M	58	0.31694	0.28986
S	95	0.83333	0.81058
Q	54	0.25962	0.30235
T	56	0.39716	0.40375
Q	13	0.06599	0.07279
S	65	0.45775	0.55461
G	6	0.06383	0.07624
S	4	0.02963	0.03413
T	65	0.43624	0.46864
V	43	0.31159	0.27977
K	35	0.16746	0.17015
A	0	0.00000	0.00000
T	30	0.20134	0.21629
Y	55	0.27638	0.25737
A	58	0.51327	0.52632
T	74	0.47134	0.53353
S	0	0.00000	0.00000
D	3	0.01657	0.02082
F	0	0.00000	0.00000
T	0	0.00000	0.00000
L	0	0.00000	0.00000
L	0	0.00000	0.00000
E	48	0.23762	0.27476
L	6	0.03550	0.03277
N	97	0.57738	0.66257
N	84	0.52174	0.57377
A	84	0.71186	0.76225
A	33	0.28448	0.29946
N	69	0.43396	0.47131
P	110	0.76389	0.77519
A	67	0.64423	0.60799
F	17	0.08252	0.08470
N	82	0.49697	0.56011
L	0	0.00000	0.00000
F	15	0.13636	0.07474
W	2	0.01130	0.00832
A	0	0.00000	0.00000
G	2	0.02381	0.02541
W	1	0.00450	0.00416
D	3	0.02041	0.02082
R	42	0.17143	0.18341
R	78	0.29434	0.34061
D	95	0.56548	0.65926
Q	74	0.34742	0.41433
N	61	0.41497	0.41667
Y	13	0.06190	0.06083
P	95	0.67376	0.66949
G	6	0.06122	0.07624
A	4	0.03846	0.03630
I	4	0.02395	0.02162
A	0	0.00000	0.00000
I	0	0.00000	0.00000
H	0	0.00000	0.00000
H	0	0.00000	0.00000
P	0	0.00000	0.00000
N	90	0.50279	0.61475
V	12	0.09302	0.07807
A	0	0.00000	0.00000
E	4	0.01961	0.02290
K	0	0.00000	0.00000
R	1	0.00429	0.00437
I	0	0.00000	0.00000
S	0	0.00000	0.00000
N	23	0.12169	0.15710
S	4	0.03125	0.03413
T	101	0.60843	0.72819
S	37	0.30833	0.31570
P	98	0.67123	0.69063
T	6	0.03774	0.04326
S	48	0.39024	0.40956
F	56	0.30769	0.27902
V	15	0.12605	0.09759
A	26	0.29213	0.23593
W	122	0.46565	0.50728
G	64	0.81013	0.81321
G	38	0.38776	0.48285
G	42	0.44681	0.53367
A	105	0.82677	0.95281
G	31	0.32292	0.39390
T	80	0.52980	0.57678
T	30	0.24793	0.21629
H	0	0.00000	0.00000
L	4	0.02484	0.02185
N	31	0.17416	0.21175
V	0	0.00000	0.00000
Q	45	0.25140	0.25196
W	2	0.00917	0.00832
Q	53	0.31737	0.29675
P	118	0.83099	0.83157
S	80	0.57143	0.68259
G	5	0.05051	0.06353
G	0	0.00000	0.00000
V	0	0.00000	0.00000
T	4	0.02740	0.02884
E	29	0.16763	0.16600
P	100	0.69930	0.70472
G	10	0.10204	0.12706
S	0	0.00000	0.00000
S	18	0.12857	0.15358
G	1	0.01064	0.01271
S	0	0.00000	0.00000
P	0	0.00000	0.00000
I	0	0.00000	0.00000
Y	0	0.00000	0.00000
S	0	0.00000	0.00000
P	48	0.33103	0.33827
E	107	0.51196	0.61248
K	58	0.26244	0.28196
R	29	0.12083	0.12664
V	1	0.00719	0.00651
L	7	0.03723	0.03823
G	0	0.00000	0.00000
Q	0	0.00000	0.00000
L	3	0.01923	0.01638
H	25	0.13966	0.13744
G	16	0.16842	0.20330
G	39	0.46988	0.49555
P	62	0.39744	0.43693
S	16	0.11268	0.13652
S	43	0.34400	0.36689
C	36	0.30000	0.25641
S	100	0.81301	0.85324
A	13	0.12381	0.11797
T	112	0.66667	0.80750
G	56	0.58333	0.71156
T	117	0.75484	0.84355
N	93	0.54070	0.63525
R	9	0.03965	0.03930
S	6	0.04412	0.05119
D	3	0.01807	0.02082
Q	12	0.06742	0.06719
Y	0	0.00000	0.00000
G	0	0.00000	0.00000
R	5	0.02033	0.02183
V	2	0.01818	0.01301
F	77	0.37379	0.38366
T	21	0.13907	0.15141
S	0	0.00000	0.00000
W	22	0.10476	0.09148
T	95	0.66901	0.68493
G	15	0.16484	0.19060
G	41	0.41837	0.52097
G	56	0.59574	0.71156
A	52	0.43333	0.47187
A	32	0.26667	0.29038
A	69	0.58475	0.62613
S	23	0.18548	0.19625
R	65	0.22648	0.28384
L	1	0.00621	0.00546
S	27	0.20000	0.23038
D	60	0.35294	0.41638
W	62	0.26050	0.25780
L	5	0.03425	0.02731
D	15	0.09202	0.10409
P	67	0.46528	0.47216
A	58	0.49573	0.52632
S	106	0.75714	0.90444
T	85	0.48023	0.61283
G	41	0.42708	0.52097
A	21	0.17797	0.19056
Q	87	0.45312	0.48712
F	80	0.40816	0.39860
I	27	0.19149	0.14595
D	96	0.52747	0.66620
G	32	0.36364	0.40661
L	29	0.15344	0.15838
D	69	0.37705	0.47883
S	68	0.35417	0.58020
