# Supplementary material for: Context dependent reference states of solvent accessibility derived from native protein structures and assessed by predictability analysis
Source: BMC Struct Biol. 2009 Apr 27;9:25. doi: 10.1186/1472-6807-9-25 (PMC2685369; doi:10.1186/1472-6807-9-25)
Supplement: Additional File 1 — Additional statistics and data sets. Details are provided in Readme file included in the compressed file. [file 1472-6807-9-25-S1.zip › supplementary_material/ASA_dataset/1atzA.asa]

Q	147	0.62821	0.82307
P	41	0.32800	0.28894
L	12	0.06316	0.06554
D	0	0.00000	0.00000
V	0	0.00000	0.00000
I	0	0.00000	0.00000
L	0	0.00000	0.00000
L	0	0.00000	0.00000
L	0	0.00000	0.00000
D	3	0.01648	0.02082
G	0	0.00000	0.00000
S	3	0.02027	0.02560
S	72	0.51064	0.61433
S	28	0.22764	0.23891
F	29	0.18590	0.14449
P	80	0.56738	0.56378
A	51	0.43590	0.46279
S	67	0.50376	0.57167
Y	58	0.27885	0.27141
F	3	0.01829	0.01495
D	79	0.45930	0.54823
E	55	0.29891	0.31483
M	4	0.02667	0.01999
K	18	0.08955	0.08751
S	57	0.44882	0.48635
F	1	0.00474	0.00498
A	0	0.00000	0.00000
K	59	0.26941	0.28683
A	18	0.16667	0.16334
F	7	0.03398	0.03488
I	0	0.00000	0.00000
S	57	0.43846	0.48635
K	128	0.57919	0.62227
A	13	0.11304	0.11797
N	104	0.59429	0.71038
I	29	0.16477	0.15676
G	12	0.16438	0.15248
P	95	0.65068	0.66949
R	141	0.55512	0.61572
L	45	0.26163	0.24577
T	23	0.16429	0.16583
Q	31	0.17127	0.17357
V	6	0.03774	0.03904
S	0	0.00000	0.00000
V	0	0.00000	0.00000
L	0	0.00000	0.00000
Q	2	0.01170	0.01120
Y	0	0.00000	0.00000
G	1	0.01205	0.01271
S	72	0.60504	0.61433
I	106	0.60571	0.57297
T	21	0.14685	0.15141
T	33	0.21429	0.23792
I	61	0.35057	0.32973
D	51	0.30723	0.35392
V	0	0.00000	0.00000
P	33	0.30841	0.23256
W	3	0.01154	0.01247
N	23	0.15232	0.15710
V	18	0.12587	0.11711
V	19	0.13971	0.12362
P	76	0.55072	0.53559
E	73	0.34928	0.41786
K	70	0.32258	0.34030
A	41	0.40594	0.37205
H	1	0.00515	0.00550
L	6	0.03681	0.03277
L	34	0.18889	0.18569
S	33	0.25000	0.28157
L	14	0.08000	0.07646
V	0	0.00000	0.00000
D	79	0.47590	0.54823
V	95	0.73077	0.61809
M	3	0.02542	0.01499
Q	129	0.80625	0.72228
R	81	0.35841	0.35371
E	89	0.43627	0.50944
G	7	0.07143	0.08895
G	18	0.21687	0.22872
P	61	0.39103	0.42988
S	4	0.02878	0.03413
Q	53	0.25728	0.29675
I	0	0.00000	0.00000
G	3	0.03797	0.03812
D	114	0.62295	0.79112
A	0	0.00000	0.00000
L	0	0.00000	0.00000
G	11	0.13253	0.13977
F	56	0.26923	0.27902
A	0	0.00000	0.00000
V	3	0.02256	0.01952
R	127	0.54741	0.55459
Y	20	0.08368	0.09359
L	1	0.00694	0.00546
T	42	0.26752	0.30281
S	61	0.42958	0.52048
E	196	0.97030	1.12192
M	66	0.44295	0.32984
H	111	0.65680	0.61023
G	24	0.28916	0.30496
A	22	0.18803	0.19964
R	42	0.18026	0.18341
P	132	0.89189	0.93023
G	75	0.76531	0.95299
A	9	0.07826	0.08167
S	49	0.38281	0.41809
K	19	0.08597	0.09237
A	3	0.02727	0.02722
V	0	0.00000	0.00000
V	1	0.00725	0.00651
I	0	0.00000	0.00000
L	0	0.00000	0.00000
V	2	0.01408	0.01301
T	1	0.00633	0.00721
D	40	0.23256	0.27759
V	65	0.48872	0.42290
S	10	0.07692	0.08532
V	88	0.55000	0.57254
D	28	0.16279	0.19431
S	87	0.65909	0.74232
V	2	0.01250	0.01301
D	87	0.50289	0.60375
A	77	0.65812	0.69873
A	9	0.07500	0.08167
A	7	0.05833	0.06352
D	80	0.48485	0.55517
A	29	0.24786	0.26316
A	2	0.01739	0.01815
R	126	0.47909	0.55022
S	71	0.51079	0.60580
N	71	0.42262	0.48497
R	214	0.94273	0.93450
V	7	0.04828	0.04554
T	62	0.42759	0.44701
V	4	0.03008	0.02602
F	8	0.04324	0.03986
P	0	0.00000	0.00000
I	0	0.00000	0.00000
G	0	0.00000	0.00000
I	1	0.00508	0.00541
G	20	0.25316	0.25413
D	153	0.85000	1.06176
R	107	0.53500	0.46725
Y	34	0.14978	0.15910
D	64	0.36994	0.44414
A	46	0.39316	0.41742
A	59	0.50427	0.53539
Q	30	0.15707	0.16797
L	1	0.00562	0.00546
R	134	0.56780	0.58515
I	65	0.39877	0.35135
L	2	0.01227	0.01092
A	3	0.02500	0.02722
G	29	0.38667	0.36849
P	101	0.67785	0.71177
A	35	0.30435	0.31760
G	9	0.09783	0.11436
D	104	0.55914	0.72172
S	87	0.63971	0.74232
N	18	0.10465	0.12295
V	28	0.19580	0.18217
V	29	0.22481	0.18868
K	131	0.63285	0.63685
L	22	0.12791	0.12015
Q	154	0.77000	0.86226
R	117	0.51316	0.51092
I	7	0.05000	0.03784
E	89	0.42995	0.50944
D	38	0.22892	0.26371
L	0	0.00000	0.00000
P	14	0.09722	0.09866
T	55	0.39007	0.39654
M	33	0.25385	0.16492
V	2	0.01626	0.01301
T	86	0.57718	0.62004
L	152	0.81283	0.83015
G	33	0.37500	0.41931
N	73	0.37056	0.49863
S	106	0.94643	0.90444
F	8	0.04167	0.03986
L	27	0.21094	0.14746
H	148	0.83146	0.81363
K	82	0.39234	0.39864
L	37	0.15546	0.20208
