# Supplementary material for: Context dependent reference states of solvent accessibility derived from native protein structures and assessed by predictability analysis
Source: BMC Struct Biol. 2009 Apr 27;9:25. doi: 10.1186/1472-6807-9-25 (PMC2685369; doi:10.1186/1472-6807-9-25)
Supplement: Additional File 1 — Additional statistics and data sets. Details are provided in Readme file included in the compressed file. [file 1472-6807-9-25-S1.zip › supplementary_material/ASA_dataset/1avqA.asa]

S	129	0.73295	1.10068
H	49	0.24623	0.26938
M	35	0.19231	0.17491
T	53	0.37589	0.38212
P	51	0.33775	0.35941
D	98	0.56647	0.68008
I	35	0.22293	0.18919
I	8	0.04571	0.04324
L	75	0.43605	0.40961
Q	56	0.28000	0.31355
R	20	0.08032	0.08734
T	16	0.10000	0.11536
G	58	0.68235	0.73698
I	23	0.12921	0.12432
D	79	0.47590	0.54823
V	18	0.11842	0.11711
R	193	0.77510	0.84279
A	57	0.50442	0.51724
V	13	0.10000	0.08458
E	136	0.72727	0.77848
Q	61	0.28910	0.34155
G	10	0.11494	0.12706
D	49	0.26630	0.34004
D	144	0.82286	0.99931
A	19	0.17593	0.17241
W	28	0.12500	0.11642
H	94	0.67143	0.51677
K	79	0.37799	0.38405
L	0	0.00000	0.00000
R	45	0.17241	0.19651
L	15	0.08021	0.08192
G	0	0.00000	0.00000
V	2	0.01418	0.01301
I	2	0.01493	0.01081
T	7	0.04575	0.05047
A	4	0.03361	0.03630
S	38	0.29008	0.32423
E	74	0.36816	0.42358
V	0	0.00000	0.00000
H	52	0.31707	0.28587
N	14	0.08861	0.09563
V	0	0.00000	0.00000
I	29	0.21014	0.15676
A	18	0.17476	0.16334
K	141	0.67788	0.68546
P	29	0.21168	0.20437
R	208	0.74552	0.90830
S	80	0.57554	0.68259
G	64	0.68817	0.81321
K	201	0.91781	0.97715
K	168	0.78140	0.81672
W	68	0.48571	0.28274
P	33	0.25191	0.23256
D	140	0.82840	0.97155
M	97	0.58084	0.48476
K	15	0.07109	0.07292
M	59	0.35542	0.29485
S	47	0.40171	0.40102
Y	14	0.06731	0.06551
F	16	0.09639	0.07972
H	18	0.11043	0.09896
T	41	0.32800	0.29560
L	1	0.00676	0.00546
L	1	0.00549	0.00546
A	4	0.03478	0.03630
E	34	0.17085	0.19462
V	2	0.01408	0.01301
C	0	0.00000	0.00000
T	4	0.02778	0.02884
G	20	0.22727	0.25413
V	77	0.50658	0.50098
A	51	0.49038	0.46279
P	110	0.78014	0.77519
E	140	0.68293	0.80137
V	98	0.70000	0.63761
N	105	0.64024	0.71721
A	34	0.29565	0.30853
K	132	0.60274	0.64171
A	34	0.33663	0.30853
L	84	0.48555	0.45877
A	56	0.74667	0.50817
W	46	0.17557	0.19127
G	23	0.29487	0.29225
K	120	0.54054	0.58337
Q	124	0.69274	0.69429
Y	44	0.23656	0.20590
E	25	0.12077	0.14310
N	94	0.53107	0.64208
D	76	0.40426	0.52741
A	0	0.00000	0.00000
R	16	0.05948	0.06987
T	81	0.55102	0.58399
L	62	0.39490	0.33861
F	0	0.00000	0.00000
E	40	0.21164	0.22896
F	170	0.96045	0.84704
T	66	0.43709	0.47585
S	27	0.18881	0.23038
G	61	0.63542	0.77510
V	21	0.13636	0.13663
N	95	0.55882	0.64891
V	8	0.05634	0.05205
T	73	0.50000	0.52632
E	121	0.57346	0.69262
S	17	0.13821	0.14505
P	33	0.23077	0.23256
I	11	0.06790	0.05946
I	42	0.28966	0.22703
Y	14	0.06667	0.06551
R	49	0.19600	0.21397
D	48	0.27746	0.33310
E	68	0.31776	0.38924
S	37	0.36275	0.31570
M	0	0.00000	0.00000
R	21	0.08434	0.09170
T	4	0.02532	0.02884
A	0	0.00000	0.00000
C	1	0.00752	0.00712
S	15	0.15464	0.12799
P	2	0.01351	0.01409
D	8	0.04494	0.05552
G	0	0.00000	0.00000
L	44	0.34375	0.24031
C	9	0.07692	0.06410
S	85	0.68548	0.72526
D	73	0.41011	0.50659
G	35	0.38043	0.44473
N	26	0.13978	0.17760
G	0	0.00000	0.00000
L	0	0.00000	0.00000
E	12	0.05941	0.06869
L	9	0.05325	0.04915
K	43	0.21608	0.20904
C	13	0.18841	0.09259
P	16	0.11189	0.11276
F	97	0.45540	0.48331
T	32	0.21192	0.23071
S	15	0.11450	0.12799
R	89	0.37083	0.38865
D	56	0.32370	0.38862
F	2	0.00990	0.00997
M	1	0.00730	0.00500
K	98	0.49495	0.47642
F	5	0.02809	0.02491
R	45	0.17928	0.19651
L	36	0.19251	0.19661
G	37	0.39785	0.47014
G	14	0.14583	0.17789
F	90	0.48387	0.44843
E	184	0.92462	1.05323
A	21	0.18919	0.19056
I	22	0.12291	0.11892
K	119	0.58911	0.57851
S	88	0.72131	0.75085
A	13	0.12621	0.11797
Y	69	0.29114	0.32288
M	34	0.21250	0.16992
A	2	0.01923	0.01815
Q	26	0.13198	0.14558
V	0	0.00000	0.00000
Q	3	0.01887	0.01680
Y	0	0.00000	0.00000
S	4	0.03361	0.03413
M	0	0.00000	0.00000
W	11	0.09244	0.04574
V	1	0.01587	0.00651
T	23	0.15541	0.16583
R	122	0.49796	0.53275
K	62	0.27556	0.30141
N	112	0.64368	0.76503
A	4	0.04255	0.03630
W	0	0.00000	0.00000
Y	22	0.18803	0.10295
F	0	0.00000	0.00000
A	0	0.00000	0.00000
N	9	0.05325	0.06148
Y	32	0.14679	0.14974
D	1	0.00633	0.00694
P	37	0.25874	0.26075
R	59	0.24790	0.25764
M	19	0.12500	0.09495
K	159	0.79899	0.77297
R	112	0.44094	0.48908
E	96	0.47059	0.54951
G	9	0.09574	0.11436
L	23	0.12105	0.12561
H	45	0.24725	0.24739
Y	63	0.28636	0.29481
V	22	0.16418	0.14314
V	56	0.40580	0.36435
I	5	0.03378	0.02703
E	126	0.63959	0.72124
R	60	0.23904	0.26201
D	56	0.32370	0.38862
E	119	0.56398	0.68117
K	177	0.88060	0.86048
Y	60	0.38217	0.28077
M	2	0.01250	0.01000
A	53	0.48624	0.48094
S	37	0.28682	0.31570
F	0	0.00000	0.00000
D	83	0.48256	0.57599
E	114	0.61290	0.65255
I	10	0.06135	0.05405
V	2	0.01504	0.01301
P	68	0.49275	0.47921
E	93	0.47208	0.53234
F	2	0.00952	0.00997
I	27	0.19286	0.14595
E	101	0.52332	0.57813
K	74	0.34101	0.35975
M	1	0.00559	0.00500
D	68	0.40719	0.47189
E	100	0.46296	0.57241
A	8	0.07339	0.07260
L	2	0.01156	0.01092
A	70	0.60870	0.63521
E	125	0.61576	0.71551
I	7	0.03955	0.03784
G	48	0.57143	0.60991
F	9	0.04054	0.04484
V	98	0.74809	0.63761
F	34	0.15888	0.16941
G	25	0.28409	0.31766
E	55	0.27500	0.31483
Q	7	0.03825	0.03919
W	22	0.10046	0.09148
R	264	0.96703	1.15284
