# Supplementary material for: Context dependent reference states of solvent accessibility derived from native protein structures and assessed by predictability analysis
Source: BMC Struct Biol. 2009 Apr 27;9:25. doi: 10.1186/1472-6807-9-25 (PMC2685369; doi:10.1186/1472-6807-9-25)
Supplement: Additional File 1 — Additional statistics and data sets. Details are provided in Readme file included in the compressed file. [file 1472-6807-9-25-S1.zip › supplementary_material/ASA_dataset/1ay7B.asa]

K	84	0.30657	0.40836
K	60	0.27650	0.29169
A	1	0.00909	0.00907
V	35	0.25000	0.22772
I	0	0.00000	0.00000
N	53	0.27604	0.36202
G	0	0.00000	0.00000
E	61	0.30500	0.34917
Q	28	0.14000	0.15677
I	12	0.07186	0.06486
R	134	0.59292	0.58515
S	42	0.35000	0.35836
I	72	0.43373	0.38919
S	60	0.44444	0.51195
D	79	0.45143	0.54823
L	2	0.01379	0.01092
H	5	0.03067	0.02749
Q	79	0.45402	0.44233
T	26	0.17687	0.18745
L	2	0.01176	0.01092
K	33	0.15207	0.16043
K	137	0.62557	0.66602
E	41	0.20000	0.23469
L	3	0.01667	0.01638
A	54	0.49541	0.49002
L	13	0.07104	0.07100
P	6	0.04138	0.04228
E	159	0.83246	0.91013
Y	73	0.34762	0.34160
Y	8	0.03306	0.03744
G	15	0.17045	0.19060
E	73	0.33796	0.41786
N	10	0.05917	0.06831
L	18	0.09278	0.09831
D	3	0.01765	0.02082
A	0	0.00000	0.00000
L	0	0.00000	0.00000
W	22	0.11518	0.09148
C	3	0.03846	0.02137
L	1	0.00658	0.00546
T	47	0.30719	0.33886
G	42	0.45652	0.53367
W	112	0.55172	0.46570
V	12	0.11650	0.07807
E	123	0.65775	0.70406
Y	68	0.29565	0.31820
P	78	0.55714	0.54968
L	0	0.00000	0.00000
V	38	0.26761	0.24723
L	0	0.00000	0.00000
E	45	0.24194	0.25758
W	2	0.01562	0.00832
R	107	0.45923	0.46725
Q	78	0.46154	0.43673
F	8	0.05000	0.03986
E	113	0.58247	0.64682
Q	70	0.30973	0.39194
S	2	0.01460	0.01706
K	45	0.20455	0.21877
Q	149	0.80978	0.83427
L	43	0.25749	0.23484
T	9	0.06040	0.06489
E	157	0.74408	0.89868
N	68	0.34872	0.46448
G	7	0.07447	0.08895
A	0	0.00000	0.00000
E	51	0.23944	0.29193
S	56	0.44800	0.47782
V	0	0.00000	0.00000
L	0	0.00000	0.00000
Q	76	0.38000	0.42553
V	4	0.03604	0.02602
F	0	0.00000	0.00000
R	98	0.40833	0.42795
E	48	0.23762	0.27476
A	0	0.00000	0.00000
K	105	0.47945	0.51045
A	87	0.75000	0.78947
E	135	0.64286	0.77275
G	66	0.73333	0.83863
C	26	0.23423	0.18519
D	91	0.55828	0.63151
I	0	0.00000	0.00000
T	61	0.47656	0.43980
I	39	0.28261	0.21081
I	85	0.48571	0.45946
L	73	0.43976	0.39869
S	104	0.57143	0.88737
