# Supplementary material for: Context dependent reference states of solvent accessibility derived from native protein structures and assessed by predictability analysis
Source: BMC Struct Biol. 2009 Apr 27;9:25. doi: 10.1186/1472-6807-9-25 (PMC2685369; doi:10.1186/1472-6807-9-25)
Supplement: Additional File 1 — Additional statistics and data sets. Details are provided in Readme file included in the compressed file. [file 1472-6807-9-25-S1.zip › supplementary_material/ASA_dataset/1ayoA.asa]

E	3	0.01190	0.01717
F	65	0.35714	0.32387
P	24	0.20513	0.16913
F	3	0.01357	0.01495
A	38	0.38776	0.34483
L	28	0.15730	0.15292
E	4	0.01914	0.02290
V	26	0.18571	0.16916
Q	64	0.32000	0.35834
T	11	0.07483	0.07931
L	67	0.41615	0.36592
P	33	0.25581	0.23256
Q	131	0.61215	0.73348
T	96	0.65753	0.69214
C	56	0.69136	0.39886
D	114	0.65517	0.79112
G	21	0.27273	0.26684
P	112	0.75168	0.78929
K	80	0.37037	0.38892
A	3	0.02970	0.02722
H	90	0.50562	0.49478
T	37	0.27206	0.26676
S	23	0.18699	0.19625
F	3	0.01471	0.01495
Q	81	0.49091	0.45353
I	0	0.00000	0.00000
S	11	0.08871	0.09386
L	0	0.00000	0.00000
S	18	0.13740	0.15358
V	1	0.00633	0.00651
S	10	0.07812	0.08532
Y	5	0.02203	0.02340
I	92	0.52273	0.49730
G	25	0.26596	0.31766
S	135	0.97826	1.15188
R	62	0.25514	0.27074
P	125	0.86207	0.88090
A	26	0.22222	0.23593
S	6	0.04286	0.05119
N	56	0.40876	0.38251
M	45	0.35156	0.22489
A	0	0.00000	0.00000
I	13	0.09091	0.07027
V	0	0.00000	0.00000
D	19	0.11446	0.13185
V	0	0.00000	0.00000
K	95	0.50000	0.46184
M	4	0.02597	0.01999
V	2	0.01316	0.01301
S	62	0.44286	0.52901
G	20	0.22222	0.25413
F	3	0.01695	0.01495
I	50	0.32895	0.27027
P	9	0.07200	0.06342
L	59	0.35758	0.32223
K	127	0.63184	0.61740
P	60	0.43165	0.42283
T	23	0.15753	0.16583
V	1	0.00725	0.00651
K	118	0.62105	0.57365
M	144	0.86228	0.71964
L	21	0.13816	0.11469
E	57	0.26761	0.32627
R	234	0.96694	1.02183
S	71	0.51079	0.60580
N	66	0.38372	0.45082
V	7	0.05426	0.04554
S	56	0.41176	0.47782
R	101	0.37687	0.44105
T	4	0.02899	0.02884
E	65	0.32995	0.37207
V	51	0.34694	0.33182
S	45	0.33088	0.38396
N	156	0.86188	1.06557
N	66	0.40994	0.45082
H	49	0.31210	0.26938
V	0	0.00000	0.00000
L	24	0.15385	0.13108
I	0	0.00000	0.00000
Y	24	0.13793	0.11231
L	0	0.00000	0.00000
D	77	0.43503	0.53435
K	123	0.56944	0.59796
V	6	0.03947	0.03904
T	46	0.30065	0.33165
N	111	0.64535	0.75820
E	132	0.62857	0.75558
T	80	0.54422	0.57678
L	27	0.15084	0.14746
T	77	0.53472	0.55516
L	7	0.03911	0.03823
T	44	0.32117	0.31723
F	0	0.00000	0.00000
T	22	0.16418	0.15862
V	0	0.00000	0.00000
L	10	0.05952	0.05461
Q	30	0.14354	0.16797
D	72	0.44444	0.49965
I	102	0.63354	0.55135
P	97	0.74046	0.68358
V	62	0.40000	0.40338
R	209	0.91667	0.91266
D	111	0.66071	0.77030
L	27	0.14516	0.14746
K	161	0.80100	0.78269
P	65	0.43333	0.45807
A	6	0.05556	0.05445
I	65	0.45455	0.35135
V	0	0.00000	0.00000
K	90	0.44118	0.43753
V	0	0.00000	0.00000
Y	82	0.37788	0.38372
D	7	0.04321	0.04858
Y	129	0.57080	0.60365
Y	144	0.77838	0.67384
E	81	0.28322	0.46365
T	131	0.87919	0.94448
D	100	0.55556	0.69396
E	15	0.07282	0.08586
F	93	0.51667	0.46338
A	0	0.00000	0.00000
V	71	0.47973	0.46194
A	20	0.17241	0.18149
E	125	0.67568	0.71551
Y	14	0.06087	0.06551
S	44	0.35484	0.37543
A	2	0.02105	0.01815
P	18	0.17308	0.12685
C	34	0.28814	0.24217
S	69	0.36126	0.58874
