# Supplementary material for: Context dependent reference states of solvent accessibility derived from native protein structures and assessed by predictability analysis
Source: BMC Struct Biol. 2009 Apr 27;9:25. doi: 10.1186/1472-6807-9-25 (PMC2685369; doi:10.1186/1472-6807-9-25)
Supplement: Additional File 1 — Additional statistics and data sets. Details are provided in Readme file included in the compressed file. [file 1472-6807-9-25-S1.zip › supplementary_material/ASA_dataset/1b0nB.asa]

F	34	0.13439	0.16941
E	159	0.81122	0.91013
L	26	0.13613	0.14200
D	32	0.19277	0.22207
Q	19	0.10215	0.10638
E	3	0.01449	0.01717
W	13	0.06915	0.05405
V	29	0.28155	0.18868
E	7	0.03784	0.04007
L	8	0.05031	0.04369
M	0	0.00000	0.00000
V	27	0.22689	0.17567
E	18	0.09045	0.10303
A	0	0.00000	0.00000
K	92	0.43192	0.44725
E	102	0.49756	0.58386
A	20	0.17094	0.18149
N	127	0.72571	0.86749
I	3	0.02027	0.01622
S	55	0.43307	0.46928
P	24	0.16552	0.16913
E	128	0.60377	0.73268
E	65	0.33333	0.37207
I	0	0.00000	0.00000
R	58	0.25893	0.25328
K	116	0.64444	0.56393
Y	26	0.12871	0.12167
L	14	0.11966	0.07646
L	148	0.85549	0.80830
L	110	0.60109	0.60076
N	103	0.43830	0.70355
