# Supplementary material for: Context dependent reference states of solvent accessibility derived from native protein structures and assessed by predictability analysis
Source: BMC Struct Biol. 2009 Apr 27;9:25. doi: 10.1186/1472-6807-9-25 (PMC2685369; doi:10.1186/1472-6807-9-25)
Supplement: Additional File 1 — Additional statistics and data sets. Details are provided in Readme file included in the compressed file. [file 1472-6807-9-25-S1.zip › supplementary_material/ASA_dataset/1b1cA.asa]

S	38	0.20541	0.32423
S	25	0.20325	0.21331
F	0	0.00000	0.00000
V	1	0.00709	0.00651
E	95	0.47030	0.54379
K	55	0.25346	0.26738
M	0	0.00000	0.00000
K	94	0.45631	0.45698
K	153	0.69231	0.74380
T	51	0.34228	0.36770
G	52	0.55914	0.66074
R	81	0.31890	0.35371
N	21	0.11932	0.14344
I	1	0.00578	0.00541
I	0	0.00000	0.00000
V	2	0.01399	0.01301
F	0	0.00000	0.00000
Y	31	0.14220	0.14506
G	0	0.00000	0.00000
S	16	0.11765	0.13652
Q	74	0.35577	0.41433
T	110	0.73333	0.79308
G	27	0.28125	0.34307
T	50	0.31056	0.36049
A	1	0.00855	0.00907
E	77	0.35981	0.44076
E	92	0.49730	0.52662
F	2	0.01111	0.00997
A	0	0.00000	0.00000
N	62	0.34066	0.42350
R	60	0.25316	0.26201
L	2	0.01242	0.01092
S	13	0.09924	0.11092
K	170	0.77273	0.82645
D	21	0.12209	0.14573
A	0	0.00000	0.00000
H	107	0.59444	0.58824
R	197	0.79757	0.86026
Y	100	0.50251	0.46795
G	74	1.00000	0.94028
M	24	0.11940	0.11994
R	139	0.54941	0.60699
G	13	0.16049	0.16518
M	19	0.10920	0.09495
S	33	0.28696	0.28157
A	7	0.05932	0.06352
D	27	0.16981	0.18737
P	3	0.02128	0.02114
E	100	0.47170	0.57241
E	144	0.70244	0.82427
Y	45	0.20930	0.21058
D	92	0.57862	0.63845
L	8	0.04819	0.04369
A	28	0.23333	0.25408
D	42	0.25455	0.29146
L	0	0.00000	0.00000
S	66	0.45517	0.56314
S	39	0.29104	0.33276
L	3	0.01786	0.01638
P	67	0.46207	0.47216
E	114	0.54808	0.65255
I	18	0.10651	0.09730
D	138	0.79310	0.95767
N	87	0.45078	0.59426
A	13	0.11712	0.11797
L	0	0.00000	0.00000
V	0	0.00000	0.00000
V	1	0.00877	0.00651
F	0	0.00000	0.00000
C	0	0.00000	0.00000
M	0	0.00000	0.00000
A	9	0.08333	0.08167
T	23	0.15436	0.16583
Y	89	0.38362	0.41647
G	59	0.67045	0.74968
E	149	0.66222	0.85289
G	11	0.12088	0.13977
D	79	0.48765	0.54823
P	5	0.03571	0.03524
T	0	0.00000	0.00000
D	114	0.64045	0.79112
N	14	0.07254	0.09563
A	0	0.00000	0.00000
Q	69	0.34158	0.38634
D	100	0.62112	0.69396
F	8	0.04020	0.03986
Y	54	0.24658	0.25269
D	70	0.45752	0.48577
W	40	0.16807	0.16632
L	0	0.00000	0.00000
Q	111	0.56633	0.62150
E	159	0.83246	0.91013
T	19	0.12752	0.13699
D	146	0.84884	1.01319
V	49	0.34507	0.31880
D	107	0.64848	0.74254
L	0	0.00000	0.00000
S	74	0.54015	0.63140
G	52	0.54167	0.66074
V	3	0.02174	0.01952
K	57	0.29381	0.27710
F	0	0.00000	0.00000
A	0	0.00000	0.00000
V	0	0.00000	0.00000
F	2	0.00935	0.00997
G	0	0.00000	0.00000
L	9	0.04615	0.04915
G	9	0.10227	0.11436
N	31	0.16489	0.21175
K	110	0.50926	0.53476
T	95	0.68345	0.68493
Y	151	0.65086	0.70660
E	172	0.95556	0.98454
H	74	0.48684	0.40682
F	46	0.26286	0.22920
N	1	0.00637	0.00683
A	29	0.30851	0.26316
M	1	0.00524	0.00500
G	0	0.00000	0.00000
K	91	0.42130	0.44239
Y	53	0.22747	0.24801
V	0	0.00000	0.00000
D	20	0.12121	0.13879
K	124	0.57407	0.60282
R	40	0.15267	0.17467
L	1	0.00637	0.00546
E	100	0.48544	0.57241
Q	118	0.61140	0.66069
L	12	0.06250	0.06554
G	32	0.34783	0.40661
A	8	0.06780	0.07260
Q	96	0.50000	0.53751
R	72	0.31579	0.31441
I	25	0.19084	0.13514
F	24	0.15287	0.11958
E	122	0.62245	0.69834
L	34	0.19429	0.18569
G	5	0.05814	0.06353
L	74	0.37949	0.40415
G	0	0.00000	0.00000
D	20	0.10870	0.13879
D	95	0.50802	0.65926
D	82	0.45810	0.56905
G	50	0.54348	0.63532
N	92	0.50000	0.62842
L	9	0.04712	0.04915
E	73	0.34597	0.41786
E	122	0.57547	0.69834
D	58	0.34731	0.40250
F	0	0.00000	0.00000
I	68	0.44737	0.36757
T	63	0.46324	0.45422
W	11	0.05946	0.04574
R	66	0.25483	0.28821
E	135	0.68182	0.77275
Q	97	0.57059	0.54311
F	2	0.01695	0.00997
W	3	0.01351	0.01247
P	71	0.59664	0.50035
A	27	0.24324	0.24501
V	0	0.00000	0.00000
C	41	0.33065	0.29202
E	159	0.85027	0.91013
H	70	0.46053	0.38483
F	36	0.22086	0.17937
G	94	0.63087	1.19441
