# Supplementary material for: Context dependent reference states of solvent accessibility derived from native protein structures and assessed by predictability analysis
Source: BMC Struct Biol. 2009 Apr 27;9:25. doi: 10.1186/1472-6807-9-25 (PMC2685369; doi:10.1186/1472-6807-9-25)
Supplement: Additional File 1 — Additional statistics and data sets. Details are provided in Readme file included in the compressed file. [file 1472-6807-9-25-S1.zip › supplementary_material/ASA_dataset/1b35A.asa]

M	66	0.33673	0.32984
G	11	0.14667	0.13977
E	3	0.01415	0.01717
D	26	0.15116	0.18043
Q	62	0.31313	0.34714
Q	42	0.24561	0.23516
I	37	0.23567	0.20000
P	52	0.39695	0.36646
R	38	0.16522	0.16594
N	97	0.59877	0.66257
E	88	0.41509	0.50372
A	3	0.02857	0.02722
Q	30	0.16760	0.16797
H	128	0.66321	0.70368
G	26	0.30952	0.33037
V	68	0.48921	0.44242
H	72	0.45000	0.39582
P	17	0.13386	0.11980
I	128	0.76647	0.69189
S	9	0.07759	0.07679
I	11	0.06180	0.05946
D	37	0.22981	0.25677
T	113	0.75333	0.81471
H	123	0.67213	0.67620
R	229	1.00000	1.00000
I	29	0.22656	0.15676
S	86	0.60563	0.73379
N	73	0.40331	0.49863
N	90	0.56604	0.61475
W	172	0.87310	0.71518
S	58	0.51327	0.49488
P	8	0.05479	0.05638
Q	4	0.01923	0.02240
A	74	0.73267	0.67151
M	160	1.00000	0.79960
C	75	1.00000	0.53419
I	44	0.29932	0.23784
G	66	0.75000	0.83863
E	109	0.54229	0.62393
K	47	0.21659	0.22849
V	12	0.08000	0.07807
V	60	0.42857	0.39037
S	11	0.09167	0.09386
I	0	0.00000	0.00000
R	62	0.28440	0.27074
Q	26	0.12871	0.14558
L	12	0.07547	0.06554
I	1	0.00629	0.00541
K	31	0.13596	0.15070
R	89	0.37712	0.38865
F	23	0.10698	0.11460
G	16	0.20000	0.20330
I	76	0.45509	0.41081
F	19	0.08796	0.09467
G	25	0.27473	0.31766
D	92	0.50273	0.63845
A	88	0.72727	0.79855
N	15	0.08671	0.10246
T	34	0.22368	0.24513
L	0	0.00000	0.00000
Q	105	0.48837	0.58791
A	48	0.39344	0.43557
D	128	0.69565	0.88827
G	47	0.48958	0.59720
S	5	0.03378	0.04266
S	9	0.07317	0.07679
F	0	0.00000	0.00000
V	12	0.09160	0.07807
V	1	0.00735	0.00651
A	4	0.03846	0.03630
P	0	0.00000	0.00000
F	7	0.03286	0.03488
T	7	0.05224	0.05047
V	4	0.02564	0.02602
T	60	0.38217	0.43259
S	10	0.08333	0.08532
P	14	0.09589	0.09866
T	9	0.05806	0.06489
K	144	0.63158	0.70005
T	68	0.39080	0.49027
L	72	0.40223	0.39323
T	95	0.60510	0.68493
S	6	0.04286	0.05119
T	114	0.75497	0.82192
R	89	0.34766	0.38865
N	64	0.40764	0.43716
Y	57	0.28218	0.26673
T	8	0.05128	0.05768
Q	13	0.06915	0.07279
F	2	0.01205	0.00997
D	24	0.14286	0.16655
Y	0	0.00000	0.00000
Y	0	0.00000	0.00000
Y	3	0.01604	0.01404
Y	11	0.06250	0.05147
L	0	0.00000	0.00000
Y	0	0.00000	0.00000
A	0	0.00000	0.00000
F	0	0.00000	0.00000
W	4	0.02367	0.01663
R	14	0.05809	0.06114
G	0	0.00000	0.00000
S	2	0.01481	0.01706
M	0	0.00000	0.00000
R	37	0.16087	0.16157
I	1	0.00645	0.00541
K	0	0.00000	0.00000
M	1	0.00649	0.00500
V	60	0.51282	0.39037
A	6	0.05172	0.05445
E	39	0.18750	0.22324
T	27	0.19424	0.19466
Q	25	0.12438	0.13998
D	95	0.53371	0.65926
G	20	0.21739	0.25413
T	142	0.87117	1.02379
G	75	0.78125	0.95299
T	50	0.32895	0.36049
P	110	0.75342	0.77519
R	144	0.55172	0.62882
K	155	0.75980	0.75352
K	111	0.50226	0.53962
T	2	0.01370	0.01442
N	131	0.76163	0.89481
F	33	0.19075	0.16442
T	36	0.26667	0.25955
W	0	0.00000	0.00000
F	55	0.40146	0.27404
V	0	0.00000	0.00000
R	29	0.12719	0.12664
M	4	0.02817	0.01999
F	13	0.07429	0.06477
N	38	0.22754	0.25956
S	61	0.51261	0.52048
L	56	0.32558	0.30584
Q	129	0.61722	0.72228
D	138	0.77528	0.95767
S	28	0.22047	0.23891
F	1	0.00521	0.00498
N	90	0.53892	0.61475
S	58	0.48739	0.49488
L	19	0.10497	0.10377
I	37	0.21765	0.20000
S	52	0.38235	0.44369
T	69	0.41566	0.49748
S	108	0.75524	0.92150
S	22	0.15603	0.18771
S	78	0.56934	0.66553
A	10	0.08696	0.09074
V	7	0.04795	0.04554
T	34	0.22973	0.24513
T	46	0.30667	0.33165
T	61	0.42361	0.43980
V	92	0.64789	0.59857
L	22	0.13333	0.12015
P	50	0.34247	0.35236
S	121	0.86429	1.03242
G	28	0.30769	0.35578
T	0	0.00000	0.00000
I	77	0.45029	0.41622
N	110	0.73333	0.75137
M	123	0.86620	0.61469
G	63	0.96923	0.80051
P	34	0.21795	0.23961
S	42	0.31111	0.35836
T	57	0.38000	0.41096
Q	54	0.29834	0.30235
V	66	0.53226	0.42941
I	0	0.00000	0.00000
D	58	0.34731	0.40250
P	4	0.02857	0.02819
T	65	0.44521	0.46864
V	117	0.76974	0.76122
E	66	0.30415	0.37779
G	29	0.30851	0.36849
L	28	0.14894	0.15292
I	4	0.02597	0.02162
E	10	0.05208	0.05724
V	0	0.00000	0.00000
E	12	0.06030	0.06869
V	1	0.00699	0.00651
P	3	0.02273	0.02114
Y	6	0.03093	0.02808
Y	102	0.49756	0.47730
N	32	0.20253	0.21858
I	138	0.93243	0.74595
S	33	0.27966	0.28157
H	52	0.31138	0.28587
I	1	0.00658	0.00541
T	0	0.00000	0.00000
P	2	0.01342	0.01409
A	0	0.00000	0.00000
V	19	0.13014	0.12362
T	12	0.08571	0.08652
I	26	0.14943	0.14054
D	88	0.52695	0.61069
D	132	0.73743	0.91603
G	14	0.15217	0.17789
T	9	0.05921	0.06489
P	3	0.02027	0.02114
S	33	0.30000	0.28157
M	45	0.23077	0.22489
E	121	0.56019	0.69262
D	42	0.24706	0.29146
Y	10	0.04950	0.04679
L	110	0.65089	0.60076
K	57	0.26887	0.27710
G	3	0.03448	0.03812
H	16	0.08556	0.08796
S	11	0.08871	0.09386
P	2	0.01681	0.01409
P	26	0.19847	0.18323
C	4	0.03175	0.02849
L	8	0.05926	0.04369
L	0	0.00000	0.00000
T	0	0.00000	0.00000
F	1	0.00515	0.00498
S	15	0.11905	0.12799
P	20	0.13793	0.14094
R	168	0.58131	0.73362
D	55	0.32738	0.38168
S	98	0.73684	0.83618
I	5	0.03012	0.02703
S	38	0.29921	0.32423
A	71	0.67619	0.64428
T	131	0.81875	0.94448
N	91	0.52299	0.62158
H	40	0.24390	0.21990
I	15	0.09494	0.08108
I	0	0.00000	0.00000
T	30	0.19608	0.21629
A	9	0.07563	0.08167
S	47	0.36434	0.40102
F	0	0.00000	0.00000
M	38	0.25850	0.18991
R	8	0.03463	0.03493
A	0	0.00000	0.00000
L	0	0.00000	0.00000
G	0	0.00000	0.00000
D	96	0.52174	0.66620
D	13	0.07558	0.09022
F	1	0.00495	0.00498
S	4	0.03361	0.03413
F	1	0.00559	0.00498
M	20	0.17241	0.09995
Y	37	0.22981	0.17314
L	5	0.04274	0.02731
L	0	0.00000	0.00000
G	0	0.00000	0.00000
V	0	0.00000	0.00000
P	2	0.01653	0.01409
P	0	0.00000	0.00000
L	0	0.00000	0.00000
V	2	0.01325	0.01301
N	52	0.30588	0.35519
V	32	0.24806	0.20820
A	44	0.44444	0.39927
R	154	0.55000	0.67249
A	176	1.00000	1.59710
