# Supplementary material for: Context dependent reference states of solvent accessibility derived from native protein structures and assessed by predictability analysis
Source: BMC Struct Biol. 2009 Apr 27;9:25. doi: 10.1186/1472-6807-9-25 (PMC2685369; doi:10.1186/1472-6807-9-25)
Supplement: Additional File 1 — Additional statistics and data sets. Details are provided in Readme file included in the compressed file. [file 1472-6807-9-25-S1.zip › supplementary_material/ASA_dataset/1b35C.asa]

S	74	0.39572	0.63140
K	99	0.49749	0.48128
P	4	0.02878	0.02819
T	24	0.16438	0.17304
V	39	0.28058	0.25374
Q	87	0.43284	0.48712
G	65	0.68421	0.82592
K	90	0.41667	0.43753
I	58	0.28431	0.31351
G	52	0.59091	0.66074
E	198	1.00000	1.13337
C	120	1.00000	0.85470
K	156	0.76471	0.75839
L	151	0.97419	0.82469
R	160	0.62016	0.69869
G	29	0.32584	0.36849
Q	51	0.22271	0.28555
G	8	0.08791	0.10165
R	122	0.48800	0.53275
M	30	0.20979	0.14993
A	49	0.50000	0.44465
N	78	0.47561	0.53279
F	100	0.55866	0.49826
D	92	0.51397	0.63845
G	63	0.69231	0.80051
M	135	0.75419	0.67466
D	35	0.21341	0.24289
M	110	0.65089	0.54973
S	21	0.18421	0.17918
H	54	0.26601	0.29687
K	59	0.31551	0.28683
M	1	0.00599	0.00500
A	9	0.09278	0.08167
L	169	0.89894	0.92299
S	54	0.37241	0.46075
S	85	0.61151	0.72526
T	50	0.33557	0.36049
N	33	0.19186	0.22541
E	142	0.79330	0.81282
I	37	0.22561	0.20000
E	69	0.34500	0.39496
T	79	0.47879	0.56957
N	68	0.39535	0.46448
E	143	0.69417	0.81855
G	46	0.48936	0.58450
L	24	0.12973	0.13108
A	10	0.08333	0.09074
G	41	0.42708	0.52097
T	85	0.51515	0.61283
S	69	0.52273	0.58874
L	68	0.37363	0.37138
D	64	0.36571	0.44414
V	18	0.13846	0.11711
M	0	0.00000	0.00000
D	36	0.21053	0.24983
L	7	0.03955	0.03823
S	42	0.31579	0.35836
R	44	0.17121	0.19214
V	0	0.00000	0.00000
L	4	0.02299	0.02185
S	11	0.09091	0.09386
I	0	0.00000	0.00000
P	16	0.12030	0.11276
N	2	0.01190	0.01366
Y	14	0.11765	0.06551
W	16	0.11940	0.06653
D	46	0.31293	0.31922
R	53	0.24091	0.23144
F	16	0.08081	0.07972
T	59	0.43704	0.42538
W	1	0.00709	0.00416
K	82	0.38140	0.39864
T	51	0.34000	0.36770
S	90	0.64748	0.76792
D	33	0.19075	0.22901
V	82	0.58156	0.53351
I	90	0.62500	0.48649
N	92	0.57143	0.62842
T	42	0.28966	0.30281
V	62	0.43662	0.40338
L	23	0.15033	0.12561
W	21	0.10995	0.08732
D	60	0.37037	0.41638
N	17	0.09659	0.11612
Y	69	0.29870	0.32288
V	3	0.01840	0.01952
S	2	0.01613	0.01706
P	0	0.00000	0.00000
F	10	0.04525	0.04983
K	8	0.04167	0.03889
V	6	0.03593	0.03904
K	45	0.21845	0.21877
P	30	0.21277	0.21142
Y	29	0.13364	0.13570
S	49	0.39516	0.41809
A	103	0.98095	0.93466
T	129	0.90210	0.93006
I	12	0.08000	0.06486
T	87	0.60000	0.62725
D	65	0.36723	0.45108
R	39	0.17727	0.17031
F	13	0.07222	0.06477
R	33	0.19880	0.14410
C	0	0.00000	0.00000
T	1	0.00735	0.00721
H	1	0.00595	0.00550
M	2	0.01099	0.01000
G	0	0.00000	0.00000
K	0	0.00000	0.00000
V	0	0.00000	0.00000
A	0	0.00000	0.00000
N	2	0.01136	0.01366
A	0	0.00000	0.00000
F	2	0.01064	0.00997
T	47	0.39496	0.33886
Y	67	0.34184	0.31352
W	1	0.00552	0.00416
R	36	0.14938	0.15721
G	1	0.01064	0.01271
S	0	0.00000	0.00000
M	1	0.00521	0.00500
V	3	0.02500	0.01952
Y	3	0.01587	0.01404
T	14	0.09859	0.10094
F	0	0.00000	0.00000
K	2	0.00943	0.00972
F	1	0.00469	0.00498
V	1	0.00870	0.00651
K	2	0.00957	0.00972
T	0	0.00000	0.00000
Q	86	0.47253	0.48152
Y	113	0.56500	0.52878
H	1	0.00508	0.00550
S	31	0.22302	0.26451
G	6	0.06452	0.07624
R	83	0.35319	0.36245
L	0	0.00000	0.00000
R	19	0.08051	0.08297
I	1	0.00781	0.00541
S	2	0.01695	0.01706
F	11	0.05851	0.05481
I	16	0.10526	0.08649
P	62	0.46617	0.43693
Y	82	0.42268	0.38372
Y	22	0.11765	0.10295
Y	10	0.04878	0.04679
N	35	0.21472	0.23907
T	112	0.73203	0.80750
T	98	0.63636	0.70656
I	41	0.25786	0.22162
S	19	0.13971	0.16212
T	145	0.81921	1.04542
G	51	0.53125	0.64803
T	113	0.74342	0.81471
P	24	0.15894	0.16913
D	73	0.41714	0.50659
V	47	0.35338	0.30579
S	108	0.79412	0.92150
R	204	0.76119	0.89083
T	22	0.16418	0.15862
Q	95	0.46341	0.53191
K	71	0.34135	0.34516
I	28	0.18421	0.15135
V	79	0.61240	0.51399
V	8	0.05298	0.05205
D	44	0.26667	0.30534
L	2	0.01342	0.01092
R	119	0.47410	0.51965
T	59	0.40411	0.42538
S	19	0.13571	0.16212
T	2	0.01190	0.01442
A	4	0.03704	0.03630
V	0	0.00000	0.00000
S	4	0.03125	0.03413
F	3	0.01546	0.01495
T	0	0.00000	0.00000
V	1	0.00680	0.00651
P	16	0.12121	0.11276
Y	28	0.11915	0.13102
I	63	0.35795	0.34054
G	33	0.35106	0.41931
S	118	0.85507	1.00683
R	110	0.45267	0.48035
P	58	0.44615	0.40874
W	15	0.06608	0.06237
L	6	0.07317	0.03277
Y	93	0.49733	0.43519
C	3	0.03448	0.02137
I	25	0.17857	0.13514
R	21	0.09091	0.09170
P	17	0.11806	0.11980
E	126	0.58333	0.72124
S	11	0.08148	0.09386
S	91	0.77778	0.77645
W	167	0.74554	0.69439
L	8	0.05634	0.04369
S	50	0.38168	0.42662
K	133	0.60455	0.64657
D	122	0.70930	0.84663
N	170	0.96591	1.16120
T	45	0.23684	0.32444
D	131	0.70811	0.90909
G	4	0.04167	0.05083
A	19	0.16814	0.17241
L	42	0.28188	0.22938
M	6	0.04196	0.02999
Y	108	0.69231	0.50538
N	38	0.24204	0.25956
C	0	0.00000	0.00000
V	0	0.00000	0.00000
S	1	0.00714	0.00853
G	0	0.00000	0.00000
I	1	0.00562	0.00541
V	0	0.00000	0.00000
R	22	0.08765	0.09607
V	1	0.00676	0.00651
E	19	0.09548	0.10876
V	0	0.00000	0.00000
L	52	0.29714	0.28400
N	84	0.51852	0.57377
Q	87	0.38326	0.48712
L	2	0.01170	0.01092
V	96	0.70073	0.62459
A	26	0.21488	0.23593
A	31	0.26496	0.28131
Q	194	0.97980	1.08623
N	53	0.30286	0.36202
V	4	0.02878	0.02602
F	52	0.27368	0.25909
S	59	0.44361	0.50341
E	62	0.31959	0.35489
I	0	0.00000	0.00000
D	31	0.18675	0.21513
V	0	0.00000	0.00000
I	0	0.00000	0.00000
C	3	0.03000	0.02137
E	4	0.02222	0.02290
V	4	0.02857	0.02602
N	12	0.06383	0.08197
G	3	0.03093	0.03812
G	8	0.09639	0.10165
P	55	0.34810	0.38760
D	10	0.05618	0.06940
L	3	0.01744	0.01638
E	24	0.12183	0.13738
F	0	0.00000	0.00000
A	2	0.01770	0.01815
G	17	0.22667	0.21601
P	19	0.13380	0.13390
T	71	0.46104	0.51190
C	90	0.91837	0.64103
P	20	0.14815	0.14094
R	74	0.30962	0.32314
Y	28	0.13208	0.13102
V	2	0.01613	0.01301
P	6	0.04545	0.04228
Y	11	0.04825	0.05147
A	28	0.25688	0.25408
G	6	0.06522	0.07624
D	92	0.51397	0.63845
F	19	0.09694	0.09467
T	66	0.45517	0.47585
L	138	0.79310	0.75369
A	54	0.45000	0.49002
D	19	0.10556	0.13185
T	25	0.17241	0.18025
R	163	0.66531	0.71179
K	72	0.34615	0.35002
I	16	0.09756	0.08649
E	118	0.60825	0.67544
A	52	0.45614	0.47187
E	13	0.06280	0.07441
R	111	0.43529	0.48472
T	43	0.32090	0.31002
Q	110	0.56995	0.61590
E	5	0.02732	0.02862
Y	30	0.13043	0.14038
S	18	0.13333	0.15358
N	109	0.60221	0.74454
N	115	0.66860	0.78552
E	145	0.66820	0.82999
D	151	0.64530	1.04788
