# Supplementary material for: Context dependent reference states of solvent accessibility derived from native protein structures and assessed by predictability analysis
Source: BMC Struct Biol. 2009 Apr 27;9:25. doi: 10.1186/1472-6807-9-25 (PMC2685369; doi:10.1186/1472-6807-9-25)
Supplement: Additional File 1 — Additional statistics and data sets. Details are provided in Readme file included in the compressed file. [file 1472-6807-9-25-S1.zip › supplementary_material/ASA_dataset/1b35D.asa]

A	76	0.44706	0.68966
A	54	0.45763	0.49002
S	61	0.46565	0.52048
E	0	0.00000	0.00000
L	14	0.08284	0.07646
K	30	0.14706	0.14584
Q	62	0.33696	0.34714
L	81	0.48503	0.44238
E	45	0.21951	0.25758
T	93	0.56364	0.67051
N	61	0.35673	0.41667
N	135	0.75000	0.92213
S	36	0.27907	0.30717
P	74	0.48684	0.52149
S	60	0.44444	0.51195
T	83	0.49405	0.59841
A	87	0.81308	0.78947
L	171	0.79535	0.93392
G	78	0.88636	0.99111
Q	119	0.64324	0.66629
I	114	0.77027	0.61622
S	63	0.51639	0.53754
E	136	0.63256	0.77848
G	52	0.55319	0.66074
L	93	0.51955	0.50792
T	115	0.79861	0.82913
T	101	0.66013	0.72819
L	160	0.84211	0.87384
S	113	0.91129	0.96416
H	128	0.76647	0.70368
I	145	0.87879	0.78378
P	101	0.77099	0.71177
V	100	0.68966	0.65062
L	161	0.85638	0.87930
G	53	0.60227	0.67344
N	95	0.46569	0.64891
I	147	1.00000	0.79459
F	91	0.55152	0.45341
S	55	0.49107	0.46928
T	109	0.78417	0.78587
P	48	0.32215	0.33827
A	68	0.65385	0.61706
W	202	1.00000	0.83992
I	100	1.00000	0.54054
S	43	0.33858	0.36689
A	76	0.64957	0.68966
K	160	0.73059	0.77783
A	88	0.70400	0.79855
A	71	0.59167	0.64428
D	66	0.40000	0.45802
L	68	0.40964	0.37138
A	44	0.37607	0.39927
K	135	0.62791	0.65630
L	127	0.76506	0.69361
F	157	0.76585	0.78226
G	49	0.60494	0.62262
F	185	0.66787	0.92177
