# Supplementary material for: Context dependent reference states of solvent accessibility derived from native protein structures and assessed by predictability analysis
Source: BMC Struct Biol. 2009 Apr 27;9:25. doi: 10.1186/1472-6807-9-25 (PMC2685369; doi:10.1186/1472-6807-9-25)
Supplement: Additional File 1 — Additional statistics and data sets. Details are provided in Readme file included in the compressed file. [file 1472-6807-9-25-S1.zip › supplementary_material/ASA_dataset/1b3aA.asa]

P	39	0.20635	0.27484
Y	85	0.39171	0.39775
S	59	0.52679	0.50341
S	28	0.19858	0.23891
D	81	0.44505	0.56211
T	28	0.19580	0.20187
T	34	0.25564	0.24513
P	40	0.31250	0.28189
C	0	0.00000	0.00000
C	0	0.00000	0.00000
F	24	0.14907	0.11958
A	21	0.24706	0.19056
Y	75	0.31646	0.35096
I	44	0.29530	0.23784
A	56	0.56566	0.50817
R	191	0.81974	0.83406
P	69	0.47586	0.48626
L	13	0.07647	0.07100
P	74	0.54412	0.52149
R	76	0.30522	0.33188
A	76	0.67257	0.68966
H	111	0.56061	0.61023
I	0	0.00000	0.00000
K	66	0.32195	0.32086
E	107	0.61143	0.61248
Y	62	0.27928	0.29013
F	64	0.36994	0.31888
Y	122	0.63542	0.57089
T	14	0.10145	0.10094
S	33	0.23077	0.28157
G	85	0.91398	1.08005
K	93	0.44286	0.45211
C	11	0.10891	0.07835
S	64	0.46043	0.54608
N	58	0.36025	0.39617
P	80	0.55556	0.56378
A	1	0.00901	0.00907
V	0	0.00000	0.00000
V	0	0.00000	0.00000
F	0	0.00000	0.00000
V	14	0.10370	0.09109
T	7	0.04730	0.05047
R	154	0.62857	0.67249
K	181	0.80444	0.87992
N	103	0.52551	0.70355
R	121	0.49388	0.52838
Q	80	0.38278	0.44793
V	0	0.00000	0.00000
C	0	0.00000	0.00000
A	0	0.00000	0.00000
N	43	0.27044	0.29372
P	19	0.14504	0.13390
E	153	0.73206	0.87579
K	92	0.43810	0.44725
K	97	0.45116	0.47156
W	11	0.05314	0.04574
V	0	0.00000	0.00000
R	127	0.52479	0.55459
E	123	0.65079	0.70406
Y	37	0.16372	0.17314
I	5	0.04000	0.02703
N	88	0.53333	0.60109
S	54	0.45378	0.46075
L	26	0.14054	0.14200
E	114	0.57868	0.65255
M	138	0.72251	0.68966
