# Supplementary material for: Context dependent reference states of solvent accessibility derived from native protein structures and assessed by predictability analysis
Source: BMC Struct Biol. 2009 Apr 27;9:25. doi: 10.1186/1472-6807-9-25 (PMC2685369; doi:10.1186/1472-6807-9-25)
Supplement: Additional File 1 — Additional statistics and data sets. Details are provided in Readme file included in the compressed file. [file 1472-6807-9-25-S1.zip › supplementary_material/ASA_dataset/1b3uA.asa]

A	87	0.51176	0.78947
A	4	0.03333	0.03630
A	94	0.78333	0.85299
D	39	0.21196	0.27065
G	66	0.69474	0.83863
D	67	0.36413	0.46495
D	62	0.33880	0.43026
S	71	0.55039	0.60580
L	58	0.31868	0.31677
Y	157	0.73709	0.73467
P	11	0.09402	0.07752
I	12	0.07407	0.06486
A	36	0.36000	0.32668
V	58	0.40845	0.37736
L	0	0.00000	0.00000
I	57	0.34337	0.30811
D	100	0.59172	0.69396
E	61	0.29187	0.34917
L	28	0.15730	0.15292
R	150	0.56604	0.65502
N	59	0.36420	0.40301
E	168	0.77419	0.96165
D	85	0.42714	0.58987
V	47	0.36719	0.30579
Q	105	0.56452	0.58791
L	83	0.46629	0.45330
R	15	0.05747	0.06550
L	11	0.06111	0.06008
N	51	0.28814	0.34836
S	1	0.00806	0.00853
I	3	0.01714	0.01622
K	113	0.53555	0.54934
K	111	0.53623	0.53962
L	0	0.00000	0.00000
S	37	0.29839	0.31570
T	74	0.49333	0.53353
I	8	0.05229	0.04324
A	3	0.02778	0.02722
L	98	0.56647	0.53523
A	71	0.65138	0.64428
L	3	0.01395	0.01638
G	32	0.39506	0.40661
V	64	0.36782	0.41640
E	121	0.62694	0.69262
R	27	0.10588	0.11790
T	0	0.00000	0.00000
R	60	0.23438	0.26201
S	58	0.43609	0.49488
E	87	0.42857	0.49800
L	0	0.00000	0.00000
L	6	0.03871	0.03277
P	60	0.46875	0.42283
F	39	0.18932	0.19432
L	8	0.04819	0.04369
T	37	0.22561	0.26676
D	119	0.63636	0.82582
T	74	0.58268	0.53353
I	41	0.28873	0.22162
Y	188	0.97917	0.87974
D	14	0.07821	0.09715
E	120	0.55814	0.68689
D	69	0.38547	0.47883
E	112	0.57143	0.64110
V	2	0.01316	0.01301
L	16	0.10256	0.08738
L	51	0.28022	0.27854
A	9	0.08257	0.08167
L	5	0.02890	0.02731
A	0	0.00000	0.00000
E	92	0.45320	0.52662
Q	22	0.11399	0.12318
L	0	0.00000	0.00000
G	5	0.05435	0.06353
T	58	0.38926	0.41817
F	1	0.00541	0.00498
T	5	0.04065	0.03605
T	45	0.29412	0.32444
L	26	0.14607	0.14200
V	0	0.00000	0.00000
G	27	0.27551	0.34307
G	11	0.13253	0.13977
P	75	0.50676	0.52854
E	143	0.74869	0.81855
Y	76	0.36364	0.35564
V	0	0.00000	0.00000
H	47	0.28485	0.25838
C	31	0.62000	0.22080
L	0	0.00000	0.00000
L	6	0.03871	0.03277
P	60	0.48780	0.42283
P	2	0.01449	0.01409
L	0	0.00000	0.00000
E	48	0.22857	0.27476
S	59	0.47200	0.50341
L	9	0.05085	0.04915
A	0	0.00000	0.00000
T	49	0.32026	0.35328
V	35	0.23026	0.22772
E	169	0.78605	0.96737
E	69	0.33173	0.39496
T	65	0.44218	0.46864
V	74	0.58730	0.48146
V	2	0.01418	0.01301
R	22	0.09649	0.09607
D	102	0.58286	0.70784
K	55	0.24336	0.26738
A	0	0.00000	0.00000
V	18	0.13846	0.11711
E	97	0.47549	0.55524
S	8	0.06400	0.06826
L	0	0.00000	0.00000
R	73	0.30041	0.31878
A	13	0.11207	0.11797
I	2	0.01130	0.01081
S	0	0.00000	0.00000
H	113	0.55665	0.62122
E	24	0.13187	0.13738
H	1	0.00599	0.00550
S	50	0.40323	0.42662
P	62	0.40789	0.43693
S	84	0.60000	0.71672
D	30	0.17143	0.20819
L	0	0.00000	0.00000
E	81	0.40500	0.46365
A	55	0.53398	0.49909
H	63	0.38650	0.34634
F	0	0.00000	0.00000
V	4	0.03101	0.02602
P	42	0.31818	0.29598
L	0	0.00000	0.00000
V	2	0.01307	0.01301
K	53	0.25854	0.25766
R	121	0.46183	0.52838
L	3	0.01852	0.01638
A	12	0.10000	0.10889
G	55	0.57292	0.69886
G	18	0.18750	0.22872
D	164	0.92655	1.13810
W	166	0.81773	0.69023
F	72	0.42604	0.35874
T	6	0.03974	0.04326
S	11	0.08397	0.09386
R	29	0.10821	0.12664
T	28	0.19178	0.20187
S	7	0.04930	0.05973
A	0	0.00000	0.00000
C	1	0.00741	0.00712
G	6	0.06977	0.07624
L	0	0.00000	0.00000
F	1	0.00538	0.00498
S	12	0.08824	0.10239
V	13	0.12745	0.08458
C	0	0.00000	0.00000
Y	0	0.00000	0.00000
P	64	0.50394	0.45102
R	91	0.35547	0.39738
V	8	0.05442	0.05205
S	43	0.31618	0.36689
S	98	0.71533	0.83618
A	66	0.57391	0.59891
V	11	0.07143	0.07157
K	33	0.15789	0.16043
A	42	0.36207	0.38113
E	80	0.38835	0.45793
L	3	0.01685	0.01638
R	33	0.13200	0.14410
Q	73	0.40331	0.40873
Y	77	0.39086	0.36032
F	0	0.00000	0.00000
R	77	0.33190	0.33624
N	82	0.48235	0.56011
L	3	0.01911	0.01638
C	12	0.10256	0.08547
S	82	0.66129	0.69966
D	26	0.14130	0.18043
D	154	0.87006	1.06870
T	32	0.23704	0.23071
P	39	0.28261	0.27484
M	77	0.40957	0.38481
V	0	0.00000	0.00000
R	28	0.10409	0.12227
R	85	0.34137	0.37118
A	18	0.15929	0.16334
A	0	0.00000	0.00000
A	4	0.03390	0.03630
S	65	0.50781	0.55461
K	65	0.29680	0.31599
L	1	0.00546	0.00546
G	6	0.06383	0.07624
E	64	0.31068	0.36634
F	3	0.01667	0.01495
A	1	0.01020	0.00907
K	141	0.65888	0.68546
V	48	0.32432	0.31230
L	16	0.09091	0.08738
E	77	0.38119	0.44076
L	80	0.41885	0.43692
D	129	0.70879	0.89521
N	27	0.16071	0.18443
V	1	0.00658	0.00651
K	76	0.37255	0.36947
S	69	0.56557	0.58874
E	34	0.17526	0.19462
I	0	0.00000	0.00000
I	21	0.14286	0.11351
P	57	0.47107	0.40169
M	12	0.07792	0.05997
F	2	0.01047	0.00997
S	41	0.31061	0.34983
N	110	0.65476	0.75137
L	6	0.03243	0.03277
A	9	0.08257	0.08167
S	67	0.48201	0.57167
D	22	0.11892	0.15267
E	182	0.87923	1.04179
Q	84	0.42424	0.47032
D	73	0.41011	0.50659
S	35	0.26515	0.29863
V	0	0.00000	0.00000
R	30	0.13043	0.13100
L	25	0.14706	0.13654
L	50	0.27473	0.27307
A	6	0.05455	0.05445
V	4	0.03077	0.02602
E	72	0.36181	0.41214
A	3	0.03226	0.02722
C	3	0.02609	0.02137
V	2	0.01754	0.01301
N	43	0.24713	0.29372
I	0	0.00000	0.00000
A	7	0.06667	0.06352
Q	126	0.65969	0.70549
L	36	0.23077	0.19661
L	14	0.09032	0.07646
P	44	0.34109	0.31008
Q	83	0.41294	0.46473
E	150	0.70423	0.85861
D	42	0.25301	0.29146
L	2	0.01163	0.01092
E	88	0.44000	0.50372
A	80	0.73394	0.72595
L	40	0.20942	0.21846
V	5	0.03731	0.03253
M	2	0.01316	0.01000
P	65	0.49242	0.45807
T	12	0.07742	0.08652
L	14	0.09589	0.07646
R	85	0.34000	0.37118
Q	76	0.41989	0.42553
A	14	0.12727	0.12704
A	22	0.19820	0.19964
E	162	0.77143	0.92730
D	16	0.08889	0.11103
K	193	0.87727	0.93826
S	16	0.12308	0.13652
W	82	0.44324	0.34096
R	115	0.60847	0.50218
V	2	0.01639	0.01301
R	29	0.12500	0.12664
Y	85	0.43147	0.39775
M	36	0.22930	0.17991
V	2	0.01709	0.01301
A	1	0.00885	0.00907
D	60	0.32967	0.41638
K	25	0.11962	0.12154
F	3	0.01538	0.01495
T	5	0.03472	0.03605
E	73	0.35784	0.41786
L	7	0.04023	0.03823
Q	6	0.02817	0.03359
K	140	0.69652	0.68060
A	18	0.16364	0.16334
V	7	0.04217	0.04554
G	7	0.09211	0.08895
P	72	0.48649	0.50740
E	151	0.72596	0.86434
I	21	0.12281	0.11351
T	5	0.03676	0.03605
K	89	0.39035	0.43267
T	102	0.66234	0.73540
D	29	0.16959	0.20125
L	7	0.04070	0.03823
V	10	0.07143	0.06506
P	54	0.43902	0.38055
A	21	0.20192	0.19056
F	0	0.00000	0.00000
Q	44	0.24719	0.24636
N	112	0.66272	0.76503
L	4	0.02899	0.02185
M	2	0.01042	0.01000
K	105	0.46460	0.51045
D	18	0.10405	0.12491
C	110	0.97345	0.78348
E	72	0.36000	0.41214
A	20	0.17544	0.18149
E	82	0.41206	0.46938
V	0	0.00000	0.00000
R	45	0.18072	0.19651
A	12	0.10619	0.10889
A	5	0.04167	0.04537
A	0	0.00000	0.00000
S	0	0.00000	0.00000
H	90	0.44335	0.49478
K	24	0.12245	0.11667
V	0	0.00000	0.00000
K	40	0.18519	0.19446
E	69	0.37912	0.39496
F	0	0.00000	0.00000
C	0	0.00000	0.00000
E	80	0.41237	0.45793
N	77	0.45562	0.52596
L	8	0.04908	0.04369
S	32	0.23881	0.27304
A	88	0.74576	0.79855
D	122	0.79221	0.84663
C	12	0.12632	0.08547
R	74	0.31489	0.32314
E	91	0.48404	0.52089
N	101	0.56111	0.68989
V	22	0.17460	0.14314
I	4	0.02797	0.02162
M	46	0.39316	0.22989
S	78	0.68421	0.66553
Q	69	0.33495	0.38634
I	0	0.00000	0.00000
L	8	0.05517	0.04369
P	57	0.48718	0.40169
C	6	0.05660	0.04274
I	1	0.00578	0.00541
K	100	0.48780	0.48614
E	120	0.58537	0.68689
L	6	0.03571	0.03277
V	13	0.09848	0.08458
S	100	0.77519	0.85324
D	20	0.11111	0.13879
A	103	0.85124	0.93466
N	51	0.28814	0.34836
Q	108	0.59669	0.60470
H	134	0.91781	0.73667
V	0	0.00000	0.00000
K	31	0.15196	0.15070
S	3	0.02459	0.02560
A	2	0.01770	0.01815
L	0	0.00000	0.00000
A	3	0.02752	0.02722
S	36	0.26667	0.30717
V	23	0.15132	0.14964
I	0	0.00000	0.00000
M	5	0.02924	0.02499
G	13	0.16883	0.16518
L	2	0.01036	0.01092
S	0	0.00000	0.00000
P	69	0.48252	0.48626
I	22	0.12717	0.11892
L	3	0.01724	0.01638
G	30	0.32967	0.38119
K	102	0.44934	0.49587
D	131	0.76163	0.90909
N	38	0.21591	0.25956
T	0	0.00000	0.00000
I	55	0.32353	0.29730
E	118	0.62434	0.67544
H	47	0.24868	0.25838
L	0	0.00000	0.00000
L	14	0.09032	0.07646
P	69	0.52273	0.48626
L	19	0.10920	0.10377
F	1	0.00599	0.00498
L	49	0.28994	0.26761
A	50	0.43860	0.45372
Q	2	0.01047	0.01120
L	0	0.00000	0.00000
K	114	0.50893	0.55421
D	24	0.13953	0.16655
E	159	0.84127	0.91013
C	7	0.10606	0.04986
P	79	0.57246	0.55673
E	108	0.52683	0.61820
V	0	0.00000	0.00000
R	11	0.04783	0.04803
L	69	0.38333	0.37684
N	34	0.19318	0.23224
I	2	0.01156	0.01081
I	1	0.00629	0.00541
S	46	0.32394	0.39249
N	68	0.40476	0.46448
L	0	0.00000	0.00000
D	51	0.31098	0.35392
C	44	0.40367	0.31339
V	0	0.00000	0.00000
N	4	0.02260	0.02732
E	73	0.38220	0.41786
V	34	0.28333	0.22121
I	3	0.01899	0.01622
G	25	0.30488	0.31766
I	45	0.23936	0.24324
R	159	0.72936	0.69432
Q	49	0.24257	0.27436
L	0	0.00000	0.00000
S	15	0.10949	0.12799
Q	125	0.60976	0.69989
S	24	0.18898	0.20478
L	0	0.00000	0.00000
L	17	0.10968	0.09285
P	76	0.53901	0.53559
A	5	0.04630	0.04537
I	4	0.02797	0.02162
V	21	0.15909	0.13663
E	104	0.56216	0.59531
L	17	0.09444	0.09285
A	5	0.04348	0.04537
E	139	0.66190	0.79565
D	49	0.27072	0.34004
A	97	0.76378	0.88022
K	84	0.43750	0.40836
W	123	0.57746	0.51143
R	150	0.79365	0.65502
V	13	0.10656	0.08458
R	19	0.08261	0.08297
L	40	0.24691	0.21846
A	22	0.22222	0.19964
I	1	0.00621	0.00541
I	5	0.03289	0.02703
E	116	0.61702	0.66400
Y	12	0.05021	0.05615
M	1	0.00752	0.00500
P	76	0.55882	0.53559
L	70	0.40000	0.38230
L	1	0.00549	0.00546
A	4	0.03333	0.03630
G	36	0.38298	0.45743
Q	17	0.08995	0.09518
L	0	0.00000	0.00000
G	4	0.04938	0.05083
V	19	0.10920	0.12362
E	69	0.36508	0.39496
F	2	0.01176	0.00997
F	4	0.02116	0.01993
D	47	0.27326	0.32616
E	112	0.53081	0.64110
K	96	0.47761	0.46670
L	0	0.00000	0.00000
N	4	0.02260	0.02732
S	44	0.36975	0.37543
L	14	0.07650	0.07646
C	4	0.06452	0.02849
M	7	0.05072	0.03498
A	54	0.63529	0.49002
W	10	0.04065	0.04158
L	5	0.02890	0.02731
V	40	0.25478	0.26025
D	23	0.13939	0.15961
H	155	0.82447	0.85212
V	32	0.38095	0.20820
Y	157	0.90230	0.73467
A	38	0.38776	0.34483
I	0	0.00000	0.00000
R	85	0.33333	0.37118
E	113	0.55941	0.64682
A	17	0.16038	0.15426
A	1	0.00885	0.00907
T	43	0.27389	0.31002
S	56	0.41481	0.47782
N	14	0.08333	0.09563
L	4	0.02339	0.02185
K	58	0.26728	0.28196
K	126	0.60870	0.61254
L	6	0.03315	0.03277
V	3	0.01818	0.01952
E	121	0.59901	0.69262
K	86	0.39815	0.41808
F	2	0.01064	0.00997
G	23	0.27711	0.29225
K	102	0.46789	0.49587
E	76	0.44444	0.43503
W	17	0.07763	0.07069
A	0	0.00000	0.00000
H	57	0.28500	0.31336
A	71	0.63964	0.64428
T	42	0.29371	0.30281
I	3	0.02174	0.01622
I	5	0.03401	0.02703
P	65	0.48148	0.45807
K	60	0.28302	0.29169
V	2	0.01351	0.01301
L	48	0.28571	0.26215
A	65	0.56522	0.58984
M	33	0.17647	0.16492
S	14	0.11111	0.11945
G	58	0.61702	0.73698
D	57	0.35185	0.39556
P	127	0.93382	0.89500
N	68	0.40476	0.46448
Y	99	0.41423	0.46327
L	72	0.59016	0.39323
H	73	0.40110	0.40132
R	17	0.07870	0.07424
M	6	0.04027	0.02999
T	7	0.05344	0.05047
T	0	0.00000	0.00000
L	0	0.00000	0.00000
F	49	0.29167	0.24415
C	0	0.00000	0.00000
I	0	0.00000	0.00000
N	30	0.18405	0.20492
V	9	0.06618	0.05856
L	0	0.00000	0.00000
S	2	0.01587	0.01706
E	83	0.41294	0.47510
V	22	0.15493	0.14314
C	2	0.01550	0.01425
G	24	0.26667	0.30496
Q	92	0.44660	0.51512
D	99	0.61111	0.68702
I	15	0.08475	0.08108
T	0	0.00000	0.00000
T	35	0.22013	0.25234
K	127	0.65128	0.61740
H	67	0.38953	0.36833
M	2	0.01389	0.01000
L	2	0.01639	0.01092
P	65	0.45139	0.45807
T	13	0.08904	0.09373
V	0	0.00000	0.00000
L	26	0.16456	0.14200
R	143	0.63274	0.62445
M	5	0.03497	0.02499
A	3	0.02679	0.02722
G	57	0.61957	0.72427
D	15	0.09259	0.10409
P	115	0.81560	0.81043
V	47	0.30921	0.30579
A	27	0.25962	0.24501
N	66	0.37288	0.45082
V	0	0.00000	0.00000
R	20	0.08969	0.08734
F	37	0.21143	0.18435
N	17	0.10366	0.11612
V	0	0.00000	0.00000
A	0	0.00000	0.00000
K	79	0.36916	0.38405
S	0	0.00000	0.00000
L	0	0.00000	0.00000
Q	52	0.24413	0.29115
K	84	0.40385	0.40836
I	0	0.00000	0.00000
G	1	0.01370	0.01271
P	100	0.68966	0.70472
I	40	0.23121	0.21622
L	13	0.07303	0.07100
D	81	0.44505	0.56211
N	106	0.54082	0.72404
S	71	0.55469	0.60580
T	16	0.11111	0.11536
L	19	0.12179	0.10377
Q	80	0.42105	0.44793
S	77	0.58779	0.65700
E	91	0.45274	0.52089
V	0	0.00000	0.00000
K	60	0.29126	0.29169
P	63	0.48462	0.44397
I	29	0.16763	0.15676
L	0	0.00000	0.00000
E	90	0.44118	0.51517
K	113	0.56219	0.54934
L	4	0.02235	0.02185
T	33	0.23571	0.23792
Q	162	0.80597	0.90705
D	25	0.14368	0.17349
Q	163	0.80693	0.91265
D	41	0.23837	0.28452
V	92	0.64789	0.59857
D	83	0.50000	0.57599
V	0	0.00000	0.00000
K	101	0.51795	0.49101
Y	128	0.64000	0.59897
F	43	0.23889	0.21425
A	0	0.00000	0.00000
Q	92	0.43192	0.51512
E	64	0.30332	0.36634
A	0	0.00000	0.00000
L	9	0.04918	0.04915
T	77	0.59690	0.55516
V	83	0.58451	0.54001
L	21	0.12069	0.11469
S	108	0.81818	0.92150
L	6	0.03390	0.03277
A	118	0.66292	1.07078
