# Supplementary material for: Context dependent reference states of solvent accessibility derived from native protein structures and assessed by predictability analysis
Source: BMC Struct Biol. 2009 Apr 27;9:25. doi: 10.1186/1472-6807-9-25 (PMC2685369; doi:10.1186/1472-6807-9-25)
Supplement: Additional File 1 — Additional statistics and data sets. Details are provided in Readme file included in the compressed file. [file 1472-6807-9-25-S1.zip › supplementary_material/ASA_dataset/1b43A.asa]

G	31	0.22628	0.39390
V	6	0.04082	0.03904
P	74	0.59677	0.52149
I	0	0.00000	0.00000
G	15	0.17045	0.19060
E	81	0.42188	0.46365
I	33	0.20122	0.17838
I	7	0.04762	0.03784
P	28	0.21374	0.19732
R	67	0.25670	0.29258
K	94	0.42342	0.45698
E	168	0.84848	0.96165
I	23	0.14024	0.12432
E	78	0.39196	0.44648
L	30	0.18182	0.16384
E	128	0.63054	0.73268
N	101	0.59763	0.68989
L	4	0.02703	0.02185
Y	140	0.62500	0.65512
G	32	0.34409	0.40661
K	75	0.34247	0.36461
K	80	0.37209	0.38892
I	0	0.00000	0.00000
A	0	0.00000	0.00000
I	2	0.01163	0.01081
D	9	0.05263	0.06246
A	1	0.00926	0.00907
L	44	0.24719	0.24031
N	13	0.07345	0.08880
A	1	0.01087	0.00907
I	0	0.00000	0.00000
Y	12	0.06557	0.05615
Q	22	0.12571	0.12318
F	0	0.00000	0.00000
L	1	0.00422	0.00546
S	22	0.17742	0.18771
T	32	0.21333	0.23071
I	39	0.39394	0.21081
R	70	0.32110	0.30568
Q	86	0.37069	0.48152
K	221	1.00000	1.07438
D	114	0.64045	0.79112
G	32	0.34783	0.40661
T	31	0.20395	0.22350
P	2	0.01449	0.01409
L	42	0.22826	0.22938
M	60	0.35928	0.29985
D	13	0.07879	0.09022
S	95	0.67376	0.81058
K	146	0.64035	0.70977
G	28	0.27451	0.35578
R	92	0.36653	0.40175
I	9	0.06000	0.04865
T	5	0.03597	0.03605
S	0	0.00000	0.00000
H	1	0.00526	0.00550
L	0	0.00000	0.00000
S	16	0.11679	0.13652
G	1	0.01087	0.01271
L	2	0.01183	0.01092
F	0	0.00000	0.00000
Y	45	0.22059	0.21058
R	47	0.20524	0.20524
T	0	0.00000	0.00000
I	0	0.00000	0.00000
N	60	0.36810	0.40984
L	1	0.00725	0.00546
M	15	0.07500	0.07496
E	96	0.48000	0.54951
A	13	0.11207	0.11797
G	11	0.12088	0.13977
I	3	0.01724	0.01622
K	22	0.10784	0.10695
P	0	0.00000	0.00000
V	0	0.00000	0.00000
Y	0	0.00000	0.00000
V	0	0.00000	0.00000
F	3	0.01523	0.01495
D	43	0.24022	0.29840
G	8	0.08602	0.10165
E	50	0.26316	0.28620
P	42	0.33871	0.29598
P	19	0.13475	0.13390
E	74	0.37563	0.42358
F	10	0.05128	0.04983
K	42	0.20896	0.20418
K	52	0.24762	0.25280
K	82	0.37443	0.39864
E	56	0.27317	0.32055
L	134	0.81212	0.73184
E	146	0.71569	0.83572
K	28	0.12670	0.13612
R	91	0.37295	0.39738
R	54	0.18121	0.23581
E	122	0.60396	0.69834
A	61	0.59804	0.55354
R	82	0.31660	0.35808
E	142	0.72081	0.81282
E	97	0.47783	0.55524
A	13	0.11404	0.11797
E	109	0.50935	0.62393
E	141	0.74211	0.80710
K	103	0.54497	0.50073
W	11	0.05164	0.04574
R	75	0.28958	0.32751
E	83	0.41089	0.47510
A	13	0.11927	0.11797
L	3	0.01685	0.01638
E	63	0.30882	0.36062
K	119	0.54587	0.57851
G	23	0.25556	0.29225
E	97	0.50521	0.55524
I	2	0.01220	0.01081
E	97	0.48744	0.55524
E	85	0.41872	0.48655
A	0	0.00000	0.00000
R	51	0.20988	0.22271
K	106	0.58889	0.51531
Y	30	0.13514	0.14038
A	3	0.03191	0.02722
Q	112	0.58333	0.62710
R	118	0.53153	0.51528
A	6	0.05310	0.05445
T	69	0.46000	0.49748
R	110	0.42636	0.48035
V	10	0.07937	0.06506
N	7	0.03955	0.04781
E	97	0.51053	0.55524
M	92	0.50549	0.45977
L	13	0.07692	0.07100
I	38	0.24675	0.20541
E	111	0.53623	0.63537
D	32	0.17680	0.22207
A	1	0.00787	0.00907
K	57	0.26267	0.27710
K	87	0.42029	0.42295
L	0	0.00000	0.00000
L	0	0.00000	0.00000
E	74	0.36634	0.42358
L	30	0.18868	0.16384
M	0	0.00000	0.00000
G	6	0.07407	0.07624
I	6	0.03571	0.03243
P	8	0.05970	0.05638
I	51	0.29480	0.27568
V	2	0.01504	0.01301
Q	49	0.25789	0.27436
A	0	0.00000	0.00000
P	6	0.04317	0.04228
S	4	0.03030	0.03413
E	34	0.15814	0.19462
G	0	0.00000	0.00000
E	10	0.04785	0.05724
A	1	0.00952	0.00907
Q	0	0.00000	0.00000
A	0	0.00000	0.00000
A	0	0.00000	0.00000
Y	66	0.27848	0.30884
M	0	0.00000	0.00000
A	3	0.02679	0.02722
A	62	0.56881	0.56261
K	98	0.44144	0.47642
G	56	0.62222	0.71156
S	21	0.15000	0.17918
V	3	0.02174	0.01952
Y	63	0.36207	0.29481
A	0	0.00000	0.00000
S	0	0.00000	0.00000
A	3	0.02479	0.02722
S	8	0.06557	0.06826
Q	22	0.10680	0.12318
D	49	0.29167	0.34004
Y	21	0.09013	0.09827
D	8	0.04908	0.05552
S	0	0.00000	0.00000
L	0	0.00000	0.00000
L	0	0.00000	0.00000
F	9	0.04390	0.04484
G	17	0.20000	0.21601
A	0	0.00000	0.00000
P	36	0.25352	0.25370
R	69	0.27165	0.30131
L	0	0.00000	0.00000
V	0	0.00000	0.00000
R	35	0.14644	0.15284
N	9	0.05294	0.06148
L	2	0.01087	0.01092
T	8	0.05674	0.05768
I	15	0.10000	0.08108
T	21	0.13725	0.15141
G	34	0.38202	0.43202
K	143	0.65297	0.69519
R	116	0.46774	0.50655
K	97	0.49239	0.47156
L	64	0.41290	0.34954
P	122	0.84722	0.85976
G	80	0.82474	1.01652
K	132	0.58929	0.64171
N	145	0.86826	0.99044
V	70	0.57851	0.45543
Y	154	0.66957	0.72064
V	48	0.37209	0.31230
E	107	0.60112	0.61248
I	43	0.30282	0.23243
K	82	0.40196	0.39864
P	6	0.04196	0.04228
E	43	0.21500	0.24614
L	13	0.08025	0.07100
I	0	0.00000	0.00000
I	21	0.12000	0.11351
L	16	0.08163	0.08738
E	152	0.72038	0.87006
E	83	0.40686	0.47510
V	1	0.00658	0.00651
L	30	0.17857	0.16384
K	176	0.78571	0.85561
E	132	0.64390	0.75558
L	11	0.06509	0.06008
K	145	0.68075	0.70491
L	13	0.07263	0.07100
T	77	0.49677	0.55516
R	57	0.21839	0.24891
E	91	0.45500	0.52089
K	49	0.24378	0.23821
L	0	0.00000	0.00000
I	0	0.00000	0.00000
E	2	0.01005	0.01145
L	0	0.00000	0.00000
A	0	0.00000	0.00000
I	0	0.00000	0.00000
L	0	0.00000	0.00000
V	22	0.15385	0.14314
G	4	0.04255	0.05083
T	1	0.00658	0.00721
D	55	0.30899	0.38168
Y	14	0.06195	0.06551
N	10	0.05405	0.06831
P	106	0.76259	0.74700
G	62	0.64583	0.78780
G	20	0.21277	0.25413
I	31	0.17816	0.16757
K	205	0.96244	0.99660
G	78	0.87640	0.99111
I	29	0.14721	0.15676
G	39	0.48750	0.49555
L	24	0.14201	0.13108
K	171	0.78802	0.83131
K	87	0.40092	0.42295
A	0	0.00000	0.00000
L	25	0.14045	0.13654
E	70	0.33816	0.40069
I	7	0.04294	0.03784
V	0	0.00000	0.00000
R	92	0.38174	0.40175
H	147	0.84000	0.80814
S	32	0.23704	0.27304
K	205	0.93182	0.99660
D	74	0.46541	0.51353
P	0	0.00000	0.00000
L	0	0.00000	0.00000
A	51	0.43590	0.46279
K	110	0.53398	0.53476
F	32	0.16931	0.15944
Q	43	0.23243	0.24076
K	187	0.89048	0.90909
Q	160	0.76555	0.89586
S	30	0.21898	0.25597
D	111	0.64162	0.77030
V	24	0.16901	0.15615
D	65	0.39394	0.45108
L	0	0.00000	0.00000
Y	74	0.35922	0.34628
A	0	0.00000	0.00000
I	0	0.00000	0.00000
K	22	0.10732	0.10695
E	67	0.36813	0.38351
F	9	0.05294	0.04484
F	0	0.00000	0.00000
L	38	0.20541	0.20754
N	115	0.74675	0.78552
P	20	0.15385	0.14094
P	4	0.02817	0.02819
V	35	0.23333	0.22772
T	13	0.08228	0.09373
D	26	0.14607	0.18043
N	24	0.13636	0.16393
Y	32	0.14679	0.14974
N	75	0.47771	0.51230
L	32	0.16667	0.17477
V	53	0.55789	0.34483
W	37	0.20109	0.15385
R	86	0.43878	0.37555
D	104	0.62651	0.72172
P	12	0.08571	0.08457
D	62	0.34637	0.43026
E	66	0.31579	0.37779
E	137	0.66184	0.78420
G	13	0.14773	0.16518
I	0	0.00000	0.00000
L	21	0.12883	0.11469
K	119	0.57767	0.57851
F	6	0.02985	0.02990
L	0	0.00000	0.00000
C	6	0.06383	0.04274
D	105	0.64024	0.72866
E	67	0.34715	0.38351
H	12	0.06742	0.06597
D	80	0.47337	0.55517
F	24	0.11881	0.11958
S	57	0.42857	0.48635
E	105	0.50000	0.60103
E	157	0.79293	0.89868
R	152	0.64135	0.66376
V	0	0.00000	0.00000
K	94	0.44976	0.45698
N	82	0.44086	0.56011
G	0	0.00000	0.00000
L	2	0.01047	0.01092
E	102	0.47887	0.58386
R	46	0.18699	0.20087
L	0	0.00000	0.00000
K	67	0.30876	0.32572
K	157	0.72350	0.76325
A	14	0.14000	0.12704
I	7	0.03911	0.03784
K	164	0.81188	0.79728
S	59	0.43382	0.50341
G	21	0.22581	0.26684
K	100	0.45045	0.48614
Q	157	0.75120	0.87906
S	82	0.71930	0.69966
T	106	0.73611	0.76424
L	134	0.74033	0.73184
E	90	0.42857	0.51517
S	101	0.77692	0.86177
W	198	0.82845	0.82328
F	193	0.97475	0.96163
K	159	0.76442	0.77297
R	271	0.83642	1.18341
