# Supplementary material for: Context dependent reference states of solvent accessibility derived from native protein structures and assessed by predictability analysis
Source: BMC Struct Biol. 2009 Apr 27;9:25. doi: 10.1186/1472-6807-9-25 (PMC2685369; doi:10.1186/1472-6807-9-25)
Supplement: Additional File 1 — Additional statistics and data sets. Details are provided in Readme file included in the compressed file. [file 1472-6807-9-25-S1.zip › supplementary_material/ASA_dataset/1b5eA.asa]

M	43	0.16732	0.21489
I	55	0.41985	0.29730
S	8	0.05926	0.06826
D	3	0.01714	0.02082
S	33	0.23571	0.28157
M	23	0.14375	0.11494
T	44	0.29730	0.31723
V	0	0.00000	0.00000
E	89	0.41395	0.50944
E	82	0.42051	0.46938
I	0	0.00000	0.00000
R	3	0.01224	0.01310
L	79	0.47879	0.43146
H	27	0.15607	0.14843
L	0	0.00000	0.00000
G	1	0.01163	0.01271
L	45	0.24324	0.24577
A	1	0.00917	0.00907
L	27	0.15000	0.14746
K	134	0.59821	0.65143
E	135	0.67839	0.77275
K	144	0.64286	0.70005
D	46	0.28221	0.31922
F	71	0.35859	0.35376
V	16	0.12214	0.10410
V	74	0.49007	0.48146
D	6	0.03636	0.04164
K	105	0.48165	0.51045
T	102	0.68456	0.73540
G	57	0.64773	0.72427
V	40	0.28986	0.26025
K	92	0.44019	0.44725
T	0	0.00000	0.00000
I	0	0.00000	0.00000
E	2	0.01020	0.01145
I	2	0.01220	0.01081
I	0	0.00000	0.00000
G	0	0.00000	0.00000
A	0	0.00000	0.00000
S	11	0.08527	0.09386
F	0	0.00000	0.00000
V	26	0.21849	0.16916
A	6	0.05310	0.05445
D	83	0.48824	0.57599
E	50	0.27027	0.28620
P	53	0.40152	0.37350
F	35	0.17073	0.17439
I	0	0.00000	0.00000
F	2	0.00926	0.00997
G	7	0.08235	0.08895
A	51	0.45133	0.46279
L	76	0.42697	0.41507
N	57	0.31844	0.38934
D	122	0.67403	0.84663
E	109	0.53695	0.62393
Y	16	0.07080	0.07487
I	30	0.14085	0.16216
Q	90	0.50562	0.50392
R	53	0.23451	0.23144
E	10	0.04785	0.05724
L	17	0.10303	0.09285
E	79	0.42473	0.45220
W	0	0.00000	0.00000
Y	6	0.02390	0.02808
K	78	0.35455	0.37919
S	60	0.43796	0.51195
K	82	0.39048	0.39864
S	20	0.16667	0.17065
L	35	0.19126	0.19115
F	84	0.43979	0.41854
V	9	0.07826	0.05856
K	179	0.82870	0.87020
D	91	0.52299	0.63151
I	2	0.01242	0.01081
P	51	0.35664	0.35941
G	67	0.68367	0.85133
E	169	0.78972	0.96737
T	14	0.10145	0.10094
P	27	0.18750	0.19027
K	146	0.68868	0.70977
I	71	0.71000	0.38378
W	27	0.14062	0.11227
Q	106	0.67089	0.59351
Q	143	0.82659	0.80067
V	38	0.24675	0.24723
A	15	0.13043	0.13612
S	11	0.07857	0.09386
S	101	0.72662	0.86177
K	135	0.59211	0.65630
G	21	0.23333	0.26684
E	26	0.13542	0.14883
I	0	0.00000	0.00000
N	9	0.05455	0.06148
S	6	0.04196	0.05119
N	0	0.00000	0.00000
Y	9	0.04072	0.04212
G	0	0.00000	0.00000
W	29	0.12609	0.12058
A	0	0.00000	0.00000
I	1	0.00794	0.00541
W	51	0.32278	0.21206
S	12	0.09917	0.10239
E	156	0.73239	0.89296
D	98	0.56322	0.68008
N	4	0.02273	0.02732
Y	103	0.47248	0.48198
A	18	0.19149	0.16334
Q	0	0.00000	0.00000
Y	3	0.01395	0.01404
D	96	0.76800	0.66620
M	55	0.31250	0.27486
C	0	0.00000	0.00000
L	40	0.22472	0.21846
A	56	0.48696	0.50817
E	27	0.13107	0.15455
L	0	0.00000	0.00000
G	25	0.28409	0.31766
Q	155	0.81152	0.86786
N	37	0.23125	0.25273
P	41	0.27891	0.28894
D	60	0.34091	0.41638
S	4	0.03008	0.03413
R	21	0.08203	0.09170
R	28	0.10769	0.12227
G	0	0.00000	0.00000
I	0	0.00000	0.00000
M	0	0.00000	0.00000
I	0	0.00000	0.00000
Y	0	0.00000	0.00000
T	1	0.00813	0.00721
R	36	0.15319	0.15721
P	8	0.06202	0.05638
S	19	0.17273	0.16212
M	0	0.00000	0.00000
Q	10	0.05525	0.05599
F	98	0.59036	0.48829
D	42	0.25000	0.29146
Y	48	0.21239	0.22461
N	78	0.45882	0.53279
K	82	0.37443	0.39864
D	66	0.37079	0.45802
G	63	0.69231	0.80051
M	3	0.01724	0.01499
S	43	0.36441	0.36689
D	13	0.07182	0.09022
F	5	0.02475	0.02491
M	0	0.00000	0.00000
C	35	0.94595	0.24929
T	0	0.00000	0.00000
N	0	0.00000	0.00000
T	2	0.01379	0.01442
V	0	0.00000	0.00000
Q	4	0.02516	0.02240
Y	0	0.00000	0.00000
L	0	0.00000	0.00000
I	7	0.03977	0.03784
R	19	0.08155	0.08297
D	142	0.81143	0.98543
K	106	0.47534	0.51531
K	82	0.38140	0.39864
I	0	0.00000	0.00000
N	5	0.03012	0.03415
A	0	0.00000	0.00000
V	6	0.04225	0.03904
V	0	0.00000	0.00000
N	6	0.03571	0.04098
M	0	0.00000	0.00000
R	7	0.03084	0.03057
S	8	0.05755	0.06826
N	5	0.02841	0.03415
D	22	0.12865	0.15267
V	0	0.00000	0.00000
V	6	0.05263	0.03904
F	74	0.34579	0.36871
G	15	0.18519	0.19060
F	0	0.00000	0.00000
R	25	0.10776	0.10917
N	10	0.05464	0.06831
D	16	0.09581	0.11103
Y	36	0.17734	0.16846
A	27	0.35065	0.24501
W	8	0.03306	0.03326
Q	0	0.00000	0.00000
K	59	0.28502	0.28683
Y	72	0.30901	0.33692
V	1	0.00694	0.00651
L	0	0.00000	0.00000
D	64	0.36158	0.44414
K	67	0.30876	0.32572
L	0	0.00000	0.00000
V	13	0.09848	0.08458
S	70	0.54264	0.59727
D	55	0.31429	0.38168
L	2	0.01205	0.01092
N	40	0.22599	0.27322
A	86	0.69919	0.78040
G	59	0.64130	0.74968
D	63	0.33871	0.43720
S	92	0.66667	0.78498
T	97	0.64238	0.69935
R	45	0.16791	0.19651
Q	131	0.72376	0.73348
Y	19	0.09135	0.08891
K	120	0.59113	0.58337
A	12	0.10714	0.10889
G	21	0.21000	0.26684
S	46	0.38655	0.39249
I	7	0.04730	0.03784
I	1	0.00952	0.00541
W	0	0.00000	0.00000
N	2	0.01325	0.01366
V	1	0.00613	0.00651
G	1	0.01053	0.01271
S	0	0.00000	0.00000
L	0	0.00000	0.00000
H	2	0.01124	0.01100
V	0	0.00000	0.00000
Y	30	0.15075	0.14038
S	32	0.27119	0.27304
R	129	0.53527	0.56332
H	3	0.02083	0.01649
F	27	0.14917	0.13453
Y	35	0.15766	0.16378
L	4	0.02367	0.02185
V	0	0.00000	0.00000
D	33	0.20000	0.22901
H	29	0.15934	0.15943
W	23	0.15972	0.09563
W	93	0.57764	0.38669
K	143	0.66512	0.69519
T	69	0.46309	0.49748
G	48	0.52747	0.60991
E	109	0.50935	0.62393
T	35	0.26316	0.25234
H	87	0.49714	0.47828
I	15	0.15789	0.08108
S	46	0.35385	0.39249
K	132	0.62264	0.64171
K	195	0.87054	0.94798
D	126	0.75449	0.87439
Y	126	0.50602	0.58961
