# Supplementary material for: Context dependent reference states of solvent accessibility derived from native protein structures and assessed by predictability analysis
Source: BMC Struct Biol. 2009 Apr 27;9:25. doi: 10.1186/1472-6807-9-25 (PMC2685369; doi:10.1186/1472-6807-9-25)
Supplement: Additional File 1 — Additional statistics and data sets. Details are provided in Readme file included in the compressed file. [file 1472-6807-9-25-S1.zip › supplementary_material/ASA_dataset/1b77A.asa]

M	9	0.03644	0.04498
K	87	0.44388	0.42295
L	17	0.09444	0.09285
S	35	0.26718	0.29863
K	38	0.17273	0.18474
D	10	0.05714	0.06940
T	2	0.01575	0.01442
I	33	0.21569	0.17838
A	53	0.56383	0.48094
I	9	0.05028	0.04865
L	2	0.01227	0.01092
K	98	0.46445	0.47642
N	21	0.13043	0.14344
F	0	0.00000	0.00000
A	11	0.10000	0.09982
S	61	0.46565	0.52048
I	11	0.06667	0.05946
N	10	0.06061	0.06831
S	79	0.56429	0.67406
G	1	0.01099	0.01271
I	2	0.01176	0.01081
L	23	0.15753	0.12561
L	9	0.05000	0.04915
S	53	0.38686	0.45222
Q	118	0.59596	0.66069
G	19	0.20000	0.24142
K	114	0.55072	0.55421
F	59	0.33333	0.29397
I	6	0.03846	0.03243
M	30	0.21127	0.14993
T	2	0.01587	0.01442
R	103	0.40711	0.44978
A	9	0.07965	0.08167
V	109	0.68987	0.70917
N	108	0.57447	0.73770
G	20	0.20833	0.25413
T	32	0.21192	0.23071
T	3	0.02128	0.02163
Y	8	0.04020	0.03744
A	0	0.00000	0.00000
E	42	0.20896	0.24041
A	6	0.05128	0.05445
N	132	0.75429	0.90164
I	17	0.11486	0.09189
S	81	0.60000	0.69113
D	23	0.12432	0.15961
E	96	0.51613	0.54951
I	2	0.01183	0.01081
D	76	0.49673	0.52741
F	20	0.10101	0.09965
D	76	0.44444	0.52741
V	11	0.06790	0.07157
A	5	0.04762	0.04537
L	0	0.00000	0.00000
Y	152	0.74877	0.71128
D	65	0.40881	0.45108
L	0	0.00000	0.00000
N	64	0.36158	0.43716
S	40	0.35714	0.34130
F	2	0.01042	0.00997
L	5	0.02110	0.02731
S	49	0.40496	0.41809
I	2	0.01190	0.01081
L	20	0.12048	0.10923
S	78	0.59091	0.66553
L	40	0.22857	0.21846
V	13	0.09848	0.08458
S	32	0.24806	0.27304
D	128	0.69565	0.88827
D	107	0.61143	0.74254
A	13	0.11504	0.11797
E	76	0.37438	0.43503
I	6	0.03371	0.03243
S	47	0.47959	0.40102
M	88	0.48352	0.43978
H	57	0.30319	0.31336
T	136	0.86076	0.98053
D	97	0.52432	0.67314
G	31	0.33696	0.39390
N	51	0.25000	0.34836
I	0	0.00000	0.00000
K	68	0.34000	0.33058
I	1	0.00617	0.00541
A	37	0.32743	0.33575
D	26	0.14444	0.18043
T	109	0.75172	0.78587
R	98	0.38281	0.42795
S	4	0.03252	0.03413
T	27	0.18121	0.19466
V	0	0.00000	0.00000
Y	49	0.26486	0.22929
W	17	0.12057	0.07069
P	75	0.63025	0.52854
A	29	0.24786	0.26316
A	22	0.18333	0.19964
D	106	0.58242	0.73560
K	118	0.53636	0.57365
S	102	0.77273	0.87031
T	71	0.47333	0.51190
I	17	0.10303	0.09189
V	64	0.44755	0.41640
F	65	0.35135	0.32387
P	17	0.12879	0.11980
N	124	0.72515	0.84699
K	130	0.71038	0.63199
P	53	0.40769	0.37350
I	56	0.30769	0.30270
Q	164	0.95906	0.91825
F	37	0.19072	0.18435
P	48	0.34532	0.33827
V	130	0.85526	0.84580
A	28	0.24348	0.25408
S	33	0.24444	0.28157
V	15	0.09868	0.09759
I	102	0.76119	0.55135
T	6	0.04054	0.04326
E	102	0.54255	0.58386
I	3	0.02113	0.01622
K	105	0.51220	0.51045
A	34	0.29310	0.30853
E	150	0.71429	0.85861
D	20	0.12048	0.13879
L	2	0.01389	0.01092
Q	86	0.45503	0.48152
Q	21	0.11538	0.11758
L	0	0.00000	0.00000
L	33	0.18232	0.18023
R	109	0.43775	0.47598
V	1	0.00680	0.00651
S	3	0.02206	0.02560
R	182	0.71094	0.79476
G	30	0.32258	0.38119
L	4	0.02162	0.02185
Q	115	0.58081	0.64390
I	10	0.08065	0.05405
D	46	0.28571	0.31922
T	10	0.07874	0.07210
I	1	0.00654	0.00541
A	0	0.00000	0.00000
I	1	0.00602	0.00541
T	19	0.14615	0.13699
N	38	0.21111	0.25956
K	118	0.53881	0.57365
D	139	0.78090	0.96461
G	39	0.41053	0.49555
K	78	0.36111	0.37919
I	2	0.01316	0.01081
V	6	0.05000	0.03904
I	5	0.03472	0.02703
N	20	0.10417	0.13661
G	0	0.00000	0.00000
Y	16	0.06639	0.07487
N	15	0.08824	0.10246
K	68	0.32381	0.33058
V	124	0.86713	0.80677
E	121	0.60804	0.69262
D	6	0.03529	0.04164
S	94	0.69118	0.80205
G	56	0.60870	0.71156
L	17	0.09497	0.09285
T	93	0.60000	0.67051
R	147	0.62553	0.64192
P	44	0.30556	0.31008
K	45	0.21127	0.21877
Y	0	0.00000	0.00000
S	18	0.16071	0.15358
L	0	0.00000	0.00000
T	44	0.30556	0.31723
L	30	0.16760	0.16384
T	35	0.21341	0.25234
D	108	0.60674	0.74948
Y	33	0.14163	0.15442
D	152	0.88889	1.05482
G	44	0.45833	0.55909
S	108	0.76596	0.92150
N	52	0.28729	0.35519
N	80	0.48485	0.54645
F	5	0.02857	0.02491
N	41	0.25309	0.28005
F	0	0.00000	0.00000
V	2	0.01538	0.01301
I	0	0.00000	0.00000
N	52	0.34667	0.35519
M	27	0.21094	0.13493
A	59	0.60204	0.53539
N	5	0.02924	0.03415
M	15	0.07853	0.07496
K	80	0.43243	0.38892
I	8	0.05594	0.04324
Q	30	0.16949	0.16797
P	111	0.79286	0.78224
G	18	0.18750	0.22872
N	107	0.58791	0.73087
Y	5	0.02525	0.02340
K	96	0.43636	0.46670
V	3	0.01961	0.01952
M	21	0.12353	0.10495
L	1	0.00781	0.00546
W	55	0.30556	0.22869
G	3	0.04412	0.03812
A	44	0.34646	0.39927
G	56	0.60870	0.71156
D	147	0.79459	1.02012
K	128	0.59259	0.62227
V	22	0.15278	0.14314
A	14	0.11570	0.12704
A	0	0.00000	0.00000
K	37	0.17961	0.17987
F	4	0.02000	0.01993
E	60	0.29557	0.34345
S	22	0.16296	0.18771
S	129	1.00000	1.10068
Q	97	0.48020	0.54311
V	2	0.01258	0.01301
S	11	0.08594	0.09386
Y	0	0.00000	0.00000
V	22	0.14103	0.14314
I	0	0.00000	0.00000
A	43	0.39815	0.39020
M	16	0.09357	0.07996
E	65	0.32500	0.37207
A	104	0.85950	0.94374
D	68	0.40000	0.47189
S	14	0.10145	0.11945
T	88	0.58278	0.63446
H	36	0.19048	0.19791
D	87	0.51479	0.60375
F	87	0.33721	0.43348
