# Supplementary material for: Context dependent reference states of solvent accessibility derived from native protein structures and assessed by predictability analysis
Source: BMC Struct Biol. 2009 Apr 27;9:25. doi: 10.1186/1472-6807-9-25 (PMC2685369; doi:10.1186/1472-6807-9-25)
Supplement: Additional File 1 — Additional statistics and data sets. Details are provided in Readme file included in the compressed file. [file 1472-6807-9-25-S1.zip › supplementary_material/ASA_dataset/1b79A.asa]

P	155	0.86111	1.09232
P	108	0.75000	0.76110
H	18	0.09091	0.09896
S	49	0.41525	0.41809
I	46	0.28395	0.24865
E	115	0.59278	0.65827
A	3	0.02632	0.02722
E	0	0.00000	0.00000
Q	21	0.09292	0.11758
S	20	0.17241	0.17065
V	0	0.00000	0.00000
L	0	0.00000	0.00000
G	0	0.00000	0.00000
G	7	0.08140	0.08895
L	0	0.00000	0.00000
M	5	0.03106	0.02499
L	84	0.54902	0.45877
D	57	0.31319	0.39556
N	29	0.16763	0.19809
E	158	0.75962	0.90441
R	70	0.31818	0.30568
W	9	0.04412	0.03742
D	106	0.61628	0.73560
D	69	0.38983	0.47883
V	0	0.00000	0.00000
A	37	0.31897	0.33575
E	155	0.74879	0.88724
R	77	0.32489	0.33624
V	2	0.01481	0.01301
V	76	0.55882	0.49447
A	16	0.14159	0.14519
D	127	0.69022	0.88133
D	42	0.24419	0.29146
F	3	0.01508	0.01495
Y	122	0.63542	0.57089
T	43	0.34959	0.31002
R	180	0.76596	0.78603
P	37	0.27820	0.26075
H	0	0.00000	0.00000
R	73	0.32159	0.31878
H	52	0.27807	0.28587
I	0	0.00000	0.00000
F	11	0.05213	0.05481
T	78	0.54167	0.56236
E	8	0.04651	0.04579
M	0	0.00000	0.00000
A	25	0.24272	0.22686
R	112	0.46473	0.48908
L	6	0.03947	0.03277
Q	44	0.22449	0.24636
E	135	0.64593	0.77275
S	76	0.55072	0.64846
G	73	0.77660	0.92757
S	43	0.33594	0.36689
P	60	0.41958	0.42283
I	0	0.00000	0.00000
D	51	0.31875	0.35392
L	9	0.05143	0.04915
I	42	0.25610	0.22703
T	27	0.19149	0.19466
L	0	0.00000	0.00000
A	0	0.00000	0.00000
E	31	0.14554	0.17745
S	1	0.00800	0.00853
L	0	0.00000	0.00000
E	38	0.17840	0.21752
R	152	0.64407	0.66376
Q	68	0.32381	0.38074
G	53	0.56989	0.67344
Q	57	0.30159	0.31915
L	6	0.03681	0.03277
D	127	0.69399	0.88133
S	69	0.52273	0.58874
V	0	0.00000	0.00000
G	43	0.43878	0.54638
G	5	0.05208	0.06353
F	0	0.00000	0.00000
A	29	0.34118	0.26316
Y	44	0.18565	0.20590
L	0	0.00000	0.00000
A	0	0.00000	0.00000
E	76	0.36893	0.43503
L	1	0.00543	0.00546
S	23	0.17557	0.19625
K	106	0.48182	0.51531
N	103	0.60234	0.70355
T	7	0.05600	0.05047
P	79	0.53378	0.55673
S	102	0.72340	0.87031
A	97	0.81513	0.88022
A	20	0.17241	0.18149
N	92	0.52571	0.62842
I	9	0.06081	0.04865
S	16	0.12598	0.13652
A	36	0.34951	0.32668
Y	81	0.36323	0.37904
A	0	0.00000	0.00000
D	78	0.44318	0.54129
I	37	0.22561	0.20000
V	3	0.02128	0.01952
R	121	0.50000	0.52838
E	181	0.67537	1.03606
