# Supplementary material for: Context dependent reference states of solvent accessibility derived from native protein structures and assessed by predictability analysis
Source: BMC Struct Biol. 2009 Apr 27;9:25. doi: 10.1186/1472-6807-9-25 (PMC2685369; doi:10.1186/1472-6807-9-25)
Supplement: Additional File 1 — Additional statistics and data sets. Details are provided in Readme file included in the compressed file. [file 1472-6807-9-25-S1.zip › supplementary_material/ASA_dataset/1b8oA.asa]

N	70	0.31963	0.47814
G	52	0.59091	0.66074
Y	31	0.12653	0.14506
T	68	0.51908	0.49027
Y	37	0.15948	0.17314
E	81	0.43316	0.46365
D	36	0.21176	0.24983
Y	2	0.00976	0.00936
Q	60	0.33898	0.33595
D	95	0.58282	0.65926
T	0	0.00000	0.00000
A	0	0.00000	0.00000
K	111	0.57812	0.53962
W	58	0.33143	0.24116
L	0	0.00000	0.00000
L	42	0.23333	0.22938
S	88	0.70968	0.75085
H	91	0.51412	0.50027
T	9	0.06618	0.06489
E	112	0.56281	0.64110
Q	13	0.06190	0.07279
R	126	0.54310	0.55022
P	4	0.03200	0.02819
Q	64	0.30918	0.35834
V	0	0.00000	0.00000
A	0	0.00000	0.00000
V	0	0.00000	0.00000
I	0	0.00000	0.00000
C	0	0.00000	0.00000
G	1	0.01220	0.01271
S	15	0.10417	0.12799
G	19	0.20652	0.24142
L	0	0.00000	0.00000
G	16	0.17204	0.20330
G	18	0.20930	0.22872
L	3	0.01587	0.01638
V	17	0.11258	0.11061
N	113	0.70186	0.77186
K	134	0.63507	0.65143
L	17	0.09497	0.09285
T	74	0.52857	0.53353
Q	128	0.61538	0.71669
A	57	0.52778	0.51724
Q	59	0.30412	0.33035
T	63	0.51639	0.45422
F	6	0.03093	0.02990
D	65	0.38690	0.45108
Y	4	0.02094	0.01872
S	110	0.92437	0.93857
E	88	0.45361	0.50372
I	5	0.03378	0.02703
P	55	0.41353	0.38760
N	67	0.33168	0.45765
F	22	0.11458	0.10962
P	11	0.08029	0.07752
E	132	0.61111	0.75558
S	25	0.18939	0.21331
T	84	0.56376	0.60562
V	17	0.11565	0.11061
P	86	0.60563	0.60606
G	36	0.38710	0.45743
H	14	0.07035	0.07697
A	56	0.50909	0.50817
G	10	0.10753	0.12706
R	112	0.47660	0.48908
L	0	0.00000	0.00000
V	5	0.03623	0.03253
F	2	0.00935	0.00997
G	0	0.00000	0.00000
I	39	0.22941	0.21081
L	8	0.04878	0.04369
N	75	0.41209	0.51230
G	67	0.73626	0.85133
R	44	0.16858	0.19214
A	26	0.28889	0.23593
C	1	0.00870	0.00712
V	0	0.00000	0.00000
M	0	0.00000	0.00000
M	1	0.01075	0.00500
Q	27	0.13918	0.15118
G	2	0.02198	0.02541
R	2	0.00870	0.00873
F	0	0.00000	0.00000
H	8	0.05634	0.04398
M	44	0.27673	0.21989
Y	60	0.31915	0.28077
E	40	0.18519	0.22896
G	65	0.73034	0.82592
Y	33	0.16418	0.15442
P	47	0.39831	0.33122
F	5	0.02538	0.02491
W	63	0.36842	0.26195
K	73	0.38220	0.35489
V	3	0.01974	0.01952
T	3	0.02041	0.02163
F	0	0.00000	0.00000
P	0	0.00000	0.00000
V	0	0.00000	0.00000
R	15	0.05976	0.06550
V	0	0.00000	0.00000
F	0	0.00000	0.00000
R	78	0.31076	0.34061
L	42	0.24706	0.22938
L	14	0.07692	0.07646
G	42	0.51852	0.53367
V	0	0.00000	0.00000
E	103	0.54787	0.58958
T	0	0.00000	0.00000
L	0	0.00000	0.00000
V	4	0.03101	0.02602
V	0	0.00000	0.00000
T	0	0.00000	0.00000
N	1	0.00549	0.00683
A	20	0.16949	0.18149
A	2	0.01639	0.01815
G	7	0.07292	0.08895
G	6	0.06977	0.07624
L	7	0.03784	0.03823
N	21	0.13636	0.14344
P	84	0.62687	0.59197
N	111	0.54950	0.75820
F	1	0.00565	0.00498
E	88	0.44444	0.50372
V	78	0.48148	0.50748
G	18	0.18557	0.22872
D	5	0.02825	0.03470
I	1	0.00617	0.00541
M	0	0.00000	0.00000
L	0	0.00000	0.00000
I	1	0.00568	0.00541
R	153	0.65665	0.66812
D	71	0.45223	0.49271
H	23	0.12994	0.12644
I	29	0.29000	0.15676
N	18	0.11043	0.12295
L	42	0.30000	0.22938
P	16	0.11111	0.11276
G	22	0.23158	0.27954
F	161	0.75587	0.80219
S	114	0.85075	0.97270
G	34	0.36559	0.43202
E	95	0.43981	0.54379
N	48	0.29448	0.32787
P	5	0.03906	0.03524
L	19	0.10674	0.10377
R	187	0.72481	0.81659
G	30	0.39474	0.38119
P	135	0.87097	0.95137
N	36	0.19780	0.24590
E	50	0.23474	0.28620
E	129	0.65152	0.73841
R	137	0.53725	0.59825
F	18	0.08372	0.08969
G	12	0.13636	0.15248
V	77	0.49677	0.50098
R	96	0.43049	0.41921
F	180	0.93750	0.89686
P	35	0.24823	0.24665
A	65	0.62500	0.58984
M	42	0.22460	0.20990
S	118	1.00000	1.00683
D	92	0.51111	0.63845
A	2	0.01942	0.01815
Y	6	0.02913	0.02808
D	42	0.26923	0.29146
R	161	0.64143	0.70306
D	66	0.42308	0.45802
M	11	0.07857	0.05497
R	33	0.14732	0.14410
Q	92	0.39655	0.51512
K	73	0.36318	0.35489
A	0	0.00000	0.00000
H	47	0.22275	0.25838
S	78	0.63934	0.66553
T	8	0.07143	0.05768
W	12	0.08511	0.04990
K	147	0.79032	0.71463
Q	151	0.79894	0.84546
M	29	0.17470	0.14493
G	63	0.84000	0.80051
E	45	0.22500	0.25758
Q	161	0.76667	0.90146
R	84	0.37168	0.36681
E	107	0.51196	0.61248
L	11	0.06322	0.06008
Q	33	0.16837	0.18477
E	61	0.29187	0.34917
G	5	0.05376	0.06353
T	27	0.16875	0.19466
Y	0	0.00000	0.00000
V	0	0.00000	0.00000
M	1	0.00588	0.00500
L	29	0.16860	0.15838
G	24	0.25806	0.30496
G	29	0.34940	0.36849
P	85	0.54839	0.59901
N	106	0.52475	0.72404
F	79	0.44633	0.39362
E	40	0.20619	0.22896
T	68	0.46259	0.49027
V	18	0.11842	0.11711
A	53	0.45690	0.48094
E	77	0.40526	0.44076
C	1	0.01163	0.00712
R	91	0.31379	0.39738
L	89	0.52353	0.48607
L	6	0.03315	0.03277
R	72	0.27170	0.31441
N	140	0.82353	0.95628
L	87	0.50289	0.47515
G	39	0.42391	0.49555
A	0	0.00000	0.00000
D	22	0.13333	0.15267
A	0	0.00000	0.00000
V	6	0.03614	0.03904
G	8	0.08602	0.10165
M	25	0.14368	0.12494
S	8	0.07080	0.06826
T	0	0.00000	0.00000
V	0	0.00000	0.00000
P	2	0.01449	0.01409
E	2	0.00976	0.01145
V	0	0.00000	0.00000
I	8	0.03865	0.04324
V	0	0.00000	0.00000
A	0	0.00000	0.00000
R	65	0.25391	0.28384
H	9	0.05056	0.04948
C	6	0.05455	0.04274
G	44	0.51163	0.55909
L	0	0.00000	0.00000
R	92	0.36948	0.40175
V	1	0.00909	0.00651
F	2	0.00935	0.00997
G	1	0.01235	0.01271
F	0	0.00000	0.00000
S	0	0.00000	0.00000
L	0	0.00000	0.00000
I	0	0.00000	0.00000
T	6	0.04615	0.04326
N	25	0.13889	0.17077
K	84	0.40000	0.40836
V	17	0.13821	0.11061
I	48	0.33566	0.25946
M	74	0.53623	0.36982
D	56	0.34568	0.38862
Y	149	0.61317	0.69724
E	146	0.69856	0.83572
S	47	0.40171	0.40102
Q	184	0.92929	1.03024
G	40	0.42105	0.50826
K	171	0.78082	0.83131
A	31	0.26957	0.28131
N	41	0.25625	0.28005
H	37	0.22840	0.20341
E	133	0.76437	0.76131
E	125	0.61275	0.71551
V	8	0.05263	0.05205
L	43	0.24432	0.23484
E	91	0.45500	0.52089
A	13	0.11207	0.11797
G	0	0.00000	0.00000
K	125	0.56306	0.60768
Q	117	0.60000	0.65510
A	4	0.03636	0.03630
A	15	0.12821	0.13612
Q	106	0.53535	0.59351
K	31	0.14833	0.15070
L	0	0.00000	0.00000
E	24	0.11650	0.13738
Q	80	0.47059	0.44793
F	0	0.00000	0.00000
V	2	0.01389	0.01301
S	27	0.21094	0.23038
L	64	0.34409	0.34954
L	5	0.03597	0.02731
M	2	0.01081	0.01000
A	62	0.56881	0.56261
S	47	0.35878	0.40102
I	37	0.15353	0.20000
