# Supplementary material for: Context dependent reference states of solvent accessibility derived from native protein structures and assessed by predictability analysis
Source: BMC Struct Biol. 2009 Apr 27;9:25. doi: 10.1186/1472-6807-9-25 (PMC2685369; doi:10.1186/1472-6807-9-25)
Supplement: Additional File 1 — Additional statistics and data sets. Details are provided in Readme file included in the compressed file. [file 1472-6807-9-25-S1.zip › supplementary_material/ASA_dataset/1bazA.asa]

S	51	0.27273	0.43515
K	71	0.32420	0.34516
M	93	0.60390	0.46477
P	24	0.18182	0.16913
Q	83	0.40097	0.46473
V	7	0.04321	0.04554
N	61	0.36970	0.41667
L	0	0.00000	0.00000
R	124	0.59330	0.54148
W	1	0.00617	0.00416
P	31	0.34066	0.21846
R	101	0.40400	0.44105
E	88	0.44000	0.50372
V	15	0.09868	0.09759
L	5	0.02924	0.02731
D	79	0.46746	0.54823
L	72	0.41860	0.39323
V	0	0.00000	0.00000
R	106	0.44538	0.46288
K	133	0.63333	0.64657
V	22	0.15278	0.14314
A	3	0.02586	0.02722
E	151	0.70561	0.86434
E	126	0.60000	0.72124
N	83	0.42564	0.56694
G	66	0.72527	0.83863
R	93	0.35094	0.40611
S	65	0.51587	0.55461
V	34	0.22517	0.22121
N	51	0.29480	0.34836
S	35	0.26718	0.29863
E	1	0.00515	0.00572
I	0	0.00000	0.00000
Y	53	0.28962	0.24801
Q	66	0.35870	0.36954
R	46	0.18254	0.20087
V	0	0.00000	0.00000
M	27	0.15429	0.13493
E	100	0.47170	0.57241
S	16	0.13445	0.13652
F	0	0.00000	0.00000
K	64	0.31841	0.31113
K	183	0.83562	0.88965
E	99	0.46919	0.56669
G	62	0.66667	0.78780
R	83	0.33068	0.36245
I	43	0.25000	0.23243
G	72	0.78261	0.91487
A	123	0.67213	1.11615
