# Supplementary material for: Context dependent reference states of solvent accessibility derived from native protein structures and assessed by predictability analysis
Source: BMC Struct Biol. 2009 Apr 27;9:25. doi: 10.1186/1472-6807-9-25 (PMC2685369; doi:10.1186/1472-6807-9-25)
Supplement: Additional File 1 — Additional statistics and data sets. Details are provided in Readme file included in the compressed file. [file 1472-6807-9-25-S1.zip › supplementary_material/ASA_dataset/1beaA.asa]

S	64	0.36364	0.54608
C	34	0.29060	0.24217
V	69	0.65094	0.44893
P	17	0.11972	0.11980
G	47	0.47475	0.59720
W	179	0.77826	0.74428
A	15	0.15000	0.13612
I	1	0.00645	0.00541
P	70	0.54264	0.49331
H	107	0.52970	0.58824
N	83	0.51235	0.56694
P	4	0.03125	0.02819
L	5	0.02941	0.02731
P	70	0.47945	0.49331
S	10	0.07407	0.08532
C	0	0.00000	0.00000
R	66	0.36264	0.28821
W	113	0.60106	0.46985
Y	15	0.08242	0.07019
V	0	0.00000	0.00000
T	3	0.01911	0.02163
S	10	0.07634	0.08532
R	155	0.57836	0.67686
T	30	0.28571	0.21629
C	30	0.28846	0.21368
G	64	0.83117	0.81321
I	87	0.44162	0.47027
G	39	0.53425	0.49555
P	51	0.34932	0.35941
R	254	1.00000	1.10917
L	78	0.44828	0.42600
P	85	0.63910	0.59901
W	141	0.61572	0.58628
P	100	0.91743	0.70472
E	58	0.29000	0.33200
L	10	0.05917	0.05461
K	69	0.32857	0.33544
R	151	0.61885	0.65939
R	95	0.39095	0.41485
C	0	0.00000	0.00000
C	23	0.28750	0.16382
R	134	0.57021	0.58515
E	31	0.14833	0.17745
L	0	0.00000	0.00000
A	36	0.30000	0.32668
D	117	0.66477	0.81194
I	4	0.02484	0.02162
P	40	0.30534	0.28189
A	33	0.34375	0.29946
Y	123	0.54911	0.57557
C	0	0.00000	0.00000
R	36	0.16981	0.15721
C	7	0.10145	0.04986
T	42	0.30216	0.30281
A	0	0.00000	0.00000
L	0	0.00000	0.00000
S	23	0.19008	0.19625
I	11	0.06548	0.05946
L	0	0.00000	0.00000
M	0	0.00000	0.00000
D	37	0.22156	0.25677
G	20	0.20833	0.25413
A	26	0.25000	0.23593
I	99	0.63871	0.53514
P	28	0.24138	0.19732
P	132	0.89796	0.93023
G	47	0.61039	0.59720
P	139	0.87975	0.97956
D	156	0.86667	1.08258
A	33	0.28448	0.29946
Q	127	0.66492	0.71109
L	71	0.42515	0.38777
E	5	0.02370	0.02862
G	8	0.08602	0.10165
R	79	0.33617	0.34498
L	0	0.00000	0.00000
E	92	0.43192	0.52662
D	91	0.54819	0.63151
L	62	0.35632	0.33861
P	130	0.90278	0.91614
G	89	0.98889	1.13088
C	6	0.05042	0.04274
P	49	0.36296	0.34531
R	35	0.14000	0.15284
E	127	0.63500	0.72696
V	73	0.52143	0.47495
Q	2	0.01111	0.01120
R	35	0.13462	0.15284
G	35	0.39326	0.44473
F	19	0.09135	0.09467
A	0	0.00000	0.00000
A	16	0.14159	0.14519
T	45	0.28302	0.32444
L	0	0.00000	0.00000
V	0	0.00000	0.00000
T	44	0.30137	0.31723
E	149	0.72330	0.85289
A	69	0.60526	0.62613
E	38	0.20000	0.21752
C	20	0.18182	0.14245
N	90	0.58824	0.61475
L	30	0.16216	0.16384
A	43	0.37391	0.39020
T	7	0.04895	0.05047
I	128	0.80503	0.69189
S	68	0.50000	0.58020
G	55	0.57292	0.69886
V	81	0.53289	0.52700
A	19	0.16379	0.17241
E	99	0.52105	0.56669
C	16	0.24242	0.11396
P	104	1.00000	0.73291
W	139	0.59657	0.57796
I	4	0.04545	0.02162
L	96	0.55172	0.52430
G	86	0.54088	1.09276
