# Supplementary material for: Context dependent reference states of solvent accessibility derived from native protein structures and assessed by predictability analysis
Source: BMC Struct Biol. 2009 Apr 27;9:25. doi: 10.1186/1472-6807-9-25 (PMC2685369; doi:10.1186/1472-6807-9-25)
Supplement: Additional File 1 — Additional statistics and data sets. Details are provided in Readme file included in the compressed file. [file 1472-6807-9-25-S1.zip › supplementary_material/ASA_dataset/1bf2A.asa]

A	81	0.50625	0.73503
I	59	0.33333	0.31892
N	69	0.41818	0.47131
S	72	0.64286	0.61433
M	39	0.21311	0.19490
S	81	0.63780	0.69113
L	20	0.10638	0.10923
G	7	0.07609	0.08895
A	10	0.08696	0.09074
S	69	0.51880	0.58874
Y	45	0.19397	0.21058
D	47	0.27168	0.32616
A	97	0.83621	0.88022
Q	146	0.76440	0.81747
Q	99	0.50510	0.55431
A	43	0.43000	0.39020
N	44	0.25143	0.30055
I	0	0.00000	0.00000
T	44	0.33083	0.31723
F	0	0.00000	0.00000
R	63	0.22261	0.27511
V	2	0.01639	0.01301
Y	26	0.13065	0.12167
S	2	0.01786	0.01706
S	53	0.41085	0.45222
Q	67	0.31754	0.37514
A	13	0.11927	0.11797
T	79	0.52667	0.56957
R	60	0.20270	0.26201
I	0	0.00000	0.00000
V	5	0.03571	0.03253
L	0	0.00000	0.00000
Y	18	0.09091	0.08423
L	0	0.00000	0.00000
Y	0	0.00000	0.00000
S	61	0.49194	0.52048
A	32	0.28829	0.29038
G	7	0.07692	0.08895
Y	63	0.25403	0.29481
G	39	0.52000	0.49555
V	48	0.30000	0.31230
Q	96	0.50794	0.53751
E	46	0.22010	0.26331
S	51	0.41803	0.43515
A	20	0.19048	0.18149
T	66	0.44295	0.47585
Y	62	0.30097	0.29013
T	74	0.61667	0.53353
L	4	0.02105	0.02185
S	71	0.59167	0.60580
P	91	0.59868	0.64130
A	53	0.46087	0.48094
G	38	0.38000	0.48285
S	104	0.72222	0.88737
G	23	0.23958	0.29225
V	6	0.04615	0.03904
W	27	0.13366	0.11227
A	21	0.25926	0.19056
V	27	0.18493	0.17567
T	74	0.51034	0.53353
V	0	0.00000	0.00000
P	43	0.32576	0.30303
V	19	0.11950	0.12362
S	84	0.61765	0.71672
S	45	0.34091	0.38396
I	2	0.01143	0.01081
K	112	0.54634	0.54448
A	85	0.68000	0.77132
A	34	0.27869	0.30853
G	50	0.54945	0.63532
I	5	0.02857	0.02703
T	111	0.72549	0.80029
G	56	0.58333	0.71156
A	34	0.27869	0.30853
V	5	0.03125	0.03253
Y	43	0.21182	0.20122
Y	2	0.00826	0.00936
G	0	0.00000	0.00000
Y	0	0.00000	0.00000
R	0	0.00000	0.00000
A	0	0.00000	0.00000
W	1	0.00382	0.00416
G	0	0.00000	0.00000
P	56	0.36129	0.39464
N	0	0.00000	0.00000
W	1	0.00893	0.00416
P	49	0.47573	0.34531
Y	95	0.41667	0.44455
A	18	0.15126	0.16334
S	109	0.77857	0.93003
N	121	0.86429	0.82650
W	29	0.14428	0.12058
G	32	0.41026	0.40661
K	79	0.34956	0.38405
G	32	0.35556	0.40661
S	33	0.24265	0.28157
Q	94	0.44550	0.52632
A	18	0.15126	0.16334
G	29	0.32222	0.36849
F	52	0.23423	0.25909
V	95	0.65972	0.61809
S	33	0.25581	0.28157
D	12	0.06936	0.08328
V	10	0.07042	0.06506
D	27	0.15607	0.18737
A	81	0.66942	0.73503
N	72	0.37696	0.49180
G	0	0.00000	0.00000
D	1	0.00556	0.00694
R	2	0.00909	0.00873
F	4	0.02286	0.01993
N	3	0.01974	0.02049
P	0	0.00000	0.00000
N	0	0.00000	0.00000
K	0	0.00000	0.00000
L	0	0.00000	0.00000
L	1	0.00578	0.00546
L	0	0.00000	0.00000
D	1	0.00613	0.00694
P	2	0.01562	0.01409
Y	13	0.05702	0.06083
A	0	0.00000	0.00000
Q	62	0.29108	0.34714
E	0	0.00000	0.00000
V	0	0.00000	0.00000
S	15	0.12097	0.12799
Q	22	0.10680	0.12318
D	0	0.00000	0.00000
P	5	0.03906	0.03524
L	50	0.28409	0.27307
N	8	0.05195	0.05464
P	91	0.63194	0.64130
S	87	0.63504	0.74232
N	18	0.10588	0.12295
Q	100	0.46948	0.55991
N	74	0.37563	0.50546
G	26	0.28571	0.33037
N	46	0.25843	0.31421
V	10	0.07194	0.06506
F	3	0.01571	0.01495
A	0	0.00000	0.00000
S	2	0.01389	0.01706
G	1	0.01099	0.01271
A	77	0.66957	0.69873
S	96	0.72180	0.81911
Y	74	0.30833	0.34628
R	31	0.13537	0.13537
T	50	0.32051	0.36049
T	46	0.30464	0.33165
D	31	0.16940	0.21513
S	0	0.00000	0.00000
G	0	0.00000	0.00000
I	33	0.19643	0.17838
Y	72	0.37696	0.33692
A	0	0.00000	0.00000
P	2	0.01379	0.01409
K	0	0.00000	0.00000
G	0	0.00000	0.00000
V	2	0.01342	0.01301
V	7	0.05344	0.04554
L	20	0.12903	0.10923
V	67	0.47857	0.43591
P	108	0.79412	0.76110
S	52	0.38519	0.44369
T	150	1.00000	1.08147
Q	65	0.32995	0.36394
S	65	0.57018	0.55461
T	23	0.12994	0.16583
G	21	0.21875	0.26684
T	116	0.69461	0.83634
K	78	0.40206	0.37919
P	17	0.12230	0.11980
T	84	0.57143	0.60562
R	65	0.25692	0.28384
A	4	0.03704	0.03630
Q	8	0.04040	0.04479
K	34	0.15385	0.16529
D	39	0.21311	0.27065
D	0	0.00000	0.00000
V	0	0.00000	0.00000
I	1	0.00654	0.00541
Y	0	0.00000	0.00000
E	3	0.01554	0.01717
V	6	0.04138	0.03904
H	12	0.08163	0.06597
V	1	0.01111	0.00651
R	24	0.09231	0.10480
G	0	0.00000	0.00000
F	0	0.00000	0.00000
T	0	0.00000	0.00000
E	50	0.25126	0.28620
Q	63	0.31818	0.35274
D	3	0.01840	0.02082
T	119	0.72561	0.85797
S	84	0.68852	0.71672
I	9	0.05294	0.04865
P	63	0.48092	0.44397
A	64	0.57143	0.58076
Q	102	0.56983	0.57111
Y	43	0.22280	0.20122
R	71	0.25818	0.31004
G	1	0.01064	0.01271
T	8	0.05000	0.05768
Y	0	0.00000	0.00000
Y	96	0.39669	0.44923
G	0	0.00000	0.00000
A	0	0.00000	0.00000
G	9	0.09890	0.11436
L	68	0.40237	0.37138
K	12	0.05530	0.05834
A	9	0.07692	0.08167
S	80	0.60150	0.68259
Y	31	0.13025	0.14506
L	0	0.00000	0.00000
A	53	0.48624	0.48094
S	71	0.56349	0.60580
L	1	0.00532	0.00546
G	8	0.09877	0.10165
V	5	0.03185	0.03253
T	11	0.07857	0.07931
A	0	0.00000	0.00000
V	0	0.00000	0.00000
E	2	0.01058	0.01145
F	0	0.00000	0.00000
L	9	0.06923	0.04915
P	1	0.00699	0.00705
V	1	0.00781	0.00651
Q	0	0.00000	0.00000
E	0	0.00000	0.00000
T	0	0.00000	0.00000
Q	38	0.18447	0.21277
N	1	0.00585	0.00683
D	29	0.15426	0.20125
A	8	0.06612	0.07260
N	4	0.02094	0.02732
D	90	0.52632	0.62457
V	58	0.40845	0.37736
V	67	0.49265	0.43591
P	94	0.71212	0.66244
N	124	0.69274	0.84699
S	35	0.25362	0.29863
D	11	0.06111	0.07634
A	67	0.55372	0.60799
N	120	0.67797	0.81967
Q	15	0.07042	0.08399
N	24	0.16327	0.16393
Y	5	0.04202	0.02340
W	20	0.09479	0.08316
G	0	0.00000	0.00000
Y	27	0.16981	0.12635
M	51	0.36429	0.25487
T	0	0.00000	0.00000
E	1	0.00474	0.00572
N	0	0.00000	0.00000
Y	0	0.00000	0.00000
F	6	0.02844	0.02990
S	0	0.00000	0.00000
P	0	0.00000	0.00000
D	0	0.00000	0.00000
R	17	0.06939	0.07424
R	29	0.11508	0.12664
Y	3	0.01408	0.01404
A	0	0.00000	0.00000
Y	103	0.47465	0.48198
N	78	0.45882	0.53279
K	111	0.48684	0.53962
A	55	0.44000	0.49909
A	38	0.31148	0.34483
G	24	0.25000	0.30496
G	2	0.02410	0.02541
P	0	0.00000	0.00000
T	7	0.04167	0.05047
A	32	0.27350	0.29038
E	13	0.06533	0.07441
F	0	0.00000	0.00000
Q	5	0.02513	0.02800
A	31	0.30693	0.28131
M	5	0.02674	0.02499
V	0	0.00000	0.00000
Q	54	0.28421	0.30235
A	32	0.31068	0.29038
F	0	0.00000	0.00000
H	7	0.03825	0.03848
N	115	0.77703	0.78552
A	46	0.37398	0.41742
G	29	0.31868	0.36849
I	4	0.02299	0.02162
K	0	0.00000	0.00000
V	0	0.00000	0.00000
Y	0	0.00000	0.00000
M	0	0.00000	0.00000
D	1	0.00588	0.00694
V	0	0.00000	0.00000
V	0	0.00000	0.00000
Y	1	0.00481	0.00468
N	0	0.00000	0.00000
H	4	0.02339	0.02199
T	0	0.00000	0.00000
A	18	0.15385	0.16334
E	5	0.02381	0.02862
G	9	0.09184	0.11436
G	7	0.07447	0.08895
T	28	0.20438	0.20187
W	109	0.43426	0.45322
T	64	0.51613	0.46143
S	108	0.75524	0.92150
S	98	0.69504	0.83618
D	51	0.29825	0.35392
P	29	0.20714	0.20437
T	40	0.26316	0.28839
T	22	0.14667	0.15862
A	0	0.00000	0.00000
T	27	0.18881	0.19466
I	1	0.00704	0.00541
Y	9	0.04390	0.04212
S	0	0.00000	0.00000
W	0	0.00000	0.00000
R	1	0.00415	0.00437
G	1	0.01075	0.01271
L	0	0.00000	0.00000
D	1	0.00549	0.00694
N	0	0.00000	0.00000
A	26	0.24762	0.23593
T	8	0.05369	0.05768
Y	4	0.02073	0.01872
Y	0	0.00000	0.00000
E	1	0.00552	0.00572
L	6	0.03061	0.03277
T	33	0.21019	0.23792
S	82	0.57343	0.69966
G	46	0.50000	0.58450
N	34	0.20482	0.23224
Q	58	0.28155	0.32475
Y	67	0.34010	0.31352
F	19	0.10983	0.09467
Y	76	0.34703	0.35564
D	49	0.27684	0.34004
N	7	0.03977	0.04781
T	10	0.05814	0.07210
G	57	0.67059	0.72427
I	73	0.37056	0.39459
G	27	0.29348	0.34307
A	1	0.00870	0.00907
N	0	0.00000	0.00000
F	1	0.00571	0.00498
N	5	0.03030	0.03415
T	2	0.01575	0.01442
Y	19	0.11728	0.08891
N	33	0.20245	0.22541
T	91	0.62759	0.65609
V	15	0.09868	0.09759
A	0	0.00000	0.00000
Q	8	0.04040	0.04479
N	13	0.07692	0.08880
L	0	0.00000	0.00000
I	2	0.01227	0.01081
V	0	0.00000	0.00000
D	3	0.01744	0.02082
S	0	0.00000	0.00000
L	1	0.00565	0.00546
A	5	0.04717	0.04537
Y	26	0.14208	0.12167
W	0	0.00000	0.00000
A	2	0.02410	0.01815
N	117	0.67630	0.79918
T	67	0.50000	0.48306
M	0	0.00000	0.00000
G	0	0.00000	0.00000
V	0	0.00000	0.00000
D	2	0.01156	0.01388
G	0	0.00000	0.00000
F	0	0.00000	0.00000
R	0	0.00000	0.00000
F	2	0.01020	0.00997
D	16	0.10063	0.11103
L	26	0.15663	0.14200
A	0	0.00000	0.00000
S	0	0.00000	0.00000
V	1	0.00671	0.00651
L	0	0.00000	0.00000
G	0	0.00000	0.00000
N	3	0.01523	0.02049
S	0	0.00000	0.00000
C	0	0.00000	0.00000
L	36	0.19149	0.19661
N	29	0.15934	0.19809
G	16	0.17021	0.20330
A	30	0.27027	0.27223
Y	127	0.56195	0.59429
T	43	0.33594	0.31002
A	67	0.56303	0.60799
S	87	0.61268	0.74232
A	1	0.01053	0.00907
P	71	0.47333	0.50035
N	73	0.42941	0.49863
C	2	0.02410	0.01425
P	78	0.59091	0.54968
N	151	0.84358	1.03142
G	10	0.10309	0.12706
G	1	0.01087	0.01271
Y	18	0.07469	0.08423
N	45	0.28846	0.30738
F	13	0.07263	0.06477
D	34	0.20482	0.23595
A	29	0.24786	0.26316
A	89	0.74167	0.80762
D	9	0.05294	0.06246
S	65	0.47794	0.55461
N	81	0.47093	0.55328
V	0	0.00000	0.00000
A	0	0.00000	0.00000
I	0	0.00000	0.00000
N	22	0.14570	0.15027
R	16	0.06557	0.06987
I	1	0.00613	0.00541
L	41	0.25153	0.22392
R	122	0.51261	0.53275
E	41	0.21579	0.23469
F	25	0.14124	0.12456
T	104	0.77612	0.74982
V	47	0.31126	0.30579
R	15	0.06494	0.06550
P	70	0.48276	0.49331
A	45	0.38462	0.40835
A	95	0.77869	0.86207
G	15	0.15625	0.19060
G	30	0.30612	0.38119
S	93	0.64583	0.79352
G	22	0.23913	0.27954
L	11	0.05820	0.06008
D	4	0.02367	0.02776
L	3	0.02041	0.01638
F	0	0.00000	0.00000
A	0	0.00000	0.00000
E	10	0.05128	0.05724
P	0	0.00000	0.00000
W	39	0.16049	0.16216
A	15	0.15000	0.13612
I	96	0.51337	0.51892
G	42	0.43750	0.53367
G	68	0.72340	0.86404
N	64	0.32487	0.43716
S	4	0.03279	0.03413
Y	137	0.71728	0.64109
Q	40	0.22222	0.22396
L	24	0.12500	0.13108
G	19	0.20430	0.24142
G	24	0.25000	0.30496
F	2	0.01242	0.00997
P	23	0.18400	0.16209
Q	125	0.58962	0.69989
G	27	0.34177	0.34307
W	0	0.00000	0.00000
S	2	0.01653	0.01706
E	0	0.00000	0.00000
W	2	0.00909	0.00832
N	0	0.00000	0.00000
G	2	0.02299	0.02541
L	52	0.30769	0.28400
F	0	0.00000	0.00000
R	47	0.19748	0.20524
D	34	0.20238	0.23595
S	10	0.07752	0.08532
L	0	0.00000	0.00000
R	6	0.02400	0.02620
Q	34	0.18785	0.19037
A	2	0.01852	0.01815
Q	3	0.01515	0.01680
N	11	0.06627	0.07514
E	37	0.20109	0.21179
L	41	0.23429	0.22392
G	74	0.78723	0.94028
S	96	0.71111	0.81911
M	72	0.45000	0.35982
T	66	0.55932	0.47585
I	7	0.04930	0.03784
Y	128	0.67016	0.59897
V	4	0.03008	0.02602
T	48	0.31788	0.34607
Q	34	0.16915	0.19037
D	3	0.01818	0.02082
A	7	0.05785	0.06352
N	42	0.21990	0.28689
D	0	0.00000	0.00000
F	7	0.03465	0.03488
S	19	0.14179	0.16212
G	0	0.00000	0.00000
S	0	0.00000	0.00000
S	33	0.23239	0.28157
N	71	0.42262	0.48497
L	27	0.15254	0.14746
F	0	0.00000	0.00000
Q	101	0.52332	0.56551
S	119	0.83803	1.01536
S	35	0.25000	0.29863
G	46	0.49462	0.58450
R	6	0.02264	0.02620
S	24	0.19355	0.20478
P	1	0.00704	0.00705
W	23	0.08846	0.09563
N	10	0.06135	0.06831
S	0	0.00000	0.00000
I	1	0.00606	0.00541
N	0	0.00000	0.00000
F	0	0.00000	0.00000
I	0	0.00000	0.00000
D	0	0.00000	0.00000
V	2	0.01515	0.01301
H	8	0.04494	0.04398
D	58	0.32584	0.40250
G	9	0.09890	0.11436
M	0	0.00000	0.00000
T	1	0.00704	0.00721
L	0	0.00000	0.00000
K	42	0.18750	0.20418
D	1	0.00568	0.00694
V	0	0.00000	0.00000
Y	0	0.00000	0.00000
S	25	0.17361	0.21331
C	2	0.01754	0.01425
N	89	0.52353	0.60792
G	33	0.35106	0.41931
A	50	0.43478	0.45372
N	71	0.39227	0.48497
N	19	0.10556	0.12978
S	99	0.69718	0.84471
Q	36	0.17062	0.20157
A	75	0.86207	0.68058
W	80	0.43478	0.33264
P	31	0.30097	0.21846
Y	64	0.27826	0.29949
G	1	0.01695	0.01271
P	70	0.44872	0.49331
S	6	0.04286	0.05119
D	105	0.58989	0.72866
G	58	0.60417	0.73698
G	35	0.37234	0.44473
T	65	0.39394	0.46864
S	116	0.82857	0.98976
T	63	0.42282	0.45422
N	11	0.07333	0.07514
Y	48	0.22430	0.22461
S	14	0.13725	0.11945
W	91	0.38075	0.37838
D	10	0.06494	0.06940
Q	9	0.04206	0.05039
G	0	0.00000	0.00000
M	85	0.48851	0.42479
S	92	0.80000	0.78498
A	76	0.68468	0.68966
G	64	0.66667	0.81321
T	117	0.71779	0.84355
G	13	0.13542	0.16518
A	36	0.30000	0.32668
A	45	0.39823	0.40835
V	42	0.26582	0.27326
D	25	0.14535	0.17349
Q	14	0.06829	0.07839
R	31	0.11191	0.13537
R	25	0.10040	0.10917
A	1	0.00885	0.00907
A	0	0.00000	0.00000
R	6	0.02230	0.02620
T	0	0.00000	0.00000
G	0	0.00000	0.00000
M	0	0.00000	0.00000
A	1	0.00926	0.00907
F	1	0.00543	0.00498
E	0	0.00000	0.00000
M	0	0.00000	0.00000
L	2	0.01379	0.01092
S	0	0.00000	0.00000
A	0	0.00000	0.00000
G	3	0.03125	0.03812
T	0	0.00000	0.00000
P	0	0.00000	0.00000
L	0	0.00000	0.00000
M	0	0.00000	0.00000
Q	13	0.06701	0.07279
G	2	0.02105	0.02541
G	0	0.00000	0.00000
D	0	0.00000	0.00000
E	0	0.00000	0.00000
Y	5	0.02183	0.02340
L	8	0.05594	0.04369
R	16	0.06375	0.06987
T	54	0.36735	0.38933
L	8	0.05128	0.04369
Q	87	0.50289	0.48712
C	23	0.16312	0.16382
N	0	0.00000	0.00000
N	1	0.00571	0.00683
N	23	0.14286	0.15710
A	3	0.02970	0.02722
Y	67	0.30876	0.31352
N	9	0.05732	0.06148
L	2	0.01031	0.01092
D	4	0.02186	0.02776
S	2	0.01429	0.01706
S	59	0.43066	0.50341
A	9	0.07500	0.08167
N	6	0.03681	0.04098
W	26	0.16667	0.10811
L	6	0.03550	0.03277
T	50	0.34965	0.36049
Y	47	0.20085	0.21993
S	100	0.98039	0.85324
W	58	0.27619	0.24116
T	80	0.52632	0.57678
T	105	0.69536	0.75703
D	67	0.38953	0.46495
Q	42	0.21538	0.23516
S	48	0.34043	0.40956
N	29	0.16384	0.19809
F	5	0.02618	0.02491
Y	32	0.16667	0.14974
T	32	0.22535	0.23071
F	3	0.01531	0.01495
A	0	0.00000	0.00000
Q	62	0.32292	0.34714
R	68	0.30088	0.29694
L	1	0.00549	0.00546
I	0	0.00000	0.00000
A	50	0.45872	0.45372
F	12	0.05479	0.05979
R	0	0.00000	0.00000
K	89	0.41204	0.43267
A	58	0.57426	0.52632
H	17	0.09290	0.09346
P	34	0.25373	0.23961
A	0	0.00000	0.00000
L	0	0.00000	0.00000
R	30	0.12766	0.13100
P	6	0.04651	0.04228
S	63	0.44366	0.53754
S	71	0.60684	0.60580
W	39	0.18841	0.16216
Y	34	0.20482	0.15910
S	48	0.34783	0.40956
G	68	0.72340	0.86404
S	90	0.66176	0.76792
Q	37	0.17209	0.20717
L	16	0.09581	0.08738
T	44	0.32353	0.31723
W	42	0.24419	0.17464
Y	29	0.19333	0.13570
Q	31	0.17318	0.17357
P	24	0.16901	0.16913
S	70	0.50000	0.59727
G	22	0.24176	0.27954
A	42	0.34426	0.38113
V	84	0.56757	0.54652
A	8	0.07080	0.07260
D	69	0.40588	0.47883
S	78	0.57353	0.66553
N	126	0.67021	0.86066
Y	15	0.12605	0.07019
W	58	0.46774	0.24116
N	138	0.86250	0.94262
N	73	0.41954	0.49863
T	59	0.40136	0.42538
S	81	0.60000	0.69113
N	31	0.16489	0.21175
Y	43	0.19725	0.20122
A	6	0.06122	0.05445
I	1	0.00599	0.00541
A	0	0.00000	0.00000
Y	5	0.02242	0.02340
A	2	0.02041	0.01815
I	0	0.00000	0.00000
N	46	0.23958	0.31421
G	0	0.00000	0.00000
P	68	0.43590	0.47921
S	54	0.43200	0.46075
L	34	0.18085	0.18569
G	60	0.62500	0.76239
D	9	0.04839	0.06246
S	94	0.69118	0.80205
N	27	0.14286	0.18443
S	0	0.00000	0.00000
I	0	0.00000	0.00000
Y	0	0.00000	0.00000
V	3	0.02069	0.01952
A	0	0.00000	0.00000
Y	3	0.01382	0.01404
N	0	0.00000	0.00000
G	2	0.02469	0.02541
W	108	0.74483	0.44906
S	73	0.57031	0.62287
S	65	0.46099	0.55461
S	90	0.70866	0.76792
V	28	0.18792	0.18217
T	81	0.55102	0.58399
F	0	0.00000	0.00000
T	43	0.29655	0.31002
L	3	0.01863	0.01638
P	11	0.07801	0.07752
A	60	0.60606	0.54446
P	19	0.14729	0.13390
P	52	0.36879	0.36646
S	24	0.17143	0.20478
G	43	0.47253	0.54638
T	107	0.69481	0.77145
Q	71	0.37766	0.39754
W	0	0.00000	0.00000
Y	46	0.33577	0.21526
R	47	0.19748	0.20524
V	3	0.02069	0.01952
T	2	0.01266	0.01442
D	0	0.00000	0.00000
T	0	0.00000	0.00000
C	0	0.00000	0.00000
D	50	0.34965	0.34698
W	147	0.62025	0.61123
N	29	0.18012	0.19809
D	40	0.22346	0.27759
G	21	0.21875	0.26684
A	53	0.46087	0.48094
S	79	0.56429	0.67406
T	3	0.01863	0.02163
F	5	0.02294	0.02491
V	25	0.21008	0.16265
A	32	0.30769	0.29038
P	120	0.80000	0.84567
G	60	0.61224	0.76239
S	76	0.56296	0.64846
E	28	0.13397	0.16027
T	62	0.42177	0.44701
L	81	0.44022	0.44238
I	36	0.19890	0.19459
G	5	0.05208	0.06353
G	13	0.13830	0.16518
A	67	0.52756	0.60799
G	44	0.45833	0.55909
T	45	0.29801	0.32444
T	83	0.58865	0.59841
Y	20	0.08621	0.09359
G	48	0.54545	0.60991
Q	0	0.00000	0.00000
C	29	0.30526	0.20655
G	12	0.13333	0.15248
Q	15	0.07143	0.08399
S	0	0.00000	0.00000
L	2	0.01075	0.01092
L	0	0.00000	0.00000
L	0	0.00000	0.00000
L	0	0.00000	0.00000
I	3	0.01765	0.01622
S	1	0.00769	0.00853
K	104	0.38376	0.50559
