# Supplementary material for: Context dependent reference states of solvent accessibility derived from native protein structures and assessed by predictability analysis
Source: BMC Struct Biol. 2009 Apr 27;9:25. doi: 10.1186/1472-6807-9-25 (PMC2685369; doi:10.1186/1472-6807-9-25)
Supplement: Additional File 1 — Additional statistics and data sets. Details are provided in Readme file included in the compressed file. [file 1472-6807-9-25-S1.zip › supplementary_material/ASA_dataset/1bgfA.asa]

G	43	0.29655	0.54638
G	43	0.43878	0.54638
S	23	0.16912	0.19625
Q	36	0.18182	0.20157
W	20	0.10989	0.08316
N	65	0.38922	0.44399
Q	0	0.00000	0.00000
V	4	0.02920	0.02602
Q	0	0.00000	0.00000
Q	42	0.23077	0.23516
L	28	0.16766	0.15292
E	148	0.71498	0.84717
I	130	0.91549	0.70270
K	142	0.69608	0.69033
F	19	0.09453	0.09467
L	71	0.41040	0.38777
E	153	0.74272	0.87579
Q	88	0.44670	0.49272
V	3	0.01987	0.01952
D	120	0.69767	0.83276
Q	132	0.74157	0.73908
F	48	0.25131	0.23916
Y	30	0.13699	0.14038
D	72	0.39344	0.49965
D	112	0.64740	0.77724
N	12	0.08054	0.08197
F	1	0.00521	0.00498
P	20	0.16667	0.14094
M	61	0.32620	0.30485
E	54	0.27551	0.30910
I	2	0.01170	0.01081
R	0	0.00000	0.00000
H	93	0.48691	0.51127
L	44	0.26994	0.24031
L	10	0.05495	0.05461
A	11	0.09649	0.09982
Q	151	0.86782	0.84546
W	40	0.31008	0.16632
I	0	0.00000	0.00000
E	58	0.29000	0.33200
T	110	0.79137	0.79308
Q	37	0.18408	0.20717
D	77	0.52027	0.53435
W	3	0.01587	0.01247
E	74	0.35071	0.42358
V	68	0.46897	0.44242
A	0	0.00000	0.00000
S	21	0.15000	0.17918
N	139	0.76796	0.94945
N	65	0.37791	0.44399
E	144	0.68571	0.82427
T	93	0.70455	0.67051
M	61	0.34078	0.30485
A	2	0.01852	0.01815
T	33	0.23077	0.23792
I	78	0.52000	0.42162
L	15	0.10274	0.08192
L	2	0.01149	0.01092
Q	80	0.41237	0.44793
N	63	0.37278	0.43033
L	1	0.00575	0.00546
L	32	0.17877	0.17477
I	91	0.54167	0.49189
Q	46	0.24468	0.25756
L	0	0.00000	0.00000
D	84	0.46927	0.58293
E	118	0.57005	0.67544
Q	20	0.10363	0.11198
L	8	0.04167	0.04369
G	47	0.58025	0.59720
R	148	0.60163	0.64629
V	2	0.01361	0.01301
S	52	0.40000	0.44369
K	193	0.88128	0.93826
E	103	0.51759	0.58958
K	163	0.74429	0.79242
N	62	0.34254	0.42350
L	132	0.75862	0.72092
L	110	0.63584	0.60076
L	37	0.20670	0.20208
I	32	0.22378	0.17297
H	94	0.56287	0.51677
N	43	0.24571	0.29372
L	0	0.00000	0.00000
K	107	0.50952	0.52018
R	159	0.68240	0.69432
I	19	0.11377	0.10270
R	70	0.31250	0.30568
K	155	0.73810	0.75352
V	54	0.36486	0.35133
L	1	0.00595	0.00546
Q	90	0.45000	0.50392
G	44	0.46316	0.55909
K	54	0.26087	0.26252
F	66	0.32836	0.32885
H	150	0.76531	0.82463
G	59	0.67816	0.74968
N	90	0.46632	0.61475
P	12	0.09302	0.08457
M	61	0.36970	0.30485
H	77	0.58333	0.42331
V	1	0.00763	0.00651
A	0	0.00000	0.00000
V	45	0.31690	0.29278
V	12	0.08696	0.07807
I	0	0.00000	0.00000
S	11	0.07746	0.09386
N	86	0.48864	0.58743
C	1	0.01515	0.00712
L	8	0.05298	0.04369
R	174	0.73109	0.75983
E	26	0.13198	0.14883
E	5	0.02525	0.02862
R	112	0.46667	0.48908
R	122	0.49593	0.53275
I	12	0.07362	0.06486
L	30	0.18405	0.16384
A	88	0.75862	0.79855
A	66	0.55000	0.59891
A	30	0.25862	0.27223
N	171	1.00000	1.16803
M	144	1.00000	0.71964
P	132	0.99248	0.93023
I	216	0.93103	1.16757
