# Supplementary material for: Context dependent reference states of solvent accessibility derived from native protein structures and assessed by predictability analysis
Source: BMC Struct Biol. 2009 Apr 27;9:25. doi: 10.1186/1472-6807-9-25 (PMC2685369; doi:10.1186/1472-6807-9-25)
Supplement: Additional File 1 — Additional statistics and data sets. Details are provided in Readme file included in the compressed file. [file 1472-6807-9-25-S1.zip › supplementary_material/ASA_dataset/1bh5A.asa]

S	94	0.49474	0.80205
G	37	0.37374	0.47014
G	30	0.34884	0.38119
L	21	0.11732	0.11469
T	54	0.32927	0.38933
D	106	0.58889	0.73560
E	58	0.26852	0.33200
A	7	0.06604	0.06352
A	1	0.00893	0.00907
L	117	0.62234	0.63900
S	34	0.26772	0.29010
C	0	0.00000	0.00000
C	31	0.36905	0.22080
S	17	0.13710	0.14505
D	78	0.43333	0.54129
A	47	0.40517	0.42650
D	39	0.24528	0.27065
P	92	0.65248	0.64834
S	58	0.42963	0.49488
T	8	0.05063	0.05768
K	141	0.61842	0.68546
D	116	0.71166	0.80500
F	12	0.06316	0.05979
L	41	0.26115	0.22392
L	10	0.05747	0.05461
Q	0	0.00000	0.00000
E	3	0.01571	0.01717
T	7	0.05303	0.05047
M	10	0.06711	0.04998
L	0	0.00000	0.00000
R	16	0.06426	0.06987
V	0	0.00000	0.00000
K	49	0.22685	0.23821
D	28	0.17610	0.19431
P	1	0.00685	0.00705
K	117	0.53917	0.56879
K	124	0.59903	0.60282
S	0	0.00000	0.00000
L	0	0.00000	0.00000
D	49	0.31013	0.34004
F	16	0.08040	0.07972
Y	0	0.00000	0.00000
T	2	0.01626	0.01442
R	89	0.34496	0.38865
V	4	0.02878	0.02602
L	0	0.00000	0.00000
G	4	0.04819	0.05083
M	2	0.01064	0.01000
T	25	0.17606	0.18025
L	30	0.16304	0.16384
I	1	0.00595	0.00541
Q	21	0.11351	0.11758
K	23	0.11856	0.11181
C	22	0.20183	0.15670
D	57	0.39583	0.39556
F	27	0.14286	0.13453
P	83	0.61029	0.58492
I	145	0.86310	0.78378
M	69	0.36898	0.34483
K	127	0.64141	0.61740
F	36	0.22500	0.17937
S	0	0.00000	0.00000
L	21	0.11538	0.11469
Y	1	0.00444	0.00468
F	7	0.04192	0.03488
L	0	0.00000	0.00000
A	1	0.00943	0.00907
Y	38	0.18627	0.17782
E	33	0.17647	0.18890
D	83	0.46111	0.57599
K	113	0.51835	0.54934
N	141	0.75401	0.96311
D	91	0.55828	0.63151
I	30	0.18634	0.16216
P	17	0.12593	0.11980
K	201	0.91364	0.97715
E	100	0.50251	0.57241
K	147	0.65625	0.71463
D	78	0.45349	0.54129
E	112	0.53081	0.64110
K	61	0.29902	0.29655
I	13	0.08025	0.07027
A	18	0.19149	0.16334
W	38	0.17512	0.15800
A	0	0.00000	0.00000
L	13	0.06915	0.07100
S	26	0.19549	0.22184
R	66	0.26295	0.28821
K	73	0.33796	0.35489
A	9	0.07759	0.08167
T	1	0.00629	0.00721
L	0	0.00000	0.00000
E	5	0.02475	0.02862
L	1	0.00510	0.00546
T	10	0.07042	0.07210
H	0	0.00000	0.00000
N	40	0.31746	0.27322
W	65	0.32338	0.27027
G	26	0.33766	0.33037
T	18	0.12000	0.12978
E	35	0.16509	0.20034
D	74	0.40659	0.51353
D	68	0.38202	0.47189
E	190	0.91787	1.08758
T	117	0.84173	0.84355
Q	37	0.18782	0.20717
S	92	0.71318	0.78498
Y	18	0.10526	0.08423
H	33	0.17277	0.18142
N	29	0.17059	0.19809
G	7	0.07692	0.08895
N	24	0.12183	0.16393
S	68	0.49275	0.58020
D	145	0.84795	1.00625
P	51	0.35664	0.35941
R	84	0.32308	0.36681
G	1	0.01124	0.01271
F	5	0.02252	0.02491
G	0	0.00000	0.00000
H	12	0.06283	0.06597
I	2	0.01149	0.01081
G	0	0.00000	0.00000
I	0	0.00000	0.00000
A	6	0.06000	0.05445
V	5	0.03571	0.03253
P	77	0.52740	0.54264
D	68	0.38857	0.47189
V	4	0.03077	0.02602
Y	103	0.51759	0.48198
S	62	0.50000	0.52901
A	7	0.06195	0.06352
C	3	0.02941	0.02137
K	148	0.70813	0.71949
R	46	0.19492	0.20087
F	0	0.00000	0.00000
E	92	0.49198	0.52662
E	162	0.77885	0.92730
L	62	0.35429	0.33861
G	62	0.76543	0.78780
V	17	0.12319	0.11061
K	150	0.77320	0.72922
F	42	0.19718	0.20927
V	57	0.49565	0.37085
K	25	0.11737	0.12154
K	73	0.36318	0.35489
P	11	0.07857	0.07752
D	84	0.47727	0.58293
D	76	0.42458	0.52741
G	59	0.62105	0.74968
K	125	0.61275	0.60768
M	33	0.19186	0.16492
K	89	0.40826	0.43267
G	22	0.24719	0.27954
L	9	0.04865	0.04915
A	0	0.00000	0.00000
F	25	0.12136	0.12456
I	0	0.00000	0.00000
Q	37	0.17619	0.20717
D	3	0.01807	0.02082
P	61	0.43571	0.42988
D	26	0.14607	0.18043
G	17	0.20732	0.21601
Y	1	0.00763	0.00468
W	66	0.28696	0.27443
I	0	0.00000	0.00000
Q	17	0.08173	0.09518
I	0	0.00000	0.00000
L	9	0.05488	0.04915
N	10	0.06494	0.06831
P	10	0.07463	0.07047
N	128	0.74854	0.87432
K	134	0.68718	0.65143
M	37	0.22156	0.18491
A	87	0.80556	0.78947
T	103	0.64780	0.74261
L	28	0.19444	0.15292
M	150	0.74627	0.74963
