# Supplementary material for: Context dependent reference states of solvent accessibility derived from native protein structures and assessed by predictability analysis
Source: BMC Struct Biol. 2009 Apr 27;9:25. doi: 10.1186/1472-6807-9-25 (PMC2685369; doi:10.1186/1472-6807-9-25)
Supplement: Additional File 1 — Additional statistics and data sets. Details are provided in Readme file included in the compressed file. [file 1472-6807-9-25-S1.zip › supplementary_material/ASA_dataset/1bjaA.asa]

S	67	0.35829	0.57167
K	60	0.28302	0.29169
V	27	0.17763	0.17567
T	5	0.03650	0.03605
Y	42	0.17647	0.19654
I	0	0.00000	0.00000
I	26	0.16774	0.14054
K	25	0.12195	0.12154
A	31	0.26496	0.28131
S	6	0.04286	0.05119
N	136	0.77273	0.92896
D	122	0.71345	0.84663
V	81	0.57042	0.52700
L	6	0.03429	0.03277
N	59	0.32778	0.40301
E	113	0.53810	0.64682
K	73	0.33796	0.35489
T	5	0.03472	0.03605
A	0	0.00000	0.00000
T	18	0.12587	0.12978
I	0	0.00000	0.00000
L	0	0.00000	0.00000
I	0	0.00000	0.00000
T	5	0.03906	0.03605
I	0	0.00000	0.00000
A	12	0.11650	0.10889
K	76	0.35023	0.36947
K	98	0.43750	0.47642
D	96	0.58896	0.66620
F	132	0.64078	0.65770
I	5	0.03289	0.02703
T	44	0.28758	0.31723
A	29	0.23016	0.26316
A	54	0.48649	0.49002
E	69	0.34673	0.39496
V	0	0.00000	0.00000
R	64	0.26446	0.27948
E	154	0.77000	0.88151
V	75	0.51724	0.48796
H	7	0.04375	0.03848
P	105	0.75540	0.73996
D	124	0.69663	0.86051
L	30	0.17341	0.16384
G	36	0.40909	0.45743
N	106	0.56684	0.72404
A	69	0.64486	0.62613
V	51	0.35915	0.33182
V	0	0.00000	0.00000
N	68	0.39306	0.46448
S	73	0.51049	0.62287
N	23	0.11616	0.15710
I	10	0.05682	0.05405
G	35	0.42169	0.44473
V	62	0.41333	0.40338
L	0	0.00000	0.00000
I	50	0.31447	0.27027
K	192	0.90995	0.93340
K	98	0.43946	0.47642
G	31	0.34831	0.39390
L	2	0.01058	0.01092
V	2	0.01212	0.01301
E	105	0.51980	0.60103
K	140	0.66351	0.68060
S	61	0.44853	0.52048
G	81	0.86170	1.02922
D	141	0.75806	0.97849
G	6	0.06818	0.07624
L	12	0.06383	0.06554
I	32	0.22695	0.17297
I	28	0.21212	0.15135
T	22	0.14379	0.15862
G	55	0.60440	0.69886
E	112	0.53589	0.64110
A	0	0.00000	0.00000
Q	66	0.32673	0.36954
D	112	0.69136	0.77724
I	16	0.10191	0.08649
I	0	0.00000	0.00000
S	34	0.23944	0.29010
N	102	0.57303	0.69672
A	0	0.00000	0.00000
A	0	0.00000	0.00000
T	25	0.15723	0.18025
L	39	0.22414	0.21300
Y	27	0.13107	0.12635
A	0	0.00000	0.00000
Q	81	0.38028	0.45353
E	126	0.61765	0.72124
N	44	0.25287	0.30055
A	1	0.01149	0.00907
P	28	0.19858	0.19732
E	125	0.62500	0.71551
L	28	0.15054	0.15292
L	0	0.00000	0.00000
K	111	0.42205	0.53962
