# Supplementary material for: Context dependent reference states of solvent accessibility derived from native protein structures and assessed by predictability analysis
Source: BMC Struct Biol. 2009 Apr 27;9:25. doi: 10.1186/1472-6807-9-25 (PMC2685369; doi:10.1186/1472-6807-9-25)
Supplement: Additional File 1 — Additional statistics and data sets. Details are provided in Readme file included in the compressed file. [file 1472-6807-9-25-S1.zip › supplementary_material/ASA_dataset/1bkrA.asa]

K	84	0.32432	0.40836
S	89	0.72951	0.75939
A	82	0.70085	0.74410
K	77	0.34222	0.37433
D	82	0.47674	0.56905
A	56	0.51852	0.50817
L	12	0.06630	0.06554
L	32	0.18497	0.17477
L	84	0.59155	0.45877
W	25	0.26316	0.10395
C	0	0.00000	0.00000
Q	69	0.58974	0.38634
M	118	0.80272	0.58971
K	70	0.35714	0.34030
T	11	0.07639	0.07931
A	66	0.56410	0.59891
G	80	0.87912	1.01652
Y	37	0.18408	0.17314
P	83	0.63846	0.58492
N	98	0.54749	0.66940
V	16	0.11268	0.10410
N	117	0.67241	0.79918
I	8	0.04969	0.04324
H	117	0.70060	0.64321
N	47	0.29012	0.32104
F	5	0.02890	0.02491
T	32	0.26016	0.23071
T	57	0.35625	0.41096
S	18	0.14516	0.15358
W	0	0.00000	0.00000
R	71	0.36224	0.31004
D	23	0.12105	0.15961
G	0	0.00000	0.00000
M	3	0.01508	0.01499
A	1	0.00926	0.00907
F	0	0.00000	0.00000
N	0	0.00000	0.00000
A	0	0.00000	0.00000
L	0	0.00000	0.00000
I	0	0.00000	0.00000
H	41	0.22778	0.22540
K	106	0.50718	0.51531
H	59	0.39597	0.32435
R	74	0.32743	0.32314
P	75	0.51724	0.52854
D	109	0.61236	0.75642
L	26	0.14857	0.14200
I	11	0.06627	0.05946
D	80	0.52288	0.55517
F	13	0.06566	0.06477
D	124	0.74251	0.86051
K	142	0.65438	0.69033
L	19	0.10920	0.10377
K	123	0.56682	0.59796
K	98	0.47343	0.47642
S	100	0.78740	0.85324
N	81	0.45506	0.55328
A	9	0.10227	0.08167
H	84	0.44920	0.46179
Y	138	0.74595	0.64577
N	0	0.00000	0.00000
L	0	0.00000	0.00000
Q	88	0.45361	0.49272
N	39	0.25490	0.26639
A	0	0.00000	0.00000
F	1	0.00485	0.00498
N	49	0.29697	0.33470
L	30	0.16216	0.16384
A	0	0.00000	0.00000
E	70	0.34483	0.40069
Q	152	0.76382	0.85106
H	102	0.53968	0.56075
L	11	0.05914	0.06008
G	61	0.70930	0.77510
L	20	0.11173	0.10923
T	88	0.56774	0.63446
K	87	0.41232	0.42295
L	90	0.54878	0.49153
L	14	0.07609	0.07646
D	71	0.43558	0.49271
P	17	0.12057	0.11980
E	134	0.62326	0.76703
D	106	0.63095	0.73560
I	5	0.02924	0.02703
S	36	0.32143	0.30717
V	65	0.40625	0.42290
D	122	0.73939	0.84663
H	156	0.97500	0.85761
P	8	0.05755	0.05638
D	94	0.52514	0.65232
E	77	0.36493	0.44076
K	154	0.72986	0.74866
S	53	0.40152	0.45222
I	0	0.00000	0.00000
I	25	0.18939	0.13514
T	67	0.49630	0.48306
Y	0	0.00000	0.00000
V	0	0.00000	0.00000
V	43	0.22751	0.27977
T	43	0.31387	0.31002
Y	0	0.00000	0.00000
Y	89	0.46114	0.41647
H	81	0.43085	0.44530
Y	57	0.34132	0.26673
F	27	0.12796	0.13453
S	55	0.40146	0.46928
K	132	0.60274	0.64171
M	177	0.81567	0.88456
