# Supplementary material for: Context dependent reference states of solvent accessibility derived from native protein structures and assessed by predictability analysis
Source: BMC Struct Biol. 2009 Apr 27;9:25. doi: 10.1186/1472-6807-9-25 (PMC2685369; doi:10.1186/1472-6807-9-25)
Supplement: Additional File 1 — Additional statistics and data sets. Details are provided in Readme file included in the compressed file. [file 1472-6807-9-25-S1.zip › supplementary_material/ASA_dataset/1bm8A.asa]

Q	93	0.37052	0.52072
I	33	0.32673	0.17838
Y	25	0.12195	0.11699
S	79	0.63710	0.67406
A	26	0.21849	0.23593
R	80	0.31008	0.34934
Y	62	0.26840	0.29013
S	75	0.54348	0.63993
G	40	0.41667	0.50826
V	30	0.20000	0.19519
D	51	0.30723	0.35392
V	0	0.00000	0.00000
Y	69	0.31222	0.32288
E	12	0.07362	0.06869
F	20	0.09524	0.09965
I	72	0.58537	0.38919
H	25	0.12626	0.13744
S	111	0.90984	0.94710
T	49	0.27684	0.35328
G	32	0.32653	0.40661
S	23	0.19328	0.19625
I	2	0.01250	0.01081
M	0	0.00000	0.00000
K	6	0.03015	0.02917
R	4	0.01613	0.01747
K	71	0.34804	0.34516
K	149	0.66518	0.72436
D	51	0.27869	0.35392
D	69	0.39429	0.47883
W	49	0.21681	0.20374
V	0	0.00000	0.00000
N	0	0.00000	0.00000
A	0	0.00000	0.00000
T	17	0.12230	0.12257
H	15	0.08571	0.08246
I	0	0.00000	0.00000
L	0	0.00000	0.00000
K	84	0.38710	0.40836
A	0	0.00000	0.00000
A	15	0.12931	0.13612
N	130	0.79268	0.88798
F	37	0.19171	0.18435
A	68	0.69388	0.61706
K	129	0.58904	0.62713
A	67	0.62037	0.60799
K	68	0.31336	0.33058
R	61	0.26522	0.26638
T	52	0.38235	0.37491
R	169	0.57095	0.73799
I	9	0.05521	0.04865
L	20	0.10204	0.10923
E	109	0.53431	0.62393
K	115	0.54762	0.55907
E	58	0.27885	0.33200
V	2	0.01316	0.01301
L	56	0.33333	0.30584
K	145	0.64732	0.70491
E	68	0.35602	0.38924
T	90	0.67669	0.64888
H	43	0.22995	0.23639
E	70	0.35533	0.40069
K	122	0.56221	0.59310
V	19	0.13571	0.12362
Q	116	0.57711	0.64950
G	73	0.76842	0.92757
G	22	0.22917	0.27954
F	179	0.80631	0.89188
G	27	0.32530	0.34307
K	93	0.43056	0.45211
Y	8	0.04103	0.03744
Q	78	0.38614	0.43673
G	0	0.00000	0.00000
T	8	0.05839	0.05768
W	0	0.00000	0.00000
V	0	0.00000	0.00000
P	15	0.11364	0.10571
L	35	0.19886	0.19115
N	100	0.56818	0.68306
I	11	0.07639	0.05946
A	0	0.00000	0.00000
K	62	0.29108	0.30141
Q	119	0.64674	0.66629
L	13	0.07386	0.07100
A	0	0.00000	0.00000
E	122	0.59804	0.69834
K	142	0.65741	0.69033
F	41	0.25625	0.20429
S	94	0.69118	0.80205
V	2	0.01449	0.01301
Y	46	0.21198	0.21526
D	136	0.90066	0.94379
Q	100	0.54054	0.55991
L	0	0.00000	0.00000
K	97	0.48259	0.47156
P	53	0.38686	0.37350
L	0	0.00000	0.00000
F	7	0.03448	0.03488
D	120	0.72289	0.83276
F	112	0.43411	0.55805
