# Supplementary material for: Context dependent reference states of solvent accessibility derived from native protein structures and assessed by predictability analysis
Source: BMC Struct Biol. 2009 Apr 27;9:25. doi: 10.1186/1472-6807-9-25 (PMC2685369; doi:10.1186/1472-6807-9-25)
Supplement: Additional File 1 — Additional statistics and data sets. Details are provided in Readme file included in the compressed file. [file 1472-6807-9-25-S1.zip › supplementary_material/ASA_dataset/1bouA.asa]

I	96	0.43049	0.51892
D	80	0.48193	0.55517
V	3	0.02273	0.01952
H	84	0.49704	0.46179
A	46	0.42593	0.41742
Y	31	0.13080	0.14506
L	42	0.24852	0.22938
A	54	0.46957	0.49002
E	83	0.41709	0.47510
F	7	0.03182	0.03488
D	114	0.64773	0.79112
D	21	0.13125	0.14573
I	4	0.02484	0.02162
P	23	0.16084	0.16209
G	30	0.31579	0.38119
T	12	0.07792	0.08652
R	37	0.14341	0.16157
V	4	0.03636	0.02602
F	9	0.04369	0.04484
T	14	0.09272	0.10094
A	3	0.02727	0.02722
Q	139	0.72396	0.77828
R	53	0.23874	0.23144
A	0	0.00000	0.00000
R	98	0.40329	0.42795
K	120	0.53571	0.58337
G	1	0.01176	0.01271
Y	54	0.22407	0.25269
N	68	0.43312	0.46448
L	4	0.02273	0.02185
N	0	0.00000	0.00000
Q	20	0.12270	0.11198
F	0	0.00000	0.00000
A	0	0.00000	0.00000
M	23	0.12299	0.11494
S	15	0.11811	0.12799
L	0	0.00000	0.00000
M	27	0.14062	0.13493
K	105	0.51471	0.51045
A	40	0.34483	0.36298
E	132	0.62264	0.75558
N	26	0.15205	0.17760
R	24	0.09796	0.10480
E	120	0.59701	0.68689
R	112	0.43922	0.48908
F	0	0.00000	0.00000
K	111	0.53110	0.53962
A	85	0.70833	0.77132
D	93	0.54706	0.64539
E	48	0.22430	0.27476
S	46	0.37705	0.39249
A	43	0.41748	0.39020
Y	4	0.01688	0.01872
L	1	0.00602	0.00546
D	94	0.52514	0.65232
E	103	0.53646	0.58958
W	64	0.29091	0.26611
N	129	0.96992	0.88115
L	29	0.15761	0.15838
T	69	0.50000	0.49748
P	114	0.76510	0.80338
A	50	0.42735	0.45372
A	5	0.04587	0.04537
K	44	0.20091	0.21390
A	57	0.45600	0.51724
A	5	0.04425	0.04537
V	0	0.00000	0.00000
L	73	0.43452	0.39869
A	70	0.66667	0.63521
R	55	0.21569	0.24017
D	77	0.45029	0.53435
Y	10	0.04425	0.04679
N	37	0.24026	0.25273
A	28	0.29787	0.25408
M	0	0.00000	0.00000
I	7	0.04605	0.03784
D	83	0.49112	0.57599
E	37	0.17619	0.21179
G	1	0.01020	0.01271
G	3	0.03191	0.03812
N	11	0.06180	0.07514
V	8	0.06612	0.05205
Y	14	0.07071	0.06551
F	5	0.02994	0.02491
L	2	0.00844	0.01092
S	2	0.01527	0.01706
K	0	0.00000	0.00000
L	0	0.00000	0.00000
F	2	0.01075	0.00997
S	7	0.06250	0.05973
T	8	0.04790	0.05768
D	52	0.28108	0.36086
G	44	0.46316	0.55909
K	83	0.38426	0.40350
S	61	0.48031	0.52048
F	25	0.12255	0.12456
Q	39	0.23780	0.21837
F	59	0.30102	0.29397
A	1	0.00943	0.00907
A	1	0.00820	0.00907
G	0	0.00000	0.00000
S	49	0.36296	0.41809
M	7	0.04375	0.03498
T	23	0.14110	0.16583
G	75	0.83333	0.95299
M	42	0.22340	0.20990
T	72	0.54135	0.51911
Q	66	0.34197	0.36954
E	155	0.76733	0.88724
E	110	0.53659	0.62965
Y	0	0.00000	0.00000
A	33	0.35106	0.29946
Q	102	0.50746	0.57111
M	49	0.39200	0.24488
M	1	0.00694	0.00500
I	41	0.26974	0.22162
D	101	0.55495	0.70090
G	15	0.15625	0.19060
G	16	0.16667	0.20330
R	44	0.16604	0.19214
S	68	0.54839	0.58020
P	19	0.12500	0.13390
A	71	0.61739	0.64428
G	43	0.46237	0.54638
V	39	0.25161	0.25374
R	67	0.26275	0.29258
S	2	0.01667	0.01706
I	102	0.58286	0.55135
K	170	0.79812	0.82645
G	40	0.40816	0.50826
G	57	0.61957	0.72427
Y	111	0.39643	0.51942
