# Supplementary material for: Context dependent reference states of solvent accessibility derived from native protein structures and assessed by predictability analysis
Source: BMC Struct Biol. 2009 Apr 27;9:25. doi: 10.1186/1472-6807-9-25 (PMC2685369; doi:10.1186/1472-6807-9-25)
Supplement: Additional File 1 — Additional statistics and data sets. Details are provided in Readme file included in the compressed file. [file 1472-6807-9-25-S1.zip › supplementary_material/ASA_dataset/1bouB.asa]

A	15	0.09317	0.13612
R	12	0.04762	0.05240
V	7	0.04828	0.04554
T	21	0.14189	0.15141
T	1	0.00649	0.00721
G	0	0.00000	0.00000
I	0	0.00000	0.00000
T	0	0.00000	0.00000
S	1	0.00699	0.00853
S	0	0.00000	0.00000
H	3	0.01796	0.01649
I	14	0.08485	0.07568
P	34	0.25954	0.23961
A	24	0.21429	0.21779
L	0	0.00000	0.00000
G	1	0.01087	0.01271
A	44	0.36667	0.39927
A	2	0.01786	0.01815
I	24	0.17910	0.12973
Q	111	0.55779	0.62150
T	93	0.62000	0.67051
G	54	0.56250	0.68615
T	50	0.30303	0.36049
S	34	0.24460	0.29010
D	131	0.72376	0.90909
N	60	0.35088	0.40984
D	163	0.97605	1.13116
Y	63	0.37725	0.29481
W	27	0.12796	0.11227
G	21	0.37500	0.26684
P	56	0.37584	0.39464
V	0	0.00000	0.00000
F	18	0.10169	0.08969
K	165	0.75000	0.80214
G	4	0.04706	0.05083
Y	0	0.00000	0.00000
Q	79	0.44134	0.44233
P	38	0.26207	0.26779
I	0	0.00000	0.00000
R	61	0.26180	0.26638
D	63	0.42000	0.43720
W	11	0.05914	0.04574
I	3	0.02256	0.01622
K	135	0.64286	0.65630
Q	95	0.54598	0.53191
P	132	0.94286	0.93023
G	64	0.66667	0.81321
N	30	0.18987	0.20492
M	55	0.38194	0.27486
P	2	0.01399	0.01409
D	75	0.42857	0.52047
V	1	0.00704	0.00651
V	0	0.00000	0.00000
I	1	0.00676	0.00541
L	0	0.00000	0.00000
V	0	0.00000	0.00000
Y	0	0.00000	0.00000
N	0	0.00000	0.00000
D	12	0.07317	0.08328
H	3	0.01818	0.01649
A	3	0.02913	0.02722
S	11	0.07746	0.09386
A	33	0.30841	0.29946
F	20	0.09091	0.09965
D	45	0.27439	0.31228
M	1	0.00613	0.00500
N	22	0.14379	0.15027
I	34	0.19653	0.18378
I	10	0.06803	0.05405
P	3	0.02290	0.02114
T	2	0.01399	0.01442
F	0	0.00000	0.00000
A	0	0.00000	0.00000
I	0	0.00000	0.00000
G	0	0.00000	0.00000
C	2	0.01439	0.01425
A	11	0.10280	0.09982
E	148	0.71154	0.84717
T	47	0.32867	0.33886
F	1	0.00476	0.00498
K	115	0.58673	0.55907
P	13	0.08667	0.09161
A	2	0.01681	0.01815
D	27	0.15882	0.18737
E	17	0.08095	0.09731
G	5	0.05435	0.06353
W	150	0.57252	0.62370
G	19	0.33929	0.24142
P	89	0.60959	0.62720
R	27	0.11345	0.11790
P	88	0.63309	0.62016
V	31	0.23134	0.20169
P	30	0.20548	0.21142
D	50	0.28571	0.34698
V	0	0.00000	0.00000
K	90	0.42254	0.43753
G	2	0.02299	0.02541
H	25	0.14706	0.13744
P	29	0.20863	0.20437
D	74	0.41573	0.51353
L	0	0.00000	0.00000
A	0	0.00000	0.00000
W	6	0.02679	0.02495
H	10	0.07463	0.05498
I	1	0.00680	0.00541
A	0	0.00000	0.00000
Q	17	0.09043	0.09518
S	19	0.14961	0.16212
L	0	0.00000	0.00000
I	9	0.05921	0.04865
L	44	0.24719	0.24031
D	77	0.43017	0.53435
E	47	0.22816	0.26903
F	9	0.04091	0.04484
D	3	0.01829	0.02082
M	0	0.00000	0.00000
T	0	0.00000	0.00000
I	7	0.04730	0.03784
M	4	0.02312	0.01999
N	17	0.10897	0.11612
Q	121	0.74233	0.67749
M	13	0.08904	0.06497
D	76	0.44706	0.52741
V	0	0.00000	0.00000
D	1	0.00606	0.00694
H	7	0.03535	0.03848
G	0	0.00000	0.00000
C	0	0.00000	0.00000
T	1	0.00680	0.00721
V	1	0.00680	0.00651
P	0	0.00000	0.00000
L	0	0.00000	0.00000
S	4	0.03419	0.03413
M	0	0.00000	0.00000
I	2	0.01183	0.01081
F	27	0.12500	0.13453
G	5	0.05682	0.06353
E	158	0.83158	0.90441
P	43	0.31159	0.30303
E	193	0.91038	1.10475
E	138	0.77095	0.78993
W	22	0.12088	0.09148
C	12	0.08054	0.08547
K	97	0.50000	0.47156
V	0	0.00000	0.00000
I	0	0.00000	0.00000
P	0	0.00000	0.00000
F	1	0.00529	0.00498
P	3	0.02158	0.02114
V	2	0.01235	0.01301
N	17	0.10000	0.11612
V	7	0.04895	0.04554
V	12	0.06349	0.07807
T	6	0.04380	0.04326
Y	10	0.05076	0.04679
P	2	0.01852	0.01409
P	1	0.00787	0.00705
P	3	0.02128	0.02114
S	38	0.27143	0.32423
G	3	0.03226	0.03812
K	120	0.54795	0.58337
R	22	0.10138	0.09607
C	0	0.00000	0.00000
F	48	0.29814	0.23916
A	43	0.43878	0.39020
L	0	0.00000	0.00000
G	0	0.00000	0.00000
D	81	0.43548	0.56211
S	7	0.05263	0.05973
I	1	0.00649	0.00541
R	53	0.20949	0.23144
A	40	0.35398	0.36298
A	3	0.02655	0.02722
V	0	0.00000	0.00000
E	97	0.47549	0.55524
S	48	0.40336	0.40956
F	16	0.10256	0.07972
P	95	0.69343	0.66949
E	97	0.45116	0.55524
D	139	0.83735	0.96461
L	26	0.15663	0.14200
N	26	0.14607	0.17760
V	0	0.00000	0.00000
H	0	0.00000	0.00000
V	1	0.00775	0.00651
W	1	0.00403	0.00416
G	0	0.00000	0.00000
T	0	0.00000	0.00000
G	0	0.00000	0.00000
G	1	0.01163	0.01271
M	0	0.00000	0.00000
S	0	0.00000	0.00000
H	5	0.03165	0.02749
Q	0	0.00000	0.00000
L	9	0.05325	0.04915
Q	11	0.05500	0.06159
G	0	0.00000	0.00000
P	67	0.45890	0.47216
R	3	0.01205	0.01310
A	0	0.00000	0.00000
G	0	0.00000	0.00000
L	0	0.00000	0.00000
I	8	0.05096	0.04324
N	11	0.06790	0.07514
K	99	0.46919	0.48128
E	143	0.78571	0.81855
F	14	0.06364	0.06976
D	0	0.00000	0.00000
L	49	0.29518	0.26761
N	79	0.44382	0.53962
F	0	0.00000	0.00000
I	13	0.09220	0.07027
D	94	0.56970	0.65232
K	65	0.29954	0.31599
L	0	0.00000	0.00000
I	32	0.18824	0.17297
S	84	0.62222	0.71672
D	68	0.39766	0.47189
P	13	0.09220	0.09161
E	118	0.55660	0.67544
E	92	0.44231	0.52662
L	8	0.04348	0.04369
S	8	0.06107	0.06826
K	138	0.63014	0.67088
M	20	0.12987	0.09995
P	65	0.54167	0.45807
H	13	0.07065	0.07147
I	17	0.11565	0.09189
Q	84	0.50602	0.47032
Y	0	0.00000	0.00000
L	0	0.00000	0.00000
R	37	0.15546	0.16157
E	35	0.16990	0.20034
S	0	0.00000	0.00000
G	0	0.00000	0.00000
S	4	0.02963	0.03413
E	15	0.06977	0.08586
G	0	0.00000	0.00000
V	2	0.01149	0.01301
E	5	0.02703	0.02862
L	0	0.00000	0.00000
V	0	0.00000	0.00000
M	0	0.00000	0.00000
W	0	0.00000	0.00000
L	0	0.00000	0.00000
I	0	0.00000	0.00000
M	0	0.00000	0.00000
R	2	0.00791	0.00873
G	4	0.04494	0.05083
A	2	0.01770	0.01815
L	9	0.04918	0.04915
P	56	0.38621	0.39464
E	164	0.78469	0.93875
K	112	0.51613	0.54448
V	10	0.06944	0.06506
R	65	0.28509	0.28384
D	25	0.14881	0.17349
L	0	0.00000	0.00000
Y	4	0.02030	0.01872
T	5	0.03521	0.03605
F	2	0.01010	0.00997
Y	1	0.00483	0.00468
H	9	0.05114	0.04948
I	2	0.01212	0.01081
P	5	0.03817	0.03524
A	0	0.00000	0.00000
S	7	0.05000	0.05973
N	2	0.01105	0.01366
T	3	0.01948	0.02163
A	0	0.00000	0.00000
L	0	0.00000	0.00000
G	0	0.00000	0.00000
A	3	0.02778	0.02722
M	2	0.01212	0.01000
I	0	0.00000	0.00000
L	0	0.00000	0.00000
Q	16	0.09091	0.08959
P	12	0.08889	0.08457
E	75	0.35377	0.42931
E	189	0.90865	1.08185
T	64	0.45070	0.46143
A	16	0.13675	0.14519
G	28	0.29167	0.35578
T	116	0.76316	0.83634
P	34	0.24638	0.23961
L	40	0.21858	0.21846
E	177	0.93158	1.01317
P	72	0.51799	0.50740
R	100	0.38314	0.43668
K	119	0.56667	0.57851
V	43	0.28105	0.27977
M	65	0.35714	0.32484
S	24	0.19048	0.20478
G	20	0.22222	0.25413
H	166	0.88770	0.91259
S	43	0.32331	0.36689
L	69	0.28279	0.37684
