# Supplementary material for: Context dependent reference states of solvent accessibility derived from native protein structures and assessed by predictability analysis
Source: BMC Struct Biol. 2009 Apr 27;9:25. doi: 10.1186/1472-6807-9-25 (PMC2685369; doi:10.1186/1472-6807-9-25)
Supplement: Additional File 1 — Additional statistics and data sets. Details are provided in Readme file included in the compressed file. [file 1472-6807-9-25-S1.zip › supplementary_material/ASA_dataset/1brtA.asa]

P	81	0.41117	0.57082
F	16	0.07805	0.07972
I	6	0.03947	0.03243
T	71	0.49306	0.51190
V	24	0.15686	0.15615
G	24	0.28916	0.30496
Q	27	0.13636	0.15118
E	37	0.18137	0.21179
N	61	0.33333	0.41667
S	116	0.90625	0.98976
T	67	0.40361	0.48306
S	39	0.31967	0.33276
I	5	0.02809	0.02703
D	35	0.21875	0.24289
L	1	0.00676	0.00546
Y	29	0.14872	0.13570
Y	42	0.22703	0.19654
E	34	0.18182	0.19462
D	58	0.34524	0.40250
H	78	0.39394	0.42881
G	45	0.48387	0.57179
T	128	0.78528	0.92286
G	40	0.50000	0.50826
Q	60	0.31250	0.33595
P	12	0.09231	0.08457
V	1	0.00694	0.00651
V	0	0.00000	0.00000
L	0	0.00000	0.00000
I	0	0.00000	0.00000
H	0	0.00000	0.00000
G	2	0.02500	0.02541
F	3	0.01863	0.01495
P	1	0.00741	0.00705
L	6	0.03315	0.03277
S	5	0.03650	0.04266
G	2	0.02222	0.02541
H	80	0.42781	0.43980
S	27	0.23478	0.23038
W	0	0.00000	0.00000
E	99	0.53514	0.56669
R	98	0.41525	0.42795
Q	0	0.00000	0.00000
S	18	0.13740	0.15358
A	52	0.43697	0.47187
A	22	0.19643	0.19964
L	3	0.01657	0.01638
L	63	0.34239	0.34407
D	149	0.87647	1.03400
A	53	0.44915	0.48094
G	43	0.47253	0.54638
Y	31	0.12705	0.14506
R	64	0.26891	0.27948
V	2	0.01639	0.01301
I	0	0.00000	0.00000
T	6	0.04444	0.04326
Y	1	0.00435	0.00468
D	1	0.00641	0.00694
R	5	0.02041	0.02183
R	11	0.04231	0.04803
G	0	0.00000	0.00000
F	4	0.01802	0.01993
G	9	0.10000	0.11436
Q	104	0.49524	0.58231
S	6	0.04225	0.05119
S	37	0.28682	0.31570
Q	96	0.55491	0.53751
P	0	0.00000	0.00000
T	66	0.43421	0.47585
T	69	0.44805	0.49748
G	22	0.26190	0.27954
Y	24	0.10127	0.11231
D	63	0.38889	0.43720
Y	2	0.00858	0.00936
D	81	0.47647	0.56211
T	37	0.27407	0.26676
F	3	0.01531	0.01495
A	0	0.00000	0.00000
A	31	0.25833	0.28131
D	6	0.03636	0.04164
L	0	0.00000	0.00000
N	27	0.16168	0.18443
T	38	0.26207	0.27397
V	0	0.00000	0.00000
L	0	0.00000	0.00000
E	97	0.47317	0.55524
T	87	0.59184	0.62725
L	32	0.16162	0.17477
D	103	0.60947	0.71478
L	3	0.02083	0.01638
Q	99	0.47368	0.55431
D	103	0.62424	0.71478
A	0	0.00000	0.00000
V	1	0.00704	0.00651
L	0	0.00000	0.00000
V	0	0.00000	0.00000
G	0	0.00000	0.00000
F	5	0.02347	0.02491
S	3	0.02679	0.02560
T	7	0.03955	0.05047
G	0	0.00000	0.00000
T	0	0.00000	0.00000
G	0	0.00000	0.00000
E	2	0.01047	0.01145
V	0	0.00000	0.00000
A	0	0.00000	0.00000
R	26	0.10078	0.11354
Y	6	0.02830	0.02808
V	4	0.02454	0.02602
S	28	0.20588	0.23891
S	69	0.57983	0.58874
Y	100	0.42373	0.46795
G	28	0.30108	0.35578
T	25	0.15528	0.18025
A	99	0.86087	0.89837
R	34	0.14468	0.14847
I	11	0.07237	0.05946
A	23	0.22330	0.20871
K	22	0.10280	0.10695
V	0	0.00000	0.00000
A	0	0.00000	0.00000
F	0	0.00000	0.00000
L	0	0.00000	0.00000
A	0	0.00000	0.00000
S	0	0.00000	0.00000
L	1	0.00541	0.00546
E	0	0.00000	0.00000
P	10	0.07576	0.07047
F	18	0.08738	0.08969
L	6	0.03822	0.03277
L	23	0.13939	0.12561
K	110	0.50691	0.53476
T	42	0.27273	0.30281
D	168	0.91803	1.16586
D	100	0.57803	0.69396
N	12	0.07547	0.08197
P	86	0.58503	0.60606
D	69	0.38764	0.47883
G	2	0.02083	0.02541
A	36	0.30000	0.32668
A	12	0.12245	0.10889
P	58	0.43284	0.40874
Q	61	0.30348	0.34155
E	129	0.71271	0.73841
F	109	0.64118	0.54310
F	2	0.01058	0.00997
D	83	0.46369	0.57599
G	41	0.46591	0.52097
I	28	0.15730	0.15135
V	20	0.13986	0.13012
A	62	0.51240	0.56261
A	42	0.37168	0.38113
V	5	0.03247	0.03253
K	159	0.76077	0.77297
A	85	0.70833	0.77132
D	83	0.45109	0.57599
R	33	0.16500	0.14410
Y	107	0.50235	0.50070
A	55	0.67901	0.49909
F	35	0.19886	0.17439
Y	2	0.01042	0.00936
T	76	0.51701	0.54795
G	39	0.47561	0.49555
F	29	0.14500	0.14449
F	3	0.01705	0.01495
N	73	0.41714	0.49863
D	77	0.45294	0.53435
F	4	0.02010	0.01993
Y	12	0.05063	0.05615
N	0	0.00000	0.00000
L	18	0.09278	0.09831
D	121	0.67598	0.83969
E	110	0.50926	0.62965
N	11	0.06509	0.07514
L	84	0.48555	0.45877
G	67	0.72826	0.85133
T	112	0.72727	0.80750
R	106	0.35811	0.46288
I	4	0.03125	0.02162
S	47	0.38525	0.40102
E	129	0.61429	0.73841
E	111	0.54680	0.63537
A	14	0.12613	0.12704
V	24	0.18045	0.15615
R	138	0.57741	0.60262
N	82	0.49398	0.56011
S	8	0.06452	0.06826
W	82	0.48810	0.34096
N	86	0.63235	0.58743
T	23	0.14935	0.16583
A	1	0.00794	0.00907
A	21	0.17797	0.19056
S	60	0.41667	0.51195
G	5	0.05051	0.06353
G	2	0.02083	0.02541
F	138	0.69000	0.68759
F	82	0.40594	0.40857
A	1	0.00943	0.00907
A	2	0.01667	0.01815
A	15	0.12500	0.13612
A	15	0.12500	0.13612
A	3	0.03061	0.02722
P	0	0.00000	0.00000
T	60	0.39474	0.43259
T	6	0.04478	0.04326
W	19	0.11047	0.07900
Y	61	0.51261	0.28545
T	36	0.23684	0.25955
D	62	0.41333	0.43026
F	0	0.00000	0.00000
R	82	0.34025	0.35808
A	77	0.65254	0.69873
D	11	0.06250	0.07634
I	3	0.01863	0.01622
P	99	0.75573	0.69767
R	155	0.60311	0.67686
I	15	0.09202	0.08108
D	114	0.68675	0.79112
V	26	0.19259	0.16916
P	72	0.58537	0.50740
A	8	0.07143	0.07260
L	1	0.00633	0.00546
I	0	0.00000	0.00000
L	1	0.00667	0.00546
H	0	0.00000	0.00000
G	0	0.00000	0.00000
T	31	0.19018	0.22350
G	22	0.22917	0.27954
D	11	0.06111	0.07634
R	91	0.32500	0.39738
T	38	0.25850	0.27397
L	8	0.04969	0.04369
P	44	0.31655	0.31008
I	10	0.06410	0.05405
E	112	0.54369	0.64110
N	38	0.20994	0.25956
T	0	0.00000	0.00000
A	0	0.00000	0.00000
R	70	0.27778	0.30568
V	19	0.17273	0.12362
F	0	0.00000	0.00000
H	75	0.40761	0.41231
K	144	0.75789	0.70005
A	53	0.52475	0.48094
L	16	0.08743	0.08738
P	101	0.69178	0.71177
S	111	0.78723	0.94710
A	8	0.07207	0.07260
E	90	0.48649	0.51517
Y	50	0.23923	0.23397
V	42	0.32558	0.27326
E	66	0.33166	0.37779
V	13	0.08966	0.08458
E	150	0.69124	0.85861
G	34	0.36170	0.43202
A	0	0.00000	0.00000
P	0	0.00000	0.00000
H	0	0.00000	0.00000
G	2	0.02353	0.02541
L	0	0.00000	0.00000
L	8	0.05634	0.04369
W	55	0.20913	0.22869
T	6	0.04255	0.04326
H	11	0.06358	0.06047
A	3	0.02703	0.02722
E	139	0.64953	0.79565
E	80	0.39216	0.45793
V	1	0.00714	0.00651
N	17	0.10180	0.11612
T	98	0.63636	0.70656
A	17	0.15888	0.15426
L	4	0.02210	0.02185
L	61	0.33516	0.33315
A	40	0.38462	0.36298
F	11	0.05851	0.05481
L	4	0.02367	0.02185
A	81	0.69231	0.73503
K	168	0.61538	0.81672
