# Supplementary material for: Context dependent reference states of solvent accessibility derived from native protein structures and assessed by predictability analysis
Source: BMC Struct Biol. 2009 Apr 27;9:25. doi: 10.1186/1472-6807-9-25 (PMC2685369; doi:10.1186/1472-6807-9-25)
Supplement: Additional File 1 — Additional statistics and data sets. Details are provided in Readme file included in the compressed file. [file 1472-6807-9-25-S1.zip › supplementary_material/ASA_dataset/1btnA.asa]

M	82	0.32411	0.40980
E	6	0.02941	0.03434
G	14	0.15909	0.17789
F	92	0.47179	0.45840
L	2	0.01081	0.01092
N	55	0.31609	0.37568
R	13	0.05221	0.05677
K	24	0.12245	0.11667
H	27	0.14835	0.14843
E	24	0.13115	0.13738
W	73	0.34434	0.30353
E	49	0.26630	0.28048
A	33	0.32039	0.29946
H	185	1.00000	1.01704
N	145	0.85294	0.99044
K	95	0.44601	0.46184
K	95	0.43779	0.46184
A	2	0.01709	0.01815
S	101	0.72143	0.86177
S	71	0.51449	0.60580
R	106	0.39850	0.46288
S	75	0.63559	0.63993
W	56	0.28283	0.23285
H	75	0.56818	0.41231
N	70	0.44304	0.47814
V	0	0.00000	0.00000
Y	19	0.11310	0.08891
C	0	0.00000	0.00000
V	22	0.20952	0.14314
I	18	0.12500	0.09730
N	125	0.74405	0.85383
N	131	0.78916	0.89481
Q	89	0.42584	0.49832
E	79	0.44382	0.45220
M	0	0.00000	0.00000
G	4	0.05195	0.05083
F	8	0.04348	0.03986
Y	42	0.19091	0.19654
K	107	0.49309	0.52018
D	60	0.34884	0.41638
A	49	0.38583	0.44465
K	126	0.58879	0.61254
S	22	0.18033	0.18771
A	20	0.16807	0.18149
A	82	0.69492	0.74410
S	71	0.49306	0.60580
G	50	0.54945	0.63532
I	100	0.59524	0.54054
P	57	0.42857	0.40169
Y	16	0.08989	0.07487
H	129	0.65482	0.70918
S	113	0.81884	0.96416
E	48	0.23881	0.27476
V	117	0.81818	0.76122
P	50	0.37879	0.35236
V	26	0.16352	0.16916
S	44	0.34375	0.37543
L	8	0.04278	0.04369
K	112	0.50000	0.54448
E	155	0.75610	0.88724
A	29	0.26126	0.26316
I	78	0.54545	0.42162
C	15	0.15000	0.10684
E	86	0.47778	0.49227
V	62	0.42759	0.40338
A	7	0.06667	0.06352
L	145	0.83333	0.79192
D	104	0.63415	0.72172
Y	29	0.12664	0.13570
K	185	0.80435	0.89937
K	173	0.82381	0.84103
K	70	0.33333	0.34030
K	154	0.74038	0.74866
H	53	0.32716	0.29137
V	6	0.05217	0.03904
F	0	0.00000	0.00000
K	16	0.07547	0.07778
L	0	0.00000	0.00000
R	98	0.37548	0.42795
L	6	0.03727	0.03277
S	80	0.59259	0.68259
D	88	0.49438	0.61069
G	25	0.27174	0.31766
N	29	0.14646	0.19809
E	19	0.10000	0.10876
Y	24	0.10480	0.11231
L	6	0.05000	0.03277
F	0	0.00000	0.00000
Q	40	0.20101	0.22396
A	5	0.04673	0.04537
K	149	0.66222	0.72436
D	68	0.37158	0.47189
D	84	0.47191	0.58293
E	147	0.70335	0.84144
E	44	0.22222	0.25186
M	8	0.04420	0.03998
N	84	0.43979	0.57377
T	56	0.43750	0.40375
W	3	0.01923	0.01247
I	20	0.19231	0.10811
Q	127	0.62255	0.71109
A	28	0.25688	0.25408
I	6	0.03390	0.03243
S	70	0.52239	0.59727
S	86	0.62774	0.73379
A	65	0.38012	0.58984
