# Supplementary material for: Context dependent reference states of solvent accessibility derived from native protein structures and assessed by predictability analysis
Source: BMC Struct Biol. 2009 Apr 27;9:25. doi: 10.1186/1472-6807-9-25 (PMC2685369; doi:10.1186/1472-6807-9-25)
Supplement: Additional File 1 — Additional statistics and data sets. Details are provided in Readme file included in the compressed file. [file 1472-6807-9-25-S1.zip › supplementary_material/ASA_dataset/1bxyA.asa]

M	49	0.21121	0.24488
P	66	0.55000	0.46512
R	64	0.25197	0.27948
L	12	0.07595	0.06554
K	49	0.23333	0.23821
V	0	0.00000	0.00000
K	58	0.28019	0.28196
L	3	0.01657	0.01638
V	48	0.31373	0.31230
K	96	0.47059	0.46670
S	54	0.41860	0.46075
P	27	0.18881	0.19027
I	146	0.80663	0.78919
G	68	0.97143	0.86404
Y	60	0.29851	0.28077
P	75	0.55556	0.52854
K	168	0.74009	0.81672
D	116	0.70303	0.80500
Q	49	0.25128	0.27436
K	77	0.38308	0.37433
A	54	0.43200	0.49002
A	1	0.00893	0.00907
L	5	0.02778	0.02731
K	130	0.59908	0.63199
A	60	0.59406	0.54446
L	2	0.00930	0.01092
G	16	0.18605	0.20330
L	3	0.01613	0.01638
R	174	0.70732	0.75983
R	145	0.55769	0.63319
L	91	0.59868	0.49700
Q	139	0.73545	0.77828
Q	14	0.07035	0.07839
E	100	0.50000	0.57241
R	90	0.37975	0.39301
V	71	0.51079	0.46194
L	18	0.10227	0.09831
E	89	0.41784	0.50944
D	45	0.26012	0.31228
T	51	0.37778	0.36770
P	101	0.67785	0.71177
A	70	0.64815	0.63521
I	31	0.20130	0.16757
R	120	0.45455	0.52402
G	22	0.24176	0.27954
N	33	0.18539	0.22541
V	14	0.09396	0.09109
E	151	0.74752	0.86434
K	94	0.43318	0.45698
V	0	0.00000	0.00000
A	65	0.69149	0.58984
H	115	0.59278	0.63222
L	0	0.00000	0.00000
V	14	0.09655	0.09109
R	151	0.60159	0.65939
V	66	0.44595	0.42941
E	95	0.47739	0.54379
V	113	0.75839	0.73520
V	44	0.30556	0.28627
E	166	0.64844	0.95020
