# Supplementary material for: Context dependent reference states of solvent accessibility derived from native protein structures and assessed by predictability analysis
Source: BMC Struct Biol. 2009 Apr 27;9:25. doi: 10.1186/1472-6807-9-25 (PMC2685369; doi:10.1186/1472-6807-9-25)
Supplement: Additional File 1 — Additional statistics and data sets. Details are provided in Readme file included in the compressed file. [file 1472-6807-9-25-S1.zip › supplementary_material/ASA_dataset/1byiA.asa]

S	3	0.01604	0.02560
K	86	0.38739	0.41808
R	93	0.41150	0.40611
Y	14	0.06897	0.06551
F	6	0.03529	0.02990
V	0	0.00000	0.00000
T	0	0.00000	0.00000
G	8	0.08333	0.10165
T	14	0.09211	0.10094
D	41	0.21925	0.28452
T	123	0.79355	0.88681
E	151	0.76650	0.86434
V	1	0.00617	0.00651
G	29	0.34118	0.36849
K	32	0.14414	0.15557
T	13	0.09489	0.09373
V	48	0.31579	0.31230
A	0	0.00000	0.00000
S	0	0.00000	0.00000
C	10	0.06623	0.07123
A	0	0.00000	0.00000
L	0	0.00000	0.00000
L	0	0.00000	0.00000
Q	38	0.17674	0.21277
A	11	0.10000	0.09982
A	0	0.00000	0.00000
K	125	0.57078	0.60768
A	90	0.72000	0.81670
A	66	0.54098	0.59891
G	63	0.69231	0.80051
Y	75	0.30738	0.35096
R	134	0.58515	0.58515
T	0	0.00000	0.00000
A	0	0.00000	0.00000
G	0	0.00000	0.00000
Y	0	0.00000	0.00000
K	7	0.03646	0.03403
P	0	0.00000	0.00000
V	0	0.00000	0.00000
A	0	0.00000	0.00000
S	25	0.17361	0.21331
G	17	0.18085	0.21601
S	15	0.11111	0.12799
E	115	0.53991	0.65827
K	186	0.86111	0.90423
T	54	0.36242	0.38933
P	141	0.97241	0.99366
E	152	0.66960	0.87006
G	33	0.35106	0.41931
L	49	0.26344	0.26761
R	52	0.19623	0.22707
N	6	0.03614	0.04098
S	64	0.46377	0.54608
D	62	0.34444	0.43026
A	0	0.00000	0.00000
L	31	0.17919	0.16931
A	22	0.20183	0.19964
L	0	0.00000	0.00000
Q	48	0.24000	0.26876
R	170	0.65134	0.74236
N	27	0.16265	0.18443
S	11	0.07857	0.09386
S	41	0.30597	0.34983
L	24	0.13953	0.13108
Q	204	1.00000	1.14222
L	8	0.04908	0.04369
D	122	0.74390	0.84663
Y	13	0.06404	0.06083
A	64	0.56637	0.58076
T	49	0.32026	0.35328
V	0	0.00000	0.00000
N	2	0.01299	0.01366
P	50	0.42735	0.35236
Y	23	0.10550	0.10763
T	24	0.16901	0.17304
F	0	0.00000	0.00000
A	41	0.38318	0.37205
E	84	0.43077	0.48082
P	99	0.70714	0.69767
T	53	0.33333	0.38212
S	36	0.30000	0.30717
P	0	0.00000	0.00000
H	41	0.22283	0.22540
I	92	0.58228	0.49730
I	0	0.00000	0.00000
S	10	0.07874	0.08532
A	75	0.66964	0.68058
Q	124	0.58216	0.69429
E	64	0.30622	0.36634
G	62	0.66667	0.78780
R	135	0.54217	0.58952
P	101	0.79528	0.71177
I	19	0.12179	0.10270
E	90	0.46392	0.51517
S	18	0.14400	0.15358
L	128	0.73143	0.69907
V	66	0.49254	0.42941
M	0	0.00000	0.00000
S	17	0.14783	0.14505
A	59	0.53153	0.53539
G	13	0.14286	0.16518
L	0	0.00000	0.00000
R	97	0.39918	0.42358
A	40	0.38095	0.36298
L	3	0.01685	0.01638
E	58	0.28155	0.33200
Q	155	0.83784	0.86786
Q	77	0.39286	0.43113
A	9	0.07377	0.08167
D	64	0.41026	0.44414
W	3	0.01327	0.01247
V	1	0.01075	0.00651
L	0	0.00000	0.00000
V	0	0.00000	0.00000
E	0	0.00000	0.00000
G	1	0.01064	0.01271
A	14	0.11024	0.12704
G	25	0.26042	0.31766
G	30	0.36585	0.38119
W	23	0.13068	0.09563
F	124	0.73373	0.61784
T	15	0.11538	0.10815
P	42	0.30435	0.29598
L	1	0.00552	0.00546
S	41	0.30370	0.34983
D	144	0.79121	0.99931
T	129	0.95556	0.93006
F	36	0.19459	0.17937
T	26	0.20635	0.18745
F	2	0.01020	0.00997
A	3	0.02655	0.02722
D	67	0.42949	0.46495
W	0	0.00000	0.00000
V	0	0.00000	0.00000
T	42	0.27815	0.30281
Q	109	0.56477	0.61030
E	36	0.18848	0.20607
Q	120	0.62176	0.67189
L	1	0.00676	0.00546
P	35	0.24476	0.24665
V	0	0.00000	0.00000
I	0	0.00000	0.00000
L	0	0.00000	0.00000
V	0	0.00000	0.00000
V	0	0.00000	0.00000
G	1	0.01250	0.01271
V	12	0.08696	0.07807
K	62	0.29952	0.30141
L	150	0.81967	0.81922
G	41	0.47126	0.52097
C	3	0.02542	0.02137
I	46	0.30464	0.24865
N	94	0.57669	0.64208
H	69	0.35025	0.37933
A	0	0.00000	0.00000
M	53	0.32121	0.26487
L	96	0.62338	0.52430
T	23	0.14198	0.16583
A	0	0.00000	0.00000
Q	136	0.69036	0.76148
V	52	0.41935	0.33832
I	0	0.00000	0.00000
Q	96	0.52174	0.53751
H	170	1.00000	0.93458
A	33	0.30000	0.29946
G	57	0.62637	0.72427
L	11	0.06145	0.06008
T	94	0.65278	0.67772
L	13	0.07471	0.07100
A	11	0.09167	0.09982
G	0	0.00000	0.00000
W	0	0.00000	0.00000
V	0	0.00000	0.00000
A	0	0.00000	0.00000
N	11	0.05759	0.07514
D	25	0.14620	0.17349
V	38	0.27143	0.24723
T	66	0.48889	0.47585
P	66	0.49254	0.46512
P	115	0.78231	0.81043
G	38	0.39175	0.48285
K	196	0.89498	0.95284
R	146	0.56809	0.63755
H	50	0.29240	0.27488
A	62	0.55856	0.56261
E	89	0.48108	0.50944
Y	67	0.28033	0.31352
M	17	0.12143	0.08496
T	88	0.67176	0.63446
T	30	0.19608	0.21629
L	1	0.00559	0.00546
T	69	0.44516	0.49748
R	171	0.73707	0.74672
M	72	0.42857	0.35982
I	5	0.03185	0.02703
P	59	0.45038	0.41579
A	19	0.19192	0.17241
P	54	0.39416	0.38055
L	49	0.28000	0.26761
L	3	0.01648	0.01638
G	13	0.13830	0.16518
E	58	0.30208	0.33200
I	0	0.00000	0.00000
P	42	0.36842	0.29598
W	117	0.51542	0.48649
L	62	0.38994	0.33861
A	54	0.46957	0.49002
E	163	0.76887	0.93303
N	45	0.27607	0.30738
P	97	0.74046	0.68358
E	170	0.81340	0.97310
N	105	0.60345	0.71721
A	58	0.49153	0.52632
A	68	0.60177	0.61706
T	5	0.02976	0.03605
G	9	0.10112	0.11436
K	164	0.75926	0.79728
Y	77	0.32766	0.36032
I	15	0.12000	0.08108
N	81	0.49693	0.55328
L	33	0.17838	0.18023
A	88	0.80734	0.79855
L	84	0.46409	0.45877
L	65	0.26749	0.35500
