# Supplementary material for: Context dependent reference states of solvent accessibility derived from native protein structures and assessed by predictability analysis
Source: BMC Struct Biol. 2009 Apr 27;9:25. doi: 10.1186/1472-6807-9-25 (PMC2685369; doi:10.1186/1472-6807-9-25)
Supplement: Additional File 1 — Additional statistics and data sets. Details are provided in Readme file included in the compressed file. [file 1472-6807-9-25-S1.zip › supplementary_material/ASA_dataset/1bykA.asa]

S	161	0.85638	1.37372
D	41	0.22652	0.28452
K	102	0.47222	0.49587
V	3	0.02000	0.01952
V	1	0.00735	0.00651
A	0	0.00000	0.00000
I	0	0.00000	0.00000
I	0	0.00000	0.00000
V	6	0.03947	0.03904
T	1	0.00676	0.00721
R	61	0.24898	0.26638
L	25	0.15060	0.13654
D	79	0.43169	0.54823
S	10	0.07752	0.08532
L	57	0.29534	0.31131
S	28	0.22222	0.23891
E	19	0.08879	0.10876
N	18	0.10651	0.12295
L	28	0.15135	0.15292
A	0	0.00000	0.00000
V	3	0.02027	0.01952
Q	94	0.47000	0.52632
T	25	0.16234	0.18025
M	0	0.00000	0.00000
L	9	0.07377	0.04915
P	73	0.51773	0.51445
A	20	0.19231	0.18149
F	0	0.00000	0.00000
Y	70	0.38251	0.32756
E	163	0.85789	0.93303
Q	82	0.38863	0.45913
G	46	0.56098	0.58450
Y	12	0.05063	0.05615
D	10	0.06329	0.06940
P	2	0.01575	0.01409
I	11	0.06548	0.05946
M	4	0.03960	0.01999
M	0	0.00000	0.00000
E	19	0.08962	0.10876
S	0	0.00000	0.00000
Q	90	0.50562	0.50392
F	82	0.41414	0.40857
S	30	0.23810	0.25597
P	27	0.18493	0.19027
Q	135	0.65534	0.75588
L	30	0.17544	0.16384
V	0	0.00000	0.00000
A	47	0.40517	0.42650
E	112	0.60870	0.64110
H	0	0.00000	0.00000
L	5	0.02688	0.02731
G	11	0.13580	0.13977
V	10	0.06667	0.06506
L	3	0.01786	0.01638
K	84	0.40000	0.40836
R	141	0.57787	0.61572
R	27	0.09441	0.11790
N	123	0.69886	0.84016
I	14	0.08046	0.07568
D	62	0.34066	0.43026
G	1	0.01075	0.01271
V	0	0.00000	0.00000
V	0	0.00000	0.00000
L	0	0.00000	0.00000
F	6	0.02927	0.02990
G	6	0.07407	0.07624
F	9	0.04327	0.04484
T	79	0.51634	0.56957
G	40	0.47059	0.50826
I	34	0.19429	0.18378
T	61	0.41216	0.43980
E	90	0.44554	0.51517
E	135	0.68182	0.77275
M	39	0.21429	0.19490
L	1	0.00654	0.00546
A	43	0.42574	0.39020
H	131	0.88514	0.72018
W	12	0.06000	0.04990
Q	121	0.69143	0.67749
S	79	0.55634	0.67406
S	26	0.19403	0.22184
L	0	0.00000	0.00000
V	0	0.00000	0.00000
L	6	0.03846	0.03277
L	0	0.00000	0.00000
A	25	0.23810	0.22686
R	39	0.15294	0.17031
D	105	0.62874	0.72866
A	23	0.18110	0.20871
K	167	0.75225	0.81186
G	41	0.47674	0.52097
F	7	0.03365	0.03488
A	0	0.00000	0.00000
S	2	0.01481	0.01706
V	0	0.00000	0.00000
C	16	0.21622	0.11396
Y	28	0.15819	0.13102
D	59	0.32240	0.40944
D	9	0.05056	0.06246
E	93	0.44286	0.53234
G	12	0.12766	0.15248
A	1	0.00962	0.00907
I	0	0.00000	0.00000
K	115	0.57500	0.55907
I	43	0.25294	0.23243
L	0	0.00000	0.00000
M	0	0.00000	0.00000
Q	55	0.34375	0.30795
R	108	0.47788	0.47162
L	0	0.00000	0.00000
Y	52	0.25616	0.24333
D	118	0.78146	0.81888
Q	96	0.44860	0.53751
G	47	0.57317	0.59720
H	26	0.13684	0.14294
R	98	0.36029	0.42795
N	49	0.27841	0.33470
I	4	0.02703	0.02162
S	0	0.00000	0.00000
Y	0	0.00000	0.00000
L	0	0.00000	0.00000
G	0	0.00000	0.00000
V	3	0.02041	0.01952
P	50	0.38462	0.35236
H	77	0.38889	0.42331
S	95	0.67857	0.81058
D	29	0.16763	0.20125
V	40	0.28571	0.26025
T	11	0.07432	0.07931
T	23	0.14935	0.16583
G	0	0.00000	0.00000
K	78	0.35616	0.37919
R	79	0.32377	0.34498
R	10	0.04587	0.04367
H	22	0.11957	0.12095
E	82	0.41414	0.46938
A	8	0.08081	0.07260
Y	0	0.00000	0.00000
L	67	0.39645	0.36592
A	60	0.57692	0.54446
F	11	0.05213	0.05481
C	2	0.01587	0.01425
K	181	0.87019	0.87992
A	72	0.71287	0.65336
H	44	0.22000	0.24189
K	168	0.80383	0.81672
L	26	0.17687	0.14200
H	136	0.82424	0.74766
P	55	0.45455	0.38760
V	25	0.16447	0.16265
A	46	0.38017	0.41742
A	15	0.13393	0.13612
L	52	0.28415	0.28400
P	25	0.17361	0.17618
G	7	0.07447	0.08895
L	47	0.25405	0.25669
A	30	0.26087	0.27223
M	40	0.22346	0.19990
K	126	0.61765	0.61254
Q	63	0.29858	0.35274
G	0	0.00000	0.00000
Y	62	0.26840	0.29013
E	125	0.60386	0.71551
N	29	0.16111	0.19809
V	0	0.00000	0.00000
A	41	0.39048	0.37205
K	148	0.69159	0.71949
V	2	0.01626	0.01301
I	52	0.38806	0.28108
T	38	0.25850	0.27397
P	124	0.85517	0.87385
E	117	0.54930	0.66972
T	13	0.08784	0.09373
T	56	0.37333	0.40375
A	0	0.00000	0.00000
L	0	0.00000	0.00000
L	0	0.00000	0.00000
C	0	0.00000	0.00000
A	0	0.00000	0.00000
T	15	0.08065	0.10815
D	3	0.01604	0.02082
T	47	0.27485	0.33886
L	0	0.00000	0.00000
A	0	0.00000	0.00000
L	4	0.01860	0.02185
G	0	0.00000	0.00000
A	0	0.00000	0.00000
S	11	0.08594	0.09386
K	21	0.10000	0.10209
Y	57	0.28218	0.26673
L	10	0.06536	0.05461
Q	78	0.39796	0.43673
E	69	0.36126	0.39496
Q	99	0.47143	0.55431
R	200	0.87719	0.87336
I	67	0.41104	0.36216
D	149	0.92547	1.03400
T	117	0.68421	0.84355
L	24	0.15385	0.13108
Q	47	0.23039	0.26316
L	8	0.04545	0.04369
A	0	0.00000	0.00000
S	0	0.00000	0.00000
V	1	0.00625	0.00651
G	0	0.00000	0.00000
N	14	0.08000	0.09563
T	5	0.04000	0.03605
P	77	0.55797	0.54264
L	22	0.11957	0.12015
M	1	0.00521	0.00500
K	112	0.56566	0.54448
F	44	0.21891	0.21923
L	11	0.08594	0.06008
H	19	0.11515	0.10445
P	87	0.62143	0.61311
E	99	0.47596	0.56669
I	12	0.07362	0.06486
V	30	0.19737	0.19519
T	10	0.06897	0.07210
V	0	0.00000	0.00000
D	42	0.28966	0.29146
P	2	0.01370	0.01409
G	9	0.09574	0.11436
Y	15	0.06757	0.07019
A	38	0.34234	0.34483
E	81	0.40299	0.46365
A	0	0.00000	0.00000
G	0	0.00000	0.00000
R	116	0.46032	0.50655
Q	67	0.37017	0.37514
A	0	0.00000	0.00000
A	1	0.00962	0.00907
C	70	0.76923	0.49858
Q	11	0.05556	0.06159
L	0	0.00000	0.00000
I	3	0.02206	0.01622
A	13	0.12381	0.11797
Q	14	0.07107	0.07839
V	42	0.28966	0.27326
T	62	0.39744	0.44701
G	65	0.69892	0.82592
R	166	0.62642	0.72489
S	49	0.36842	0.41809
E	148	0.83146	0.84717
P	49	0.35507	0.34531
Q	109	0.55612	0.61030
Q	110	0.64327	0.61590
I	30	0.27027	0.16216
I	114	0.74510	0.61622
I	7	0.04762	0.03784
P	89	0.67939	0.62720
A	13	0.11207	0.11797
T	79	0.49686	0.56957
L	42	0.22105	0.22938
S	118	0.64835	1.00683
