# Supplementary material for: Context dependent reference states of solvent accessibility derived from native protein structures and assessed by predictability analysis
Source: BMC Struct Biol. 2009 Apr 27;9:25. doi: 10.1186/1472-6807-9-25 (PMC2685369; doi:10.1186/1472-6807-9-25)
Supplement: Additional File 1 — Additional statistics and data sets. Details are provided in Readme file included in the compressed file. [file 1472-6807-9-25-S1.zip › supplementary_material/ASA_dataset/1bylA.asa]

F	62	0.23664	0.30892
M	46	0.23116	0.22989
A	84	0.87500	0.76225
K	62	0.28837	0.30141
L	79	0.44134	0.43146
T	32	0.20382	0.23071
S	9	0.06338	0.07679
A	94	0.81739	0.85299
V	57	0.40714	0.37085
P	44	0.33333	0.31008
V	67	0.46207	0.43591
L	1	0.00538	0.00546
T	15	0.09259	0.10815
A	0	0.00000	0.00000
R	150	0.58824	0.65502
D	104	0.63415	0.72172
V	6	0.03704	0.03904
A	66	0.55932	0.59891
G	23	0.23958	0.29225
A	3	0.02459	0.02722
V	4	0.03077	0.02602
E	119	0.62963	0.68117
F	6	0.03333	0.02990
W	0	0.00000	0.00000
T	10	0.07812	0.07210
D	101	0.57062	0.70090
R	113	0.45020	0.49345
L	0	0.00000	0.00000
G	44	0.53012	0.55909
F	15	0.07042	0.07474
S	75	0.60000	0.63993
R	130	0.54167	0.56769
D	100	0.57803	0.69396
F	63	0.31818	0.31390
V	74	0.52482	0.48146
E	134	0.67337	0.76703
D	148	0.81319	1.02706
D	95	0.55233	0.65926
F	73	0.37824	0.36373
A	0	0.00000	0.00000
G	1	0.01075	0.01271
V	0	0.00000	0.00000
V	29	0.20567	0.18868
R	57	0.25000	0.24891
D	136	0.75138	0.94379
D	167	0.94350	1.15892
V	45	0.32143	0.29278
T	41	0.27517	0.29560
L	0	0.00000	0.00000
F	53	0.24883	0.26408
I	1	0.00602	0.00541
S	38	0.29921	0.32423
A	41	0.35652	0.37205
V	38	0.25676	0.24723
Q	183	0.98387	1.02464
D	93	0.53448	0.64539
Q	63	0.31188	0.35274
V	71	0.48299	0.46194
V	60	0.44118	0.39037
P	0	0.00000	0.00000
D	88	0.49162	0.61069
N	117	0.66477	0.79918
T	23	0.15132	0.16583
L	101	0.58046	0.55161
A	7	0.09333	0.06352
W	82	0.43386	0.34096
V	15	0.13043	0.09759
W	124	0.70056	0.51559
V	21	0.16154	0.13663
R	214	0.82308	0.93450
G	48	0.51613	0.60991
L	4	0.02116	0.02185
D	91	0.50838	0.63151
E	139	0.66507	0.79565
L	17	0.10366	0.09285
Y	53	0.25728	0.24801
A	39	0.35135	0.35390
E	75	0.39683	0.42931
W	3	0.01493	0.01247
S	44	0.36364	0.37543
E	168	0.83582	0.96165
V	56	0.37584	0.36435
V	5	0.03571	0.03253
S	54	0.38849	0.46075
T	80	0.53691	0.57678
N	75	0.43605	0.51230
F	49	0.23223	0.24415
R	206	0.86555	0.89956
D	140	0.83832	0.97155
A	26	0.20635	0.23593
S	128	0.88889	1.09215
G	37	0.46835	0.47014
P	28	0.18792	0.19732
A	0	0.00000	0.00000
M	0	0.00000	0.00000
T	37	0.26241	0.26676
E	155	0.82447	0.88724
I	28	0.15819	0.15135
G	30	0.34091	0.38119
E	146	0.73000	0.83572
Q	79	0.42935	0.44233
P	123	1.00000	0.86681
W	97	0.41991	0.40333
G	17	0.27869	0.21601
R	96	0.35821	0.41921
E	9	0.04737	0.05152
F	0	0.00000	0.00000
A	5	0.05102	0.04537
L	0	0.00000	0.00000
R	53	0.20703	0.23144
D	2	0.01205	0.01388
P	66	0.45833	0.46512
A	14	0.12174	0.12704
G	11	0.11000	0.13977
N	0	0.00000	0.00000
C	27	0.27000	0.19231
V	0	0.00000	0.00000
H	27	0.15000	0.14843
F	5	0.02778	0.02491
V	0	0.00000	0.00000
A	33	0.28448	0.29946
E	146	0.55939	0.83572
