# Supplementary material for: Context dependent reference states of solvent accessibility derived from native protein structures and assessed by predictability analysis
Source: BMC Struct Biol. 2009 Apr 27;9:25. doi: 10.1186/1472-6807-9-25 (PMC2685369; doi:10.1186/1472-6807-9-25)
Supplement: Additional File 1 — Additional statistics and data sets. Details are provided in Readme file included in the compressed file. [file 1472-6807-9-25-S1.zip › supplementary_material/ASA_dataset/1byrA.asa]

E	80	0.32787	0.45793
P	83	0.56849	0.58492
S	61	0.46212	0.52048
V	90	0.60403	0.58556
Q	10	0.05376	0.05599
V	65	0.47445	0.42290
G	0	0.00000	0.00000
Y	20	0.08772	0.09359
S	0	0.00000	0.00000
P	67	0.46207	0.47216
E	144	0.63436	0.82427
G	20	0.21505	0.25413
S	51	0.35172	0.43515
A	0	0.00000	0.00000
R	107	0.42460	0.46725
V	92	0.66187	0.59857
L	7	0.04516	0.03823
V	0	0.00000	0.00000
L	37	0.21264	0.20208
S	45	0.33582	0.38396
A	0	0.00000	0.00000
I	0	0.00000	0.00000
D	83	0.47429	0.57599
S	23	0.16667	0.19625
A	0	0.00000	0.00000
K	155	0.70776	0.75352
T	83	0.55333	0.59841
S	21	0.17213	0.17918
I	0	0.00000	0.00000
R	40	0.18433	0.17467
M	0	0.00000	0.00000
M	0	0.00000	0.00000
A	0	0.00000	0.00000
Y	52	0.21577	0.24333
S	29	0.24576	0.24744
F	0	0.00000	0.00000
T	15	0.09934	0.10815
A	0	0.00000	0.00000
P	78	0.52703	0.54968
D	32	0.18497	0.22207
I	0	0.00000	0.00000
M	3	0.01604	0.01499
K	131	0.64216	0.63685
A	8	0.07921	0.07260
L	0	0.00000	0.00000
V	3	0.02190	0.01952
A	36	0.29752	0.32668
A	0	0.00000	0.00000
K	73	0.33641	0.35489
K	171	0.76682	0.83131
R	120	0.45283	0.52402
G	63	0.67742	0.80051
V	3	0.02000	0.01952
D	65	0.39157	0.45108
V	1	0.00730	0.00651
K	59	0.28780	0.28683
I	0	0.00000	0.00000
V	0	0.00000	0.00000
I	0	0.00000	0.00000
D	2	0.01183	0.01388
E	60	0.28986	0.34345
R	184	0.69962	0.80349
G	25	0.27473	0.31766
N	5	0.02857	0.03415
T	103	0.59884	0.74261
G	37	0.39785	0.47014
R	208	0.79693	0.90830
A	51	0.48571	0.46279
S	8	0.06107	0.06826
I	56	0.31638	0.30270
A	41	0.35652	0.37205
A	6	0.05769	0.05445
M	8	0.04061	0.03998
N	58	0.37179	0.39617
Y	83	0.48538	0.38839
I	0	0.00000	0.00000
A	13	0.11712	0.11797
N	127	0.69780	0.86749
S	39	0.27857	0.33276
G	46	0.50549	0.58450
I	1	0.00595	0.00541
P	22	0.17600	0.15504
L	0	0.00000	0.00000
R	78	0.31076	0.34061
T	14	0.08092	0.10094
D	1	0.00546	0.00694
S	45	0.33088	0.38396
N	104	0.58757	0.71038
F	50	0.26042	0.24913
P	107	0.78676	0.75405
I	69	0.37912	0.37297
Q	3	0.01630	0.01680
H	104	0.62651	0.57174
D	43	0.27044	0.29840
K	13	0.06019	0.06320
V	1	0.00813	0.00651
I	0	0.00000	0.00000
I	2	0.01550	0.01081
V	1	0.00769	0.00651
D	35	0.20710	0.24289
N	78	0.46429	0.53279
V	29	0.20423	0.18868
T	3	0.02069	0.02163
V	2	0.01316	0.01301
E	0	0.00000	0.00000
T	36	0.23684	0.25955
G	20	0.20408	0.25413
S	40	0.28369	0.34130
F	0	0.00000	0.00000
N	23	0.14198	0.15710
F	0	0.00000	0.00000
T	11	0.07971	0.07931
K	94	0.42534	0.45698
A	27	0.21600	0.24501
A	0	0.00000	0.00000
E	1	0.00481	0.00572
T	61	0.43571	0.43980
K	148	0.69159	0.71949
N	87	0.50289	0.59426
S	107	0.81679	0.91297
E	18	0.08411	0.10303
N	73	0.41954	0.49863
A	0	0.00000	0.00000
V	25	0.17606	0.16265
V	0	0.00000	0.00000
I	31	0.34066	0.16757
W	36	0.16438	0.14969
N	74	0.55639	0.50546
M	57	0.39583	0.28486
P	62	0.46970	0.43693
K	135	0.62500	0.65630
L	56	0.30939	0.30584
A	0	0.00000	0.00000
E	79	0.37089	0.45220
S	67	0.56303	0.57167
F	44	0.22917	0.21923
L	22	0.12717	0.12015
E	128	0.60952	0.73268
H	43	0.26380	0.23639
W	0	0.00000	0.00000
Q	74	0.43023	0.41433
D	61	0.34659	0.42332
R	86	0.40758	0.37555
W	17	0.07556	0.07069
N	109	0.65269	0.74454
Q	60	0.30457	0.33595
G	17	0.18681	0.21601
R	214	0.81061	0.93450
D	69	0.40351	0.47883
Y	56	0.27053	0.26205
R	178	0.73554	0.77729
S	98	0.51042	0.83618
