# Supplementary material for: Context dependent reference states of solvent accessibility derived from native protein structures and assessed by predictability analysis
Source: BMC Struct Biol. 2009 Apr 27;9:25. doi: 10.1186/1472-6807-9-25 (PMC2685369; doi:10.1186/1472-6807-9-25)
Supplement: Additional File 1 — Additional statistics and data sets. Details are provided in Readme file included in the compressed file. [file 1472-6807-9-25-S1.zip › supplementary_material/ASA_dataset/1c02A.asa]

S	3	0.01587	0.02560
T	16	0.10667	0.11536
I	11	0.07914	0.05946
P	34	0.25000	0.23961
S	41	0.31061	0.34983
E	90	0.46392	0.51517
I	20	0.12195	0.10811
I	6	0.03550	0.03243
N	20	0.13605	0.13661
W	92	0.45771	0.38254
T	70	0.76087	0.50469
I	7	0.04667	0.03784
L	1	0.00610	0.00546
N	77	0.42778	0.52596
E	79	0.44134	0.45220
I	3	0.01829	0.01622
I	22	0.13836	0.11892
S	64	0.65306	0.54608
M	22	0.11957	0.10995
D	30	0.17751	0.20819
D	144	0.77005	0.99931
D	62	0.33155	0.43026
D	10	0.05464	0.06940
S	95	0.70896	0.81058
D	98	0.54144	0.68008
F	0	0.00000	0.00000
S	1	0.00730	0.00853
K	66	0.28947	0.32086
G	33	0.37079	0.41931
L	24	0.12766	0.13108
I	1	0.00709	0.00541
I	87	0.53704	0.47027
Q	106	0.61988	0.59351
F	6	0.03061	0.02990
I	11	0.07801	0.05946
D	102	0.60000	0.70784
Q	55	0.26570	0.30795
A	0	0.00000	0.00000
Q	96	0.49485	0.53751
T	71	0.50714	0.51190
T	2	0.01418	0.01442
F	10	0.05102	0.04983
A	61	0.55455	0.55354
Q	96	0.47761	0.53751
M	2	0.01333	0.01000
Q	23	0.14375	0.12878
R	151	0.61382	0.65939
Q	9	0.04455	0.05039
L	2	0.01227	0.01092
D	68	0.37363	0.47189
G	43	0.46237	0.54638
E	118	0.58706	0.67544
K	56	0.25571	0.27224
N	60	0.33149	0.40984
L	12	0.06522	0.06554
T	86	0.57718	0.62004
E	78	0.38235	0.44648
L	0	0.00000	0.00000
D	22	0.12088	0.15267
N	86	0.50292	0.58743
L	21	0.12139	0.11469
G	0	0.00000	0.00000
H	60	0.32967	0.32985
F	88	0.56410	0.43847
L	0	0.00000	0.00000
K	0	0.00000	0.00000
G	11	0.12222	0.13977
S	29	0.19595	0.24744
S	0	0.00000	0.00000
A	15	0.12605	0.13612
A	18	0.16071	0.16334
L	13	0.06047	0.07100
G	3	0.03488	0.03812
L	2	0.01081	0.01092
Q	34	0.17000	0.19037
R	2	0.00877	0.00873
I	3	0.01974	0.01622
A	0	0.00000	0.00000
W	17	0.08995	0.07069
V	0	0.00000	0.00000
C	0	0.00000	0.00000
E	9	0.05143	0.05152
R	15	0.06608	0.06550
I	0	0.00000	0.00000
Q	0	0.00000	0.00000
N	2	0.01183	0.01366
L	0	0.00000	0.00000
G	8	0.09877	0.10165
R	87	0.33984	0.37991
K	83	0.41919	0.40350
M	106	0.74648	0.52974
Q	45	0.23810	0.25196
H	118	0.72393	0.64871
F	132	0.74157	0.65770
F	2	0.01081	0.00997
P	15	0.11364	0.10571
N	86	0.50292	0.58743
K	29	0.13426	0.14098
T	103	0.66026	0.74261
E	79	0.38725	0.45220
L	0	0.00000	0.00000
V	8	0.05298	0.05205
N	102	0.61078	0.69672
T	38	0.25000	0.27397
L	2	0.01053	0.01092
S	79	0.58519	0.67406
D	93	0.51381	0.64539
K	93	0.42273	0.45211
S	64	0.48485	0.54608
I	18	0.12162	0.09730
I	37	0.21893	0.20000
N	127	0.66146	0.86749
G	88	0.96703	1.11817
I	50	0.27322	0.27027
N	87	0.67969	0.59426
I	41	0.23563	0.22162
D	84	0.49704	0.58293
E	127	0.59070	0.72696
D	68	0.37363	0.47189
D	59	0.33146	0.40944
E	81	0.38756	0.46365
E	157	0.80513	0.89868
I	66	0.46479	0.35676
K	88	0.44000	0.42781
I	18	0.12587	0.09730
Q	120	0.62500	0.67189
V	110	0.72848	0.71568
D	67	0.38728	0.46495
D	153	0.87429	1.06176
K	158	0.68398	0.76811
D	59	0.34302	0.40944
E	139	0.64352	0.79565
N	33	0.18033	0.22541
S	5	0.04032	0.04266
I	95	0.67376	0.51351
Y	39	0.22414	0.18250
L	1	0.00730	0.00546
I	39	0.25658	0.21081
L	18	0.10465	0.09831
I	2	0.01471	0.01081
A	9	0.08738	0.08167
K	55	0.25114	0.26738
A	0	0.00000	0.00000
L	1	0.00562	0.00546
N	15	0.09259	0.10246
Q	3	0.01500	0.01680
S	0	0.00000	0.00000
R	30	0.10453	0.13100
L	4	0.02548	0.02185
E	2	0.01015	0.01145
F	14	0.07179	0.06976
K	34	0.16038	0.16529
L	0	0.00000	0.00000
A	2	0.01905	0.01815
R	69	0.29362	0.30131
I	47	0.33571	0.25405
E	46	0.23116	0.26331
L	2	0.01087	0.01092
S	16	0.12214	0.13652
K	124	0.59048	0.60282
Y	100	0.46083	0.46795
Y	39	0.19024	0.18250
N	150	0.92025	1.02459
T	65	0.47794	0.46864
N	154	0.87006	1.05191
L	35	0.14286	0.19115
