# Supplementary material for: Context dependent reference states of solvent accessibility derived from native protein structures and assessed by predictability analysis
Source: BMC Struct Biol. 2009 Apr 27;9:25. doi: 10.1186/1472-6807-9-25 (PMC2685369; doi:10.1186/1472-6807-9-25)
Supplement: Additional File 1 — Additional statistics and data sets. Details are provided in Readme file included in the compressed file. [file 1472-6807-9-25-S1.zip › supplementary_material/ASA_dataset/1c1dA.asa]

S	94	0.53409	0.80205
I	71	0.39888	0.38378
D	35	0.20000	0.24289
S	75	0.54348	0.63993
A	6	0.05310	0.05445
L	1	0.00562	0.00546
N	46	0.27219	0.31421
W	59	0.27315	0.24532
D	46	0.27879	0.31922
G	21	0.22581	0.26684
E	101	0.48558	0.57813
M	91	0.50838	0.45477
T	46	0.31081	0.33165
V	34	0.21795	0.22121
T	84	0.56757	0.60562
R	78	0.30116	0.34061
F	110	0.56122	0.54808
D	12	0.07229	0.08328
A	76	0.84444	0.68966
M	133	0.76437	0.66467
T	18	0.11043	0.12978
G	27	0.28125	0.34307
A	0	0.00000	0.00000
H	58	0.35583	0.31886
F	2	0.01111	0.00997
V	1	0.00769	0.00651
I	1	0.00649	0.00541
R	4	0.01633	0.01747
L	6	0.03614	0.03277
D	37	0.20219	0.25677
S	17	0.12319	0.14505
T	44	0.29333	0.31723
Q	145	0.77128	0.81187
L	41	0.21354	0.22392
G	18	0.24658	0.22872
P	46	0.30872	0.32417
A	0	0.00000	0.00000
A	0	0.00000	0.00000
G	0	0.00000	0.00000
G	0	0.00000	0.00000
T	0	0.00000	0.00000
R	14	0.05534	0.06114
A	0	0.00000	0.00000
A	25	0.21368	0.22686
Q	106	0.59218	0.59351
Y	49	0.23113	0.22929
S	110	0.81481	0.93857
N	114	0.67857	0.77869
L	55	0.29730	0.30038
A	8	0.06667	0.07260
D	75	0.45455	0.52047
A	0	0.00000	0.00000
L	5	0.02732	0.02731
T	57	0.34756	0.41096
D	33	0.17647	0.22901
A	0	0.00000	0.00000
G	5	0.05263	0.06353
K	104	0.47273	0.50559
L	0	0.00000	0.00000
A	0	0.00000	0.00000
G	17	0.17708	0.21601
A	6	0.05556	0.05445
M	0	0.00000	0.00000
T	26	0.18310	0.18745
L	27	0.15882	0.14746
K	0	0.00000	0.00000
M	0	0.00000	0.00000
A	9	0.09375	0.08167
V	0	0.00000	0.00000
S	11	0.08088	0.09386
N	69	0.41071	0.47131
L	2	0.01429	0.01092
P	61	0.47287	0.42988
M	9	0.04737	0.04498
G	2	0.02222	0.02541
G	0	0.00000	0.00000
G	0	0.00000	0.00000
K	0	0.00000	0.00000
S	0	0.00000	0.00000
V	0	0.00000	0.00000
I	1	0.00725	0.00541
A	10	0.09259	0.09074
L	12	0.06557	0.06554
P	60	0.42553	0.42283
A	24	0.24242	0.21779
P	51	0.35915	0.35941
R	75	0.31646	0.32751
H	173	0.98857	0.95107
S	54	0.45763	0.46075
I	15	0.08427	0.08108
D	86	0.51497	0.59681
P	111	0.78723	0.78224
S	97	0.71852	0.82765
T	37	0.33036	0.26676
W	15	0.08380	0.06237
A	51	0.55435	0.46279
R	68	0.28936	0.29694
I	0	0.00000	0.00000
L	1	0.00613	0.00546
R	89	0.37712	0.38865
I	0	0.00000	0.00000
H	1	0.00592	0.00550
A	0	0.00000	0.00000
E	52	0.24528	0.29765
N	13	0.07303	0.08880
I	0	0.00000	0.00000
D	69	0.41818	0.47883
K	154	0.70968	0.74866
L	20	0.11111	0.10923
S	80	0.58394	0.68259
G	15	0.16304	0.19060
N	89	0.48901	0.60792
Y	0	0.00000	0.00000
W	54	0.38028	0.22453
T	0	0.00000	0.00000
G	0	0.00000	0.00000
P	18	0.11392	0.12685
D	29	0.16571	0.20125
V	40	0.26144	0.26025
N	80	0.47904	0.54645
T	11	0.08088	0.07931
N	84	0.45902	0.57377
S	26	0.18705	0.22184
A	58	0.49153	0.52632
D	11	0.06832	0.07634
M	0	0.00000	0.00000
D	22	0.13095	0.15267
T	50	0.29240	0.36049
L	1	0.00599	0.00546
N	31	0.17318	0.21175
D	112	0.68293	0.77724
T	61	0.42657	0.43980
T	4	0.02500	0.02884
E	125	0.62189	0.71551
F	22	0.12291	0.10962
V	1	0.00763	0.00651
F	4	0.01869	0.01993
G	0	0.00000	0.00000
R	56	0.21132	0.24454
S	22	0.16794	0.18771
L	111	0.60000	0.60623
E	160	0.75117	0.91586
R	85	0.32319	0.37118
G	48	0.51064	0.60991
G	11	0.11702	0.13977
A	11	0.08661	0.09982
G	8	0.08000	0.10165
S	85	0.57432	0.72526
S	17	0.12409	0.14505
A	11	0.10280	0.09982
F	111	0.59043	0.55306
T	19	0.15447	0.13699
T	11	0.07333	0.07931
A	0	0.00000	0.00000
V	7	0.04217	0.04554
G	0	0.00000	0.00000
V	0	0.00000	0.00000
F	20	0.10152	0.09965
E	40	0.20101	0.22896
A	0	0.00000	0.00000
M	0	0.00000	0.00000
K	73	0.35784	0.35489
A	15	0.12931	0.13612
T	0	0.00000	0.00000
V	1	0.00658	0.00651
A	58	0.61702	0.52632
H	77	0.42778	0.42331
R	96	0.31894	0.41921
G	62	0.66667	0.78780
L	49	0.25128	0.26761
G	44	0.46809	0.55909
S	81	0.62308	0.69113
L	4	0.02198	0.02185
D	114	0.62637	0.79112
G	49	0.55682	0.62262
L	24	0.13408	0.13108
T	38	0.29457	0.27397
V	0	0.00000	0.00000
L	1	0.00645	0.00546
V	0	0.00000	0.00000
Q	34	0.16915	0.19037
G	7	0.07955	0.08895
L	5	0.02564	0.02731
G	34	0.36957	0.43202
A	71	0.58197	0.64428
V	28	0.16867	0.18217
G	1	0.01020	0.01271
G	14	0.14286	0.17789
S	36	0.27692	0.30717
L	0	0.00000	0.00000
A	4	0.03670	0.03630
S	65	0.51587	0.55461
L	27	0.15254	0.14746
A	0	0.00000	0.00000
A	33	0.29730	0.29946
E	166	0.82587	0.95020
A	38	0.32759	0.34483
G	21	0.21875	0.26684
A	7	0.05932	0.06352
Q	114	0.59686	0.63830
L	3	0.01923	0.01638
L	30	0.14563	0.16384
V	0	0.00000	0.00000
A	1	0.00885	0.00907
D	33	0.18333	0.22901
T	111	0.73510	0.80029
D	68	0.36364	0.47189
T	117	0.75484	0.84355
E	151	0.68950	0.86434
R	90	0.37975	0.39301
V	22	0.15493	0.14314
A	62	0.65957	0.56261
H	105	0.52500	0.57724
A	8	0.07547	0.07260
V	70	0.47297	0.45543
A	83	0.79048	0.75318
L	101	0.46977	0.55161
G	54	0.63529	0.68615
H	23	0.12707	0.12644
T	79	0.54861	0.56957
A	50	0.46296	0.45372
V	21	0.14189	0.13663
A	44	0.41905	0.39927
L	94	0.52809	0.51338
E	161	0.75587	0.92158
D	78	0.39196	0.54129
V	5	0.03521	0.03253
L	53	0.30460	0.28946
S	80	0.64516	0.68259
T	26	0.18705	0.18745
P	78	0.60938	0.54968
C	17	0.26562	0.12108
D	45	0.26471	0.31228
V	0	0.00000	0.00000
F	1	0.00524	0.00498
A	0	0.00000	0.00000
P	0	0.00000	0.00000
C	17	0.12409	0.12108
A	39	0.35455	0.35390
M	92	0.48168	0.45977
G	28	0.31111	0.35578
G	35	0.37634	0.44473
V	21	0.14894	0.13663
I	0	0.00000	0.00000
T	40	0.27972	0.28839
T	38	0.23750	0.27397
E	122	0.61929	0.69834
V	23	0.15862	0.14964
A	0	0.00000	0.00000
R	167	0.62082	0.72926
T	100	0.68027	0.72098
L	6	0.03030	0.03277
D	95	0.57927	0.65926
C	12	0.18750	0.08547
S	28	0.24561	0.23891
V	0	0.00000	0.00000
V	0	0.00000	0.00000
A	0	0.00000	0.00000
G	4	0.04167	0.05083
A	12	0.10000	0.10889
A	5	0.04310	0.04537
N	12	0.06630	0.08197
N	31	0.17919	0.21175
V	2	0.01587	0.01301
I	28	0.20290	0.15135
A	29	0.25664	0.26316
D	60	0.35294	0.41638
E	130	0.60185	0.74413
A	43	0.40566	0.39020
A	0	0.00000	0.00000
S	12	0.08633	0.10239
D	74	0.42286	0.51353
I	36	0.22500	0.19459
L	1	0.00667	0.00546
H	74	0.37374	0.40682
A	87	0.95604	0.78947
R	110	0.39711	0.48035
G	35	0.42169	0.44473
I	6	0.03529	0.03243
L	22	0.15493	0.12015
Y	7	0.03398	0.03276
A	1	0.01176	0.00907
P	0	0.00000	0.00000
D	10	0.05952	0.06940
F	4	0.02020	0.01993
V	2	0.01681	0.01301
A	0	0.00000	0.00000
N	3	0.01705	0.02049
A	0	0.00000	0.00000
G	0	0.00000	0.00000
G	0	0.00000	0.00000
A	0	0.00000	0.00000
I	5	0.03378	0.02703
H	17	0.10059	0.09346
L	0	0.00000	0.00000
V	0	0.00000	0.00000
G	0	0.00000	0.00000
R	90	0.33582	0.39301
E	50	0.25000	0.28620
V	70	0.46053	0.45543
L	59	0.31383	0.32223
G	64	0.82051	0.81321
W	47	0.32414	0.19543
S	53	0.43802	0.45222
E	141	0.67143	0.80710
S	84	0.67200	0.71672
V	39	0.29104	0.25374
V	3	0.02344	0.01952
H	93	0.55030	0.51127
E	118	0.62434	0.67544
R	81	0.34177	0.35371
A	0	0.00000	0.00000
V	47	0.31757	0.30579
A	37	0.35238	0.33575
I	3	0.01604	0.01622
G	7	0.08861	0.08895
D	84	0.45405	0.58293
T	13	0.07602	0.09373
L	0	0.00000	0.00000
N	73	0.45062	0.49863
Q	64	0.32487	0.35834
V	0	0.00000	0.00000
F	0	0.00000	0.00000
E	111	0.62360	0.63537
I	9	0.05056	0.04865
S	5	0.03704	0.04266
D	98	0.54144	0.68008
N	117	0.68421	0.79918
D	95	0.53073	0.65926
G	59	0.63441	0.74968
V	47	0.29936	0.30579
T	10	0.07407	0.07210
P	5	0.03311	0.03524
D	27	0.15084	0.18737
E	75	0.34722	0.42931
A	0	0.00000	0.00000
A	0	0.00000	0.00000
R	112	0.41636	0.48908
T	54	0.36735	0.38933
L	6	0.03448	0.03277
A	2	0.01667	0.01815
G	19	0.20430	0.24142
R	95	0.38153	0.41485
R	35	0.14056	0.15284
A	9	0.08257	0.08167
R	161	0.62162	0.70306
E	142	0.70297	0.81282
A	71	0.60169	0.64428
S	112	0.57143	0.95563
