# Supplementary material for: Context dependent reference states of solvent accessibility derived from native protein structures and assessed by predictability analysis
Source: BMC Struct Biol. 2009 Apr 27;9:25. doi: 10.1186/1472-6807-9-25 (PMC2685369; doi:10.1186/1472-6807-9-25)
Supplement: Additional File 1 — Additional statistics and data sets. Details are provided in Readme file included in the compressed file. [file 1472-6807-9-25-S1.zip › supplementary_material/ASA_dataset/1c1kA.asa]

M	43	0.16732	0.21489
I	25	0.21186	0.13514
K	50	0.24631	0.24307
L	22	0.14194	0.12015
R	87	0.38496	0.37991
M	58	0.36250	0.28986
P	10	0.07519	0.07047
A	69	0.60000	0.62613
G	43	0.44792	0.54638
G	16	0.16667	0.20330
E	103	0.48585	0.58958
R	133	0.55649	0.58079
Y	139	0.69500	0.65044
I	35	0.17327	0.18919
D	95	0.52198	0.65926
G	3	0.03158	0.03812
K	58	0.26852	0.28196
S	40	0.30769	0.34130
V	0	0.00000	0.00000
Y	7	0.03256	0.03276
K	72	0.36548	0.35002
L	11	0.08029	0.06008
Y	1	0.00505	0.00468
L	23	0.23000	0.12561
M	5	0.03378	0.02499
I	4	0.03390	0.02162
K	54	0.25714	0.26252
Q	55	0.31609	0.30795
H	4	0.02260	0.02199
M	2	0.01136	0.01000
N	53	0.28804	0.36202
G	57	0.60638	0.72427
K	153	0.70833	0.74380
Y	49	0.21973	0.22929
D	25	0.14368	0.17349
V	1	0.00709	0.00651
I	62	0.50820	0.33514
K	139	0.72396	0.67574
Y	112	0.58031	0.52410
N	108	0.71523	0.73770
M	32	0.22222	0.15992
R	239	1.00000	1.04367
V	31	0.21088	0.20169
S	66	0.51163	0.56314
D	80	0.44444	0.55517
A	56	0.47863	0.50817
A	42	0.40385	0.38113
Y	29	0.12664	0.13570
Q	106	0.63473	0.59351
K	166	0.82178	0.80700
R	36	0.14754	0.15721
R	234	0.88302	1.02183
D	10	0.05714	0.06940
K	63	0.31818	0.30627
Y	142	0.71000	0.66448
F	24	0.22857	0.11958
F	0	0.00000	0.00000
Q	86	0.46486	0.48152
K	127	0.60766	0.61740
L	4	0.02222	0.02185
S	9	0.07143	0.07679
E	109	0.51174	0.62393
K	138	0.68657	0.67088
Y	26	0.12093	0.12167
K	41	0.20812	0.19932
L	9	0.05172	0.04915
K	80	0.35714	0.38892
E	55	0.26829	0.31483
L	0	0.00000	0.00000
A	0	0.00000	0.00000
L	41	0.25949	0.22392
I	0	0.00000	0.00000
F	0	0.00000	0.00000
I	4	0.02410	0.02162
S	6	0.04225	0.05119
N	0	0.00000	0.00000
L	6	0.03125	0.03277
V	0	0.00000	0.00000
A	25	0.24038	0.22686
N	13	0.07345	0.08880
Q	122	0.58937	0.68309
D	117	0.70909	0.81194
A	2	0.01852	0.01815
W	40	0.19802	0.16632
I	154	1.00000	0.83243
G	33	0.41772	0.41931
D	57	0.32203	0.39556
I	0	0.00000	0.00000
S	20	0.14815	0.17065
D	120	0.66667	0.83276
A	4	0.03448	0.03630
D	114	0.69091	0.79112
A	3	0.02778	0.02722
L	39	0.20419	0.21300
V	70	0.50725	0.45543
F	44	0.28571	0.21923
Y	19	0.09314	0.08891
R	131	0.56223	0.57205
E	116	0.61376	0.66400
Y	9	0.03982	0.04212
I	46	0.26136	0.24865
G	28	0.30435	0.35578
R	115	0.48936	0.50218
L	37	0.23418	0.20208
K	158	0.77451	0.76811
Q	110	0.56410	0.61590
I	29	0.16571	0.15676
K	81	0.39706	0.39378
F	145	0.69048	0.72247
K	60	0.28302	0.29169
F	0	0.00000	0.00000
E	41	0.21925	0.23469
E	93	0.43868	0.53234
D	0	0.00000	0.00000
I	0	0.00000	0.00000
R	95	0.39749	0.41485
N	69	0.39205	0.47131
I	0	0.00000	0.00000
Y	25	0.14620	0.11699
Y	122	0.52586	0.57089
F	60	0.28436	0.29895
S	2	0.01460	0.01706
K	123	0.58019	0.59796
K	180	0.84507	0.87506
V	43	0.30070	0.27977
E	168	0.84422	0.96165
V	28	0.19048	0.18217
S	104	0.78788	0.88737
A	37	0.34579	0.33575
F	45	0.21845	0.22422
K	146	0.67593	0.70977
E	75	0.37879	0.42931
I	0	0.00000	0.00000
F	17	0.10828	0.08470
E	80	0.42328	0.45793
Y	21	0.09767	0.09827
N	68	0.36757	0.46448
P	90	0.60403	0.63425
K	188	0.88679	0.91395
V	79	0.56429	0.51399
Q	90	0.45685	0.50392
S	8	0.05634	0.06826
S	5	0.04202	0.04266
Y	88	0.38767	0.41179
I	0	0.00000	0.00000
F	2	0.01242	0.00997
K	83	0.39151	0.40350
L	4	0.02439	0.02185
L	7	0.04023	0.03823
Q	72	0.37895	0.40314
S	78	0.55319	0.66553
N	122	0.61616	0.83333
I	71	0.41040	0.38378
I	1	0.00629	0.00541
S	17	0.14407	0.14505
F	18	0.09000	0.08969
E	11	0.05670	0.06297
T	1	0.00699	0.00721
F	0	0.00000	0.00000
I	1	0.00800	0.00541
L	0	0.00000	0.00000
L	0	0.00000	0.00000
D	9	0.04918	0.06246
S	32	0.25197	0.27304
F	46	0.23958	0.22920
L	54	0.29189	0.29492
N	69	0.39205	0.47131
I	3	0.01734	0.01622
I	0	0.00000	0.00000
D	56	0.33939	0.38862
K	58	0.26977	0.28196
H	4	0.02273	0.02199
D	49	0.31210	0.34004
E	142	0.68599	0.81282
Q	89	0.44724	0.49832
T	13	0.08075	0.09373
D	159	0.89326	1.10340
N	39	0.22807	0.26639
L	118	0.61458	0.64446
V	62	0.65263	0.40338
W	4	0.02410	0.01663
N	71	0.44375	0.48497
N	68	0.36170	0.46448
Y	27	0.12617	0.12635
S	0	0.00000	0.00000
I	53	0.30286	0.28649
K	15	0.07389	0.07292
L	0	0.00000	0.00000
K	60	0.27650	0.29169
A	6	0.05769	0.05445
Y	0	0.00000	0.00000
R	66	0.28085	0.28821
K	101	0.48558	0.49101
I	2	0.01176	0.01081
L	5	0.03049	0.02731
N	88	0.50000	0.60109
I	32	0.18391	0.17297
D	65	0.37143	0.45108
S	45	0.34884	0.38396
Q	111	0.54680	0.62150
K	109	0.54229	0.52990
A	0	0.00000	0.00000
K	80	0.35088	0.38892
N	80	0.47904	0.54645
V	18	0.12950	0.11711
F	22	0.13253	0.10962
I	80	0.57143	0.43243
E	118	0.59000	0.67544
T	7	0.04762	0.05047
V	12	0.08696	0.07807
K	123	0.60294	0.59796
S	69	0.55645	0.58874
C	17	0.24286	0.12108
K	117	0.54930	0.56879
Y	244	0.84429	1.14179
