# Supplementary material for: Context dependent reference states of solvent accessibility derived from native protein structures and assessed by predictability analysis
Source: BMC Struct Biol. 2009 Apr 27;9:25. doi: 10.1186/1472-6807-9-25 (PMC2685369; doi:10.1186/1472-6807-9-25)
Supplement: Additional File 1 — Additional statistics and data sets. Details are provided in Readme file included in the compressed file. [file 1472-6807-9-25-S1.zip › supplementary_material/ASA_dataset/1c1lA.asa]

G	35	0.24138	0.44473
G	84	0.97674	1.06734
L	51	0.27568	0.27854
Q	66	0.33000	0.36954
V	58	0.39456	0.37736
K	58	0.27751	0.28196
N	23	0.14286	0.15710
F	79	0.44134	0.39362
D	87	0.52410	0.60375
F	12	0.06122	0.05979
T	44	0.32836	0.31723
V	62	0.40523	0.40338
G	49	0.57647	0.62262
K	84	0.40580	0.40836
F	95	0.47264	0.47334
L	9	0.05422	0.04915
T	8	0.06202	0.05768
V	1	0.00654	0.00651
G	0	0.00000	0.00000
G	0	0.00000	0.00000
F	95	0.53672	0.47334
I	4	0.03077	0.02162
N	68	0.40476	0.46448
N	125	0.69444	0.85383
S	117	0.90698	0.99829
P	11	0.07534	0.07752
Q	109	0.50230	0.61030
R	73	0.30932	0.31878
F	0	0.00000	0.00000
S	7	0.05147	0.05973
V	3	0.01987	0.01952
N	8	0.04706	0.05464
V	2	0.01227	0.01301
G	1	0.01176	0.01271
E	97	0.46860	0.55524
S	47	0.46078	0.40102
M	136	0.78161	0.67966
N	95	0.54286	0.64891
S	19	0.15966	0.16212
L	6	0.03109	0.03277
S	3	0.02273	0.02560
L	0	0.00000	0.00000
H	13	0.07514	0.07147
L	0	0.00000	0.00000
D	2	0.01198	0.01388
H	0	0.00000	0.00000
R	22	0.08980	0.09607
F	15	0.08571	0.07474
N	95	0.67857	0.64891
Y	77	0.34842	0.36032
G	62	0.74699	0.78780
A	104	0.85246	0.94374
D	25	0.14793	0.17349
Q	99	0.46479	0.55431
N	79	0.43889	0.53962
T	11	0.08088	0.07931
I	0	0.00000	0.00000
V	1	0.00917	0.00651
M	6	0.03529	0.02999
N	3	0.01714	0.02049
S	0	0.00000	0.00000
T	0	0.00000	0.00000
L	95	0.55882	0.51884
K	129	0.60849	0.62713
G	4	0.04444	0.05083
D	126	0.70787	0.87439
N	137	0.69192	0.93579
G	13	0.16049	0.16518
W	92	0.63889	0.38254
E	80	0.43243	0.45793
T	103	0.71528	0.74261
E	79	0.39698	0.45220
Q	81	0.38571	0.45353
R	117	0.41637	0.51092
S	23	0.18699	0.19625
T	115	0.77181	0.82913
N	92	0.53488	0.62842
F	32	0.18497	0.15944
T	54	0.37241	0.38933
L	10	0.05263	0.05461
S	65	0.48507	0.55461
A	50	0.45045	0.45372
G	33	0.35106	0.41931
Q	58	0.31016	0.32475
Y	79	0.40102	0.36968
F	2	0.01093	0.00997
E	53	0.29775	0.30338
I	0	0.00000	0.00000
T	31	0.21986	0.22350
L	1	0.00526	0.00546
S	16	0.14286	0.13652
Y	5	0.02155	0.02340
D	47	0.29012	0.32616
I	69	0.39205	0.37297
N	110	0.67901	0.75137
K	83	0.39151	0.40350
F	0	0.00000	0.00000
Y	72	0.43373	0.33692
I	2	0.00990	0.01081
D	78	0.45614	0.54129
I	2	0.01250	0.01081
L	76	0.42697	0.41507
D	153	0.84066	1.06176
G	25	0.32468	0.31766
P	16	0.10323	0.11276
N	115	0.59278	0.78552
L	27	0.14136	0.14746
E	100	0.50761	0.57241
F	2	0.01099	0.00997
P	46	0.34848	0.32417
N	8	0.04420	0.05464
R	62	0.28440	0.27074
Y	48	0.20779	0.22461
S	74	0.69159	0.63140
K	49	0.22374	0.23821
E	127	0.69780	0.72696
F	93	0.50820	0.46338
L	7	0.05385	0.03823
P	72	0.56250	0.50740
F	59	0.28641	0.29397
L	50	0.21097	0.27307
S	28	0.21212	0.23891
L	37	0.20904	0.20208
A	44	0.36667	0.39927
G	53	0.57609	0.67344
D	42	0.22951	0.29146
A	13	0.11017	0.11797
R	163	0.67635	0.71179
L	64	0.37209	0.34954
T	65	0.45139	0.46864
L	57	0.32022	0.31131
V	56	0.36601	0.36435
K	87	0.42029	0.42295
L	33	0.18644	0.18023
E	146	0.58871	0.83572
