# Supplementary material for: Context dependent reference states of solvent accessibility derived from native protein structures and assessed by predictability analysis
Source: BMC Struct Biol. 2009 Apr 27;9:25. doi: 10.1186/1472-6807-9-25 (PMC2685369; doi:10.1186/1472-6807-9-25)
Supplement: Additional File 1 — Additional statistics and data sets. Details are provided in Readme file included in the compressed file. [file 1472-6807-9-25-S1.zip › supplementary_material/ASA_dataset/1c4qA.asa]

T	80	0.40609	0.57678
P	65	0.43046	0.45807
D	91	0.52299	0.63151
C	22	0.20183	0.15670
V	12	0.13483	0.07807
T	74	0.47436	0.53353
G	20	0.22472	0.25413
K	116	0.52727	0.56393
V	16	0.11189	0.10410
E	106	0.56684	0.60675
Y	26	0.13613	0.12167
T	0	0.00000	0.00000
K	26	0.12935	0.12640
Y	0	0.00000	0.00000
N	20	0.13605	0.13661
D	92	0.50273	0.63845
D	108	0.57754	0.74948
D	68	0.38418	0.47189
T	26	0.19259	0.18745
F	0	0.00000	0.00000
T	11	0.08209	0.07931
V	0	0.00000	0.00000
K	39	0.19118	0.18960
V	0	0.00000	0.00000
G	48	0.49485	0.60991
D	113	0.61081	0.78418
K	40	0.18182	0.19446
E	54	0.26341	0.30910
L	2	0.01111	0.01092
A	20	0.17391	0.18149
T	2	0.01250	0.01442
N	116	0.67442	0.79235
R	49	0.20165	0.21397
A	55	0.46610	0.49909
N	70	0.38889	0.47814
L	0	0.00000	0.00000
Q	8	0.04211	0.04479
S	53	0.41732	0.45222
L	5	0.02688	0.02731
L	0	0.00000	0.00000
L	4	0.02222	0.02185
S	48	0.35821	0.40956
A	0	0.00000	0.00000
Q	21	0.10714	0.11758
I	66	0.45517	0.35676
T	70	0.45752	0.50469
G	34	0.37778	0.43202
M	15	0.07979	0.07496
T	42	0.28378	0.30281
V	0	0.00000	0.00000
T	0	0.00000	0.00000
I	0	0.00000	0.00000
K	42	0.20290	0.20418
T	14	0.09589	0.10094
N	136	0.74725	0.92896
A	31	0.26271	0.28131
C	52	0.41935	0.37037
H	103	0.59884	0.56625
N	102	0.60000	0.69672
G	49	0.50515	0.62262
G	2	0.02041	0.02541
G	40	0.41667	0.50826
F	14	0.06573	0.06976
S	10	0.07519	0.08532
E	21	0.10448	0.12021
V	0	0.00000	0.00000
I	16	0.10458	0.08649
F	0	0.00000	0.00000
R	139	0.52453	0.60699
