# Supplementary material for: Context dependent reference states of solvent accessibility derived from native protein structures and assessed by predictability analysis
Source: BMC Struct Biol. 2009 Apr 27;9:25. doi: 10.1186/1472-6807-9-25 (PMC2685369; doi:10.1186/1472-6807-9-25)
Supplement: Additional File 1 — Additional statistics and data sets. Details are provided in Readme file included in the compressed file. [file 1472-6807-9-25-S1.zip › supplementary_material/ASA_dataset/1c5eA.asa]

S	160	0.85106	1.36519
D	27	0.15789	0.18737
P	66	0.45833	0.46512
A	49	0.42982	0.44465
H	41	0.23034	0.22540
T	72	0.50000	0.51911
A	6	0.05172	0.05445
T	38	0.25503	0.27397
A	7	0.07368	0.06352
P	17	0.11333	0.11980
G	9	0.09375	0.11436
G	30	0.34884	0.38119
L	18	0.09326	0.09831
S	113	0.84328	0.96416
A	55	0.47009	0.49909
K	174	0.79452	0.84589
A	10	0.10753	0.09074
P	71	0.51449	0.50035
A	35	0.33654	0.31760
M	37	0.21264	0.18491
T	19	0.13475	0.13699
P	1	0.00725	0.00705
L	0	0.00000	0.00000
M	29	0.18012	0.14493
L	19	0.12418	0.10377
D	57	0.35849	0.39556
T	113	0.68902	0.81471
S	93	0.65035	0.79352
S	42	0.30435	0.35836
R	36	0.14343	0.15721
K	82	0.41624	0.39864
L	0	0.00000	0.00000
V	17	0.12409	0.11061
A	44	0.49438	0.39927
W	12	0.04633	0.04990
D	55	0.33333	0.38168
G	9	0.09783	0.11436
T	90	0.59603	0.64888
T	67	0.44371	0.48306
D	77	0.41622	0.53435
G	49	0.51042	0.62262
A	24	0.20000	0.21779
A	3	0.02655	0.02722
V	18	0.10843	0.11711
G	0	0.00000	0.00000
I	0	0.00000	0.00000
L	0	0.00000	0.00000
A	17	0.15455	0.15426
V	85	0.57432	0.55303
A	70	0.57851	0.63521
A	13	0.10833	0.11797
D	35	0.20710	0.24289
Q	107	0.55729	0.59910
T	101	0.66887	0.72819
S	30	0.21429	0.25597
T	115	0.72327	0.82913
T	75	0.49020	0.54074
L	2	0.01117	0.01092
T	46	0.33577	0.33165
F	9	0.04545	0.04484
Y	62	0.28182	0.29013
K	8	0.03636	0.03889
S	7	0.05147	0.05973
G	1	0.01099	0.01271
T	59	0.39597	0.42538
F	21	0.13548	0.10463
R	121	0.51489	0.52838
Y	46	0.24084	0.21526
E	114	0.60963	0.65255
D	68	0.34171	0.47189
V	5	0.03521	0.03253
L	89	0.58170	0.48607
W	39	0.19403	0.16216
P	34	0.31193	0.23961
E	194	0.92823	1.11048
A	55	0.51887	0.49909
A	7	0.05932	0.06352
S	110	0.79137	0.93857
D	70	0.37838	0.48577
E	97	0.46860	0.55524
T	29	0.20714	0.20908
K	71	0.32870	0.34516
K	26	0.11659	0.12640
R	55	0.23913	0.24017
T	3	0.01899	0.02163
A	8	0.07843	0.07260
F	2	0.00990	0.00997
A	28	0.24779	0.25408
G	17	0.17708	0.21601
T	14	0.08696	0.10094
A	9	0.08654	0.08167
I	3	0.01695	0.01622
S	8	0.06897	0.06826
I	2	0.01258	0.01081
V	86	0.42786	0.55953
