# Supplementary material for: Context dependent reference states of solvent accessibility derived from native protein structures and assessed by predictability analysis
Source: BMC Struct Biol. 2009 Apr 27;9:25. doi: 10.1186/1472-6807-9-25 (PMC2685369; doi:10.1186/1472-6807-9-25)
Supplement: Additional File 1 — Additional statistics and data sets. Details are provided in Readme file included in the compressed file. [file 1472-6807-9-25-S1.zip › supplementary_material/ASA_dataset/1c75A.asa]

V	125	0.60386	0.81327
D	103	0.59538	0.71478
A	12	0.10619	0.10889
E	108	0.53731	0.61820
A	29	0.26126	0.26316
V	9	0.06338	0.05856
V	0	0.00000	0.00000
Q	74	0.40884	0.41433
Q	170	0.85859	0.95185
K	60	0.30928	0.29169
C	10	0.13158	0.07123
I	74	0.51748	0.40000
S	94	0.81739	0.80205
C	52	0.46847	0.37037
H	21	0.12575	0.11545
G	8	0.08421	0.10165
G	37	0.38542	0.47014
D	98	0.53846	0.68008
L	7	0.04142	0.03823
T	87	0.56863	0.62725
G	26	0.27083	0.33037
A	64	0.55652	0.58076
S	104	0.73239	0.88737
A	26	0.27368	0.23593
P	100	0.72464	0.70472
A	47	0.43519	0.42650
I	33	0.19186	0.17838
D	44	0.26667	0.30534
K	101	0.44690	0.49101
A	2	0.01786	0.01815
G	11	0.11458	0.13977
A	55	0.47826	0.49909
N	128	0.75740	0.87432
Y	81	0.37850	0.37904
S	59	0.49580	0.50341
E	89	0.42381	0.50944
E	121	0.59606	0.69262
E	87	0.44615	0.49800
I	6	0.03636	0.03243
L	23	0.12921	0.12561
D	59	0.33523	0.40944
I	22	0.14013	0.11892
I	9	0.05143	0.04865
L	61	0.37195	0.33315
N	112	0.61538	0.76503
G	10	0.10309	0.12706
Q	103	0.44978	0.57671
G	85	0.89474	1.08005
G	86	1.00000	1.09276
M	39	0.26712	0.19490
P	74	0.52857	0.52149
G	38	0.39583	0.48285
G	37	0.39362	0.47014
I	75	0.44118	0.40541
A	1	0.00971	0.00907
K	150	0.67568	0.72922
G	38	0.40426	0.48285
A	63	0.50000	0.57169
E	67	0.33333	0.38351
A	0	0.00000	0.00000
E	97	0.48259	0.55524
A	25	0.22523	0.22686
V	1	0.00676	0.00651
A	0	0.00000	0.00000
A	36	0.35644	0.32668
W	71	0.28862	0.29522
L	2	0.01258	0.01092
A	9	0.07826	0.08167
E	137	0.67157	0.78420
K	71	0.33810	0.34516
K	160	0.56537	0.77783
