# Supplementary material for: Context dependent reference states of solvent accessibility derived from native protein structures and assessed by predictability analysis
Source: BMC Struct Biol. 2009 Apr 27;9:25. doi: 10.1186/1472-6807-9-25 (PMC2685369; doi:10.1186/1472-6807-9-25)
Supplement: Additional File 1 — Additional statistics and data sets. Details are provided in Readme file included in the compressed file. [file 1472-6807-9-25-S1.zip › supplementary_material/ASA_dataset/1c7kA.asa]

T	21	0.10553	0.15141
V	49	0.31410	0.31880
T	79	0.54483	0.56957
V	5	0.03205	0.03253
T	31	0.22628	0.22350
Y	21	0.09130	0.09827
D	43	0.27215	0.29840
P	23	0.16312	0.16209
S	72	0.52555	0.61433
N	79	0.44382	0.53962
A	0	0.00000	0.00000
P	90	0.64748	0.63425
S	81	0.65323	0.69113
F	17	0.08333	0.08470
Q	84	0.48276	0.47032
Q	133	0.66834	0.74468
E	49	0.25789	0.28048
I	1	0.00543	0.00541
A	42	0.37838	0.38113
N	52	0.29545	0.35519
A	0	0.00000	0.00000
A	3	0.02564	0.02722
Q	128	0.65306	0.71669
I	16	0.13223	0.08649
W	1	0.00457	0.00416
N	22	0.13497	0.15027
S	72	0.51429	0.61433
S	14	0.11024	0.11945
V	11	0.07097	0.07157
R	153	0.64017	0.66812
N	29	0.17576	0.19809
V	2	0.01429	0.01301
Q	40	0.21505	0.22396
L	4	0.02247	0.02185
R	127	0.52263	0.55459
A	61	0.50833	0.55354
G	37	0.38542	0.47014
G	65	0.69149	0.82592
N	167	0.89305	1.14071
A	37	0.30328	0.33575
D	54	0.32727	0.37474
F	1	0.00495	0.00498
S	20	0.19231	0.17065
Y	0	0.00000	0.00000
Y	92	0.49730	0.43051
E	31	0.14352	0.17745
G	13	0.14130	0.16518
N	118	0.63784	0.80601
D	24	0.13793	0.16655
S	129	0.96992	1.10068
R	201	0.78516	0.87773
G	4	0.04255	0.05083
S	11	0.08271	0.09386
Y	73	0.36500	0.34160
A	26	0.27660	0.23593
Q	110	0.56701	0.61590
T	46	0.28571	0.33165
D	98	0.52973	0.68008
G	20	0.21978	0.25413
H	67	0.32212	0.36833
G	3	0.03488	0.03812
R	151	0.55109	0.65939
G	31	0.34444	0.39390
Y	80	0.34632	0.37436
I	0	0.00000	0.00000
F	29	0.18239	0.14449
L	0	0.00000	0.00000
D	5	0.03049	0.03470
Y	74	0.36098	0.34628
Q	97	0.55747	0.54311
Q	40	0.21390	0.22396
N	13	0.07514	0.08880
Q	135	0.68182	0.75588
Q	109	0.57672	0.61030
Y	80	0.37209	0.37436
D	53	0.32515	0.36780
S	13	0.09420	0.11092
T	18	0.11921	0.12978
R	9	0.03488	0.03930
V	13	0.08966	0.08458
T	0	0.00000	0.00000
A	0	0.00000	0.00000
H	7	0.03627	0.03848
E	16	0.08421	0.09159
T	0	0.00000	0.00000
G	0	0.00000	0.00000
H	22	0.11765	0.12095
V	0	0.00000	0.00000
L	1	0.00532	0.00546
G	27	0.31395	0.34307
L	5	0.02941	0.02731
P	81	0.57042	0.57082
D	66	0.37500	0.45802
H	71	0.45223	0.39032
Y	144	0.74227	0.67384
Q	154	0.76238	0.86226
G	8	0.11594	0.10165
P	71	0.49650	0.50035
C	45	0.38136	0.32051
S	72	0.67290	0.61433
E	35	0.17241	0.20034
L	0	0.00000	0.00000
M	1	0.00549	0.00500
S	0	0.00000	0.00000
G	9	0.09091	0.11436
G	28	0.28571	0.35578
G	50	0.60241	0.63532
P	41	0.26623	0.28894
G	15	0.19481	0.19060
P	74	0.47436	0.52149
S	110	0.81481	0.93857
C	7	0.06250	0.04986
T	80	0.64000	0.57678
N	38	0.22754	0.25956
P	19	0.16239	0.13390
Y	119	0.55869	0.55686
P	1	0.00769	0.00705
N	33	0.16256	0.22541
A	64	0.52893	0.58076
Q	120	0.56338	0.67189
E	1	0.00500	0.00572
R	84	0.34711	0.36681
S	78	0.62400	0.66553
R	104	0.40467	0.45415
V	0	0.00000	0.00000
N	19	0.11585	0.12978
A	68	0.61261	0.61706
L	85	0.46703	0.46423
W	9	0.03947	0.03742
A	54	0.65060	0.49002
N	158	0.82723	1.07923
G	50	0.34247	0.63532
