# Supplementary material for: Context dependent reference states of solvent accessibility derived from native protein structures and assessed by predictability analysis
Source: BMC Struct Biol. 2009 Apr 27;9:25. doi: 10.1186/1472-6807-9-25 (PMC2685369; doi:10.1186/1472-6807-9-25)
Supplement: Additional File 1 — Additional statistics and data sets. Details are provided in Readme file included in the compressed file. [file 1472-6807-9-25-S1.zip › supplementary_material/ASA_dataset/1c7nA.asa]

M	13	0.05058	0.06497
I	56	0.33735	0.30270
Y	55	0.28646	0.25737
D	68	0.41463	0.47189
F	23	0.11735	0.11460
T	7	0.05691	0.05047
T	78	0.49057	0.56236
K	82	0.36771	0.39864
I	20	0.14286	0.10811
S	77	0.63115	0.65700
R	6	0.02390	0.02620
K	78	0.34667	0.37919
N	122	0.67403	0.83333
L	67	0.38728	0.36592
G	2	0.02128	0.02541
S	2	0.01538	0.01706
L	53	0.28342	0.28946
K	0	0.00000	0.00000
W	3	0.01435	0.01247
D	56	0.33939	0.38862
L	69	0.42073	0.37684
M	1	0.00699	0.00500
Y	42	0.21990	0.19654
S	93	0.67883	0.79352
Q	74	0.36634	0.41433
N	5	0.03125	0.03415
P	88	0.67176	0.62016
E	152	0.74146	0.87006
V	10	0.06173	0.06506
G	16	0.19048	0.20330
N	134	0.67677	0.91530
E	96	0.50262	0.54951
V	0	0.00000	0.00000
V	6	0.04412	0.03904
P	0	0.00000	0.00000
L	2	0.01105	0.01092
S	6	0.04580	0.05119
V	23	0.15862	0.14964
A	8	0.07080	0.07260
D	1	0.00621	0.00694
M	0	0.00000	0.00000
E	4	0.02260	0.02290
F	3	0.01538	0.01495
K	81	0.36652	0.39378
N	6	0.03593	0.04098
P	0	0.00000	0.00000
P	33	0.23404	0.23256
E	19	0.09500	0.10876
L	0	0.00000	0.00000
I	20	0.12987	0.10811
E	111	0.54146	0.63537
G	12	0.12766	0.15248
L	0	0.00000	0.00000
K	54	0.24885	0.26252
K	135	0.66176	0.65630
Y	22	0.10891	0.10295
L	3	0.01807	0.01638
D	94	0.52514	0.65232
E	105	0.50725	0.60103
T	14	0.09524	0.10094
V	7	0.04930	0.04554
L	0	0.00000	0.00000
G	0	0.00000	0.00000
Y	40	0.16327	0.18718
T	6	0.04082	0.04326
G	5	0.07353	0.06353
P	28	0.19718	0.19732
T	32	0.21477	0.23071
E	105	0.51980	0.60103
E	85	0.41463	0.48655
Y	2	0.00826	0.00936
K	49	0.21304	0.23821
K	111	0.50226	0.53962
T	9	0.06569	0.06489
V	0	0.00000	0.00000
K	60	0.28169	0.29169
K	127	0.59070	0.61740
W	15	0.07772	0.06237
M	0	0.00000	0.00000
K	139	0.61504	0.67574
D	96	0.55491	0.66620
R	99	0.38372	0.43231
H	14	0.07447	0.07697
Q	167	0.91758	0.93505
W	8	0.04233	0.03326
D	104	0.67532	0.72172
I	0	0.00000	0.00000
Q	80	0.40201	0.44793
T	34	0.21118	0.24513
D	91	0.55488	0.63151
W	29	0.15591	0.12058
I	8	0.14545	0.04324
I	20	0.11834	0.10811
N	7	0.04348	0.04781
T	8	0.05195	0.05768
A	58	0.49573	0.52632
G	19	0.20430	0.24142
V	12	0.08054	0.07807
V	41	0.30147	0.26675
P	22	0.17886	0.15504
A	0	0.00000	0.00000
V	3	0.02609	0.01952
F	10	0.05208	0.04983
N	3	0.01911	0.02049
A	0	0.00000	0.00000
V	0	0.00000	0.00000
R	47	0.19421	0.20524
E	31	0.16316	0.17745
F	25	0.14124	0.12456
T	12	0.08696	0.08652
K	118	0.60825	0.57365
P	79	0.54861	0.55673
G	32	0.33333	0.40661
D	7	0.03763	0.04858
G	0	0.00000	0.00000
V	0	0.00000	0.00000
I	0	0.00000	0.00000
I	0	0.00000	0.00000
I	3	0.02273	0.01622
T	0	0.00000	0.00000
P	0	0.00000	0.00000
V	0	0.00000	0.00000
Y	37	0.18227	0.17314
Y	85	0.43814	0.39775
P	13	0.11017	0.09161
F	3	0.01630	0.01495
F	36	0.37500	0.17937
M	82	0.41206	0.40980
A	0	0.00000	0.00000
I	0	0.00000	0.00000
K	129	0.59722	0.62713
N	88	0.50867	0.60109
Q	23	0.11005	0.12878
E	148	0.74000	0.84717
R	23	0.08846	0.10044
K	117	0.56250	0.56879
I	39	0.26174	0.21081
I	34	0.22368	0.18378
E	96	0.48485	0.54951
C	1	0.00758	0.00712
E	58	0.31183	0.33200
L	8	0.04301	0.04369
L	83	0.47429	0.45330
E	61	0.29902	0.34917
K	149	0.66518	0.72436
D	135	0.75843	0.93685
G	25	0.30488	0.31766
Y	88	0.43350	0.41179
Y	7	0.04023	0.03276
T	49	0.33108	0.35328
I	7	0.04023	0.03784
D	28	0.18301	0.19431
F	41	0.23164	0.20429
Q	170	0.91892	0.95185
K	85	0.40670	0.41322
L	1	0.00565	0.00546
E	90	0.44118	0.51517
K	144	0.71642	0.70005
L	33	0.18333	0.18023
S	6	0.04580	0.05119
K	128	0.58182	0.62227
D	59	0.32418	0.40944
K	164	0.75229	0.79728
N	62	0.37126	0.42350
N	6	0.03529	0.04098
K	76	0.33333	0.36947
A	0	0.00000	0.00000
L	1	0.00552	0.00546
L	1	0.00637	0.00546
F	0	0.00000	0.00000
C	4	0.04651	0.02849
S	1	0.01031	0.00853
P	0	0.00000	0.00000
H	1	0.00495	0.00550
N	0	0.00000	0.00000
P	0	0.00000	0.00000
V	13	0.08075	0.08458
G	1	0.01176	0.01271
R	6	0.02439	0.02620
V	5	0.05376	0.03253
W	2	0.00922	0.00832
K	103	0.55376	0.50073
K	118	0.52679	0.57365
D	115	0.66860	0.79806
E	19	0.09091	0.10876
L	0	0.00000	0.00000
Q	70	0.32864	0.39194
K	101	0.48558	0.49101
I	0	0.00000	0.00000
K	18	0.08911	0.08751
D	90	0.51724	0.62457
I	9	0.05488	0.04865
V	0	0.00000	0.00000
L	62	0.36905	0.33861
K	93	0.43056	0.45211
S	16	0.11189	0.13652
D	160	0.91429	1.11034
L	2	0.01220	0.01092
M	22	0.13665	0.10995
L	0	0.00000	0.00000
W	1	0.00424	0.00416
S	0	0.00000	0.00000
D	7	0.03784	0.04858
E	0	0.00000	0.00000
I	10	0.07812	0.05405
H	6	0.03636	0.03299
F	2	0.01176	0.00997
D	11	0.06918	0.07634
L	0	0.00000	0.00000
I	26	0.18310	0.14054
M	3	0.01923	0.01499
P	78	0.55714	0.54968
G	71	0.75532	0.90216
Y	104	0.45022	0.48666
E	149	0.82778	0.85289
H	19	0.10000	0.10445
T	10	0.08475	0.07210
V	1	0.00752	0.00651
F	0	0.00000	0.00000
Q	2	0.01036	0.01120
S	46	0.34586	0.39249
I	43	0.24157	0.23243
D	37	0.21893	0.25677
E	93	0.44928	0.53234
Q	121	0.62694	0.67749
L	0	0.00000	0.00000
A	2	0.01667	0.01815
D	61	0.33516	0.42332
K	44	0.20183	0.21390
T	1	0.00735	0.00721
I	0	0.00000	0.00000
T	0	0.00000	0.00000
F	0	0.00000	0.00000
T	0	0.00000	0.00000
A	0	0.00000	0.00000
P	2	0.01439	0.01409
S	17	0.12057	0.14505
K	9	0.04018	0.04375
T	0	0.00000	0.00000
F	0	0.00000	0.00000
N	1	0.00581	0.00683
I	5	0.03472	0.02703
A	13	0.11404	0.11797
G	0	0.00000	0.00000
M	10	0.04902	0.04998
G	21	0.26923	0.26684
M	6	0.03448	0.02999
S	0	0.00000	0.00000
N	0	0.00000	0.00000
I	0	0.00000	0.00000
I	0	0.00000	0.00000
I	0	0.00000	0.00000
K	40	0.18519	0.19446
N	42	0.25150	0.28689
P	59	0.40136	0.41579
D	121	0.69942	0.83969
I	22	0.13924	0.11892
R	27	0.10588	0.11790
E	128	0.63682	0.73268
R	104	0.40784	0.45415
F	0	0.00000	0.00000
T	31	0.22464	0.22350
K	120	0.54795	0.58337
S	9	0.06977	0.07679
R	25	0.10417	0.10917
D	67	0.40120	0.46495
A	22	0.19820	0.19964
T	4	0.02548	0.02884
S	36	0.25175	0.30717
G	18	0.19780	0.22872
M	47	0.32192	0.23488
P	12	0.09756	0.08457
F	78	0.36620	0.38864
T	26	0.21138	0.18745
T	0	0.00000	0.00000
L	5	0.02674	0.02731
G	1	0.01124	0.01271
Y	10	0.05236	0.04679
K	52	0.25616	0.25280
A	0	0.00000	0.00000
C	0	0.00000	0.00000
E	22	0.14570	0.12593
I	3	0.02174	0.01622
C	0	0.00000	0.00000
Y	18	0.12245	0.08423
K	101	0.51269	0.49101
E	100	0.55866	0.57241
C	0	0.00000	0.00000
G	17	0.20732	0.21601
K	145	0.70048	0.70491
W	2	0.01143	0.00832
L	0	0.00000	0.00000
D	78	0.42857	0.54129
G	18	0.19565	0.22872
C	0	0.00000	0.00000
I	23	0.13295	0.12432
K	139	0.65566	0.67574
V	25	0.20325	0.16265
I	0	0.00000	0.00000
D	22	0.13333	0.15267
K	124	0.56881	0.60282
N	0	0.00000	0.00000
Q	3	0.01613	0.01680
R	125	0.54825	0.54585
I	33	0.20370	0.17838
V	0	0.00000	0.00000
K	71	0.32870	0.34516
D	87	0.53374	0.60375
F	12	0.05970	0.05979
F	2	0.00990	0.00997
E	107	0.54040	0.61248
V	92	0.65714	0.59857
N	61	0.38125	0.41667
H	21	0.14000	0.11545
P	75	0.53571	0.52854
E	78	0.37500	0.44648
I	2	0.01408	0.01081
K	108	0.52683	0.52504
A	6	0.06452	0.05445
P	50	0.36496	0.35236
L	58	0.30851	0.31677
I	7	0.04545	0.03784
E	15	0.07317	0.08586
G	0	0.00000	0.00000
T	0	0.00000	0.00000
Y	1	0.00465	0.00468
L	0	0.00000	0.00000
Q	0	0.00000	0.00000
W	13	0.10078	0.05405
I	0	0.00000	0.00000
D	26	0.16993	0.18043
F	1	0.00452	0.00498
R	97	0.40249	0.42358
A	45	0.42857	0.40835
L	32	0.17778	0.17477
K	187	0.88626	0.90909
M	47	0.26257	0.23488
D	105	0.72414	0.72866
H	52	0.30409	0.28587
K	108	0.56842	0.52504
A	39	0.37500	0.35390
M	2	0.01170	0.01000
E	36	0.18462	0.20607
E	103	0.55676	0.58958
F	14	0.06364	0.06976
M	0	0.00000	0.00000
I	14	0.11864	0.07568
H	78	0.43333	0.42881
K	150	0.78947	0.72922
A	1	0.00917	0.00907
Q	46	0.23469	0.25756
I	0	0.00000	0.00000
F	1	0.00758	0.00498
F	11	0.05820	0.05481
D	13	0.07558	0.09022
E	14	0.06667	0.08014
G	0	0.00000	0.00000
Y	54	0.23377	0.25269
I	53	0.43443	0.28649
F	0	0.00000	0.00000
G	12	0.13187	0.15248
D	134	0.72043	0.92991
G	20	0.20833	0.25413
G	0	0.00000	0.00000
I	59	0.29949	0.31892
G	6	0.07143	0.07624
F	8	0.04301	0.03986
E	0	0.00000	0.00000
R	3	0.01322	0.01310
I	0	0.00000	0.00000
N	1	0.00613	0.00683
L	0	0.00000	0.00000
A	0	0.00000	0.00000
A	0	0.00000	0.00000
P	2	0.01439	0.01409
S	40	0.28169	0.34130
S	60	0.47244	0.51195
V	3	0.01974	0.01952
I	0	0.00000	0.00000
Q	98	0.51852	0.54871
E	70	0.33493	0.40069
S	1	0.00800	0.00853
L	1	0.00541	0.00546
E	74	0.34742	0.42358
R	44	0.17886	0.19214
L	0	0.00000	0.00000
N	6	0.03352	0.04098
K	119	0.52193	0.57851
A	7	0.06931	0.06352
L	9	0.05000	0.04915
K	113	0.50446	0.54934
D	121	0.69540	0.83969
L	80	0.43011	0.43692
K	211	0.80228	1.02577
