# Supplementary material for: Context dependent reference states of solvent accessibility derived from native protein structures and assessed by predictability analysis
Source: BMC Struct Biol. 2009 Apr 27;9:25. doi: 10.1186/1472-6807-9-25 (PMC2685369; doi:10.1186/1472-6807-9-25)
Supplement: Additional File 1 — Additional statistics and data sets. Details are provided in Readme file included in the compressed file. [file 1472-6807-9-25-S1.zip › supplementary_material/ASA_dataset/1c7sA.asa]

D	101	0.45291	0.70090
Q	56	0.28283	0.31355
Q	141	0.77473	0.78947
L	10	0.05848	0.05461
V	0	0.00000	0.00000
D	36	0.20930	0.24983
Q	47	0.25405	0.26316
L	0	0.00000	0.00000
S	16	0.11679	0.13652
Q	123	0.57209	0.68869
L	2	0.01242	0.01092
K	124	0.58216	0.60282
L	0	0.00000	0.00000
N	55	0.30899	0.37568
V	2	0.01316	0.01301
K	94	0.49474	0.45698
M	3	0.01796	0.01499
L	53	0.34641	0.28946
D	27	0.14835	0.18737
N	5	0.02538	0.03415
R	34	0.13992	0.14847
A	0	0.00000	0.00000
G	36	0.37895	0.45743
E	74	0.34259	0.42358
N	100	0.51282	0.68306
G	66	0.77647	0.83863
V	25	0.16667	0.16265
D	98	0.70000	0.68008
C	2	0.01818	0.01425
A	10	0.08772	0.09074
A	57	0.50893	0.51724
L	45	0.20930	0.24577
G	9	0.09783	0.11436
A	0	0.00000	0.00000
D	21	0.13462	0.14573
W	132	0.61111	0.54886
A	25	0.26596	0.22686
S	33	0.23571	0.28157
C	3	0.02632	0.02137
N	0	0.00000	0.00000
R	75	0.33040	0.32751
V	0	0.00000	0.00000
L	11	0.07586	0.06008
F	14	0.08235	0.06976
T	14	0.09655	0.10094
L	0	0.00000	0.00000
S	39	0.27660	0.33276
N	9	0.05114	0.06148
D	144	0.80447	0.99931
G	35	0.36458	0.44473
Q	153	0.71495	0.85666
A	36	0.33028	0.32668
I	1	0.00581	0.00541
D	95	0.52198	0.65926
G	29	0.30526	0.36849
K	127	0.55947	0.61740
D	105	0.62130	0.72866
W	5	0.02212	0.02079
V	20	0.21739	0.13012
I	0	0.00000	0.00000
Y	10	0.05988	0.04679
F	3	0.01807	0.01495
H	3	0.01734	0.01649
S	12	0.09677	0.10239
P	24	0.16552	0.16913
R	44	0.17530	0.19214
Q	18	0.09045	0.10078
T	28	0.19048	0.20187
L	38	0.26027	0.20754
R	87	0.34940	0.37991
V	35	0.22581	0.22772
D	57	0.33728	0.39556
N	33	0.19298	0.22541
D	101	0.57714	0.70090
Q	46	0.25843	0.25756
F	7	0.04459	0.03488
K	103	0.50490	0.50073
I	29	0.17901	0.15676
A	37	0.39785	0.33575
H	64	0.32990	0.35184
L	46	0.28221	0.25123
T	16	0.10458	0.11536
G	0	0.00000	0.00000
D	10	0.05495	0.06940
L	0	0.00000	0.00000
Y	3	0.01562	0.01404
K	55	0.27919	0.26738
L	2	0.01130	0.01092
E	44	0.23158	0.25186
P	16	0.11429	0.11276
T	33	0.19643	0.23792
A	108	0.92308	0.98004
K	140	0.67961	0.68060
F	4	0.02500	0.01993
S	84	0.62687	0.71672
G	3	0.03333	0.03812
F	0	0.00000	0.00000
P	45	0.31915	0.31712
A	55	0.47826	0.49909
G	60	0.63158	0.76239
K	119	0.54338	0.57851
A	56	0.50909	0.50817
V	17	0.13077	0.11061
E	114	0.64045	0.65255
I	1	0.00676	0.00541
P	24	0.18321	0.16913
V	2	0.01389	0.01301
V	0	0.00000	0.00000
A	3	0.02586	0.02722
E	1	0.00541	0.00572
Y	44	0.23784	0.20590
W	33	0.18232	0.13721
Q	4	0.02186	0.02240
L	2	0.01156	0.01092
F	3	0.01622	0.01495
R	10	0.04310	0.04367
N	5	0.02732	0.03415
D	4	0.02353	0.02776
F	11	0.05789	0.05481
L	6	0.04615	0.03277
P	0	0.00000	0.00000
R	27	0.10931	0.11790
W	7	0.03723	0.02911
Y	0	0.00000	0.00000
A	0	0.00000	0.00000
T	18	0.11465	0.12978
S	6	0.04196	0.05119
G	41	0.43617	0.52097
D	155	0.84699	1.07564
A	17	0.13386	0.15426
K	145	0.69712	0.70491
P	34	0.26357	0.23961
K	85	0.39906	0.41322
M	48	0.28743	0.23988
L	0	0.00000	0.00000
A	65	0.54622	0.58984
N	29	0.16763	0.19809
T	0	0.00000	0.00000
D	79	0.42246	0.54823
T	20	0.12903	0.14420
E	49	0.23223	0.28048
N	78	0.46154	0.53279
L	20	0.10309	0.10923
D	116	0.69880	0.80500
Q	88	0.49438	0.49272
F	0	0.00000	0.00000
V	3	0.02521	0.01952
A	16	0.15385	0.14519
P	91	0.67910	0.64130
F	26	0.12207	0.12955
T	92	0.60131	0.66330
G	68	0.70833	0.86404
D	69	0.37500	0.47883
Q	29	0.17683	0.16237
W	29	0.13810	0.12058
K	56	0.25688	0.27224
R	31	0.13478	0.13537
T	29	0.20000	0.20908
K	123	0.53947	0.59796
D	90	0.49180	0.62457
D	5	0.02857	0.03470
K	116	0.53211	0.56393
N	11	0.06587	0.07514
I	112	0.74172	0.60541
L	50	0.32051	0.27307
M	18	0.11180	0.08996
T	54	0.38298	0.38933
P	2	0.01342	0.01409
A	55	0.47009	0.49909
S	27	0.21774	0.23038
R	8	0.03320	0.03493
F	7	0.03704	0.03488
V	105	0.72917	0.68315
S	47	0.34559	0.40102
N	8	0.04494	0.05464
A	53	0.43443	0.48094
D	63	0.38182	0.43720
L	18	0.12500	0.09831
Q	124	0.66667	0.69429
T	92	0.62585	0.66330
L	23	0.14286	0.12561
P	87	0.61702	0.61311
A	75	0.65217	0.68058
G	61	0.63542	0.77510
A	43	0.38053	0.39020
L	23	0.13772	0.12561
R	68	0.26357	0.29694
G	7	0.07527	0.08895
K	49	0.22685	0.23821
I	4	0.02632	0.02162
V	0	0.00000	0.00000
P	0	0.00000	0.00000
T	24	0.17778	0.17304
P	8	0.05797	0.05638
M	81	0.46286	0.40480
Q	133	0.74719	0.74468
V	61	0.41497	0.39688
K	126	0.61765	0.61254
V	33	0.22917	0.21470
H	60	0.35503	0.32985
A	96	1.00000	0.87114
Q	104	0.51485	0.58231
D	51	0.30909	0.35392
A	0	0.00000	0.00000
D	52	0.31515	0.36086
L	1	0.00671	0.00546
R	185	0.79060	0.80786
K	124	0.55357	0.60282
G	0	0.00000	0.00000
V	0	0.00000	0.00000
A	23	0.21905	0.20871
L	33	0.18966	0.18023
D	52	0.30769	0.36086
L	22	0.12429	0.12015
S	100	0.80645	0.85324
T	25	0.17361	0.18025
L	12	0.06742	0.06554
V	86	0.56209	0.55953
K	137	0.66505	0.66602
P	67	0.44667	0.47216
A	4	0.03419	0.03630
A	10	0.08333	0.09074
D	66	0.37500	0.45802
V	18	0.12676	0.11711
V	0	0.00000	0.00000
S	35	0.28226	0.29863
Q	134	0.63810	0.75028
R	24	0.10169	0.10480
F	0	0.00000	0.00000
A	59	0.60204	0.53539
L	77	0.42541	0.42054
L	14	0.07692	0.07646
G	61	0.75309	0.77510
V	4	0.02721	0.02602
P	62	0.46970	0.43693
V	73	0.57031	0.47495
Q	72	0.36000	0.40314
T	134	0.80240	0.96611
N	142	0.78453	0.96995
G	9	0.10227	0.11436
Y	16	0.07960	0.07487
P	51	0.43590	0.35941
I	2	0.01504	0.01081
K	103	0.49758	0.50073
T	1	0.00649	0.00721
D	77	0.45029	0.53435
I	60	0.37037	0.32432
Q	68	0.38418	0.38074
P	64	0.45714	0.45102
G	73	0.75258	0.92757
K	111	0.53623	0.53962
F	12	0.05714	0.05979
K	178	0.80909	0.86534
G	67	0.71277	0.85133
A	76	0.70370	0.68966
M	31	0.17127	0.15492
A	38	0.39583	0.34483
V	51	0.33553	0.33182
S	73	0.52143	0.62287
G	0	0.00000	0.00000
A	0	0.00000	0.00000
Y	0	0.00000	0.00000
E	62	0.34254	0.35489
L	6	0.03550	0.03277
K	96	0.45283	0.46670
I	2	0.00980	0.01081
G	22	0.26506	0.27954
K	88	0.40183	0.42781
K	172	0.78539	0.83617
E	94	0.45854	0.53807
A	2	0.01905	0.01815
Q	69	0.35025	0.38634
V	1	0.00806	0.00651
I	18	0.11392	0.09730
G	0	0.00000	0.00000
F	53	0.27749	0.26408
D	37	0.22424	0.25677
Q	71	0.34300	0.39754
A	7	0.05882	0.06352
G	0	0.00000	0.00000
V	0	0.00000	0.00000
F	0	0.00000	0.00000
Y	2	0.00917	0.00936
G	0	0.00000	0.00000
L	0	0.00000	0.00000
Q	2	0.01053	0.01120
S	0	0.00000	0.00000
I	2	0.01190	0.01081
L	0	0.00000	0.00000
S	3	0.02273	0.02560
L	10	0.05714	0.05461
V	3	0.02143	0.01952
P	24	0.17647	0.16913
S	41	0.29286	0.34983
D	119	0.66854	0.82582
G	43	0.44792	0.54638
S	33	0.22917	0.28157
G	6	0.06452	0.07624
K	65	0.30093	0.31599
I	4	0.02469	0.02162
A	3	0.03297	0.02722
T	5	0.03145	0.03605
L	0	0.00000	0.00000
D	58	0.34118	0.40250
A	9	0.07143	0.08167
S	20	0.14388	0.17065
D	0	0.00000	0.00000
A	0	0.00000	0.00000
P	13	0.09155	0.09161
R	45	0.18672	0.19651
F	4	0.02083	0.01993
P	63	0.64286	0.44397
Y	2	0.00939	0.00936
R	4	0.01455	0.01747
G	0	0.00000	0.00000
I	0	0.00000	0.00000
F	0	0.00000	0.00000
L	0	0.00000	0.00000
D	0	0.00000	0.00000
V	0	0.00000	0.00000
A	0	0.00000	0.00000
R	4	0.01639	0.01747
N	0	0.00000	0.00000
F	29	0.18710	0.14449
H	0	0.00000	0.00000
K	103	0.49519	0.50073
K	57	0.25446	0.27710
D	74	0.43023	0.51353
A	0	0.00000	0.00000
V	0	0.00000	0.00000
L	36	0.22785	0.19661
R	49	0.18774	0.21397
L	2	0.01176	0.01092
L	0	0.00000	0.00000
D	42	0.25301	0.29146
Q	3	0.01463	0.01680
M	2	0.01117	0.01000
A	3	0.02679	0.02722
A	3	0.02885	0.02722
Y	3	0.01734	0.01404
K	0	0.00000	0.00000
L	3	0.01714	0.01638
N	18	0.10056	0.12295
K	29	0.13679	0.14098
F	0	0.00000	0.00000
H	0	0.00000	0.00000
F	0	0.00000	0.00000
H	0	0.00000	0.00000
L	0	0.00000	0.00000
S	2	0.01481	0.01706
D	1	0.00543	0.00694
D	1	0.00562	0.00694
E	3	0.01429	0.01717
G	0	0.00000	0.00000
W	3	0.01370	0.01247
R	0	0.00000	0.00000
I	0	0.00000	0.00000
E	71	0.36224	0.40641
I	2	0.01351	0.01081
P	40	0.27972	0.28189
G	45	0.47872	0.57179
L	0	0.00000	0.00000
P	49	0.33793	0.34531
E	7	0.03500	0.04007
L	0	0.00000	0.00000
T	8	0.05369	0.05768
E	97	0.49239	0.55524
V	8	0.04938	0.05205
G	0	0.00000	0.00000
G	1	0.01087	0.01271
Q	51	0.25628	0.28555
R	3	0.01435	0.01310
C	15	0.15625	0.10684
H	41	0.24405	0.22540
D	26	0.15758	0.18043
L	108	0.61017	0.58984
S	82	0.65079	0.69966
E	23	0.11005	0.13165
T	86	0.58108	0.62004
T	71	0.52206	0.51190
C	1	0.00877	0.00712
L	2	0.01481	0.01092
L	16	0.10323	0.08738
P	2	0.01550	0.01409
Q	5	0.02463	0.02800
Y	7	0.02954	0.03276
G	0	0.00000	0.00000
Q	32	0.13974	0.17917
G	5	0.07246	0.06353
P	6	0.03797	0.04228
D	115	0.65714	0.79806
V	92	0.70769	0.59857
Y	40	0.16598	0.18718
G	31	0.33333	0.39390
G	20	0.20833	0.25413
F	76	0.38000	0.37867
F	1	0.00483	0.00498
S	31	0.24800	0.26451
R	54	0.18430	0.23581
Q	104	0.47926	0.58231
D	45	0.26786	0.31228
Y	0	0.00000	0.00000
I	8	0.03960	0.04324
D	46	0.26901	0.31922
I	0	0.00000	0.00000
I	0	0.00000	0.00000
K	111	0.57812	0.53962
Y	57	0.25676	0.26673
A	0	0.00000	0.00000
Q	85	0.41667	0.47592
A	9	0.08182	0.08167
R	26	0.10700	0.11354
Q	36	0.19565	0.20157
I	1	0.00662	0.00541
E	24	0.12500	0.13738
V	1	0.00833	0.00651
I	1	0.00787	0.00541
P	0	0.00000	0.00000
E	0	0.00000	0.00000
I	1	0.00592	0.00541
D	4	0.02667	0.02776
M	4	0.02273	0.01999
P	3	0.02256	0.02114
A	3	0.02632	0.02722
H	8	0.04000	0.04398
A	3	0.03297	0.02722
R	13	0.04643	0.05677
A	0	0.00000	0.00000
A	3	0.02655	0.02722
V	1	0.00704	0.00651
V	6	0.04286	0.03904
S	0	0.00000	0.00000
M	2	0.01026	0.01000
E	23	0.11500	0.13165
A	12	0.11765	0.10889
R	27	0.10465	0.11790
Y	22	0.10628	0.10295
K	123	0.53478	0.59796
K	112	0.54106	0.54448
L	20	0.13605	0.10923
H	89	0.44949	0.48928
A	85	0.83333	0.77132
A	64	0.52459	0.58076
G	58	0.61053	0.73698
K	98	0.44954	0.47642
E	52	0.25871	0.29765
Q	150	0.73529	0.83987
E	92	0.43602	0.52662
A	2	0.01709	0.01815
N	57	0.32759	0.38934
E	75	0.39474	0.42931
F	17	0.09341	0.08470
R	9	0.03586	0.03930
L	1	0.00541	0.00546
V	31	0.19745	0.20169
D	10	0.05814	0.06940
Q	120	0.62500	0.67189
T	51	0.31677	0.36770
D	19	0.10160	0.13185
T	93	0.56707	0.67051
S	0	0.00000	0.00000
N	45	0.24862	0.30738
T	1	0.00654	0.00721
T	13	0.08125	0.09373
S	5	0.03906	0.04266
V	65	0.43624	0.42290
Q	38	0.19289	0.21277
F	16	0.12403	0.07972
F	2	0.01136	0.00997
N	58	0.34118	0.39617
R	101	0.41224	0.44105
Q	64	0.30476	0.35834
S	0	0.00000	0.00000
Y	8	0.03361	0.03744
L	1	0.00641	0.00546
N	2	0.01299	0.01366
P	1	0.00885	0.00705
C	11	0.08730	0.07835
L	20	0.13699	0.10923
D	122	0.66667	0.84663
S	11	0.07857	0.09386
S	0	0.00000	0.00000
Q	42	0.20000	0.23516
R	108	0.45763	0.47162
F	0	0.00000	0.00000
V	2	0.01370	0.01301
D	63	0.38182	0.43720
K	51	0.23611	0.24793
V	2	0.01626	0.01301
I	0	0.00000	0.00000
G	22	0.25000	0.27954
E	43	0.22396	0.24614
I	0	0.00000	0.00000
A	7	0.06667	0.06352
Q	79	0.39303	0.44233
M	0	0.00000	0.00000
H	0	0.00000	0.00000
K	111	0.54950	0.53962
E	100	0.48780	0.57241
A	10	0.08621	0.09074
G	50	0.53191	0.63532
Q	9	0.04688	0.05039
P	63	0.43448	0.44397
I	14	0.10526	0.07568
K	119	0.57488	0.57851
T	3	0.02308	0.02163
W	2	0.01190	0.00832
H	0	0.00000	0.00000
F	0	0.00000	0.00000
G	0	0.00000	0.00000
G	1	0.01064	0.01271
A	12	0.09524	0.10889
E	38	0.18905	0.21752
A	7	0.06364	0.06352
K	74	0.32456	0.35975
N	7	0.04192	0.04781
I	35	0.22581	0.18919
R	33	0.13469	0.14410
L	75	0.40107	0.40961
G	33	0.35870	0.41931
A	65	0.51181	0.58984
G	2	0.02198	0.02541
Y	8	0.03265	0.03744
T	7	0.04605	0.05047
D	37	0.20904	0.25677
K	124	0.54867	0.60282
A	62	0.57407	0.56261
K	174	0.83654	0.84589
P	69	0.48252	0.48626
E	94	0.47716	0.53807
P	125	0.87413	0.88090
G	41	0.42268	0.52097
K	39	0.17257	0.18960
G	0	0.00000	0.00000
I	46	0.25275	0.24865
I	30	0.20833	0.16216
D	66	0.38824	0.45802
Q	49	0.25128	0.27436
S	99	0.70213	0.84471
N	78	0.44318	0.53279
E	30	0.13825	0.17172
D	32	0.17778	0.22207
K	99	0.50769	0.48128
P	9	0.06667	0.06342
W	9	0.03704	0.03742
A	25	0.25253	0.22686
K	95	0.44393	0.46184
S	0	0.00000	0.00000
Q	103	0.50990	0.57671
V	49	0.40164	0.31880
C	0	0.00000	0.00000
Q	81	0.50625	0.45353
T	87	0.56494	0.62725
M	7	0.05344	0.03498
I	35	0.29661	0.18919
K	183	0.89268	0.88965
E	138	0.65403	0.78993
G	64	0.69565	0.81321
K	106	0.48182	0.51531
V	10	0.06944	0.06506
A	77	0.68142	0.69873
D	66	0.40994	0.45802
M	32	0.18713	0.15992
E	77	0.42541	0.44076
H	71	0.37566	0.39032
L	0	0.00000	0.00000
P	19	0.13014	0.13390
S	5	0.03817	0.04266
Y	18	0.08654	0.08423
F	1	0.00552	0.00498
G	0	0.00000	0.00000
Q	66	0.33333	0.36954
E	21	0.11053	0.12021
V	0	0.00000	0.00000
S	1	0.00769	0.00853
K	109	0.49772	0.52990
L	23	0.12707	0.12561
V	0	0.00000	0.00000
K	91	0.43541	0.44239
A	79	0.78218	0.71688
H	46	0.23350	0.25289
G	66	0.75862	0.83863
I	4	0.02247	0.02162
D	60	0.38710	0.41638
R	8	0.03320	0.03493
M	0	0.00000	0.00000
Q	0	0.00000	0.00000
A	0	0.00000	0.00000
W	4	0.01653	0.01663
Q	11	0.06395	0.06159
D	36	0.20225	0.24983
G	5	0.05682	0.06353
L	1	0.00592	0.00546
K	87	0.38839	0.42295
D	64	0.37209	0.44414
A	14	0.12389	0.12704
E	120	0.56338	0.68689
S	6	0.04444	0.05119
S	32	0.23022	0.27304
K	183	0.82805	0.88965
A	30	0.27778	0.27223
F	15	0.07426	0.07474
A	45	0.42453	0.40835
T	5	0.03185	0.03605
S	83	0.63359	0.70819
R	87	0.33852	0.37991
V	2	0.01299	0.01301
G	0	0.00000	0.00000
V	0	0.00000	0.00000
N	0	0.00000	0.00000
F	0	0.00000	0.00000
W	44	0.19731	0.18295
D	50	0.32895	0.34698
T	5	0.02924	0.03605
L	0	0.00000	0.00000
Y	34	0.19429	0.15910
W	143	0.67773	0.59459
G	21	0.26582	0.26684
G	0	0.00000	0.00000
F	29	0.15183	0.14449
D	47	0.26857	0.32616
S	28	0.21212	0.23891
V	2	0.01325	0.01301
N	1	0.00549	0.00683
D	69	0.43396	0.47883
W	32	0.14815	0.13306
A	15	0.18072	0.13612
N	69	0.39429	0.47131
K	89	0.41981	0.43267
G	40	0.47059	0.50826
Y	11	0.04762	0.05147
E	40	0.20725	0.22896
V	1	0.00671	0.00651
V	0	0.00000	0.00000
V	0	0.00000	0.00000
S	0	0.00000	0.00000
N	0	0.00000	0.00000
P	1	0.00680	0.00705
D	2	0.01143	0.01388
Y	4	0.01778	0.01872
V	2	0.01613	0.01301
Y	7	0.05932	0.03276
M	1	0.00699	0.00500
D	4	0.02516	0.02776
F	0	0.00000	0.00000
P	0	0.00000	0.00000
Y	0	0.00000	0.00000
E	14	0.07254	0.08014
V	6	0.04286	0.03904
N	10	0.06494	0.06831
P	14	0.09524	0.09866
D	81	0.45251	0.56211
E	2	0.00966	0.01145
R	42	0.15970	0.18341
G	0	0.00000	0.00000
Y	39	0.19212	0.18250
Y	12	0.09160	0.05615
W	106	0.50237	0.44075
G	0	0.00000	0.00000
T	2	0.01299	0.01442
R	2	0.00772	0.00873
F	51	0.31098	0.25411
S	0	0.00000	0.00000
D	28	0.15135	0.19431
E	3	0.01449	0.01717
R	54	0.20769	0.23581
K	18	0.08571	0.08751
V	3	0.02206	0.01952
F	0	0.00000	0.00000
S	14	0.11765	0.11945
F	1	0.00474	0.00498
A	0	0.00000	0.00000
P	0	0.00000	0.00000
D	46	0.25698	0.31922
N	2	0.01235	0.01366
M	4	0.02778	0.01999
P	3	0.02273	0.02114
Q	0	0.00000	0.00000
N	0	0.00000	0.00000
A	1	0.00870	0.00907
E	30	0.14423	0.17172
T	31	0.21088	0.22350
S	17	0.13281	0.14505
V	49	0.30625	0.31880
D	27	0.15169	0.18737
R	60	0.23904	0.26201
D	19	0.10000	0.13185
G	16	0.17391	0.20330
N	64	0.37870	0.43716
H	120	0.68571	0.65970
F	18	0.10286	0.08969
N	74	0.47134	0.50546
A	2	0.01739	0.01815
K	88	0.41121	0.42781
S	2	0.01399	0.01706
D	105	0.58011	0.72866
K	56	0.28718	0.27224
P	90	0.66667	0.63425
W	32	0.13974	0.13306
P	93	0.76230	0.65539
G	21	0.21429	0.26684
A	15	0.13514	0.13612
Y	53	0.21721	0.24801
G	0	0.00000	0.00000
L	1	0.00518	0.00546
S	0	0.00000	0.00000
A	0	0.00000	0.00000
Q	0	0.00000	0.00000
L	0	0.00000	0.00000
W	26	0.11017	0.10811
S	0	0.00000	0.00000
E	11	0.05263	0.06297
T	2	0.01439	0.01442
Q	2	0.00952	0.01120
R	7	0.02811	0.03057
T	45	0.26012	0.32444
D	6	0.03529	0.04164
P	70	0.49296	0.49331
Q	16	0.07960	0.08959
M	1	0.00633	0.00500
E	5	0.02577	0.02862
Y	53	0.22176	0.24801
M	0	0.00000	0.00000
I	0	0.00000	0.00000
F	4	0.03419	0.01993
P	0	0.00000	0.00000
R	1	0.00402	0.00437
A	3	0.02857	0.02722
L	1	0.00532	0.00546
S	0	0.00000	0.00000
V	1	0.00690	0.00651
A	1	0.00862	0.00907
E	0	0.00000	0.00000
R	1	0.00413	0.00437
S	0	0.00000	0.00000
W	2	0.01010	0.00832
H	28	0.21538	0.15393
R	106	0.43089	0.46288
A	0	0.00000	0.00000
G	77	0.91667	0.97840
W	5	0.03472	0.02079
E	4	0.02299	0.02290
Q	41	0.20707	0.22956
D	110	0.65476	0.76336
Y	43	0.20773	0.20122
R	106	0.43265	0.46288
A	59	0.49167	0.53539
G	38	0.40860	0.48285
R	59	0.22015	0.25764
E	74	0.39153	0.42358
Y	1	0.00413	0.00468
K	57	0.26636	0.27710
G	10	0.10204	0.12706
G	58	0.60417	0.73698
E	116	0.54206	0.66400
T	27	0.20301	0.19466
H	163	0.86243	0.89610
F	81	0.45000	0.40359
V	7	0.04795	0.04554
D	85	0.51205	0.58987
T	69	0.48252	0.49748
Q	163	0.78365	0.91265
A	30	0.26087	0.27223
L	13	0.07303	0.07100
E	63	0.30882	0.36062
K	135	0.60268	0.65630
D	21	0.12426	0.14573
W	4	0.01681	0.01663
L	18	0.14173	0.09831
R	70	0.30973	0.30568
F	4	0.02235	0.01993
A	0	0.00000	0.00000
N	1	0.00571	0.00683
I	8	0.05298	0.04324
L	0	0.00000	0.00000
G	4	0.04545	0.05083
Q	65	0.32663	0.36394
R	24	0.10619	0.10480
E	1	0.00478	0.00572
L	0	0.00000	0.00000
A	6	0.05128	0.05445
K	3	0.01395	0.01458
L	0	0.00000	0.00000
D	19	0.10734	0.13185
K	90	0.43902	0.43753
G	17	0.17347	0.21601
G	47	0.50538	0.59720
V	6	0.03947	0.03904
A	23	0.19167	0.20871
Y	0	0.00000	0.00000
R	6	0.02597	0.02620
L	9	0.05172	0.04915
P	3	0.02098	0.02114
V	0	0.00000	0.00000
P	0	0.00000	0.00000
G	0	0.00000	0.00000
A	0	0.00000	0.00000
R	115	0.45635	0.50218
V	71	0.50000	0.46194
A	59	0.50000	0.53539
G	87	0.90625	1.10546
G	37	0.38947	0.47014
K	106	0.48182	0.51531
L	0	0.00000	0.00000
E	63	0.31500	0.36062
A	9	0.07692	0.08167
N	25	0.14286	0.17077
I	10	0.06944	0.05405
A	17	0.15741	0.15426
L	0	0.00000	0.00000
P	4	0.02778	0.02819
G	37	0.39362	0.47014
L	10	0.05128	0.05461
G	9	0.09677	0.11436
I	12	0.07143	0.06486
E	29	0.15426	0.16600
Y	24	0.10435	0.11231
S	0	0.00000	0.00000
T	64	0.38323	0.46143
D	65	0.35135	0.45108
G	32	0.33333	0.40661
G	20	0.21053	0.25413
K	158	0.71171	0.76811
Q	131	0.82911	0.73348
W	45	0.20642	0.18711
Q	87	0.46524	0.48712
R	159	0.74648	0.69432
Y	15	0.06608	0.07019
D	89	0.51445	0.61763
A	46	0.36220	0.41742
K	201	0.91781	0.97715
A	67	0.62037	0.60799
K	75	0.36058	0.36461
P	16	0.10667	0.11276
A	84	0.75676	0.76225
V	18	0.11842	0.11711
S	110	0.78571	0.93857
G	67	0.72043	0.85133
E	92	0.48168	0.52662
V	5	0.03571	0.03253
Q	27	0.14516	0.15118
V	0	0.00000	0.00000
R	38	0.14902	0.16594
S	0	0.00000	0.00000
V	8	0.05063	0.05205
S	2	0.01613	0.01706
P	60	0.40541	0.42283
D	68	0.38202	0.47189
G	38	0.40000	0.48285
K	156	0.71233	0.75839
R	77	0.34071	0.33624
Y	103	0.44589	0.48198
S	11	0.09322	0.09386
R	64	0.24060	0.27948
A	44	0.38938	0.39927
E	20	0.09804	0.11448
K	135	0.62212	0.65630
V	55	0.25346	0.35784
