# Supplementary material for: Context dependent reference states of solvent accessibility derived from native protein structures and assessed by predictability analysis
Source: BMC Struct Biol. 2009 Apr 27;9:25. doi: 10.1186/1472-6807-9-25 (PMC2685369; doi:10.1186/1472-6807-9-25)
Supplement: Additional File 1 — Additional statistics and data sets. Details are provided in Readme file included in the compressed file. [file 1472-6807-9-25-S1.zip › supplementary_material/ASA_dataset/1c8uA.asa]

S	77	0.42541	0.65700
Q	8	0.03791	0.04479
A	1	0.00870	0.00907
L	4	0.02222	0.02185
K	9	0.04265	0.04375
N	79	0.43646	0.53962
L	2	0.01149	0.01092
L	27	0.14595	0.14746
T	100	0.69444	0.72098
L	37	0.25000	0.20208
L	0	0.00000	0.00000
N	95	0.55882	0.64891
L	8	0.04188	0.04369
E	88	0.43137	0.50372
K	111	0.54412	0.53962
I	74	0.45122	0.40000
E	117	0.58794	0.66972
E	141	0.68116	0.80710
G	11	0.11702	0.13977
L	50	0.29586	0.27307
F	2	0.01081	0.00997
R	96	0.39024	0.41921
G	2	0.02247	0.02541
Q	95	0.45238	0.53191
S	8	0.06107	0.06826
E	13	0.06103	0.07441
D	159	0.95783	1.10340
L	80	0.46243	0.43692
G	57	0.66279	0.72427
L	131	0.70430	0.71546
R	141	0.56400	0.61572
Q	111	0.53110	0.62150
V	11	0.09910	0.07157
F	42	0.19626	0.20927
G	10	0.11236	0.12706
G	0	0.00000	0.00000
Q	1	0.00505	0.00560
V	4	0.02721	0.02602
V	0	0.00000	0.00000
G	0	0.00000	0.00000
Q	0	0.00000	0.00000
A	0	0.00000	0.00000
L	5	0.03185	0.02731
Y	20	0.09709	0.09359
A	0	0.00000	0.00000
A	0	0.00000	0.00000
K	37	0.17371	0.17987
E	81	0.42408	0.46365
T	35	0.23810	0.25234
V	16	0.10884	0.10410
P	61	0.44203	0.42988
E	154	0.72642	0.88151
E	143	0.72222	0.81855
R	45	0.18293	0.19651
L	38	0.20541	0.20754
V	9	0.06250	0.05856
H	2	0.01212	0.01100
S	0	0.00000	0.00000
F	0	0.00000	0.00000
H	6	0.03468	0.03299
S	2	0.01562	0.01706
Y	10	0.04808	0.04679
F	36	0.21557	0.17937
L	18	0.10345	0.09831
R	71	0.30213	0.31004
P	91	0.61486	0.64130
G	9	0.09375	0.11436
D	24	0.12903	0.16655
S	20	0.14184	0.17065
K	166	0.78302	0.80700
K	85	0.42289	0.41322
P	50	0.38462	0.35236
I	0	0.00000	0.00000
I	56	0.38621	0.30270
Y	0	0.00000	0.00000
D	79	0.45402	0.54823
V	16	0.11111	0.10410
E	87	0.46277	0.49800
T	76	0.51701	0.54795
L	16	0.10959	0.08738
R	72	0.28125	0.31441
D	84	0.44211	0.58293
G	11	0.11957	0.13977
N	167	0.84772	1.14071
S	42	0.37500	0.35836
F	31	0.13839	0.15446
S	0	0.00000	0.00000
A	7	0.05882	0.06352
R	6	0.02230	0.02620
R	16	0.06584	0.06987
V	0	0.00000	0.00000
A	13	0.10744	0.11797
A	0	0.00000	0.00000
I	52	0.38806	0.28108
Q	12	0.05825	0.06719
N	100	0.50761	0.68306
G	72	0.76596	0.91487
K	104	0.48598	0.50559
P	27	0.20769	0.19027
I	8	0.05031	0.04324
F	0	0.00000	0.00000
Y	37	0.24183	0.17314
M	1	0.00714	0.00500
T	18	0.12950	0.12978
A	1	0.00840	0.00907
S	4	0.03101	0.03413
F	4	0.01961	0.01993
Q	7	0.03518	0.03919
A	21	0.21212	0.19056
P	83	0.58865	0.58492
E	85	0.40670	0.48655
A	96	0.82759	0.87114
G	39	0.43333	0.49555
F	31	0.16667	0.15446
E	105	0.51724	0.60103
H	27	0.16071	0.14843
Q	62	0.33333	0.34714
K	67	0.34359	0.32572
T	123	0.96094	0.88681
M	40	0.28169	0.19990
P	41	0.31298	0.28894
S	117	0.82979	0.99829
A	35	0.36842	0.31760
P	62	0.44928	0.43693
A	45	0.45455	0.40835
P	0	0.00000	0.00000
D	118	0.66292	0.81888
G	74	0.84091	0.94028
L	34	0.20000	0.18569
P	60	0.41096	0.42283
S	12	0.09091	0.10239
E	42	0.20096	0.24041
T	28	0.20144	0.20187
Q	96	0.55172	0.53751
I	26	0.16561	0.14054
A	30	0.28571	0.27223
Q	83	0.44149	0.46473
S	68	0.53543	0.58020
L	105	0.59322	0.57346
A	26	0.25743	0.23593
H	122	0.62887	0.67070
L	139	0.85276	0.75915
L	151	0.97419	0.82469
P	82	0.66667	0.57787
P	74	0.52113	0.52149
V	118	0.81379	0.76773
L	139	0.82738	0.75915
K	79	0.35268	0.38405
D	123	0.67582	0.85357
K	182	0.87081	0.88478
F	113	0.63842	0.56303
I	108	0.98182	0.58378
C	64	0.52459	0.45584
D	75	0.46875	0.52047
R	58	0.25108	0.25328
P	8	0.05517	0.05638
L	2	0.01093	0.01092
E	36	0.17225	0.20607
V	1	0.00725	0.00651
R	35	0.15152	0.15284
P	9	0.06475	0.06342
V	46	0.32624	0.29928
E	105	0.55556	0.60103
F	70	0.43478	0.34878
H	19	0.10383	0.10445
N	38	0.23457	0.25956
P	33	0.25781	0.23256
L	115	0.69697	0.62807
K	115	0.54245	0.55907
G	14	0.16092	0.17789
H	76	0.40642	0.41781
V	109	0.83206	0.70917
A	22	0.18966	0.19964
E	155	0.79487	0.88724
P	24	0.17021	0.16913
H	102	0.62577	0.56075
R	26	0.10400	0.11354
Q	38	0.18182	0.21277
V	1	0.00787	0.00651
W	4	0.02174	0.01663
I	0	0.00000	0.00000
R	75	0.29644	0.32751
A	6	0.05085	0.05445
N	54	0.28272	0.36885
G	33	0.35870	0.41931
S	93	0.66429	0.79352
V	7	0.05185	0.04554
P	64	0.43836	0.45102
D	169	0.96023	1.17280
D	56	0.32370	0.38862
L	47	0.31544	0.25669
R	50	0.20080	0.21834
V	11	0.08527	0.07157
H	7	0.04375	0.03848
Q	11	0.06286	0.06159
Y	11	0.05419	0.05147
L	0	0.00000	0.00000
L	0	0.00000	0.00000
G	0	0.00000	0.00000
Y	14	0.06306	0.06551
A	0	0.00000	0.00000
S	0	0.00000	0.00000
D	19	0.10857	0.13185
L	31	0.18675	0.16931
N	25	0.14045	0.17077
F	0	0.00000	0.00000
L	7	0.05385	0.03823
P	20	0.13986	0.14094
V	0	0.00000	0.00000
A	0	0.00000	0.00000
L	2	0.01143	0.01092
Q	6	0.03409	0.03359
P	39	0.26712	0.27484
H	46	0.22886	0.25289
G	11	0.12644	0.13977
I	25	0.12690	0.13514
G	6	0.07143	0.07624
F	75	0.38462	0.37369
L	82	0.47399	0.44784
E	37	0.19474	0.21179
P	121	0.84615	0.85271
G	41	0.43158	0.52097
I	18	0.09836	0.09730
Q	84	0.40385	0.47032
I	37	0.23567	0.20000
A	37	0.40659	0.33575
T	32	0.22378	0.23071
I	12	0.06897	0.06486
D	0	0.00000	0.00000
H	0	0.00000	0.00000
S	0	0.00000	0.00000
M	0	0.00000	0.00000
W	0	0.00000	0.00000
F	6	0.05660	0.02990
H	3	0.01523	0.01649
R	29	0.12832	0.12664
P	97	0.70290	0.68358
F	20	0.09901	0.09965
N	59	0.35758	0.40301
L	0	0.00000	0.00000
N	56	0.31111	0.38251
E	126	0.74118	0.72124
W	28	0.13725	0.11642
L	3	0.02609	0.01638
L	0	0.00000	0.00000
Y	1	0.00474	0.00468
S	22	0.18487	0.18771
V	3	0.01935	0.01952
E	34	0.16667	0.19462
S	2	0.01515	0.01706
T	1	0.00602	0.00721
S	1	0.00704	0.00853
A	1	0.00826	0.00907
S	1	0.00714	0.00853
S	32	0.23358	0.27304
A	3	0.02521	0.02722
R	12	0.04332	0.05240
G	0	0.00000	0.00000
F	1	0.00450	0.00498
V	0	0.00000	0.00000
R	5	0.01923	0.02183
G	0	0.00000	0.00000
E	6	0.02913	0.03434
F	0	0.00000	0.00000
Y	0	0.00000	0.00000
T	32	0.20513	0.23071
Q	88	0.43781	0.49272
D	163	0.91573	1.13116
G	15	0.16129	0.19060
V	55	0.36667	0.35784
L	0	0.00000	0.00000
V	0	0.00000	0.00000
A	0	0.00000	0.00000
S	1	0.00714	0.00853
T	0	0.00000	0.00000
V	1	0.00719	0.00651
Q	0	0.00000	0.00000
E	2	0.00957	0.01145
G	0	0.00000	0.00000
V	14	0.10448	0.09109
M	2	0.01198	0.01000
R	39	0.18310	0.17031
N	75	0.47468	0.51230
H	99	0.55000	0.54426
N	210	0.94595	1.43443
