# Supplementary material for: Context dependent reference states of solvent accessibility derived from native protein structures and assessed by predictability analysis
Source: BMC Struct Biol. 2009 Apr 27;9:25. doi: 10.1186/1472-6807-9-25 (PMC2685369; doi:10.1186/1472-6807-9-25)
Supplement: Additional File 1 — Additional statistics and data sets. Details are provided in Readme file included in the compressed file. [file 1472-6807-9-25-S1.zip › supplementary_material/ASA_dataset/1c94A.asa]

G	85	0.58621	1.08005
G	79	0.82292	1.00381
R	7	0.02612	0.03057
E	18	0.08824	0.10303
G	35	0.37634	0.44473
V	21	0.14000	0.13663
L	86	0.51190	0.46969
K	52	0.23963	0.25280
K	31	0.14976	0.15070
L	76	0.49032	0.41507
R	144	0.59259	0.62882
A	36	0.31858	0.32668
V	14	0.10769	0.09109
E	105	0.50971	0.60103
N	95	0.55882	0.64891
E	58	0.31522	0.33200
L	94	0.74603	0.51338
H	98	0.53846	0.53876
Y	101	0.54595	0.47263
N	12	0.07059	0.08197
K	103	0.49048	0.50073
S	56	0.46667	0.47782
L	7	0.03763	0.03823
L	93	0.53143	0.50792
E	81	0.38389	0.46365
E	65	0.31863	0.37207
V	14	0.11024	0.09109
K	79	0.36574	0.38405
D	89	0.51744	0.61763
E	23	0.11005	0.13165
L	81	0.46552	0.44238
Q	81	0.38028	0.45353
K	145	0.75521	0.70491
M	89	0.54268	0.44478
R	138	0.61607	0.60262
Q	167	0.82673	0.93505
L	175	0.77778	0.95576
