# Supplementary material for: Context dependent reference states of solvent accessibility derived from native protein structures and assessed by predictability analysis
Source: BMC Struct Biol. 2009 Apr 27;9:25. doi: 10.1186/1472-6807-9-25 (PMC2685369; doi:10.1186/1472-6807-9-25)
Supplement: Additional File 1 — Additional statistics and data sets. Details are provided in Readme file included in the compressed file. [file 1472-6807-9-25-S1.zip › supplementary_material/ASA_dataset/1c96A.asa]

R	51	0.17000	0.22271
A	48	0.40336	0.43557
K	23	0.10748	0.11181
V	19	0.13194	0.12362
A	22	0.21782	0.19964
M	8	0.04278	0.03998
S	6	0.05263	0.05119
H	18	0.09836	0.09896
F	36	0.18750	0.17937
E	14	0.07865	0.08014
P	79	0.56028	0.55673
H	122	0.65241	0.67070
E	76	0.44186	0.43503
Y	73	0.32301	0.34160
I	5	0.05208	0.02703
R	89	0.37712	0.38865
Y	6	0.02643	0.02808
D	52	0.32704	0.36086
L	64	0.34595	0.34954
L	6	0.03429	0.03277
E	71	0.34804	0.40641
K	101	0.46119	0.49101
N	12	0.07186	0.08197
I	0	0.00000	0.00000
D	46	0.26901	0.31922
I	53	0.32317	0.28649
V	0	0.00000	0.00000
R	60	0.25210	0.26201
K	128	0.61538	0.62227
R	84	0.32061	0.36681
L	43	0.23889	0.23484
N	138	0.79310	0.94262
R	80	0.37383	0.34934
P	49	0.33793	0.34531
L	0	0.00000	0.00000
T	0	0.00000	0.00000
L	1	0.00526	0.00546
S	2	0.01587	0.01706
E	3	0.01408	0.01717
K	2	0.00980	0.00972
I	0	0.00000	0.00000
V	2	0.01852	0.01301
Y	2	0.00830	0.00936
G	3	0.03614	0.03812
H	18	0.09836	0.09896
L	6	0.03429	0.03277
D	70	0.38674	0.48577
D	48	0.30968	0.33310
P	13	0.09028	0.09161
A	51	0.42500	0.46279
N	109	0.61582	0.74454
Q	5	0.02392	0.02800
E	134	0.70526	0.76703
I	18	0.10976	0.09730
E	98	0.49746	0.56096
R	38	0.14449	0.16594
G	37	0.39785	0.47014
K	122	0.54955	0.59310
T	25	0.17986	0.18025
Y	40	0.18605	0.18718
L	0	0.00000	0.00000
R	70	0.26820	0.30568
L	0	0.00000	0.00000
R	96	0.40851	0.41921
P	8	0.05517	0.05638
D	33	0.19527	0.22901
R	1	0.00400	0.00437
V	0	0.00000	0.00000
A	1	0.00990	0.00907
M	0	0.00000	0.00000
Q	8	0.04188	0.04479
D	0	0.00000	0.00000
A	0	0.00000	0.00000
T	2	0.01342	0.01442
A	0	0.00000	0.00000
Q	0	0.00000	0.00000
M	0	0.00000	0.00000
A	0	0.00000	0.00000
M	0	0.00000	0.00000
L	4	0.02500	0.02185
Q	8	0.04061	0.04479
F	0	0.00000	0.00000
I	34	0.20482	0.18378
S	37	0.27612	0.31570
S	6	0.04286	0.05119
G	54	0.58696	0.68615
L	53	0.31176	0.28946
P	97	0.67361	0.68358
K	145	0.68396	0.70491
V	12	0.08333	0.07807
A	59	0.56190	0.53539
V	34	0.24286	0.22121
P	12	0.08824	0.08457
S	3	0.02222	0.02560
T	0	0.00000	0.00000
I	0	0.00000	0.00000
H	0	0.00000	0.00000
C	0	0.00000	0.00000
D	0	0.00000	0.00000
H	15	0.08876	0.08246
L	3	0.02128	0.01638
I	4	0.02597	0.02162
E	49	0.25258	0.28048
A	6	0.05714	0.05445
Q	75	0.39267	0.41993
L	96	0.50000	0.52430
G	6	0.06452	0.07624
G	25	0.26042	0.31766
E	105	0.52239	0.60103
K	95	0.42411	0.46184
D	1	0.00575	0.00694
L	15	0.10067	0.08192
R	123	0.50000	0.53712
R	74	0.29719	0.32314
A	3	0.02521	0.02722
K	58	0.25778	0.28196
D	110	0.63218	0.76336
I	90	0.51136	0.48649
N	11	0.07143	0.07514
Q	104	0.49761	0.58231
E	66	0.34737	0.37779
V	0	0.00000	0.00000
Y	9	0.04327	0.04212
N	83	0.53205	0.56694
F	1	0.00535	0.00498
L	0	0.00000	0.00000
A	23	0.20000	0.20871
T	40	0.26846	0.28839
A	0	0.00000	0.00000
G	0	0.00000	0.00000
A	15	0.12500	0.13612
K	52	0.25121	0.25280
Y	15	0.06356	0.07019
G	31	0.41333	0.39390
V	1	0.00606	0.00651
G	3	0.03704	0.03812
F	9	0.05389	0.04484
W	14	0.08284	0.05821
R	80	0.38462	0.34934
P	8	0.05405	0.05638
G	0	0.00000	0.00000
S	1	0.00694	0.00853
G	0	0.00000	0.00000
I	2	0.01099	0.01081
I	1	0.00725	0.00541
H	2	0.01163	0.01100
Q	8	0.04278	0.04479
I	6	0.05405	0.03243
I	4	0.02286	0.02162
L	0	0.00000	0.00000
E	6	0.02956	0.03434
N	29	0.18125	0.19809
Y	1	0.00459	0.00468
A	0	0.00000	0.00000
Y	4	0.02030	0.01872
P	0	0.00000	0.00000
G	3	0.03093	0.03812
V	0	0.00000	0.00000
L	0	0.00000	0.00000
L	1	0.00559	0.00546
I	0	0.00000	0.00000
G	0	0.00000	0.00000
T	0	0.00000	0.00000
D	17	0.09290	0.11797
S	10	0.07752	0.08532
H	8	0.04520	0.04398
T	3	0.02143	0.02163
P	4	0.02920	0.02819
N	3	0.01676	0.02049
G	1	0.01031	0.01271
G	0	0.00000	0.00000
G	0	0.00000	0.00000
L	0	0.00000	0.00000
G	2	0.02151	0.02541
G	0	0.00000	0.00000
I	0	0.00000	0.00000
C	1	0.01250	0.00712
I	0	0.00000	0.00000
G	2	0.02410	0.02541
V	1	0.00606	0.00651
G	2	0.02041	0.02541
G	0	0.00000	0.00000
A	7	0.05738	0.06352
D	6	0.03636	0.04164
A	0	0.00000	0.00000
V	4	0.02532	0.02602
D	21	0.12651	0.14573
V	5	0.03846	0.03253
M	0	0.00000	0.00000
A	20	0.17857	0.18149
G	30	0.32967	0.38119
I	77	0.45833	0.41622
P	37	0.32456	0.26075
W	2	0.00877	0.00832
E	38	0.20994	0.21752
L	9	0.05325	0.04915
K	59	0.29648	0.28683
C	0	0.00000	0.00000
P	6	0.05000	0.04228
K	87	0.41038	0.42295
V	1	0.00813	0.00651
I	1	0.00633	0.00541
G	0	0.00000	0.00000
V	0	0.00000	0.00000
K	66	0.31884	0.32086
L	0	0.00000	0.00000
T	28	0.18301	0.20187
G	35	0.35714	0.44473
S	61	0.46923	0.52048
L	33	0.17098	0.18023
S	51	0.37226	0.43515
G	40	0.54795	0.50826
W	9	0.03462	0.03742
T	4	0.03226	0.02884
S	5	0.04167	0.04266
P	20	0.13889	0.14094
K	0	0.00000	0.00000
D	0	0.00000	0.00000
V	0	0.00000	0.00000
I	0	0.00000	0.00000
L	0	0.00000	0.00000
K	66	0.31429	0.32086
V	0	0.00000	0.00000
A	0	0.00000	0.00000
G	25	0.27473	0.31766
I	79	0.46471	0.42703
L	20	0.12346	0.10923
T	61	0.47287	0.43980
V	16	0.11594	0.10410
K	65	0.30516	0.31599
G	21	0.21429	0.26684
G	0	0.00000	0.00000
T	56	0.34356	0.40375
G	28	0.29167	0.35578
A	3	0.02885	0.02722
I	1	0.00699	0.00541
V	0	0.00000	0.00000
E	4	0.02139	0.02290
Y	1	0.00437	0.00468
H	38	0.21714	0.20891
G	25	0.38462	0.31766
P	96	0.62338	0.67653
G	0	0.00000	0.00000
V	1	0.00667	0.00651
D	63	0.36628	0.43720
S	34	0.25564	0.29010
I	1	0.00602	0.00541
S	3	0.02609	0.02560
C	2	0.01786	0.01425
T	7	0.04861	0.05047
G	4	0.04444	0.05083
M	0	0.00000	0.00000
A	2	0.01852	0.01815
T	3	0.02098	0.02163
I	0	0.00000	0.00000
C	0	0.00000	0.00000
N	0	0.00000	0.00000
M	0	0.00000	0.00000
G	1	0.01163	0.01271
A	16	0.12698	0.14519
E	7	0.03448	0.04007
I	0	0.00000	0.00000
G	22	0.23913	0.27954
A	8	0.07273	0.07260
T	3	0.01695	0.02163
T	0	0.00000	0.00000
S	0	0.00000	0.00000
V	0	0.00000	0.00000
F	0	0.00000	0.00000
P	19	0.19388	0.13390
Y	3	0.01402	0.01404
N	8	0.05298	0.05464
H	86	0.45263	0.47279
R	51	0.23611	0.22271
M	0	0.00000	0.00000
K	59	0.28641	0.28683
K	107	0.52451	0.52018
Y	6	0.02970	0.02808
L	0	0.00000	0.00000
S	47	0.35878	0.40102
K	41	0.18304	0.19932
T	19	0.12752	0.13699
G	45	0.48387	0.57179
R	2	0.00766	0.00873
A	45	0.38136	0.40835
D	79	0.44886	0.54823
I	3	0.01911	0.01622
A	0	0.00000	0.00000
N	96	0.53333	0.65574
L	13	0.07027	0.07100
A	0	0.00000	0.00000
D	59	0.34706	0.40944
E	162	0.78641	0.92730
F	41	0.21026	0.20429
K	73	0.35096	0.35489
D	130	0.79268	0.90215
H	23	0.13609	0.12644
L	2	0.01143	0.01092
V	34	0.24286	0.22121
P	33	0.22603	0.23256
D	24	0.15385	0.16655
P	118	0.80822	0.83157
G	73	0.81111	0.92757
C	17	0.17000	0.12108
H	121	0.71598	0.66520
Y	28	0.14359	0.13102
D	55	0.36424	0.38168
Q	80	0.39604	0.44793
V	87	0.70161	0.56604
I	21	0.14189	0.11351
E	115	0.58673	0.65827
I	5	0.03472	0.02703
N	61	0.37423	0.41667
L	0	0.00000	0.00000
S	49	0.38889	0.41809
E	145	0.71429	0.82999
L	7	0.04142	0.03823
K	76	0.37811	0.36947
P	2	0.01481	0.01409
H	16	0.08696	0.08796
I	0	0.00000	0.00000
N	0	0.00000	0.00000
G	0	0.00000	0.00000
P	4	0.02759	0.02819
F	57	0.26761	0.28401
T	28	0.21538	0.20187
P	0	0.00000	0.00000
D	33	0.18539	0.22901
L	67	0.40361	0.36592
A	35	0.34653	0.31760
H	19	0.10383	0.10445
P	45	0.37190	0.31712
V	2	0.01316	0.01301
A	48	0.41379	0.43557
E	104	0.52261	0.59531
V	0	0.00000	0.00000
G	3	0.03158	0.03812
S	56	0.40000	0.47782
V	23	0.15862	0.14964
A	0	0.00000	0.00000
E	118	0.57843	0.67544
K	159	0.75714	0.77297
E	131	0.62085	0.74986
G	41	0.44565	0.52097
W	33	0.17838	0.13721
P	18	0.13636	0.12685
L	45	0.23684	0.24577
D	69	0.39205	0.47883
I	7	0.04430	0.03784
R	63	0.25000	0.27511
V	0	0.00000	0.00000
G	0	0.00000	0.00000
L	0	0.00000	0.00000
I	0	0.00000	0.00000
G	0	0.00000	0.00000
S	2	0.01418	0.01706
C	15	0.13393	0.10684
T	1	0.00800	0.00721
N	1	0.00546	0.00683
S	1	0.00714	0.00853
S	5	0.04202	0.04266
Y	11	0.05314	0.05147
E	31	0.16578	0.17745
D	13	0.08497	0.09022
M	0	0.00000	0.00000
G	4	0.04598	0.05083
R	34	0.12830	0.14847
S	0	0.00000	0.00000
A	6	0.05042	0.05445
A	3	0.02655	0.02722
V	0	0.00000	0.00000
A	0	0.00000	0.00000
K	112	0.52582	0.54448
Q	37	0.18974	0.20717
A	0	0.00000	0.00000
L	40	0.23121	0.21846
A	80	0.79208	0.72595
H	39	0.19797	0.21440
G	25	0.29412	0.31766
L	32	0.18935	0.17477
K	106	0.53266	0.51531
C	21	0.22340	0.14957
K	157	0.81347	0.76325
S	7	0.05426	0.05973
Q	97	0.54494	0.54311
F	1	0.00671	0.00498
T	10	0.07576	0.07210
I	0	0.00000	0.00000
T	0	0.00000	0.00000
P	0	0.00000	0.00000
G	0	0.00000	0.00000
S	0	0.00000	0.00000
E	6	0.02899	0.03434
Q	41	0.20500	0.22956
I	1	0.00599	0.00541
R	72	0.28458	0.31441
A	8	0.07080	0.07260
T	0	0.00000	0.00000
I	2	0.01176	0.01081
E	65	0.32995	0.37207
R	104	0.41434	0.45415
D	50	0.26316	0.34698
G	31	0.37805	0.39390
Y	35	0.15766	0.16378
A	0	0.00000	0.00000
Q	87	0.44162	0.48712
V	33	0.23404	0.21470
L	0	0.00000	0.00000
R	78	0.30469	0.34061
D	68	0.41463	0.47189
V	0	0.00000	0.00000
G	42	0.42857	0.53367
G	8	0.08511	0.10165
I	71	0.39888	0.38378
V	24	0.17143	0.15615
L	11	0.06548	0.06008
A	11	0.09244	0.09982
N	5	0.02841	0.03415
A	3	0.02542	0.02722
C	10	0.07407	0.07123
G	4	0.05263	0.05083
P	0	0.00000	0.00000
C	15	0.14151	0.10684
I	8	0.05442	0.04324
G	13	0.17568	0.16518
Q	23	0.11386	0.12878
W	31	0.16402	0.12890
D	42	0.28571	0.29146
R	25	0.09728	0.10917
K	155	0.67982	0.75352
D	46	0.26437	0.31922
I	26	0.15569	0.14054
K	131	0.62085	0.63685
K	180	0.80717	0.87506
G	38	0.42222	0.48285
E	48	0.23881	0.27476
K	97	0.44292	0.47156
N	0	0.00000	0.00000
T	0	0.00000	0.00000
I	0	0.00000	0.00000
V	0	0.00000	0.00000
T	0	0.00000	0.00000
S	0	0.00000	0.00000
Y	1	0.00450	0.00468
N	2	0.01290	0.01366
R	9	0.03629	0.03930
N	1	0.00556	0.00683
F	7	0.04046	0.03488
T	67	0.43791	0.48306
G	18	0.19355	0.22872
R	21	0.08268	0.09170
N	3	0.01639	0.02049
D	25	0.13298	0.17349
A	68	0.56198	0.61706
N	4	0.02516	0.02732
P	72	0.54962	0.50740
E	78	0.36620	0.44648
T	5	0.03759	0.03605
H	7	0.04046	0.03848
A	3	0.02542	0.02722
F	0	0.00000	0.00000
V	0	0.00000	0.00000
T	0	0.00000	0.00000
S	0	0.00000	0.00000
P	0	0.00000	0.00000
E	2	0.00962	0.01145
I	1	0.00613	0.00541
V	0	0.00000	0.00000
T	0	0.00000	0.00000
A	0	0.00000	0.00000
L	0	0.00000	0.00000
A	0	0.00000	0.00000
I	13	0.07784	0.07027
A	29	0.25439	0.26316
G	16	0.16667	0.20330
T	24	0.15094	0.17304
L	0	0.00000	0.00000
K	106	0.51456	0.51531
F	7	0.03784	0.03488
N	13	0.08553	0.08880
P	1	0.00763	0.00705
E	58	0.27230	0.33200
T	87	0.58389	0.62725
D	43	0.28667	0.29840
F	119	0.62632	0.59292
L	20	0.12048	0.10923
T	80	0.52288	0.57678
G	11	0.12360	0.13977
K	169	0.74449	0.82158
D	85	0.47753	0.58987
G	53	0.55789	0.67344
K	124	0.56621	0.60282
K	145	0.71782	0.70491
F	107	0.50952	0.53313
K	63	0.29717	0.30627
L	4	0.02260	0.02185
E	117	0.58500	0.66972
A	21	0.23864	0.19056
P	0	0.00000	0.00000
D	133	0.73889	0.92297
A	27	0.23276	0.24501
D	63	0.37059	0.43720
E	29	0.13876	0.16600
L	10	0.05587	0.05461
P	0	0.00000	0.00000
R	152	0.61044	0.66376
A	56	0.49558	0.50817
E	119	0.59799	0.68117
F	24	0.10909	0.11958
D	54	0.36735	0.37474
P	88	0.60274	0.62016
G	28	0.28283	0.35578
Q	79	0.38350	0.44233
D	143	0.87730	0.99237
T	15	0.11364	0.10815
Y	37	0.16592	0.17314
Q	81	0.50943	0.45353
H	122	0.79739	0.67070
P	37	0.30081	0.26075
P	59	0.42143	0.41579
K	221	0.97357	1.07438
D	123	0.68333	0.85357
S	35	0.25000	0.29863
S	91	0.65000	0.77645
G	83	0.89247	1.05464
Q	54	0.27136	0.30235
R	218	0.86508	0.95197
V	28	0.19718	0.18217
A	48	0.45714	0.43557
V	25	0.16447	0.16265
S	53	0.42742	0.45222
P	137	0.93836	0.96547
T	115	0.72327	0.82913
S	11	0.08088	0.09386
Q	106	0.50476	0.59351
R	20	0.08850	0.08734
L	4	0.02632	0.02185
Q	76	0.37255	0.42553
L	103	0.66026	0.56253
L	29	0.16571	0.15838
E	169	0.88947	0.96737
P	79	0.59848	0.55673
F	28	0.13930	0.13951
D	75	0.44910	0.52047
K	98	0.51852	0.47642
W	51	0.24402	0.21206
D	91	0.55152	0.63151
G	40	0.42105	0.50826
K	97	0.42731	0.47156
D	22	0.12644	0.15267
L	5	0.02907	0.02731
E	91	0.42723	0.52089
D	81	0.48795	0.56211
L	0	0.00000	0.00000
Q	18	0.09091	0.10078
I	5	0.02841	0.02703
L	5	0.02907	0.02731
I	3	0.01887	0.01622
K	10	0.04717	0.04861
V	0	0.00000	0.00000
K	75	0.35211	0.36461
G	25	0.26316	0.31766
K	67	0.31905	0.32572
C	0	0.00000	0.00000
T	0	0.00000	0.00000
T	1	0.00662	0.00721
D	22	0.13095	0.15267
H	29	0.16384	0.15943
I	0	0.00000	0.00000
S	0	0.00000	0.00000
A	23	0.19328	0.20871
A	8	0.06557	0.07260
G	8	0.10667	0.10165
P	92	0.72441	0.64834
W	58	0.25551	0.24116
L	2	0.01493	0.01092
K	100	0.48544	0.48614
F	39	0.21910	0.19432
R	6	0.02439	0.02620
G	0	0.00000	0.00000
H	10	0.05464	0.05498
L	9	0.05143	0.04915
D	57	0.31319	0.39556
N	28	0.16667	0.19126
I	0	0.00000	0.00000
S	0	0.00000	0.00000
N	58	0.32044	0.39617
N	0	0.00000	0.00000
L	0	0.00000	0.00000
L	0	0.00000	0.00000
I	42	0.23204	0.22703
G	26	0.28261	0.33037
A	0	0.00000	0.00000
I	42	0.23729	0.22703
N	3	0.02344	0.02049
I	33	0.23077	0.17838
E	77	0.37379	0.44076
N	47	0.27485	0.32104
R	151	0.60643	0.65939
K	107	0.49537	0.52018
A	53	0.46087	0.48094
N	54	0.29670	0.36885
S	15	0.11628	0.12799
V	2	0.01290	0.01301
R	81	0.33891	0.35371
N	12	0.06857	0.08197
A	32	0.29907	0.29038
V	78	0.53425	0.50748
T	73	0.48344	0.52632
Q	106	0.54922	0.59351
E	144	0.79558	0.82427
F	76	0.35681	0.37867
G	17	0.26562	0.21601
P	48	0.32215	0.33827
V	0	0.00000	0.00000
P	4	0.02740	0.02819
D	90	0.49451	0.62457
T	6	0.03704	0.04326
A	0	0.00000	0.00000
R	65	0.25194	0.28384
Y	63	0.35795	0.29481
Y	0	0.00000	0.00000
K	94	0.48705	0.45698
Q	159	0.91379	0.89026
H	95	0.49223	0.52226
G	64	0.73563	0.81321
I	46	0.24468	0.24865
R	72	0.29876	0.31441
W	0	0.00000	0.00000
V	0	0.00000	0.00000
V	0	0.00000	0.00000
I	0	0.00000	0.00000
G	0	0.00000	0.00000
D	26	0.14130	0.18043
E	96	0.44444	0.54951
N	6	0.03750	0.04098
Y	2	0.00905	0.00936
G	2	0.02273	0.02541
E	15	0.06667	0.08586
G	21	0.22340	0.26684
A	10	0.08696	0.09074
S	5	0.04032	0.04266
R	9	0.03571	0.03930
E	2	0.01064	0.01145
H	0	0.00000	0.00000
S	0	0.00000	0.00000
A	0	0.00000	0.00000
L	0	0.00000	0.00000
E	0	0.00000	0.00000
P	2	0.01439	0.01409
R	15	0.06329	0.06550
H	40	0.20942	0.21990
L	0	0.00000	0.00000
G	12	0.12903	0.15248
G	2	0.02083	0.02541
R	49	0.18774	0.21397
A	1	0.00862	0.00907
I	2	0.01242	0.01081
I	1	0.00758	0.00541
T	0	0.00000	0.00000
K	52	0.23744	0.25280
S	28	0.22047	0.23891
F	13	0.06161	0.06477
A	11	0.12500	0.09982
R	34	0.14468	0.14847
I	22	0.16418	0.11892
H	4	0.02581	0.02199
E	34	0.17895	0.19462
T	32	0.19394	0.23071
N	2	0.01130	0.01366
L	0	0.00000	0.00000
K	3	0.01382	0.01458
K	3	0.01408	0.01458
Q	3	0.01422	0.01680
G	5	0.05682	0.06353
L	1	0.00578	0.00546
L	0	0.00000	0.00000
P	1	0.00758	0.00705
L	0	0.00000	0.00000
T	30	0.21898	0.21629
F	9	0.04592	0.04484
A	52	0.46018	0.47187
D	84	0.52830	0.58293
P	63	0.43750	0.44397
A	50	0.42017	0.45372
D	9	0.05422	0.06246
Y	6	0.02655	0.02808
N	107	0.62941	0.73087
K	81	0.38208	0.39378
I	0	0.00000	0.00000
H	86	0.51807	0.47279
P	32	0.26446	0.22551
V	78	0.49057	0.50748
D	2	0.01212	0.01388
K	65	0.29954	0.31599
L	0	0.00000	0.00000
T	15	0.10638	0.10815
I	0	0.00000	0.00000
Q	75	0.36585	0.41993
G	18	0.20455	0.22872
L	2	0.01183	0.01092
K	146	0.65179	0.70977
D	93	0.57055	0.64539
F	11	0.05699	0.05481
A	33	0.39759	0.29946
P	58	0.38667	0.40874
G	80	0.82474	1.01652
K	56	0.26168	0.27224
P	51	0.37226	0.35941
L	2	0.01212	0.01092
K	89	0.44724	0.43267
C	0	0.00000	0.00000
I	13	0.12500	0.07027
I	0	0.00000	0.00000
K	45	0.22843	0.21877
H	15	0.08523	0.08246
P	90	0.62937	0.63425
N	111	0.62011	0.75820
G	73	0.76042	0.92757
T	82	0.53247	0.59120
Q	115	0.59585	0.64390
E	72	0.37696	0.41214
T	68	0.45638	0.49027
I	7	0.04667	0.03784
L	79	0.54110	0.43146
L	0	0.00000	0.00000
N	65	0.39877	0.44399
H	15	0.08772	0.08246
T	50	0.38168	0.36049
F	4	0.01878	0.01993
N	29	0.16860	0.19809
E	90	0.42857	0.51517
T	63	0.45324	0.45422
Q	6	0.03448	0.03359
I	0	0.00000	0.00000
E	48	0.27586	0.27476
W	25	0.16556	0.10395
F	13	0.09155	0.06477
R	71	0.29461	0.31004
A	0	0.00000	0.00000
G	0	0.00000	0.00000
S	3	0.02069	0.02560
A	11	0.09735	0.09982
L	23	0.12921	0.12561
N	15	0.08621	0.10246
R	66	0.27500	0.28821
M	28	0.18421	0.13993
K	44	0.21782	0.21390
E	56	0.27317	0.32055
L	113	0.64943	0.61715
Q	70	0.37037	0.39194
Q	178	0.89899	0.99664
K	202	0.73723	0.98201
