# Supplementary material for: Context dependent reference states of solvent accessibility derived from native protein structures and assessed by predictability analysis
Source: BMC Struct Biol. 2009 Apr 27;9:25. doi: 10.1186/1472-6807-9-25 (PMC2685369; doi:10.1186/1472-6807-9-25)
Supplement: Additional File 1 — Additional statistics and data sets. Details are provided in Readme file included in the compressed file. [file 1472-6807-9-25-S1.zip › supplementary_material/ASA_dataset/1c9oA.asa]

M	27	0.11297	0.13493
Q	74	0.46250	0.41433
R	64	0.24615	0.27948
G	5	0.05376	0.06353
K	67	0.30455	0.32572
V	2	0.01198	0.01301
K	79	0.39899	0.38405
W	97	0.47087	0.40333
F	27	0.17763	0.13453
N	53	0.32515	0.36202
N	78	0.45349	0.53279
E	180	0.85714	1.03034
K	125	0.57339	0.60768
G	6	0.07059	0.07624
Y	72	0.29032	0.33692
G	0	0.00000	0.00000
F	60	0.33898	0.29895
I	0	0.00000	0.00000
E	93	0.48438	0.53234
V	23	0.15862	0.14964
E	179	0.82488	1.02461
G	93	0.94898	1.18170
G	40	0.40816	0.50826
S	104	0.73759	0.88737
D	69	0.39884	0.47883
V	9	0.06923	0.05856
F	59	0.42143	0.29397
V	0	0.00000	0.00000
H	64	0.35556	0.35184
F	82	0.46328	0.40857
T	23	0.15232	0.16583
A	13	0.12500	0.11797
I	8	0.05970	0.04324
Q	42	0.20488	0.23516
G	49	0.53846	0.62262
E	152	0.67556	0.87006
G	35	0.39773	0.44473
F	153	0.69231	0.76233
K	50	0.24272	0.24307
T	27	0.15517	0.19466
L	2	0.01105	0.01092
E	135	0.63981	0.77275
E	153	0.73913	0.87579
G	49	0.50515	0.62262
Q	53	0.26768	0.29675
E	67	0.35263	0.38351
V	0	0.00000	0.00000
S	23	0.17969	0.19625
F	0	0.00000	0.00000
E	56	0.31461	0.32055
I	72	0.44172	0.38919
V	2	0.01504	0.01301
Q	123	0.61194	0.68869
G	17	0.19318	0.21601
N	158	0.84946	1.07923
R	222	0.87059	0.96943
G	23	0.30263	0.29225
P	83	0.58042	0.58492
Q	29	0.13942	0.16237
A	8	0.07273	0.07260
A	20	0.17241	0.18149
N	26	0.14689	0.17760
V	0	0.00000	0.00000
V	55	0.42636	0.35784
K	84	0.40580	0.40836
L	110	0.46218	0.60076
