# Supplementary material for: Context dependent reference states of solvent accessibility derived from native protein structures and assessed by predictability analysis
Source: BMC Struct Biol. 2009 Apr 27;9:25. doi: 10.1186/1472-6807-9-25 (PMC2685369; doi:10.1186/1472-6807-9-25)
Supplement: Additional File 1 — Additional statistics and data sets. Details are provided in Readme file included in the compressed file. [file 1472-6807-9-25-S1.zip › supplementary_material/ASA_dataset/1cc8A.asa]

A	40	0.24096	0.36298
E	31	0.15271	0.17745
I	94	0.66197	0.50811
K	31	0.15736	0.15070
H	33	0.21019	0.18142
Y	3	0.01546	0.01404
Q	50	0.28571	0.27996
F	0	0.00000	0.00000
N	45	0.27439	0.30738
V	0	0.00000	0.00000
V	47	0.32867	0.30579
M	4	0.02186	0.01999
T	119	0.96748	0.85797
C	66	0.55000	0.47009
S	96	0.70588	0.81911
G	45	0.51136	0.57179
C	9	0.06429	0.06410
S	26	0.19118	0.22184
G	36	0.39560	0.45743
A	26	0.21311	0.23593
V	0	0.00000	0.00000
N	72	0.44720	0.49180
K	115	0.54762	0.55907
V	28	0.18919	0.18217
L	2	0.01075	0.01092
T	56	0.36129	0.40375
K	152	0.72038	0.73894
L	26	0.14689	0.14200
E	126	0.66316	0.72124
P	120	0.90226	0.84567
D	74	0.42286	0.51353
V	17	0.12782	0.11061
S	80	0.61538	0.68259
K	115	0.54762	0.55907
I	48	0.28070	0.25946
D	74	0.43275	0.51353
I	45	0.26316	0.24324
S	22	0.17742	0.18771
L	64	0.34595	0.34954
E	171	0.83824	0.97882
K	147	0.71359	0.71463
Q	53	0.28804	0.29675
L	27	0.15789	0.14746
V	0	0.00000	0.00000
D	16	0.09639	0.11103
V	0	0.00000	0.00000
Y	66	0.34921	0.30884
T	0	0.00000	0.00000
T	53	0.34641	0.38212
L	35	0.21739	0.19115
P	66	0.49254	0.46512
Y	63	0.29302	0.29481
D	89	0.54268	0.61763
F	66	0.32039	0.32885
I	0	0.00000	0.00000
L	41	0.20918	0.22392
E	104	0.50980	0.59531
K	93	0.45588	0.45211
I	0	0.00000	0.00000
K	97	0.45972	0.47156
K	160	0.72398	0.77783
T	35	0.23490	0.25234
G	68	0.76404	0.86404
K	67	0.30734	0.32572
E	115	0.55288	0.65827
V	20	0.14493	0.13012
R	164	0.64314	0.71616
S	60	0.43165	0.51195
G	25	0.26882	0.31766
K	118	0.53153	0.57365
Q	100	0.54348	0.55991
L	121	0.53778	0.66084
