# Supplementary material for: Context dependent reference states of solvent accessibility derived from native protein structures and assessed by predictability analysis
Source: BMC Struct Biol. 2009 Apr 27;9:25. doi: 10.1186/1472-6807-9-25 (PMC2685369; doi:10.1186/1472-6807-9-25)
Supplement: Additional File 1 — Additional statistics and data sets. Details are provided in Readme file included in the compressed file. [file 1472-6807-9-25-S1.zip › supplementary_material/ASA_dataset/1ccwA.asa]

M	79	0.31225	0.39480
E	22	0.11640	0.12593
K	39	0.18571	0.18960
K	48	0.21719	0.23335
T	19	0.13971	0.13699
I	0	0.00000	0.00000
V	0	0.00000	0.00000
L	2	0.01064	0.01092
G	0	0.00000	0.00000
V	0	0.00000	0.00000
I	2	0.01266	0.01081
G	16	0.17021	0.20330
S	9	0.06383	0.07679
D	0	0.00000	0.00000
C	21	0.21429	0.14957
H	100	0.49505	0.54975
A	11	0.10377	0.09982
V	26	0.15663	0.16916
G	34	0.40476	0.43202
N	1	0.00532	0.00683
K	105	0.49528	0.51045
I	14	0.08235	0.07568
L	37	0.20787	0.20208
D	43	0.25749	0.29840
H	58	0.35152	0.31886
A	10	0.08475	0.09074
F	3	0.01596	0.01495
T	63	0.39130	0.45422
N	115	0.63187	0.78552
A	25	0.20325	0.22686
G	29	0.32222	0.36849
F	3	0.01554	0.01495
N	62	0.37805	0.42350
V	21	0.14685	0.13663
V	31	0.21379	0.20169
N	43	0.24713	0.29372
I	33	0.18750	0.17838
G	10	0.12048	0.12706
V	6	0.04000	0.03904
L	18	0.10345	0.09831
S	0	0.00000	0.00000
P	57	0.39041	0.40169
Q	14	0.06965	0.07839
E	102	0.54255	0.58386
L	72	0.48980	0.39323
F	0	0.00000	0.00000
I	15	0.13043	0.08108
K	118	0.57561	0.57365
A	6	0.04800	0.05445
A	0	0.00000	0.00000
I	85	0.57432	0.45946
E	125	0.62500	0.71551
T	47	0.33571	0.33886
K	170	0.76923	0.82645
A	11	0.09167	0.09982
D	53	0.32121	0.36780
A	0	0.00000	0.00000
I	0	0.00000	0.00000
L	15	0.09494	0.08192
V	4	0.03030	0.02602
S	9	0.06618	0.07679
S	0	0.00000	0.00000
L	40	0.21978	0.21846
Y	19	0.08482	0.08891
G	6	0.06818	0.07624
Q	1	0.00437	0.00560
G	0	0.00000	0.00000
E	24	0.12500	0.13738
I	32	0.18935	0.17297
D	14	0.09150	0.09715
C	0	0.00000	0.00000
K	138	0.62443	0.67088
G	29	0.32584	0.36849
L	0	0.00000	0.00000
R	37	0.14800	0.16157
Q	123	0.53017	0.68869
K	71	0.36598	0.34516
C	0	0.00000	0.00000
D	60	0.36585	0.41638
E	134	0.62037	0.76703
A	44	0.37931	0.39927
G	45	0.49451	0.57179
L	30	0.15707	0.16384
E	131	0.62085	0.74986
G	65	0.73864	0.82592
I	14	0.08235	0.07568
L	28	0.19178	0.15292
L	0	0.00000	0.00000
Y	3	0.01382	0.01404
V	1	0.00667	0.00651
G	11	0.11224	0.13977
G	19	0.20213	0.24142
N	33	0.16176	0.22541
I	3	0.01829	0.01622
V	13	0.10078	0.08458
V	27	0.17308	0.17567
G	11	0.12941	0.13977
K	116	0.52252	0.56393
Q	61	0.35057	0.34155
H	120	0.87591	0.65970
W	70	0.35176	0.29106
P	70	0.53435	0.49331
D	89	0.50857	0.61763
V	1	0.00694	0.00651
E	65	0.32178	0.37207
K	130	0.58824	0.63199
R	67	0.28390	0.29258
F	0	0.00000	0.00000
K	101	0.48558	0.49101
D	112	0.67879	0.77724
M	40	0.21978	0.19990
G	20	0.25974	0.25413
Y	5	0.02110	0.02340
D	63	0.40385	0.43720
R	67	0.26800	0.29258
V	8	0.06557	0.05205
Y	29	0.16667	0.13570
A	32	0.37647	0.29038
P	31	0.20667	0.21846
G	68	0.71579	0.86404
T	51	0.33553	0.36770
P	62	0.46269	0.43693
P	16	0.11348	0.11276
E	117	0.57073	0.66972
V	63	0.38889	0.40989
G	7	0.07955	0.08895
I	15	0.08824	0.08108
A	47	0.41593	0.42650
D	32	0.19394	0.22207
L	0	0.00000	0.00000
K	51	0.23502	0.24793
K	130	0.58036	0.63199
D	52	0.29885	0.36086
L	36	0.21687	0.19661
N	149	0.84659	1.01776
I	9	0.06294	0.04865
E	180	0.70039	1.03034
