# Supplementary material for: Context dependent reference states of solvent accessibility derived from native protein structures and assessed by predictability analysis
Source: BMC Struct Biol. 2009 Apr 27;9:25. doi: 10.1186/1472-6807-9-25 (PMC2685369; doi:10.1186/1472-6807-9-25)
Supplement: Additional File 1 — Additional statistics and data sets. Details are provided in Readme file included in the compressed file. [file 1472-6807-9-25-S1.zip › supplementary_material/ASA_dataset/1ccwB.asa]

M	1	0.00395	0.00500
E	35	0.17327	0.20034
L	6	0.03550	0.03277
K	0	0.00000	0.00000
N	32	0.18182	0.21858
K	36	0.16901	0.17501
K	70	0.32558	0.34030
W	11	0.05446	0.04574
T	62	0.48438	0.44701
D	96	0.53333	0.66620
E	141	0.67464	0.80710
E	91	0.49189	0.52089
F	7	0.04348	0.03488
H	104	0.56522	0.57174
K	130	0.62802	0.63199
Q	27	0.12676	0.15118
R	15	0.06637	0.06550
E	93	0.47208	0.53234
E	89	0.43627	0.50944
V	0	0.00000	0.00000
L	25	0.14881	0.13654
Q	160	0.84656	0.89586
Q	68	0.34872	0.38074
W	73	0.34597	0.30353
P	99	0.96117	0.69767
T	15	0.08876	0.10815
G	2	0.02247	0.02541
K	194	0.88991	0.94312
E	84	0.40385	0.48082
V	14	0.09272	0.09109
D	77	0.46667	0.53435
L	25	0.17361	0.13654
Q	163	0.83163	0.91265
E	78	0.36967	0.44648
A	0	0.00000	0.00000
V	18	0.11392	0.11711
D	116	0.67052	0.80500
Y	43	0.21287	0.20122
L	5	0.02959	0.02731
K	119	0.54839	0.57851
K	186	0.86512	0.90423
I	21	0.13376	0.11351
P	65	0.49618	0.45807
A	44	0.37931	0.39927
E	130	0.63725	0.74413
K	21	0.09589	0.10209
N	8	0.04969	0.05464
F	0	0.00000	0.00000
A	1	0.00935	0.00907
E	73	0.35784	0.41786
K	34	0.16915	0.16529
L	0	0.00000	0.00000
V	59	0.41549	0.38386
L	67	0.39881	0.36592
A	0	0.00000	0.00000
K	69	0.31797	0.33544
K	179	0.85238	0.87020
K	134	0.60090	0.65143
G	35	0.39326	0.44473
I	68	0.38857	0.36757
T	17	0.13821	0.12257
M	9	0.05028	0.04498
A	0	0.00000	0.00000
Q	0	0.00000	0.00000
P	0	0.00000	0.00000
R	63	0.25301	0.27511
A	9	0.07500	0.08167
G	5	0.05376	0.06353
V	30	0.19737	0.19519
A	0	0.00000	0.00000
L	20	0.11050	0.10923
L	26	0.14130	0.14200
D	79	0.44134	0.54823
E	90	0.46632	0.51517
H	0	0.00000	0.00000
I	10	0.06579	0.05405
E	115	0.57789	0.65827
L	21	0.11290	0.11469
L	0	0.00000	0.00000
R	118	0.51082	0.51528
Y	66	0.27615	0.30884
L	0	0.00000	0.00000
Q	33	0.15789	0.18477
D	114	0.67059	0.79112
E	83	0.39524	0.47510
G	4	0.04082	0.05083
G	25	0.26596	0.31766
A	7	0.05738	0.06352
D	26	0.15758	0.18043
F	0	0.00000	0.00000
L	0	0.00000	0.00000
P	0	0.00000	0.00000
S	0	0.00000	0.00000
T	19	0.12667	0.13699
I	0	0.00000	0.00000
D	0	0.00000	0.00000
A	8	0.07767	0.07260
Y	1	0.00442	0.00468
T	1	0.00813	0.00721
R	42	0.15672	0.18341
Q	85	0.41463	0.47592
N	52	0.28415	0.35519
R	101	0.46330	0.44105
Y	9	0.03965	0.04212
D	83	0.46369	0.57599
E	45	0.23810	0.25758
C	0	0.00000	0.00000
E	64	0.32990	0.36634
N	78	0.40000	0.53279
G	0	0.00000	0.00000
I	19	0.10920	0.10270
K	130	0.63415	0.63199
E	53	0.25481	0.30338
S	0	0.00000	0.00000
E	125	0.58685	0.71551
K	148	0.68203	0.71949
A	42	0.37500	0.38113
G	69	0.74194	0.87675
R	86	0.32453	0.37555
S	23	0.17557	0.19625
L	11	0.05914	0.06008
L	1	0.00546	0.00546
N	18	0.09890	0.12295
G	0	0.00000	0.00000
F	0	0.00000	0.00000
P	0	0.00000	0.00000
G	0	0.00000	0.00000
V	0	0.00000	0.00000
N	16	0.11189	0.10929
F	41	0.22283	0.20429
G	0	0.00000	0.00000
V	6	0.04348	0.03904
K	164	0.76995	0.79728
G	5	0.05682	0.06353
C	0	0.00000	0.00000
R	34	0.15385	0.14847
K	93	0.44286	0.45211
V	0	0.00000	0.00000
L	4	0.02273	0.02185
E	120	0.60000	0.68689
A	19	0.17117	0.17241
V	6	0.03797	0.03904
N	106	0.64242	0.72404
L	18	0.12857	0.09831
P	0	0.00000	0.00000
L	0	0.00000	0.00000
Q	0	0.00000	0.00000
A	0	0.00000	0.00000
R	4	0.01562	0.01747
H	5	0.02463	0.02749
G	3	0.03226	0.03812
T	1	0.00658	0.00721
P	14	0.09272	0.09866
D	24	0.13636	0.16655
S	0	0.00000	0.00000
R	17	0.05923	0.07424
L	0	0.00000	0.00000
L	2	0.01099	0.01092
A	0	0.00000	0.00000
E	0	0.00000	0.00000
I	0	0.00000	0.00000
I	0	0.00000	0.00000
H	0	0.00000	0.00000
A	1	0.00909	0.00907
G	0	0.00000	0.00000
G	0	0.00000	0.00000
W	0	0.00000	0.00000
T	0	0.00000	0.00000
S	0	0.00000	0.00000
N	0	0.00000	0.00000
E	4	0.01942	0.02290
G	0	0.00000	0.00000
G	2	0.02041	0.02541
G	4	0.04255	0.05083
I	0	0.00000	0.00000
S	0	0.00000	0.00000
Y	1	0.00450	0.00468
N	0	0.00000	0.00000
V	0	0.00000	0.00000
P	10	0.07576	0.07047
Y	45	0.19737	0.21058
A	7	0.06604	0.06352
K	50	0.21930	0.24307
N	104	0.62275	0.71038
V	42	0.29577	0.27326
T	54	0.38571	0.38933
I	6	0.03529	0.03243
E	70	0.36269	0.40069
K	86	0.40758	0.41808
S	0	0.00000	0.00000
L	5	0.02688	0.02731
L	19	0.10326	0.10377
D	7	0.04321	0.04858
W	3	0.01456	0.01247
Q	6	0.03529	0.03359
Y	0	0.00000	0.00000
C	0	0.00000	0.00000
D	7	0.04375	0.04858
R	2	0.00797	0.00873
L	0	0.00000	0.00000
V	0	0.00000	0.00000
G	1	0.01235	0.01271
F	43	0.23370	0.21425
Y	0	0.00000	0.00000
E	26	0.12440	0.14883
E	93	0.44712	0.53234
Q	71	0.33649	0.39754
G	37	0.40659	0.47014
V	6	0.04317	0.03904
H	74	0.46835	0.40682
I	0	0.00000	0.00000
N	0	0.00000	0.00000
R	1	0.00408	0.00437
E	0	0.00000	0.00000
P	3	0.02273	0.02114
F	6	0.02655	0.02990
G	4	0.06250	0.05083
P	4	0.02941	0.02819
L	7	0.03763	0.03823
T	29	0.18954	0.20908
G	12	0.12500	0.15248
T	18	0.11321	0.12978
L	9	0.05056	0.04915
V	12	0.08571	0.07807
P	1	0.00826	0.00705
P	4	0.02837	0.02819
S	0	0.00000	0.00000
M	0	0.00000	0.00000
S	3	0.02500	0.02560
N	0	0.00000	0.00000
A	0	0.00000	0.00000
V	2	0.01205	0.01301
G	3	0.03409	0.03812
I	1	0.00571	0.00541
T	0	0.00000	0.00000
E	5	0.02427	0.02862
A	0	0.00000	0.00000
L	4	0.02210	0.02185
L	12	0.06593	0.06554
A	1	0.00862	0.00907
A	4	0.03604	0.03630
E	47	0.23153	0.26903
Q	0	0.00000	0.00000
G	8	0.08791	0.10165
V	0	0.00000	0.00000
K	62	0.29665	0.30141
N	10	0.05988	0.06831
I	0	0.00000	0.00000
T	0	0.00000	0.00000
V	0	0.00000	0.00000
G	2	0.02597	0.02541
Y	1	0.00403	0.00468
G	11	0.12500	0.13977
E	11	0.05556	0.06297
C	4	0.04494	0.02849
G	1	0.01124	0.01271
N	5	0.03165	0.03415
M	2	0.01835	0.01000
I	7	0.04575	0.03784
Q	2	0.00952	0.01120
D	0	0.00000	0.00000
I	0	0.00000	0.00000
A	0	0.00000	0.00000
A	0	0.00000	0.00000
L	3	0.01796	0.01638
R	33	0.13580	0.14410
C	0	0.00000	0.00000
L	0	0.00000	0.00000
E	39	0.18483	0.22324
E	88	0.42308	0.50372
Q	7	0.03518	0.03919
T	1	0.00599	0.00721
N	60	0.34884	0.40984
E	111	0.58421	0.63537
Y	24	0.10480	0.11231
L	3	0.01775	0.01638
K	127	0.58525	0.61740
A	75	0.72115	0.68058
Y	110	0.45082	0.51474
G	50	0.60241	0.63532
Y	35	0.14523	0.16378
N	111	0.75510	0.75820
D	97	0.56725	0.67314
V	22	0.16923	0.14314
F	80	0.57143	0.39860
V	10	0.07407	0.06506
T	0	0.00000	0.00000
T	0	0.00000	0.00000
V	0	0.00000	0.00000
F	0	0.00000	0.00000
H	0	0.00000	0.00000
Q	0	0.00000	0.00000
W	12	0.11321	0.04990
M	37	0.22561	0.18491
G	12	0.13333	0.15248
G	46	0.47917	0.58450
F	13	0.08075	0.06477
P	3	0.02400	0.02114
Q	115	0.58376	0.64390
D	49	0.28824	0.34004
E	77	0.35981	0.44076
S	14	0.10370	0.11945
K	70	0.31674	0.34030
A	0	0.00000	0.00000
F	9	0.04286	0.04484
G	0	0.00000	0.00000
V	0	0.00000	0.00000
I	0	0.00000	0.00000
V	0	0.00000	0.00000
T	2	0.01429	0.01442
A	0	0.00000	0.00000
T	0	0.00000	0.00000
T	1	0.00649	0.00721
I	1	0.00654	0.00541
A	0	0.00000	0.00000
A	4	0.03571	0.03630
L	4	0.02312	0.02185
A	8	0.06667	0.07260
G	17	0.17708	0.21601
A	1	0.00909	0.00907
T	3	0.01948	0.02163
K	0	0.00000	0.00000
V	0	0.00000	0.00000
I	0	0.00000	0.00000
V	3	0.02143	0.01952
K	13	0.06220	0.06320
T	5	0.03356	0.03605
P	8	0.05674	0.05638
H	17	0.09091	0.09346
E	66	0.33333	0.37779
A	24	0.21622	0.21779
I	30	0.16043	0.16216
G	15	0.18293	0.19060
I	59	0.35119	0.31892
P	29	0.22137	0.20437
T	65	0.41935	0.46864
K	84	0.37668	0.40836
E	88	0.42927	0.50372
A	10	0.08547	0.09074
N	3	0.01705	0.02049
A	0	0.00000	0.00000
A	11	0.09016	0.09982
G	0	0.00000	0.00000
I	0	0.00000	0.00000
K	27	0.13171	0.13126
A	0	0.00000	0.00000
T	0	0.00000	0.00000
K	49	0.22897	0.23821
M	3	0.01796	0.01499
A	0	0.00000	0.00000
L	16	0.08989	0.08738
N	59	0.35329	0.40301
M	2	0.01460	0.01000
L	4	0.02632	0.02185
E	44	0.20853	0.25186
G	45	0.46392	0.57179
Q	10	0.05025	0.05599
R	88	0.36066	0.38428
M	6	0.03750	0.02999
P	12	0.12245	0.08457
M	121	0.60804	0.60470
S	12	0.08824	0.10239
K	150	0.68493	0.72922
E	88	0.42927	0.50372
L	0	0.00000	0.00000
E	104	0.50732	0.59531
T	50	0.34722	0.36049
E	9	0.05233	0.05152
M	25	0.17483	0.12494
A	62	0.64583	0.56261
V	26	0.18571	0.16916
I	1	0.00820	0.00541
K	58	0.28293	0.28196
A	41	0.35345	0.37205
E	7	0.03365	0.04007
T	0	0.00000	0.00000
K	101	0.53439	0.49101
C	23	0.30263	0.16382
I	0	0.00000	0.00000
L	0	0.00000	0.00000
D	56	0.31638	0.38862
K	76	0.40212	0.36947
M	0	0.00000	0.00000
F	24	0.12903	0.11958
E	125	0.63776	0.71551
L	37	0.21143	0.20208
G	8	0.08791	0.10165
K	182	0.80531	0.88478
G	51	0.56667	0.64803
D	30	0.16484	0.20819
L	1	0.00602	0.00546
A	0	0.00000	0.00000
I	54	0.28877	0.29189
G	0	0.00000	0.00000
T	0	0.00000	0.00000
V	15	0.10870	0.09759
K	76	0.36364	0.36947
A	0	0.00000	0.00000
F	4	0.02174	0.01993
E	137	0.70619	0.78420
T	60	0.39474	0.43259
G	0	0.00000	0.00000
V	6	0.04478	0.03904
M	0	0.00000	0.00000
D	0	0.00000	0.00000
I	0	0.00000	0.00000
P	3	0.02439	0.02114
F	45	0.19912	0.22422
G	15	0.23438	0.19060
P	25	0.16026	0.17618
S	3	0.02128	0.02560
K	134	0.63810	0.65143
Y	81	0.41969	0.37904
N	13	0.08442	0.08880
A	41	0.33333	0.37205
G	55	0.57895	0.69886
K	106	0.51961	0.51531
M	8	0.05229	0.03998
M	30	0.20134	0.14993
P	1	0.00775	0.00705
V	0	0.00000	0.00000
R	0	0.00000	0.00000
D	0	0.00000	0.00000
N	38	0.22222	0.25956
L	57	0.32948	0.31131
G	0	0.00000	0.00000
C	3	0.02703	0.02137
V	2	0.02353	0.01301
R	3	0.01293	0.01310
Y	2	0.00837	0.00936
L	33	0.23571	0.18023
E	99	0.50254	0.56669
F	15	0.07042	0.07474
G	33	0.42308	0.41931
N	82	0.46067	0.56011
V	3	0.02521	0.01952
P	40	0.28369	0.28189
F	15	0.07042	0.07474
T	75	0.52083	0.54074
E	110	0.54455	0.62965
E	158	0.81026	0.90441
I	22	0.15493	0.11892
K	40	0.18519	0.19446
N	64	0.37647	0.43716
Y	58	0.26606	0.27141
N	1	0.00645	0.00683
R	121	0.49388	0.52838
E	114	0.56716	0.65255
R	42	0.17073	0.18341
L	6	0.03947	0.03277
Q	112	0.57143	0.62710
E	99	0.49500	0.56669
R	0	0.00000	0.00000
A	11	0.09244	0.09982
K	174	0.84466	0.84589
F	128	0.64000	0.63777
E	25	0.12563	0.14310
G	70	0.75269	0.88945
R	54	0.20455	0.23581
D	141	0.85976	0.97849
V	44	0.33083	0.28627
S	42	0.32812	0.35836
F	77	0.37745	0.38366
Q	87	0.52727	0.48712
M	0	0.00000	0.00000
V	0	0.00000	0.00000
I	11	0.07801	0.05946
D	38	0.22754	0.26371
D	0	0.00000	0.00000
I	28	0.19444	0.15135
F	75	0.39062	0.37369
A	4	0.03738	0.03630
V	1	0.00602	0.00651
G	35	0.41176	0.44473
K	165	0.73009	0.80214
G	8	0.07843	0.10165
R	71	0.30213	0.31004
L	1	0.00549	0.00546
I	0	0.00000	0.00000
G	5	0.05435	0.06353
R	38	0.15261	0.16594
P	40	0.27778	0.28189
E	230	0.86792	1.31654
