# Supplementary material for: Context dependent reference states of solvent accessibility derived from native protein structures and assessed by predictability analysis
Source: BMC Struct Biol. 2009 Apr 27;9:25. doi: 10.1186/1472-6807-9-25 (PMC2685369; doi:10.1186/1472-6807-9-25)
Supplement: Additional File 1 — Additional statistics and data sets. Details are provided in Readme file included in the compressed file. [file 1472-6807-9-25-S1.zip › supplementary_material/ASA_dataset/1cdcA.asa]

G	78	0.56115	0.99111
T	64	0.42384	0.46143
V	31	0.29245	0.20169
W	43	0.17339	0.17879
G	7	0.10294	0.08895
A	43	0.38053	0.39020
L	52	0.24186	0.28400
G	36	0.42353	0.45743
H	127	0.61058	0.69819
G	48	0.55172	0.60991
I	21	0.11475	0.11351
N	63	0.38650	0.43033
L	1	0.00568	0.00546
N	97	0.55114	0.66257
I	9	0.06000	0.04865
P	44	0.33083	0.31008
N	175	0.86634	1.19536
F	32	0.17204	0.15944
Q	160	0.96970	0.89586
M	40	0.27972	0.19990
T	64	0.45390	0.46143
D	142	0.77596	0.98543
D	106	0.66250	0.73560
I	9	0.05625	0.04865
D	19	0.11243	0.13185
E	6	0.03061	0.03434
V	0	0.00000	0.00000
R	3	0.01415	0.01310
W	0	0.00000	0.00000
E	29	0.15676	0.16600
R	51	0.19392	0.22271
G	60	0.63830	0.76239
S	64	0.47407	0.54608
T	32	0.22222	0.23071
L	2	0.01124	0.01092
V	0	0.00000	0.00000
A	0	0.00000	0.00000
E	5	0.02513	0.02862
F	29	0.14872	0.14449
K	37	0.17788	0.17987
R	93	0.37500	0.40611
K	99	0.50000	0.48128
M	160	0.93023	0.79960
K	175	0.94595	0.85075
P	63	0.45652	0.44397
F	36	0.17476	0.17937
L	77	0.39086	0.42054
K	77	0.35648	0.37433
S	56	0.41176	0.47782
G	61	0.67033	0.77510
A	45	0.39823	0.40835
F	9	0.04891	0.04484
E	69	0.38764	0.39496
I	43	0.26061	0.23243
L	34	0.20859	0.18569
A	93	0.78151	0.84392
N	65	0.34031	0.44399
G	0	0.00000	0.00000
D	6	0.03297	0.04164
L	0	0.00000	0.00000
K	62	0.29245	0.30141
I	2	0.01205	0.01081
K	96	0.44444	0.46670
N	101	0.55801	0.68989
L	3	0.01630	0.01638
T	66	0.42581	0.47585
R	206	0.82731	0.89956
D	127	0.70166	0.88133
D	23	0.12568	0.15961
S	55	0.40441	0.46928
G	25	0.27473	0.31766
T	68	0.42500	0.49027
Y	0	0.00000	0.00000
N	47	0.27811	0.32104
V	0	0.00000	0.00000
T	13	0.08966	0.09373
V	0	0.00000	0.00000
Y	9	0.04523	0.04212
S	13	0.09774	0.11092
T	60	0.40268	0.43259
N	87	0.48066	0.59426
G	0	0.00000	0.00000
T	46	0.29870	0.33165
R	71	0.23986	0.31004
I	89	0.54601	0.48108
L	37	0.20787	0.20208
D	90	0.50847	0.62457
K	82	0.36283	0.39864
A	50	0.49505	0.45372
L	4	0.02299	0.02185
D	39	0.23077	0.27065
L	1	0.00671	0.00546
R	111	0.47034	0.48472
I	24	0.14724	0.12973
L	119	0.60714	0.64992
E	208	0.83871	1.19061
