# Supplementary material for: Context dependent reference states of solvent accessibility derived from native protein structures and assessed by predictability analysis
Source: BMC Struct Biol. 2009 Apr 27;9:25. doi: 10.1186/1472-6807-9-25 (PMC2685369; doi:10.1186/1472-6807-9-25)
Supplement: Additional File 1 — Additional statistics and data sets. Details are provided in Readme file included in the compressed file. [file 1472-6807-9-25-S1.zip › supplementary_material/ASA_dataset/1cewI.asa]

G	29	0.20280	0.36849
A	62	0.65957	0.56261
P	59	0.43382	0.41579
V	84	0.62687	0.54652
P	93	0.70455	0.65539
V	9	0.05660	0.05856
D	127	0.77439	0.88133
E	75	0.34722	0.42931
N	140	0.79096	0.95628
D	44	0.24309	0.30534
E	165	0.78571	0.94448
G	16	0.17021	0.20330
L	0	0.00000	0.00000
Q	94	0.47000	0.52632
R	110	0.49550	0.48035
A	0	0.00000	0.00000
L	20	0.11429	0.10923
Q	153	0.77665	0.85666
F	46	0.23469	0.22920
A	0	0.00000	0.00000
M	16	0.08840	0.07996
A	50	0.42735	0.45372
E	63	0.34054	0.36062
Y	47	0.21860	0.21993
N	25	0.16129	0.17077
R	173	0.71193	0.75546
A	77	0.73333	0.69873
S	32	0.22857	0.27304
N	160	0.90909	1.09290
D	46	0.25698	0.31922
K	133	0.67172	0.64657
Y	55	0.29730	0.25737
S	8	0.07143	0.06826
S	9	0.06522	0.07679
R	77	0.29961	0.33624
V	36	0.26667	0.23422
V	46	0.32624	0.29928
R	157	0.62550	0.68559
V	35	0.28689	0.22772
I	81	0.45506	0.43784
S	39	0.30709	0.33276
A	14	0.11966	0.12704
K	89	0.41014	0.43267
R	93	0.37805	0.40611
Q	37	0.18317	0.20717
L	119	0.69591	0.64992
V	76	0.57576	0.49447
S	64	0.45714	0.54608
G	0	0.00000	0.00000
I	40	0.22989	0.21622
K	60	0.31250	0.29169
Y	14	0.05957	0.06551
I	37	0.26619	0.20000
L	0	0.00000	0.00000
Q	69	0.34500	0.38634
V	0	0.00000	0.00000
E	38	0.21348	0.21752
I	0	0.00000	0.00000
G	7	0.07609	0.08895
R	97	0.37891	0.42358
T	6	0.03846	0.04326
T	66	0.48529	0.47585
C	0	0.00000	0.00000
P	41	0.34167	0.28894
K	81	0.37156	0.39378
S	114	0.83824	0.97270
S	32	0.22857	0.27304
G	85	0.90426	1.08005
D	100	0.54945	0.69396
L	52	0.36111	0.28400
Q	126	0.66316	0.70549
S	77	0.65812	0.65700
C	22	0.20000	0.15670
E	37	0.20000	0.21179
F	127	0.78882	0.63279
H	143	0.94702	0.78615
D	24	0.15287	0.16655
E	123	0.66486	0.70406
P	109	0.78986	0.76815
E	133	0.68557	0.76131
M	88	0.61538	0.43978
A	56	0.58333	0.50817
K	146	0.70531	0.70977
Y	132	0.64390	0.61769
T	28	0.22047	0.20187
T	42	0.30882	0.30281
C	1	0.00833	0.00712
T	33	0.26613	0.23792
F	1	0.00459	0.00498
V	16	0.12214	0.10410
V	0	0.00000	0.00000
Y	43	0.21608	0.20122
S	8	0.07018	0.06826
I	22	0.12941	0.11892
P	67	0.58772	0.47216
W	158	0.69604	0.65696
L	105	0.68627	0.57346
N	134	0.82716	0.91530
Q	70	0.37634	0.39194
I	38	0.21714	0.20541
K	109	0.53695	0.52990
L	44	0.26829	0.24031
L	99	0.56571	0.54069
E	90	0.42857	0.51517
S	67	0.49630	0.57167
K	125	0.63776	0.60768
C	50	0.37594	0.35613
Q	193	0.91038	1.08063
