# Supplementary material for: Context dependent reference states of solvent accessibility derived from native protein structures and assessed by predictability analysis
Source: BMC Struct Biol. 2009 Apr 27;9:25. doi: 10.1186/1472-6807-9-25 (PMC2685369; doi:10.1186/1472-6807-9-25)
Supplement: Additional File 1 — Additional statistics and data sets. Details are provided in Readme file included in the compressed file. [file 1472-6807-9-25-S1.zip › supplementary_material/ASA_dataset/1cf3A.asa]

G	80	0.59701	1.01652
I	11	0.06548	0.05946
E	4	0.02062	0.02290
A	90	0.76271	0.81670
S	45	0.35714	0.38396
L	16	0.08602	0.08738
L	28	0.15135	0.15292
T	99	0.60366	0.71377
D	75	0.44118	0.52047
P	23	0.15753	0.16209
K	149	0.65639	0.72436
D	80	0.45455	0.55517
V	8	0.06015	0.05205
S	38	0.27143	0.32423
G	47	0.50538	0.59720
R	137	0.53516	0.59825
T	91	0.61486	0.65609
V	24	0.15584	0.15615
D	19	0.10983	0.13185
Y	0	0.00000	0.00000
I	0	0.00000	0.00000
I	0	0.00000	0.00000
A	2	0.01754	0.01815
G	8	0.08333	0.10165
G	0	0.00000	0.00000
G	9	0.10465	0.11436
L	22	0.12291	0.12015
T	7	0.04575	0.05047
G	0	0.00000	0.00000
L	3	0.01676	0.01638
T	0	0.00000	0.00000
T	0	0.00000	0.00000
A	2	0.01587	0.01815
A	2	0.01739	0.01815
R	39	0.16183	0.17031
L	0	0.00000	0.00000
T	3	0.02013	0.02163
E	99	0.46919	0.56669
N	54	0.33129	0.36885
P	100	0.74627	0.70472
N	119	0.69591	0.81284
I	0	0.00000	0.00000
S	36	0.32143	0.30717
V	1	0.00671	0.00651
L	4	0.02581	0.02185
V	0	0.00000	0.00000
I	3	0.02027	0.01622
E	9	0.04639	0.05152
S	26	0.18841	0.22184
G	8	0.08511	0.10165
S	37	0.27820	0.31570
Y	10	0.04831	0.04679
E	16	0.07656	0.09159
S	0	0.00000	0.00000
D	89	0.50568	0.61763
R	146	0.54275	0.63755
G	17	0.22368	0.21601
P	94	0.64828	0.66244
I	68	0.41975	0.36757
I	0	0.00000	0.00000
E	47	0.22705	0.26903
D	59	0.35542	0.40944
L	1	0.00602	0.00546
N	81	0.45763	0.55328
A	18	0.17822	0.16334
Y	95	0.38934	0.44455
G	26	0.27368	0.33037
D	116	0.65537	0.80500
I	10	0.06944	0.05405
F	52	0.24074	0.25909
G	62	0.69663	0.78780
S	46	0.31081	0.39249
S	94	0.74016	0.80205
V	3	0.01875	0.01952
D	11	0.06667	0.07634
H	37	0.22424	0.20341
A	30	0.27778	0.27223
Y	28	0.13725	0.13102
E	109	0.38112	0.62393
T	6	0.04082	0.04326
V	39	0.25658	0.25374
E	126	0.68108	0.72124
L	4	0.02222	0.02185
A	69	0.60000	0.62613
T	27	0.16875	0.19466
N	16	0.09357	0.10929
N	111	0.66867	0.75820
Q	101	0.50754	0.56551
T	66	0.44898	0.47585
A	17	0.15888	0.15426
L	68	0.43038	0.37138
I	9	0.05114	0.04865
R	57	0.25221	0.24891
S	29	0.20863	0.24744
G	7	0.07609	0.08895
N	23	0.12366	0.15710
G	0	0.00000	0.00000
L	0	0.00000	0.00000
G	0	0.00000	0.00000
G	7	0.07143	0.08895
S	52	0.38519	0.44369
T	5	0.03472	0.03605
L	1	0.00562	0.00546
V	10	0.06623	0.06506
N	35	0.18617	0.23907
G	22	0.22680	0.27954
G	1	0.01064	0.01271
T	10	0.07299	0.07210
W	4	0.01594	0.01663
T	2	0.01408	0.01442
R	7	0.02979	0.03057
P	0	0.00000	0.00000
H	24	0.13115	0.13194
K	91	0.47895	0.44239
A	11	0.10092	0.09982
Q	1	0.00508	0.00560
V	0	0.00000	0.00000
D	58	0.33721	0.40250
S	5	0.04762	0.04266
W	0	0.00000	0.00000
E	66	0.35676	0.37779
T	108	0.73469	0.77866
V	50	0.37594	0.32531
F	1	0.00467	0.00498
G	43	0.55128	0.54638
N	3	0.01515	0.02049
E	149	0.72330	0.85289
G	16	0.17391	0.20330
W	4	0.01556	0.01663
N	22	0.16923	0.15027
W	23	0.10648	0.09563
D	124	0.76543	0.86051
N	66	0.39286	0.45082
V	5	0.03876	0.03253
A	14	0.11570	0.12704
A	54	0.51923	0.49002
Y	39	0.16183	0.18250
S	3	0.02679	0.02560
L	60	0.34884	0.32769
Q	88	0.40930	0.49272
A	1	0.00877	0.00907
E	0	0.00000	0.00000
R	117	0.49367	0.51092
A	9	0.08257	0.08167
R	55	0.19643	0.24017
A	64	0.64646	0.58076
P	19	0.12667	0.13390
N	75	0.36946	0.51230
A	83	0.72174	0.75318
K	78	0.36620	0.37919
Q	14	0.07179	0.07839
I	89	0.56688	0.48108
A	68	0.59130	0.61706
A	11	0.09016	0.09982
G	1	0.01111	0.01271
H	15	0.07463	0.08246
Y	127	0.76048	0.59429
F	42	0.22105	0.20927
N	49	0.31210	0.33470
A	74	0.65487	0.67151
S	106	0.75714	0.90444
C	20	0.18018	0.14245
H	14	0.08383	0.07697
G	11	0.13095	0.13977
V	82	0.53247	0.53351
N	145	0.77128	0.99044
G	9	0.09375	0.11436
T	47	0.31126	0.33886
V	0	0.00000	0.00000
H	56	0.33136	0.30786
A	0	0.00000	0.00000
G	0	0.00000	0.00000
P	8	0.05479	0.05638
R	29	0.10035	0.12664
D	28	0.16092	0.19431
T	57	0.36774	0.41096
G	58	0.60417	0.73698
D	80	0.43478	0.55517
D	127	0.77439	0.88133
Y	29	0.15183	0.13570
S	5	0.04630	0.04266
P	35	0.24476	0.24665
I	0	0.00000	0.00000
V	3	0.02143	0.01952
K	117	0.55981	0.56879
A	7	0.06931	0.06352
L	0	0.00000	0.00000
M	6	0.03297	0.02999
S	48	0.41739	0.40956
A	3	0.02609	0.02722
V	0	0.00000	0.00000
E	104	0.52261	0.59531
D	120	0.71006	0.83276
R	119	0.44238	0.51965
G	69	0.74194	0.87675
V	8	0.05442	0.05205
P	33	0.23404	0.23256
T	31	0.20000	0.22350
K	76	0.35185	0.36947
K	81	0.36161	0.39378
D	12	0.07362	0.08328
F	6	0.02885	0.02990
G	7	0.08642	0.08895
C	33	0.22148	0.23504
G	1	0.01136	0.01271
D	61	0.37654	0.42332
P	1	0.00833	0.00705
H	29	0.14428	0.15943
G	0	0.00000	0.00000
V	0	0.00000	0.00000
S	4	0.03478	0.03413
M	14	0.09655	0.06997
F	12	0.08108	0.05979
P	17	0.12879	0.11980
N	2	0.01143	0.01366
T	2	0.01316	0.01442
L	1	0.00546	0.00546
H	42	0.22460	0.23090
E	159	0.73953	0.91013
D	119	0.69186	0.82582
Q	42	0.20792	0.23516
V	26	0.16993	0.16916
R	4	0.01569	0.01747
S	1	0.00735	0.00853
D	1	0.00556	0.00694
A	0	0.00000	0.00000
A	0	0.00000	0.00000
R	45	0.17375	0.19651
E	6	0.03315	0.03434
W	7	0.03431	0.02911
L	5	0.04348	0.02731
L	49	0.31613	0.26761
P	89	0.60544	0.62720
N	37	0.22024	0.25273
Y	51	0.29310	0.23865
Q	154	0.83696	0.86226
R	60	0.25862	0.26201
P	119	0.83217	0.83862
N	23	0.11856	0.15710
L	7	0.03608	0.03823
Q	81	0.40500	0.45353
V	7	0.04965	0.04554
L	0	0.00000	0.00000
T	4	0.02614	0.02884
G	37	0.46250	0.47014
Q	17	0.09091	0.09518
Y	73	0.36500	0.34160
V	19	0.12667	0.12362
G	2	0.02353	0.02541
K	72	0.32727	0.35002
V	5	0.03378	0.03253
L	32	0.20513	0.17477
L	30	0.16667	0.16384
S	54	0.39416	0.46075
Q	112	0.55446	0.62710
N	161	0.81726	1.09973
G	58	0.60417	0.73698
T	148	0.98013	1.06705
T	51	0.38346	0.36770
P	20	0.13699	0.14094
R	80	0.32129	0.34934
A	0	0.00000	0.00000
V	48	0.28916	0.31230
G	0	0.00000	0.00000
V	0	0.00000	0.00000
E	30	0.15873	0.17172
F	0	0.00000	0.00000
G	0	0.00000	0.00000
T	65	0.40625	0.46864
H	107	0.57219	0.58824
K	145	0.68720	0.70491
G	69	0.73404	0.87675
N	78	0.44571	0.53279
T	52	0.40625	0.37491
H	29	0.13876	0.15943
N	56	0.35443	0.38251
V	1	0.00826	0.00651
Y	84	0.48276	0.39307
A	11	0.10377	0.09982
K	138	0.66667	0.67088
H	20	0.10989	0.10995
E	14	0.07568	0.08014
V	0	0.00000	0.00000
L	0	0.00000	0.00000
L	0	0.00000	0.00000
A	7	0.06034	0.06352
A	29	0.23770	0.26316
G	26	0.26000	0.33037
S	18	0.12414	0.15358
A	10	0.08696	0.09074
V	31	0.20395	0.20169
S	0	0.00000	0.00000
P	0	0.00000	0.00000
T	10	0.06757	0.07210
I	5	0.03333	0.02703
L	0	0.00000	0.00000
E	0	0.00000	0.00000
Y	17	0.07391	0.07955
S	15	0.10870	0.12799
G	1	0.01099	0.01271
I	0	0.00000	0.00000
G	0	0.00000	0.00000
M	37	0.17619	0.18491
K	108	0.53731	0.52504
S	84	0.63636	0.71672
I	40	0.23810	0.21622
L	0	0.00000	0.00000
E	134	0.70526	0.76703
P	102	0.76692	0.71882
L	44	0.23280	0.24031
G	54	0.58065	0.68615
I	17	0.09551	0.09189
D	127	0.78882	0.88133
T	33	0.22759	0.23792
V	39	0.30952	0.25374
V	18	0.11921	0.11711
D	83	0.50303	0.57599
L	2	0.01149	0.01092
P	19	0.13287	0.13390
V	0	0.00000	0.00000
G	0	0.00000	0.00000
L	8	0.04324	0.04369
N	2	0.01176	0.01366
L	0	0.00000	0.00000
Q	0	0.00000	0.00000
D	3	0.01724	0.02082
Q	2	0.01042	0.01120
T	11	0.07857	0.07931
T	1	0.00667	0.00721
A	4	0.03448	0.03630
T	36	0.23529	0.25955
V	0	0.00000	0.00000
R	92	0.36078	0.40175
S	2	0.01600	0.01706
R	143	0.54580	0.62445
I	22	0.14667	0.11892
T	54	0.38849	0.38933
S	118	0.83099	1.00683
A	68	0.61261	0.61706
G	0	0.00000	0.00000
A	60	0.47244	0.54446
G	14	0.14894	0.17789
Q	8	0.03493	0.04479
G	12	0.12903	0.15248
Q	24	0.11215	0.13438
A	0	0.00000	0.00000
A	0	0.00000	0.00000
W	3	0.01523	0.01247
F	0	0.00000	0.00000
A	0	0.00000	0.00000
T	5	0.03521	0.03605
F	0	0.00000	0.00000
N	78	0.45349	0.53279
E	42	0.20000	0.24041
T	7	0.04895	0.05047
F	11	0.05189	0.05481
G	37	0.40659	0.47014
D	163	0.92090	1.13116
Y	93	0.48691	0.43519
S	16	0.13445	0.13652
E	166	0.77934	0.95020
K	131	0.60369	0.63685
A	7	0.06931	0.06352
H	38	0.19689	0.20891
E	123	0.65079	0.70406
L	35	0.18817	0.19115
L	0	0.00000	0.00000
N	82	0.49102	0.56011
T	92	0.60526	0.66330
K	61	0.28910	0.29655
L	12	0.06780	0.06554
E	85	0.41262	0.48655
Q	78	0.42623	0.43673
W	1	0.00641	0.00416
A	0	0.00000	0.00000
E	100	0.46729	0.57241
E	71	0.34975	0.40641
A	0	0.00000	0.00000
V	34	0.22973	0.22121
A	89	0.89899	0.80762
R	73	0.26354	0.31878
G	30	0.31915	0.38119
G	0	0.00000	0.00000
F	5	0.02924	0.02491
H	84	0.45902	0.46179
N	54	0.33962	0.36885
T	50	0.32680	0.36049
T	89	0.59333	0.64167
A	4	0.03738	0.03630
L	0	0.00000	0.00000
L	37	0.20670	0.20208
I	60	0.35714	0.32432
Q	3	0.01807	0.01680
Y	0	0.00000	0.00000
E	102	0.49275	0.58386
N	8	0.05000	0.05464
Y	1	0.00472	0.00468
R	87	0.34800	0.37991
D	55	0.36667	0.38168
W	1	0.00538	0.00416
I	4	0.02837	0.02162
V	51	0.38636	0.33182
N	112	0.70000	0.76503
H	82	0.45556	0.45080
N	75	0.47468	0.51230
V	1	0.00775	0.00651
A	3	0.02500	0.02722
Y	0	0.00000	0.00000
S	0	0.00000	0.00000
E	1	0.00493	0.00572
L	0	0.00000	0.00000
F	15	0.08982	0.07474
L	0	0.00000	0.00000
D	56	0.35220	0.38862
T	8	0.04938	0.05768
A	81	0.69231	0.73503
G	47	0.50538	0.59720
V	49	0.32237	0.31880
A	5	0.04348	0.04537
S	7	0.05426	0.05973
F	0	0.00000	0.00000
D	30	0.17544	0.20819
V	0	0.00000	0.00000
W	11	0.05140	0.04574
D	4	0.02424	0.02776
L	0	0.00000	0.00000
L	0	0.00000	0.00000
P	6	0.04688	0.04228
F	0	0.00000	0.00000
T	2	0.01460	0.01442
R	0	0.00000	0.00000
G	0	0.00000	0.00000
Y	51	0.23502	0.23865
V	0	0.00000	0.00000
H	18	0.11392	0.09896
I	4	0.02353	0.02162
L	76	0.42697	0.41507
D	59	0.33333	0.40944
K	113	0.48918	0.54934
D	31	0.19497	0.21513
P	13	0.10156	0.09161
Y	14	0.07292	0.06551
L	94	0.77049	0.51338
H	82	0.48235	0.45080
H	91	0.54819	0.50027
F	40	0.23392	0.19930
A	11	0.12941	0.09982
Y	4	0.01942	0.01872
D	18	0.11392	0.12491
P	1	0.00704	0.00705
Q	6	0.02956	0.03359
Y	4	0.02030	0.01872
F	12	0.07186	0.05979
L	47	0.25405	0.25669
N	2	0.01111	0.01366
E	82	0.44565	0.46938
L	0	0.00000	0.00000
D	7	0.04142	0.04858
L	39	0.21081	0.21300
L	48	0.26374	0.26215
G	0	0.00000	0.00000
Q	0	0.00000	0.00000
A	0	0.00000	0.00000
A	4	0.03333	0.03630
A	0	0.00000	0.00000
T	0	0.00000	0.00000
Q	53	0.28191	0.29675
L	15	0.08523	0.08192
A	0	0.00000	0.00000
R	10	0.04098	0.04367
N	75	0.42614	0.51230
I	0	0.00000	0.00000
S	4	0.02817	0.03413
N	47	0.24868	0.32104
S	25	0.17857	0.21331
G	32	0.35165	0.40661
A	32	0.29630	0.29038
M	4	0.02299	0.01999
Q	117	0.61257	0.65510
T	100	0.83333	0.72098
Y	46	0.25000	0.21526
F	49	0.27222	0.24415
A	41	0.36283	0.37205
G	25	0.26316	0.31766
E	30	0.14019	0.17172
T	53	0.35570	0.38212
I	60	0.43165	0.32432
P	3	0.02098	0.02114
G	19	0.19792	0.24142
D	169	0.94944	1.17280
N	116	0.67836	0.79235
L	22	0.11892	0.12015
A	58	0.54717	0.52632
Y	104	0.50485	0.48666
D	144	0.83237	0.99931
A	11	0.09483	0.09982
D	81	0.49091	0.56211
L	10	0.05650	0.05461
S	64	0.47761	0.54608
A	26	0.27660	0.23593
W	0	0.00000	0.00000
T	27	0.20000	0.19466
E	144	0.75000	0.82427
Y	21	0.09292	0.09827
I	0	0.00000	0.00000
P	12	0.09023	0.08457
Y	130	0.73034	0.60833
H	77	0.55797	0.42331
F	32	0.30769	0.15944
R	57	0.25792	0.24891
P	5	0.03497	0.03524
N	15	0.08929	0.10246
Y	57	0.30645	0.26673
H	36	0.20571	0.19791
G	9	0.10714	0.11436
V	1	0.00606	0.00651
G	0	0.00000	0.00000
T	0	0.00000	0.00000
C	0	0.00000	0.00000
S	2	0.02381	0.01706
M	1	0.00709	0.00500
M	0	0.00000	0.00000
P	24	0.18182	0.16913
K	121	0.55000	0.58824
E	150	0.72816	0.85861
M	23	0.11735	0.11494
G	5	0.05556	0.06353
G	1	0.01075	0.01271
V	1	0.00671	0.00651
V	0	0.00000	0.00000
D	28	0.16568	0.19431
N	60	0.31088	0.40984
A	13	0.11017	0.11797
A	0	0.00000	0.00000
R	93	0.36905	0.40611
V	2	0.01639	0.01301
Y	44	0.18257	0.20590
G	46	0.61333	0.58450
V	14	0.08750	0.09109
Q	88	0.43781	0.49272
G	13	0.14773	0.16518
L	1	0.00538	0.00546
R	0	0.00000	0.00000
V	0	0.00000	0.00000
I	0	0.00000	0.00000
D	3	0.01648	0.02082
G	9	0.09375	0.11436
S	0	0.00000	0.00000
I	0	0.00000	0.00000
P	0	0.00000	0.00000
P	0	0.00000	0.00000
T	2	0.01299	0.01442
Q	0	0.00000	0.00000
M	1	0.00645	0.00500
S	0	0.00000	0.00000
S	0	0.00000	0.00000
H	20	0.10929	0.10995
V	16	0.14414	0.10410
M	12	0.06557	0.05997
T	1	0.00676	0.00721
V	4	0.03008	0.02602
F	24	0.15584	0.11958
Y	0	0.00000	0.00000
A	1	0.01020	0.00907
M	2	0.01105	0.01000
A	0	0.00000	0.00000
L	0	0.00000	0.00000
K	38	0.17925	0.18474
I	2	0.01429	0.01081
S	0	0.00000	0.00000
D	50	0.27778	0.34698
A	24	0.21429	0.21779
I	0	0.00000	0.00000
L	48	0.24490	0.26215
E	142	0.66667	0.81282
D	42	0.24706	0.29146
Y	33	0.16256	0.15442
A	70	0.58824	0.63521
S	85	0.66929	0.72526
M	126	0.74118	0.62969
