# Supplementary material for: Context dependent reference states of solvent accessibility derived from native protein structures and assessed by predictability analysis
Source: BMC Struct Biol. 2009 Apr 27;9:25. doi: 10.1186/1472-6807-9-25 (PMC2685369; doi:10.1186/1472-6807-9-25)
Supplement: Additional File 1 — Additional statistics and data sets. Details are provided in Readme file included in the compressed file. [file 1472-6807-9-25-S1.zip › supplementary_material/ASA_dataset/1cfbA.asa]

I	169	0.73478	0.91351
V	114	0.85714	0.74170
Q	85	0.45699	0.47592
D	89	0.51744	0.61763
V	37	0.27407	0.24073
P	1	0.00758	0.00705
N	69	0.33990	0.47131
A	32	0.36782	0.29038
P	5	0.03448	0.03524
K	105	0.48611	0.51045
L	32	0.17877	0.17477
T	65	0.42484	0.46864
G	28	0.32941	0.35578
I	36	0.20571	0.19459
T	66	0.56410	0.47585
C	63	0.56250	0.44872
Q	77	0.41176	0.43113
A	90	0.73770	0.81670
D	74	0.40659	0.51353
K	74	0.32743	0.35975
A	0	0.00000	0.00000
E	56	0.27586	0.32055
I	0	0.00000	0.00000
H	60	0.42553	0.32985
W	3	0.01648	0.01247
E	102	0.58621	0.58386
Q	93	0.50270	0.52072
Q	90	0.42857	0.50392
G	23	0.26437	0.29225
D	59	0.33146	0.40944
N	54	0.27411	0.36885
R	144	0.63436	0.62882
S	4	0.03226	0.03413
P	83	0.58042	0.58492
I	17	0.09827	0.09189
L	83	0.55333	0.45330
H	39	0.21429	0.21440
Y	8	0.04124	0.03744
T	7	0.04730	0.05047
I	0	0.00000	0.00000
Q	36	0.21053	0.20157
F	41	0.23429	0.20429
N	20	0.12121	0.13661
T	8	0.05442	0.05768
S	74	0.60163	0.63140
F	49	0.25258	0.24415
T	64	0.49231	0.46143
P	77	0.51678	0.54264
A	97	0.82906	0.88022
S	56	0.46667	0.47782
W	58	0.24268	0.24116
D	84	0.63636	0.58293
A	45	0.38462	0.40835
A	31	0.29808	0.28131
Y	123	0.60294	0.57557
E	129	0.65152	0.73841
K	153	0.70507	0.74380
V	0	0.00000	0.00000
P	62	0.46970	0.43693
N	77	0.44000	0.52596
T	119	0.62632	0.85797
D	52	0.28415	0.36086
S	78	0.55714	0.66553
S	31	0.25203	0.26451
F	39	0.21429	0.19432
V	74	0.56489	0.48146
V	8	0.04520	0.05205
Q	128	0.68449	0.71669
M	5	0.03226	0.02499
S	28	0.23729	0.23891
P	16	0.11268	0.11276
W	80	0.32922	0.33264
A	6	0.07229	0.05445
N	59	0.34911	0.40301
Y	14	0.06931	0.06551
T	25	0.17606	0.18025
F	1	0.00645	0.00498
R	57	0.20141	0.24891
V	0	0.00000	0.00000
I	14	0.10145	0.07568
A	0	0.00000	0.00000
F	52	0.25243	0.25909
N	7	0.04487	0.04781
K	189	0.89151	0.91881
I	78	0.38235	0.42162
G	20	0.21739	0.25413
A	47	0.40870	0.42650
S	7	0.05691	0.05973
P	77	0.64706	0.54264
P	52	0.36879	0.36646
S	8	0.05674	0.06826
A	82	0.73214	0.74410
H	119	0.56398	0.65421
S	7	0.05000	0.05973
D	133	0.76000	0.92297
S	71	0.64545	0.60580
C	2	0.01786	0.01425
T	82	0.62595	0.59120
T	6	0.04651	0.04326
Q	135	0.70681	0.75588
P	29	0.20000	0.20437
D	66	0.37714	0.45802
V	24	0.17778	0.15615
P	0	0.00000	0.00000
F	95	0.42986	0.47334
K	60	0.27149	0.29169
N	17	0.10180	0.11612
P	10	0.06803	0.07047
D	80	0.44693	0.55517
N	115	0.68452	0.78552
V	28	0.19580	0.18217
V	66	0.42308	0.42941
G	0	0.00000	0.00000
Q	35	0.15284	0.19597
G	5	0.05682	0.06353
T	89	0.59333	0.64167
E	108	0.62428	0.61820
P	71	0.50000	0.50035
N	82	0.48521	0.56011
N	7	0.03867	0.04781
L	0	0.00000	0.00000
V	20	0.16000	0.13012
I	0	0.00000	0.00000
S	41	0.45556	0.34983
W	8	0.03810	0.03326
T	59	0.45038	0.42538
P	40	0.28986	0.28189
M	3	0.01744	0.01499
P	58	0.47154	0.40874
E	51	0.24519	0.29193
I	45	0.27439	0.24324
E	57	0.30159	0.32627
H	8	0.04211	0.04398
N	2	0.01351	0.01366
A	0	0.00000	0.00000
P	46	0.30667	0.32417
N	102	0.50495	0.69672
F	13	0.08387	0.06477
H	21	0.12281	0.11545
Y	0	0.00000	0.00000
Y	71	0.45806	0.33224
V	0	0.00000	0.00000
S	8	0.06723	0.06826
W	14	0.08187	0.05821
K	50	0.22936	0.24307
R	83	0.34874	0.36245
D	79	0.45930	0.54823
I	80	0.49689	0.43243
P	121	0.92366	0.85271
A	114	0.97436	1.03448
A	29	0.24167	0.26316
A	86	0.85149	0.78040
W	69	0.41071	0.28690
E	119	0.68000	0.68117
N	67	0.40120	0.45765
N	67	0.38286	0.45765
N	81	0.49091	0.55328
I	4	0.02721	0.02162
F	134	0.70157	0.66766
D	86	0.51190	0.59681
W	54	0.24545	0.22453
R	162	0.69528	0.70742
Q	71	0.34634	0.39754
N	76	0.42458	0.51913
N	53	0.32121	0.36202
I	15	0.09146	0.08108
V	91	0.75833	0.59206
I	16	0.11594	0.08649
A	51	0.45133	0.46279
D	161	0.95266	1.11728
Q	41	0.23164	0.22956
P	56	0.47458	0.39464
T	76	0.53147	0.54795
F	112	0.51376	0.55805
V	31	0.26957	0.20169
K	78	0.40000	0.37919
Y	1	0.00495	0.00468
L	26	0.18978	0.14200
I	0	0.00000	0.00000
K	54	0.25472	0.26252
V	3	0.02000	0.01952
V	12	0.08824	0.07807
A	0	0.00000	0.00000
I	30	0.16949	0.16216
N	6	0.03409	0.04098
D	98	0.56322	0.68008
R	143	0.53160	0.62445
G	26	0.28889	0.33037
E	127	0.61353	0.72696
S	8	0.05970	0.06826
N	100	0.58140	0.68306
V	60	0.46512	0.39037
A	105	0.86777	0.95281
A	22	0.19820	0.19964
E	153	0.71495	0.87579
E	87	0.42647	0.49800
V	18	0.12081	0.11711
V	51	0.32692	0.33182
G	0	0.00000	0.00000
Y	52	0.22807	0.24333
S	0	0.00000	0.00000
G	1	0.01075	0.01271
E	118	0.55660	0.67544
D	111	0.65680	0.77030
R	167	0.57388	0.72926
