# Supplementary material for: Context dependent reference states of solvent accessibility derived from native protein structures and assessed by predictability analysis
Source: BMC Struct Biol. 2009 Apr 27;9:25. doi: 10.1186/1472-6807-9-25 (PMC2685369; doi:10.1186/1472-6807-9-25)
Supplement: Additional File 1 — Additional statistics and data sets. Details are provided in Readme file included in the compressed file. [file 1472-6807-9-25-S1.zip › supplementary_material/ASA_dataset/1cfrA.asa]

M	97	0.39918	0.48476
D	66	0.39053	0.45802
I	13	0.08280	0.07027
I	4	0.02516	0.02162
S	43	0.33077	0.36689
K	29	0.13810	0.14098
S	36	0.26471	0.30717
G	59	0.63441	0.74968
E	53	0.23556	0.30338
G	54	0.58696	0.68615
N	89	0.47340	0.60792
K	53	0.27461	0.25766
Y	29	0.14146	0.13570
T	53	0.35811	0.38212
I	12	0.07018	0.06486
N	57	0.34545	0.38934
S	10	0.07194	0.08532
A	28	0.26415	0.25408
I	32	0.19162	0.17297
A	0	0.00000	0.00000
F	1	0.00488	0.00498
V	17	0.14286	0.11061
A	36	0.30000	0.32668
Y	39	0.17489	0.18250
A	6	0.05042	0.05445
S	75	0.51370	0.63993
H	159	0.95210	0.87411
I	44	0.37288	0.23784
D	91	0.53216	0.63151
I	7	0.03977	0.03784
N	106	0.65839	0.72404
T	115	0.75163	0.82913
T	30	0.18750	0.21629
E	93	0.46269	0.53234
F	0	0.00000	0.00000
S	28	0.20438	0.23891
K	135	0.63679	0.65630
V	0	0.00000	0.00000
L	1	0.00575	0.00546
S	40	0.29197	0.34130
G	13	0.14130	0.16518
L	0	0.00000	0.00000
R	95	0.37109	0.41485
D	98	0.56647	0.68008
F	45	0.21845	0.22422
I	0	0.00000	0.00000
N	65	0.36932	0.44399
D	91	0.50276	0.63151
E	15	0.06944	0.08586
A	2	0.01802	0.01815
I	130	0.84416	0.70270
R	185	0.75510	0.80786
L	82	0.43850	0.44784
G	40	0.43011	0.50826
G	14	0.14737	0.17789
K	110	0.50926	0.53476
I	18	0.12857	0.09730
S	45	0.33333	0.38396
D	110	0.61798	0.76336
G	38	0.39583	0.48285
S	30	0.21277	0.25597
F	15	0.07812	0.07474
N	83	0.53205	0.56694
K	120	0.64171	0.58337
C	1	0.00840	0.00712
N	15	0.08824	0.10246
G	24	0.27273	0.30496
D	42	0.23729	0.29146
W	0	0.00000	0.00000
Y	1	0.00694	0.00468
E	30	0.15789	0.17172
W	8	0.03922	0.03326
L	0	0.00000	0.00000
I	3	0.01657	0.01622
G	2	0.02439	0.02541
I	0	0.00000	0.00000
R	25	0.09881	0.10917
A	4	0.03448	0.03630
I	1	0.00676	0.00541
E	11	0.05759	0.06297
F	18	0.10588	0.08969
F	3	0.01961	0.01495
L	42	0.24277	0.22938
E	119	0.56667	0.68117
S	31	0.23134	0.26451
E	132	0.63158	0.75558
T	33	0.20000	0.23792
N	57	0.33140	0.38934
F	19	0.10326	0.09467
I	1	0.00662	0.00541
V	10	0.07752	0.06506
V	0	0.00000	0.00000
K	26	0.13684	0.12640
M	8	0.05195	0.03998
P	23	0.17969	0.16209
N	137	0.67488	0.93579
A	48	0.45714	0.43557
T	136	0.86624	0.98053
S	90	0.73171	0.76792
F	24	0.11429	0.11958
D	35	0.20468	0.24289
V	2	0.01538	0.01301
M	4	0.02198	0.01999
S	21	0.19444	0.17918
I	0	0.00000	0.00000
Y	5	0.02155	0.02340
K	84	0.38182	0.40836
S	60	0.48387	0.51195
C	83	0.61029	0.59117
L	5	0.03289	0.02731
S	6	0.04762	0.05119
E	116	0.65537	0.66400
F	52	0.24762	0.25909
I	0	0.00000	0.00000
Y	76	0.39583	0.35564
D	46	0.28931	0.31922
L	39	0.26174	0.21300
R	78	0.30709	0.34061
S	64	0.50000	0.54608
K	106	0.48402	0.51531
L	47	0.26111	0.25669
S	65	0.49242	0.55461
L	143	0.87195	0.78099
N	140	0.83333	0.95628
N	170	0.98266	1.16120
V	72	0.50704	0.46845
N	150	0.90909	1.02459
L	23	0.16667	0.12561
I	126	0.76829	0.68108
T	19	0.13669	0.13699
S	44	0.32593	0.37543
N	18	0.11180	0.12295
P	1	0.00680	0.00705
D	30	0.17857	0.20819
F	0	0.00000	0.00000
S	0	0.00000	0.00000
I	2	0.01351	0.01081
I	0	0.00000	0.00000
D	14	0.08187	0.09715
I	0	0.00000	0.00000
R	153	0.57955	0.66812
G	80	0.84211	1.01652
R	47	0.18876	0.20524
R	63	0.21141	0.27511
E	127	0.64467	0.72696
E	98	0.47115	0.56096
L	0	0.00000	0.00000
K	35	0.16204	0.17015
S	90	0.70312	0.76792
M	72	0.39779	0.35982
L	1	0.00556	0.00546
K	156	0.69643	0.75839
D	118	0.67816	0.81888
I	12	0.07018	0.06486
S	20	0.16949	0.17065
F	14	0.06250	0.06976
S	104	0.78788	0.88737
N	129	0.65152	0.88115
I	22	0.14865	0.11892
S	46	0.37097	0.39249
L	69	0.35751	0.37684
S	92	0.74194	0.78498
T	9	0.06000	0.06489
I	4	0.02516	0.02162
S	65	0.53279	0.55461
E	60	0.30928	0.34345
I	4	0.02367	0.02162
D	47	0.27011	0.32616
N	72	0.42105	0.49180
L	3	0.02027	0.01638
Y	29	0.15104	0.13570
K	117	0.53917	0.56879
N	57	0.35404	0.38934
F	0	0.00000	0.00000
I	78	0.55319	0.42162
D	79	0.48765	0.54823
Y	44	0.21675	0.20590
A	0	0.00000	0.00000
E	77	0.37379	0.44076
L	6	0.03636	0.03277
E	106	0.50476	0.60675
H	47	0.26404	0.25838
I	2	0.01342	0.01081
K	83	0.41089	0.40350
S	1	0.00787	0.00853
F	1	0.00521	0.00498
L	5	0.02110	0.02731
S	2	0.01527	0.01706
V	4	0.02837	0.02602
K	41	0.19617	0.19932
T	12	0.07692	0.08652
T	64	0.45390	0.46143
F	15	0.09677	0.07474
R	121	0.54751	0.52838
P	85	0.58621	0.59901
D	43	0.25444	0.29840
R	33	0.13469	0.14410
R	91	0.35000	0.39738
L	121	0.79605	0.66084
Q	96	0.47059	0.53751
L	3	0.01705	0.01638
A	14	0.13861	0.12704
H	125	0.64767	0.68719
E	20	0.09804	0.11448
G	0	0.00000	0.00000
S	10	0.07692	0.08532
L	36	0.22222	0.19661
M	5	0.02604	0.02499
K	0	0.00000	0.00000
A	37	0.36634	0.33575
L	7	0.04459	0.03823
Y	9	0.04569	0.04212
T	30	0.23622	0.21629
H	44	0.24719	0.24189
L	1	0.00633	0.00546
Q	58	0.31183	0.32475
T	80	0.59259	0.57678
R	98	0.39837	0.42795
T	52	0.35374	0.37491
W	198	0.78884	0.82328
T	48	0.52174	0.34607
I	137	0.80117	0.74054
N	182	1.00000	1.24317
P	35	0.25735	0.24665
T	126	0.74556	0.90844
G	25	0.29412	0.31766
I	3	0.01596	0.01622
R	167	0.70763	0.72926
Y	0	0.00000	0.00000
Y	19	0.09314	0.08891
A	0	0.00000	0.00000
A	0	0.00000	0.00000
A	0	0.00000	0.00000
T	15	0.09554	0.10815
S	77	0.63115	0.65700
I	58	0.37179	0.31351
G	34	0.38636	0.43202
N	163	0.87166	1.11339
A	54	0.44262	0.49002
D	12	0.06818	0.08328
V	45	0.31915	0.29278
I	136	0.86076	0.73514
G	31	0.38750	0.39390
L	0	0.00000	0.00000
K	97	0.44700	0.47156
T	66	0.48175	0.47585
V	60	0.39474	0.39037
A	0	0.00000	0.00000
T	92	0.66187	0.66330
H	37	0.19372	0.20341
S	16	0.13559	0.13652
I	122	0.69714	0.65946
T	123	0.84828	0.88681
D	64	0.37209	0.44414
V	137	1.00000	0.89135
K	176	0.86275	0.85561
S	55	0.45833	0.46928
L	153	0.91071	0.83561
P	100	0.77519	0.70472
Q	44	0.21675	0.24636
S	16	0.12214	0.13652
A	0	0.00000	0.00000
V	0	0.00000	0.00000
D	19	0.11585	0.13185
E	74	0.39785	0.42358
I	25	0.15528	0.13514
F	24	0.14907	0.11958
K	87	0.42647	0.42295
I	1	0.00568	0.00541
N	27	0.16364	0.18443
S	29	0.22481	0.24744
V	7	0.04698	0.04554
L	119	0.69591	0.64992
D	33	0.18857	0.22901
V	2	0.01408	0.01301
D	24	0.13953	0.16655
S	79	0.71818	0.67406
C	7	0.05147	0.04986
L	6	0.03947	0.03277
S	81	0.65323	0.69113
H	103	0.61677	0.56625
I	6	0.03529	0.03243
L	49	0.21397	0.26761
