# Supplementary material for: Context dependent reference states of solvent accessibility derived from native protein structures and assessed by predictability analysis
Source: BMC Struct Biol. 2009 Apr 27;9:25. doi: 10.1186/1472-6807-9-25 (PMC2685369; doi:10.1186/1472-6807-9-25)
Supplement: Additional File 1 — Additional statistics and data sets. Details are provided in Readme file included in the compressed file. [file 1472-6807-9-25-S1.zip › supplementary_material/ASA_dataset/1cfzA.asa]

M	10	0.04049	0.04998
R	95	0.41304	0.41485
I	0	0.00000	0.00000
L	0	0.00000	0.00000
V	1	0.00704	0.00651
L	0	0.00000	0.00000
G	0	0.00000	0.00000
V	0	0.00000	0.00000
G	3	0.03571	0.03812
N	16	0.07843	0.10929
I	37	0.24503	0.20000
L	71	0.48630	0.38777
L	1	0.00541	0.00546
T	6	0.03659	0.04326
D	1	0.00556	0.00694
E	2	0.00926	0.01145
A	1	0.00901	0.00907
I	0	0.00000	0.00000
G	0	0.00000	0.00000
V	2	0.01290	0.01301
R	69	0.31222	0.30131
I	1	0.00617	0.00541
V	3	0.02273	0.01952
E	73	0.36683	0.41786
A	5	0.04587	0.04537
L	0	0.00000	0.00000
E	109	0.52913	0.62393
Q	118	0.56190	0.66069
R	80	0.37559	0.34934
Y	43	0.21500	0.20122
I	27	0.19424	0.14595
L	24	0.16552	0.13108
P	12	0.08451	0.08457
D	128	0.73143	0.88827
Y	101	0.44889	0.47263
V	11	0.08527	0.07157
E	79	0.44382	0.45220
I	35	0.21212	0.18919
L	49	0.27528	0.26761
D	82	0.45055	0.56905
G	9	0.09375	0.11436
G	18	0.19149	0.22872
T	36	0.22360	0.25955
A	24	0.20513	0.21779
G	11	0.12500	0.13977
M	92	0.44878	0.45977
E	140	0.69307	0.80137
L	11	0.05914	0.06008
L	62	0.34066	0.33861
G	62	0.64583	0.78780
D	59	0.32961	0.40944
M	0	0.00000	0.00000
A	11	0.11224	0.09982
N	80	0.43956	0.54645
R	7	0.02482	0.03057
D	49	0.31210	0.34004
H	0	0.00000	0.00000
L	0	0.00000	0.00000
I	0	0.00000	0.00000
I	0	0.00000	0.00000
A	2	0.01770	0.01815
D	0	0.00000	0.00000
A	0	0.00000	0.00000
I	0	0.00000	0.00000
V	28	0.20896	0.18217
S	34	0.26154	0.29010
K	96	0.45283	0.46670
K	207	0.95833	1.00632
N	65	0.37356	0.44399
A	62	0.71264	0.56261
P	65	0.43333	0.45807
G	13	0.13684	0.16518
T	45	0.30000	0.32444
M	29	0.16292	0.14493
M	27	0.18750	0.13493
I	19	0.14961	0.10270
L	23	0.14110	0.12561
R	34	0.13281	0.14847
D	67	0.38728	0.46495
E	99	0.47368	0.56669
E	107	0.52451	0.61248
V	0	0.00000	0.00000
P	18	0.14634	0.12685
A	68	0.60714	0.61706
L	21	0.14483	0.11469
F	0	0.00000	0.00000
T	92	0.57143	0.66330
N	22	0.12222	0.15027
K	208	0.98113	1.01118
I	105	0.75000	0.56757
S	0	0.00000	0.00000
P	56	0.40288	0.39464
H	6	0.02985	0.03299
Q	0	0.00000	0.00000
L	70	0.36458	0.38230
G	19	0.22093	0.24142
L	0	0.00000	0.00000
A	6	0.05000	0.05445
D	86	0.48864	0.59681
V	0	0.00000	0.00000
L	3	0.01724	0.01638
S	79	0.58955	0.67406
A	31	0.27434	0.28131
L	2	0.01198	0.01092
R	118	0.52212	0.51528
F	186	0.93939	0.92676
T	75	0.49020	0.54074
G	64	0.70330	0.81321
E	64	0.31068	0.36634
F	42	0.23077	0.20927
P	5	0.03817	0.03524
K	125	0.57604	0.60768
K	30	0.14493	0.14584
L	0	0.00000	0.00000
T	3	0.02083	0.02163
L	0	0.00000	0.00000
V	1	0.00699	0.00651
G	0	0.00000	0.00000
V	0	0.00000	0.00000
I	17	0.13386	0.09189
P	10	0.08130	0.07047
E	98	0.45370	0.56096
S	34	0.27200	0.29010
L	68	0.36757	0.37138
E	89	0.46842	0.50944
P	28	0.19858	0.19732
H	111	0.60326	0.61023
I	107	0.61494	0.57838
G	25	0.31250	0.31766
L	24	0.13408	0.13108
T	18	0.13043	0.12978
P	100	0.76336	0.70472
T	50	0.34247	0.36049
V	0	0.00000	0.00000
E	116	0.58291	0.66400
A	70	0.76087	0.63521
M	39	0.23636	0.19490
I	18	0.16364	0.09730
E	83	0.45355	0.47510
P	13	0.10000	0.09161
A	0	0.00000	0.00000
L	0	0.00000	0.00000
E	64	0.31068	0.36634
Q	7	0.03553	0.03919
V	1	0.00709	0.00651
L	11	0.06548	0.06008
A	4	0.03448	0.03630
A	5	0.04464	0.04537
L	1	0.00599	0.00546
R	18	0.07563	0.07860
E	36	0.17476	0.20607
S	23	0.16667	0.19625
G	61	0.63542	0.77510
V	5	0.02874	0.03253
E	62	0.31156	0.35489
A	12	0.10811	0.10889
I	7	0.04516	0.03784
P	39	0.29771	0.27484
R	104	0.37276	0.45415
S	73	0.53676	0.62287
D	53	0.30286	0.36780
S	21	0.10938	0.17918
