# Supplementary material for: Context dependent reference states of solvent accessibility derived from native protein structures and assessed by predictability analysis
Source: BMC Struct Biol. 2009 Apr 27;9:25. doi: 10.1186/1472-6807-9-25 (PMC2685369; doi:10.1186/1472-6807-9-25)
Supplement: Additional File 1 — Additional statistics and data sets. Details are provided in Readme file included in the compressed file. [file 1472-6807-9-25-S1.zip › supplementary_material/ASA_dataset/1chdA.asa]

L	141	0.61572	0.77007
L	45	0.25000	0.24577
S	79	0.54483	0.67406
S	44	0.32836	0.37543
E	61	0.28638	0.34917
K	25	0.12438	0.12154
L	2	0.01170	0.01092
I	0	0.00000	0.00000
A	0	0.00000	0.00000
I	0	0.00000	0.00000
G	0	0.00000	0.00000
A	0	0.00000	0.00000
S	13	0.09286	0.11092
T	70	0.39548	0.50469
G	18	0.19780	0.22872
G	0	0.00000	0.00000
T	55	0.36667	0.39654
E	140	0.67961	0.80137
A	5	0.04505	0.04537
I	0	0.00000	0.00000
R	96	0.38554	0.41921
H	78	0.44571	0.42881
V	0	0.00000	0.00000
L	0	0.00000	0.00000
Q	67	0.38068	0.37514
P	73	0.58400	0.51445
L	0	0.00000	0.00000
P	49	0.37121	0.34531
L	116	0.64088	0.63353
S	85	0.58621	0.72526
S	6	0.04545	0.05119
P	23	0.15132	0.16209
A	6	0.05405	0.05445
V	0	0.00000	0.00000
I	2	0.01587	0.01081
I	0	0.00000	0.00000
T	0	0.00000	0.00000
Q	6	0.02985	0.03359
H	22	0.12429	0.12095
M	38	0.21714	0.18991
P	59	0.51754	0.41579
P	81	0.55102	0.57082
G	38	0.40000	0.48285
F	125	0.60096	0.62282
T	0	0.00000	0.00000
R	153	0.59766	0.66812
S	64	0.52459	0.54608
F	19	0.09005	0.09467
A	2	0.01869	0.01815
E	93	0.44928	0.53234
R	171	0.69512	0.74672
L	2	0.01111	0.01092
N	71	0.39665	0.48497
K	172	0.81517	0.83617
L	76	0.61290	0.41507
C	16	0.13333	0.11396
Q	117	0.72671	0.65510
I	3	0.02027	0.01622
S	56	0.50000	0.47782
V	9	0.06383	0.05856
K	50	0.23148	0.24307
E	56	0.27317	0.32055
A	4	0.03509	0.03630
E	119	0.56667	0.68117
D	109	0.58602	0.75642
G	32	0.34409	0.40661
E	42	0.19811	0.24041
R	112	0.47257	0.48908
V	2	0.01439	0.01301
L	61	0.36970	0.33315
P	75	0.52083	0.52854
G	6	0.06452	0.07624
H	45	0.22613	0.24739
A	0	0.00000	0.00000
Y	1	0.00422	0.00468
I	0	0.00000	0.00000
A	0	0.00000	0.00000
P	14	0.09333	0.09866
G	7	0.07292	0.08895
D	79	0.42703	0.54823
K	81	0.37674	0.39378
H	2	0.01163	0.01100
M	1	0.00524	0.00500
E	50	0.24752	0.28620
L	1	0.00556	0.00546
A	22	0.20952	0.19964
R	111	0.42205	0.48472
S	71	0.51079	0.60580
G	65	0.71429	0.82592
A	66	0.57391	0.59891
N	54	0.31953	0.36885
Y	9	0.05172	0.04212
Q	47	0.27811	0.26316
I	3	0.01714	0.01622
K	77	0.38500	0.37433
I	29	0.20567	0.15676
H	40	0.24540	0.21990
D	105	0.58989	0.72866
G	19	0.24675	0.24142
P	101	0.76515	0.71177
P	50	0.35211	0.35236
V	50	0.30864	0.32531
N	42	0.25150	0.28689
R	177	0.83099	0.77293
H	64	0.32821	0.35184
R	66	0.29204	0.28821
P	2	0.01550	0.01409
S	0	0.00000	0.00000
V	0	0.00000	0.00000
D	11	0.06627	0.07634
V	14	0.09859	0.09109
L	0	0.00000	0.00000
F	0	0.00000	0.00000
H	84	0.48555	0.46179
S	9	0.07087	0.07679
V	1	0.00690	0.00651
A	13	0.12381	0.11797
K	167	0.80676	0.81186
H	74	0.37374	0.40682
A	8	0.07273	0.07260
G	18	0.19355	0.22872
R	168	0.66142	0.73362
N	34	0.19429	0.23224
A	2	0.01869	0.01815
V	4	0.02410	0.02602
G	0	0.00000	0.00000
V	0	0.00000	0.00000
I	0	0.00000	0.00000
L	0	0.00000	0.00000
T	1	0.00654	0.00721
G	0	0.00000	0.00000
M	127	0.62255	0.63468
G	31	0.38750	0.39390
N	72	0.38919	0.49180
D	2	0.01117	0.01388
G	0	0.00000	0.00000
A	1	0.00833	0.00907
A	36	0.29508	0.32668
G	0	0.00000	0.00000
M	0	0.00000	0.00000
L	40	0.26144	0.21846
A	25	0.21739	0.22686
M	0	0.00000	0.00000
Y	106	0.67949	0.49602
Q	143	0.81250	0.80067
A	38	0.31933	0.34483
G	44	0.45833	0.55909
A	4	0.03448	0.03630
W	78	0.42857	0.32432
T	0	0.00000	0.00000
I	0	0.00000	0.00000
A	0	0.00000	0.00000
Q	1	0.00505	0.00560
N	34	0.20482	0.23224
E	137	0.64623	0.78420
A	88	0.74576	0.79855
S	32	0.22857	0.27304
C	18	0.15385	0.12821
V	100	0.93458	0.65062
V	40	0.35088	0.26025
F	59	0.27570	0.29397
G	4	0.05556	0.05083
M	0	0.00000	0.00000
P	0	0.00000	0.00000
R	112	0.44800	0.48908
E	48	0.23762	0.27476
A	0	0.00000	0.00000
I	56	0.31638	0.30270
N	113	0.75333	0.77186
M	78	0.54930	0.38981
G	48	0.53333	0.60991
G	0	0.00000	0.00000
V	26	0.17219	0.16916
S	38	0.32479	0.32423
E	44	0.21891	0.25186
V	74	0.49664	0.48146
V	14	0.09272	0.09109
D	58	0.35152	0.40250
L	30	0.16949	0.16384
S	71	0.51825	0.60580
Q	93	0.46040	0.52072
V	0	0.00000	0.00000
S	18	0.14516	0.15358
Q	108	0.54545	0.60470
Q	39	0.21196	0.21837
M	0	0.00000	0.00000
L	48	0.31373	0.26215
A	38	0.32479	0.34483
K	93	0.44286	0.45211
I	8	0.05714	0.04324
S	35	0.27559	0.29863
A	57	0.51351	0.51724
G	71	0.75532	0.90216
Q	172	0.80374	0.96305
A	6	0.05505	0.05445
I	81	0.52597	0.43784
R	184	0.80702	0.80349
I	221	1.00000	1.19459
