# Supplementary material for: Context dependent reference states of solvent accessibility derived from native protein structures and assessed by predictability analysis
Source: BMC Struct Biol. 2009 Apr 27;9:25. doi: 10.1186/1472-6807-9-25 (PMC2685369; doi:10.1186/1472-6807-9-25)
Supplement: Additional File 1 — Additional statistics and data sets. Details are provided in Readme file included in the compressed file. [file 1472-6807-9-25-S1.zip › supplementary_material/ASA_dataset/1chmA.asa]

M	53	0.32515	0.26487
P	73	0.55303	0.51445
K	79	0.35909	0.38405
T	29	0.16667	0.20908
L	54	0.36986	0.29492
R	16	0.06780	0.06987
I	16	0.09581	0.08649
R	99	0.41423	0.43231
N	7	0.03518	0.04781
G	26	0.29545	0.33037
D	142	0.76757	0.98543
K	96	0.44444	0.46670
V	44	0.30556	0.28627
R	102	0.40000	0.44541
S	26	0.21138	0.22184
T	29	0.18012	0.20908
F	9	0.04639	0.04484
S	41	0.31298	0.34983
A	80	0.71429	0.72595
Q	118	0.55399	0.66069
E	10	0.05464	0.05724
Y	2	0.00901	0.00936
A	48	0.44444	0.43557
N	52	0.28571	0.35519
R	2	0.00816	0.00873
Q	18	0.09945	0.10078
A	57	0.51818	0.51724
R	131	0.54357	0.57205
L	0	0.00000	0.00000
R	52	0.21399	0.22707
A	63	0.55752	0.57169
H	52	0.26804	0.28587
L	0	0.00000	0.00000
A	49	0.42241	0.44465
A	67	0.60360	0.60799
E	101	0.47642	0.57813
N	117	0.65730	0.79918
I	5	0.02874	0.02703
D	63	0.36842	0.43720
A	0	0.00000	0.00000
A	0	0.00000	0.00000
I	2	0.01316	0.01081
F	0	0.00000	0.00000
T	9	0.05960	0.06489
S	0	0.00000	0.00000
Y	17	0.09942	0.07955
H	17	0.08901	0.09346
N	1	0.00606	0.00683
I	0	0.00000	0.00000
N	2	0.01190	0.01366
Y	6	0.03429	0.02808
Y	0	0.00000	0.00000
S	0	0.00000	0.00000
D	1	0.00552	0.00694
F	2	0.01053	0.00997
L	8	0.06015	0.04369
Y	12	0.06417	0.05615
C	12	0.26087	0.08547
S	24	0.27273	0.20478
F	2	0.00952	0.00997
G	47	0.54651	0.59720
R	13	0.05221	0.05677
P	26	0.18440	0.18323
Y	3	0.01316	0.01404
A	0	0.00000	0.00000
L	0	0.00000	0.00000
V	0	0.00000	0.00000
V	1	0.00529	0.00651
T	18	0.12329	0.12978
E	79	0.37264	0.45220
D	133	0.73077	0.92297
D	58	0.32768	0.40250
V	1	0.00709	0.00651
I	7	0.03933	0.03784
S	0	0.00000	0.00000
I	0	0.00000	0.00000
S	0	0.00000	0.00000
A	0	0.00000	0.00000
N	7	0.04000	0.04781
I	3	0.01724	0.01622
D	4	0.02198	0.02776
G	0	0.00000	0.00000
G	0	0.00000	0.00000
Q	10	0.05208	0.05599
P	0	0.00000	0.00000
W	39	0.19403	0.16216
R	15	0.06198	0.06550
R	13	0.05058	0.05677
T	4	0.02703	0.02884
V	35	0.22876	0.22772
G	20	0.21277	0.25413
T	85	0.55921	0.61283
D	33	0.18539	0.22901
N	0	0.00000	0.00000
I	2	0.01220	0.01081
V	0	0.00000	0.00000
Y	9	0.04762	0.04212
T	1	0.00658	0.00721
D	5	0.03049	0.03470
W	10	0.04854	0.04158
Q	45	0.24064	0.25196
R	97	0.36466	0.42358
D	40	0.22599	0.27759
N	4	0.02273	0.02732
Y	8	0.03902	0.03744
F	2	0.01111	0.00997
A	23	0.21698	0.20871
A	0	0.00000	0.00000
I	1	0.00746	0.00541
Q	81	0.42632	0.45353
Q	80	0.40816	0.44793
A	11	0.09565	0.09982
L	9	0.04918	0.04915
P	108	0.75000	0.76110
K	123	0.56944	0.59796
A	1	0.00862	0.00907
R	170	0.63197	0.74236
R	69	0.28049	0.30131
I	0	0.00000	0.00000
G	0	0.00000	0.00000
I	3	0.01786	0.01622
E	1	0.00529	0.00572
H	45	0.25281	0.24739
D	51	0.33775	0.35392
H	65	0.38462	0.35734
L	7	0.04348	0.03823
N	27	0.15882	0.18443
L	14	0.07216	0.07646
Q	56	0.28866	0.31355
N	24	0.13115	0.16393
R	81	0.28723	0.35371
D	76	0.43429	0.52741
K	46	0.21198	0.22363
L	6	0.03315	0.03277
A	20	0.17241	0.18149
A	72	0.62609	0.65336
R	73	0.28295	0.31878
Y	7	0.03704	0.03276
P	106	0.77372	0.74700
D	107	0.59444	0.74254
A	18	0.15929	0.16334
E	102	0.49515	0.58386
L	37	0.22024	0.20208
V	37	0.23567	0.24073
D	51	0.30723	0.35392
V	0	0.00000	0.00000
A	4	0.03306	0.03630
A	56	0.46667	0.50817
A	24	0.23077	0.21779
C	0	0.00000	0.00000
M	33	0.22917	0.16492
R	126	0.62376	0.55022
M	44	0.24719	0.21989
R	7	0.03465	0.03057
M	2	0.01190	0.01000
I	58	0.49153	0.31351
K	7	0.03465	0.03403
S	32	0.26230	0.27304
A	74	0.66667	0.67151
E	68	0.31776	0.38924
E	4	0.01970	0.02290
H	24	0.12060	0.13194
V	69	0.62162	0.44893
M	10	0.06667	0.04998
I	0	0.00000	0.00000
R	89	0.35743	0.38865
H	68	0.33498	0.37383
G	0	0.00000	0.00000
A	3	0.02564	0.02722
R	95	0.40426	0.41485
I	0	0.00000	0.00000
A	1	0.00885	0.00907
D	28	0.15909	0.19431
I	63	0.40127	0.34054
G	0	0.00000	0.00000
G	0	0.00000	0.00000
A	49	0.40833	0.44465
A	6	0.05310	0.05445
V	0	0.00000	0.00000
V	44	0.30556	0.28627
E	140	0.70352	0.80137
A	23	0.21101	0.20871
L	18	0.08372	0.09831
G	31	0.32292	0.39390
D	70	0.38043	0.48577
Q	81	0.40099	0.45353
V	22	0.14865	0.14314
P	18	0.13043	0.12685
E	0	0.00000	0.00000
Y	27	0.11688	0.12635
E	56	0.29016	0.32055
V	0	0.00000	0.00000
A	10	0.09524	0.09074
L	20	0.11494	0.10923
H	67	0.33838	0.36833
A	0	0.00000	0.00000
T	27	0.16875	0.19466
Q	21	0.10096	0.11758
A	27	0.26733	0.24501
M	0	0.00000	0.00000
V	16	0.14159	0.10410
R	84	0.33735	0.36681
A	11	0.09483	0.09982
I	2	0.01198	0.01081
A	10	0.08850	0.09074
D	130	0.72222	0.90215
T	46	0.34074	0.33165
F	30	0.15075	0.14948
E	105	0.50481	0.60103
D	74	0.37186	0.51353
V	10	0.06944	0.06506
E	21	0.11351	0.12021
L	19	0.11950	0.10377
M	38	0.22754	0.18991
D	48	0.28571	0.33310
T	17	0.13178	0.12257
W	31	0.12351	0.12890
T	6	0.05405	0.04326
W	25	0.19231	0.10395
F	0	0.00000	0.00000
Q	0	0.00000	0.00000
S	0	0.00000	0.00000
G	11	0.12088	0.13977
I	31	0.16940	0.16757
N	18	0.11180	0.12295
T	0	0.00000	0.00000
D	1	0.00541	0.00694
G	0	0.00000	0.00000
A	4	0.03279	0.03630
H	18	0.09730	0.09896
N	2	0.01235	0.01366
P	8	0.06250	0.05638
V	8	0.05333	0.05205
T	23	0.15541	0.16583
T	38	0.25166	0.27397
R	77	0.31429	0.33624
K	107	0.50952	0.52018
V	0	0.00000	0.00000
N	69	0.42857	0.47131
K	106	0.50000	0.51531
G	13	0.14444	0.16518
D	33	0.18644	0.22901
I	4	0.02500	0.02162
L	0	0.00000	0.00000
S	1	0.00758	0.00853
L	0	0.00000	0.00000
N	0	0.00000	0.00000
C	0	0.00000	0.00000
F	1	0.01010	0.00498
P	0	0.00000	0.00000
M	6	0.03822	0.02999
I	2	0.01562	0.01081
A	16	0.14035	0.14519
G	2	0.02198	0.02541
Y	2	0.00985	0.00936
Y	3	0.01724	0.01404
T	2	0.01562	0.01442
A	2	0.01869	0.01815
L	1	0.00562	0.00546
E	7	0.03286	0.04007
R	0	0.00000	0.00000
T	0	0.00000	0.00000
L	0	0.00000	0.00000
F	0	0.00000	0.00000
L	13	0.07104	0.07100
D	62	0.37126	0.43026
H	91	0.53216	0.50027
C	20	0.51282	0.14245
S	48	0.38710	0.40956
D	138	0.75000	0.95767
D	83	0.51235	0.57599
H	28	0.16568	0.15393
L	54	0.33540	0.29492
R	203	0.77778	0.88646
L	18	0.13846	0.09831
W	0	0.00000	0.00000
Q	102	0.65806	0.57111
V	9	0.05556	0.05856
N	0	0.00000	0.00000
V	14	0.09396	0.09109
E	88	0.44221	0.50372
V	0	0.00000	0.00000
H	0	0.00000	0.00000
E	85	0.42929	0.48655
A	20	0.17241	0.18149
G	0	0.00000	0.00000
L	34	0.20118	0.18569
K	155	0.72770	0.75352
L	55	0.32164	0.30038
I	0	0.00000	0.00000
K	97	0.47549	0.47156
P	37	0.25694	0.26075
G	52	0.53061	0.66074
A	26	0.22222	0.23593
R	111	0.49333	0.48472
C	0	0.00000	0.00000
S	6	0.04839	0.05119
D	80	0.45714	0.55517
I	5	0.03185	0.02703
A	0	0.00000	0.00000
R	117	0.45174	0.51092
E	100	0.47847	0.57241
L	0	0.00000	0.00000
N	13	0.07222	0.08880
E	104	0.58101	0.59531
I	26	0.16149	0.14054
F	0	0.00000	0.00000
L	86	0.43655	0.46969
K	163	0.81095	0.79242
H	59	0.33523	0.32435
D	123	0.71930	0.85357
V	10	0.07042	0.06506
L	29	0.17262	0.15838
Q	127	0.74269	0.71109
Y	55	0.28497	0.25737
R	11	0.04803	0.04803
T	2	0.01575	0.01442
F	8	0.03774	0.03986
G	1	0.01124	0.01271
Y	0	0.00000	0.00000
G	1	0.01205	0.01271
H	5	0.02674	0.02749
S	0	0.00000	0.00000
F	0	0.00000	0.00000
G	1	0.01099	0.01271
T	2	0.01258	0.01442
L	0	0.00000	0.00000
S	1	0.00806	0.00853
H	16	0.08511	0.08796
Y	22	0.10945	0.10295
Y	15	0.06198	0.07019
G	14	0.17949	0.17789
R	31	0.11567	0.13537
E	0	0.00000	0.00000
A	56	0.48276	0.50817
G	14	0.15385	0.17789
L	0	0.00000	0.00000
E	6	0.02970	0.03434
L	0	0.00000	0.00000
R	40	0.16807	0.17467
E	34	0.15962	0.19462
D	53	0.31548	0.36780
I	7	0.04375	0.03784
D	91	0.56522	0.63151
T	36	0.24828	0.25955
V	49	0.34507	0.31880
L	1	0.00568	0.00546
E	78	0.41053	0.44648
P	48	0.33566	0.33827
G	7	0.07368	0.08895
M	0	0.00000	0.00000
V	0	0.00000	0.00000
V	0	0.00000	0.00000
S	0	0.00000	0.00000
M	0	0.00000	0.00000
E	9	0.05202	0.05152
P	1	0.00820	0.00705
M	0	0.00000	0.00000
I	0	0.00000	0.00000
M	7	0.04459	0.03498
L	9	0.07377	0.04915
P	40	0.27586	0.28189
E	111	0.48899	0.63537
G	71	0.75532	0.90216
L	56	0.32941	0.30584
P	88	0.61111	0.62016
G	8	0.08163	0.10165
A	15	0.11811	0.13612
G	5	0.05208	0.06353
G	1	0.01087	0.01271
Y	0	0.00000	0.00000
R	1	0.00429	0.00437
E	0	0.00000	0.00000
H	0	0.00000	0.00000
D	1	0.00599	0.00694
I	0	0.00000	0.00000
L	5	0.02907	0.02731
I	3	0.01840	0.01622
V	1	0.00758	0.00651
N	59	0.33333	0.40301
E	162	0.79412	0.92730
N	149	0.76410	1.01776
G	4	0.04255	0.05083
A	30	0.23810	0.27223
E	66	0.31132	0.37779
N	55	0.30899	0.37568
I	8	0.04819	0.04324
T	12	0.08824	0.08652
K	169	0.81250	0.82158
F	27	0.17647	0.13453
P	42	0.42857	0.29598
Y	62	0.26957	0.29013
G	2	0.03390	0.02541
P	23	0.15541	0.16209
E	188	0.89952	1.07613
K	131	0.59817	0.63685
N	4	0.02395	0.02732
I	53	0.30636	0.28649
I	31	0.21678	0.16757
R	274	0.90429	1.19651
