# Supplementary material for: Context dependent reference states of solvent accessibility derived from native protein structures and assessed by predictability analysis
Source: BMC Struct Biol. 2009 Apr 27;9:25. doi: 10.1186/1472-6807-9-25 (PMC2685369; doi:10.1186/1472-6807-9-25)
Supplement: Additional File 1 — Additional statistics and data sets. Details are provided in Readme file included in the compressed file. [file 1472-6807-9-25-S1.zip › supplementary_material/ASA_dataset/1ckmA.asa]

N	157	0.70721	1.07240
I	37	0.22289	0.20000
T	61	0.42657	0.43980
T	61	0.38125	0.43980
E	95	0.43379	0.54379
R	191	0.80591	0.83406
A	20	0.17699	0.18149
V	68	0.47887	0.44242
L	33	0.17742	0.18023
T	36	0.25000	0.25955
L	26	0.15569	0.14200
N	65	0.35714	0.44399
G	39	0.44828	0.49555
L	52	0.28108	0.28400
Q	59	0.29798	0.33035
I	15	0.08571	0.08108
K	167	0.82266	0.81186
L	11	0.07483	0.06008
H	80	0.44944	0.43980
K	55	0.28061	0.26738
V	2	0.01333	0.01301
V	45	0.28846	0.29278
G	40	0.47059	0.50826
E	151	0.72947	0.86434
S	9	0.07317	0.07679
R	73	0.30417	0.31878
D	75	0.41436	0.52047
D	74	0.46250	0.51353
I	2	0.01220	0.01081
V	19	0.13287	0.12362
A	45	0.42857	0.40835
K	84	0.43750	0.40836
M	4	0.02326	0.01999
K	67	0.29646	0.32572
D	117	0.67241	0.81194
L	45	0.27108	0.24577
A	4	0.03478	0.03630
M	121	0.62694	0.60470
D	10	0.05917	0.06940
D	146	0.90123	1.01319
H	81	0.47368	0.44530
K	207	1.00000	1.00632
F	143	0.93464	0.71251
P	75	0.51020	0.52854
R	68	0.26772	0.29694
L	12	0.06897	0.06554
P	2	0.01389	0.01409
G	2	0.02597	0.02541
P	12	0.07742	0.08457
N	36	0.22642	0.24590
P	29	0.22656	0.20437
V	17	0.10692	0.11061
S	21	0.17500	0.17918
I	5	0.03086	0.02703
E	21	0.10660	0.12021
R	88	0.33846	0.38428
K	136	0.59649	0.66116
D	12	0.07362	0.08328
F	23	0.11558	0.11460
E	145	0.71782	0.82999
K	76	0.37811	0.36947
L	4	0.02299	0.02185
K	119	0.58333	0.57851
Q	130	0.68421	0.72788
N	72	0.44172	0.49180
K	123	0.63731	0.59796
Y	4	0.01717	0.01872
V	8	0.05970	0.05205
V	1	0.00714	0.00651
S	0	0.00000	0.00000
E	6	0.02817	0.03434
K	40	0.18519	0.19446
T	8	0.05195	0.05768
D	80	0.43243	0.55517
G	21	0.23864	0.26684
I	43	0.22872	0.23243
R	32	0.13389	0.13974
F	1	0.00641	0.00498
M	0	0.00000	0.00000
M	0	0.00000	0.00000
F	1	0.01010	0.00498
F	0	0.00000	0.00000
T	13	0.09489	0.09373
R	84	0.32558	0.36681
V	9	0.08182	0.05856
F	122	0.57009	0.60787
G	59	0.72840	0.74968
F	148	0.66968	0.73742
K	87	0.45312	0.42295
V	14	0.11290	0.09109
C	9	0.08491	0.06410
T	0	0.00000	0.00000
I	0	0.00000	0.00000
I	0	0.00000	0.00000
D	29	0.18710	0.20125
R	159	0.64372	0.69432
A	82	0.82000	0.74410
M	10	0.05747	0.04998
T	37	0.25000	0.26676
V	0	0.00000	0.00000
Y	20	0.09434	0.09359
L	28	0.23932	0.15292
L	0	0.00000	0.00000
P	87	0.67969	0.61311
F	23	0.10407	0.11460
K	140	0.63348	0.68060
N	60	0.35928	0.40984
I	17	0.11333	0.09189
P	33	0.25191	0.23256
R	152	0.59375	0.66376
V	63	0.45324	0.40989
L	0	0.00000	0.00000
F	18	0.10227	0.08969
Q	120	0.61856	0.67189
G	2	0.02222	0.02541
S	0	0.00000	0.00000
I	0	0.00000	0.00000
F	1	0.00524	0.00498
D	4	0.02235	0.02776
G	0	0.00000	0.00000
E	21	0.09953	0.12021
L	1	0.00476	0.00546
C	2	0.01905	0.01425
V	5	0.04132	0.03253
D	5	0.03125	0.03470
I	49	0.29878	0.26486
V	93	0.70455	0.60507
E	97	0.48020	0.55524
K	146	0.69524	0.70977
K	82	0.40594	0.39864
F	20	0.09524	0.09965
A	0	0.00000	0.00000
F	0	0.00000	0.00000
V	2	0.01481	0.01301
L	1	0.00690	0.00546
F	30	0.14778	0.14948
D	7	0.04217	0.04858
A	0	0.00000	0.00000
V	1	0.00704	0.00651
V	0	0.00000	0.00000
V	10	0.07143	0.06506
S	27	0.19286	0.23038
G	39	0.40625	0.49555
V	85	0.54140	0.55303
T	52	0.35862	0.37491
V	3	0.01887	0.01952
S	7	0.05645	0.05973
Q	137	0.74457	0.76708
M	86	0.58904	0.42979
D	63	0.36842	0.43720
L	9	0.05422	0.04915
A	67	0.61468	0.60799
S	46	0.37097	0.39249
R	4	0.01660	0.01747
F	22	0.12155	0.10962
F	124	0.61386	0.61784
A	21	0.25926	0.19056
M	0	0.00000	0.00000
K	96	0.48241	0.46670
R	180	0.64516	0.78603
S	19	0.14504	0.16212
L	6	0.03209	0.03277
K	141	0.62946	0.68546
E	160	0.87912	0.91586
F	23	0.11795	0.11460
K	167	0.75566	0.81186
N	54	0.32335	0.36885
V	24	0.20168	0.15615
P	108	0.78261	0.76110
E	141	0.65581	0.80710
D	14	0.08434	0.09715
P	39	0.27083	0.27484
A	3	0.02778	0.02722
I	28	0.15642	0.15135
L	22	0.13497	0.12015
R	68	0.29437	0.29694
Y	81	0.39130	0.37904
K	8	0.04061	0.03889
E	117	0.68421	0.66972
W	25	0.10331	0.10395
I	16	0.11034	0.08649
P	42	0.33600	0.29598
L	5	0.02732	0.02731
E	104	0.49524	0.59531
H	77	0.43017	0.42331
P	26	0.21488	0.18323
T	110	0.74324	0.79308
I	89	0.64493	0.48108
I	0	0.00000	0.00000
K	50	0.24752	0.24307
D	92	0.56098	0.63845
H	33	0.19527	0.18142
L	3	0.01935	0.01638
K	71	0.32719	0.34516
K	148	0.68203	0.71949
A	6	0.05217	0.05445
N	15	0.08523	0.10246
A	45	0.48913	0.40835
I	57	0.33929	0.30811
Y	21	0.09375	0.09827
H	66	0.34197	0.36284
T	31	0.19620	0.22350
D	23	0.12432	0.15961
G	8	0.09091	0.10165
L	0	0.00000	0.00000
I	17	0.12057	0.09189
I	0	0.00000	0.00000
M	17	0.14530	0.08496
S	8	0.06400	0.06826
V	27	0.16875	0.17567
D	88	0.53659	0.61069
E	70	0.37838	0.40069
P	44	0.32593	0.31008
V	15	0.10204	0.09759
I	64	0.41830	0.34595
Y	38	0.19192	0.17782
G	11	0.14103	0.13977
R	157	0.61811	0.68559
N	18	0.10000	0.12295
F	148	0.84571	0.73742
N	12	0.07273	0.08197
L	10	0.05650	0.05461
F	1	0.00518	0.00498
K	65	0.30660	0.31599
L	10	0.05747	0.05461
K	49	0.24378	0.23821
P	11	0.07639	0.07752
G	14	0.14737	0.17789
T	13	0.08125	0.09373
H	20	0.11834	0.10995
H	27	0.15976	0.14843
T	52	0.41600	0.37491
I	2	0.01149	0.01081
D	20	0.13072	0.13879
F	0	0.00000	0.00000
I	20	0.12658	0.10811
I	1	0.00826	0.00541
M	48	0.41026	0.23988
S	34	0.30088	0.29010
E	97	0.45540	0.55524
D	82	0.44086	0.56905
G	0	0.00000	0.00000
T	20	0.12739	0.14420
I	1	0.00552	0.00541
G	0	0.00000	0.00000
I	4	0.02395	0.02162
F	35	0.18325	0.17439
D	13	0.08844	0.09022
P	58	0.42647	0.40874
N	138	0.71134	0.94262
L	90	0.50847	0.49153
R	203	0.86752	0.88646
K	132	0.58667	0.64171
N	47	0.28144	0.32104
V	62	0.52101	0.40338
P	85	0.64394	0.59901
V	52	0.32298	0.33832
G	33	0.38824	0.41931
K	140	0.63636	0.68060
L	9	0.05143	0.04915
D	89	0.48901	0.61763
G	29	0.35366	0.36849
Y	40	0.19704	0.18718
Y	25	0.12195	0.11699
N	55	0.32353	0.37568
K	145	0.68396	0.70491
G	39	0.43333	0.49555
S	24	0.20168	0.20478
I	1	0.00629	0.00541
V	5	0.03788	0.03253
E	26	0.17105	0.14883
C	0	0.00000	0.00000
G	0	0.00000	0.00000
F	43	0.20673	0.21425
A	2	0.01770	0.01815
D	97	0.52717	0.67314
G	54	0.58696	0.68615
T	64	0.46715	0.46143
W	17	0.12057	0.07069
K	36	0.18653	0.17501
Y	6	0.02553	0.02808
I	18	0.08451	0.09730
Q	39	0.19024	0.21837
G	1	0.01099	0.01271
R	50	0.18868	0.21834
S	11	0.08088	0.09386
D	63	0.34807	0.43720
K	91	0.41743	0.44239
N	125	0.72254	0.85383
Q	84	0.46154	0.47032
A	9	0.09000	0.08167
N	50	0.26178	0.34153
D	49	0.28161	0.34004
R	116	0.46215	0.50655
L	105	0.61047	0.57346
T	55	0.38462	0.39654
Y	42	0.18103	0.19654
E	83	0.41919	0.47510
K	84	0.38889	0.40836
T	16	0.09195	0.11536
L	48	0.32432	0.26215
L	53	0.28962	0.28946
N	14	0.07955	0.09563
I	18	0.12587	0.09730
E	173	0.86935	0.99027
E	52	0.24762	0.29765
N	73	0.41011	0.49863
I	11	0.06627	0.05946
T	34	0.26562	0.24513
I	4	0.02299	0.02162
D	60	0.35503	0.41638
E	63	0.30144	0.36062
L	0	0.00000	0.00000
L	2	0.01087	0.01092
D	123	0.72781	0.85357
L	49	0.33333	0.26761
F	71	0.29832	0.35376
