# Supplementary material for: Context dependent reference states of solvent accessibility derived from native protein structures and assessed by predictability analysis
Source: BMC Struct Biol. 2009 Apr 27;9:25. doi: 10.1186/1472-6807-9-25 (PMC2685369; doi:10.1186/1472-6807-9-25)
Supplement: Additional File 1 — Additional statistics and data sets. Details are provided in Readme file included in the compressed file. [file 1472-6807-9-25-S1.zip › supplementary_material/ASA_dataset/1cmcA.asa]

A	45	0.27108	0.40835
E	29	0.15344	0.16600
W	14	0.06965	0.05821
S	53	0.41732	0.45222
G	0	0.00000	0.00000
E	18	0.09231	0.10303
Y	8	0.03540	0.03744
I	27	0.17532	0.14595
S	0	0.00000	0.00000
P	4	0.02667	0.02819
Y	11	0.04825	0.05147
A	26	0.23423	0.23593
E	140	0.76087	0.80137
H	6	0.03015	0.03299
G	66	0.71739	0.83863
K	203	0.92694	0.98687
K	108	0.52174	0.52504
S	94	0.77049	0.80205
E	36	0.17391	0.20607
Q	132	0.67005	0.73908
V	55	0.37415	0.35784
K	110	0.51643	0.53476
K	137	0.63721	0.66602
I	22	0.12500	0.11892
T	81	0.56250	0.58399
V	2	0.01258	0.01301
S	61	0.50833	0.52048
I	2	0.01176	0.01081
P	2	0.01600	0.01409
L	68	0.41212	0.37138
K	99	0.47143	0.48128
V	2	0.01351	0.01301
L	10	0.05952	0.05461
K	129	0.60849	0.62713
I	32	0.18824	0.17297
L	1	0.00617	0.00546
T	38	0.23171	0.27397
D	79	0.43889	0.54823
E	8	0.03865	0.04579
R	66	0.25882	0.28821
T	56	0.41176	0.40375
R	68	0.27984	0.29694
R	1	0.00420	0.00437
Q	99	0.47368	0.55431
V	110	0.67901	0.71568
N	82	0.45055	0.56011
N	91	0.50276	0.62158
L	6	0.03390	0.03277
R	72	0.32000	0.31441
H	21	0.12281	0.11545
A	18	0.16216	0.16334
T	55	0.34375	0.39654
N	26	0.14208	0.17760
S	18	0.13740	0.15358
E	39	0.19212	0.22324
L	0	0.00000	0.00000
L	4	0.03101	0.02185
C	3	0.02326	0.02137
E	6	0.03000	0.03434
A	0	0.00000	0.00000
F	1	0.00532	0.00498
L	0	0.00000	0.00000
H	9	0.04545	0.04948
A	0	0.00000	0.00000
F	55	0.29255	0.27404
T	42	0.27451	0.30281
G	21	0.26250	0.26684
Q	5	0.02604	0.02800
P	25	0.20000	0.17618
L	18	0.10588	0.09831
P	8	0.05634	0.05638
D	91	0.51705	0.63151
D	59	0.33714	0.40944
A	62	0.53448	0.56261
D	5	0.03030	0.03470
L	4	0.02685	0.02185
R	119	0.50855	0.51965
K	93	0.41892	0.45211
E	135	0.66832	0.77275
R	40	0.16529	0.17467
S	78	0.57353	0.66553
D	28	0.15135	0.19431
E	84	0.45161	0.48082
I	2	0.01351	0.01081
P	6	0.04878	0.04228
E	79	0.37799	0.45220
A	54	0.50943	0.49002
A	0	0.00000	0.00000
K	9	0.04225	0.04375
E	114	0.57576	0.65255
I	51	0.43966	0.27568
M	0	0.00000	0.00000
R	94	0.39831	0.41048
E	148	0.73632	0.84717
M	69	0.35204	0.34483
G	66	0.81481	0.83863
I	30	0.16393	0.16216
N	85	0.46703	0.58060
P	10	0.07634	0.07047
E	120	0.56338	0.68689
T	105	0.67742	0.75703
W	75	0.33937	0.31185
E	172	0.94505	0.98454
Y	45	0.16981	0.21058
