# Supplementary material for: Context dependent reference states of solvent accessibility derived from native protein structures and assessed by predictability analysis
Source: BMC Struct Biol. 2009 Apr 27;9:25. doi: 10.1186/1472-6807-9-25 (PMC2685369; doi:10.1186/1472-6807-9-25)
Supplement: Additional File 1 — Additional statistics and data sets. Details are provided in Readme file included in the compressed file. [file 1472-6807-9-25-S1.zip › supplementary_material/ASA_dataset/1cnoA.asa]

A	43	0.25749	0.39020
G	22	0.23913	0.27954
D	87	0.49153	0.60375
I	79	0.46746	0.42703
E	39	0.20103	0.22324
A	37	0.31897	0.33575
G	0	0.00000	0.00000
K	21	0.09589	0.10209
A	75	0.69444	0.68058
K	79	0.36073	0.38405
A	4	0.03200	0.03630
A	80	0.70796	0.72595
V	98	0.71533	0.63761
C	26	0.31325	0.18519
A	32	0.28070	0.29038
A	47	0.45192	0.42650
C	24	0.19355	0.17094
H	25	0.14970	0.13744
G	14	0.16092	0.17789
Q	169	0.88482	0.94625
N	63	0.31980	0.43033
G	0	0.00000	0.00000
I	42	0.22581	0.22703
S	5	0.04132	0.04266
Q	129	0.63861	0.72228
V	0	0.00000	0.00000
P	36	0.29032	0.25370
I	30	0.21583	0.16216
Y	15	0.07317	0.07019
P	19	0.14615	0.13390
N	21	0.10825	0.14344
L	30	0.16216	0.16384
A	9	0.07500	0.08167
G	20	0.21277	0.25413
Q	16	0.07477	0.08959
K	47	0.22596	0.22849
E	79	0.39303	0.45220
Q	107	0.58791	0.59910
Y	35	0.17241	0.16378
L	13	0.07692	0.07100
V	37	0.27007	0.24073
A	48	0.39669	0.43557
A	9	0.08036	0.08167
L	27	0.15000	0.14746
K	91	0.41935	0.44239
A	6	0.05769	0.05445
Y	20	0.11561	0.09359
K	67	0.33005	0.32572
A	64	0.57143	0.58076
G	13	0.13830	0.16518
Q	50	0.25126	0.27996
R	15	0.06098	0.06550
Q	16	0.07619	0.08959
G	20	0.21053	0.25413
G	70	0.76087	0.88945
Q	54	0.25234	0.30235
A	10	0.10101	0.09074
P	73	0.53676	0.51445
V	24	0.18898	0.15615
M	36	0.30508	0.17991
Q	57	0.29381	0.31915
G	50	0.53763	0.63532
Q	86	0.40187	0.48152
A	0	0.00000	0.00000
T	24	0.16107	0.17304
A	87	0.81308	0.78947
L	14	0.07447	0.07646
S	52	0.38519	0.44369
D	86	0.47778	0.59681
A	59	0.50862	0.53539
D	28	0.15909	0.19431
I	0	0.00000	0.00000
A	24	0.21622	0.21779
N	31	0.17222	0.21175
L	5	0.02703	0.02731
A	0	0.00000	0.00000
A	4	0.03846	0.03630
Y	22	0.10945	0.10295
Y	9	0.04412	0.04212
A	24	0.20168	0.21779
S	61	0.43571	0.52048
N	29	0.18012	0.19809
P	78	0.54167	0.54968
A	25	0.21368	0.22686
A	76	0.63333	0.68966
A	78	0.43333	0.70780
