# Supplementary material for: Context dependent reference states of solvent accessibility derived from native protein structures and assessed by predictability analysis
Source: BMC Struct Biol. 2009 Apr 27;9:25. doi: 10.1186/1472-6807-9-25 (PMC2685369; doi:10.1186/1472-6807-9-25)
Supplement: Additional File 1 — Additional statistics and data sets. Details are provided in Readme file included in the compressed file. [file 1472-6807-9-25-S1.zip › supplementary_material/ASA_dataset/1colA.asa]

A	80	0.48780	0.72595
K	65	0.28889	0.31599
D	95	0.55233	0.65926
E	34	0.16425	0.19462
R	31	0.13191	0.13537
E	88	0.42105	0.50372
L	4	0.02151	0.02185
L	0	0.00000	0.00000
E	53	0.25980	0.30338
K	51	0.23611	0.24793
T	0	0.00000	0.00000
S	5	0.03521	0.04266
E	122	0.60099	0.69834
L	26	0.16049	0.14200
I	2	0.01471	0.01081
A	24	0.21053	0.21779
G	24	0.27273	0.30496
M	3	0.01471	0.01499
G	0	0.00000	0.00000
D	57	0.30811	0.39556
K	49	0.23333	0.23821
I	0	0.00000	0.00000
G	9	0.10227	0.11436
E	136	0.68342	0.77848
H	43	0.22751	0.23639
L	15	0.08065	0.08192
G	18	0.18750	0.22872
D	137	0.74054	0.95073
K	125	0.63131	0.60768
Y	0	0.00000	0.00000
K	87	0.42857	0.42295
A	55	0.55000	0.49909
I	5	0.02994	0.02703
A	0	0.00000	0.00000
K	62	0.27556	0.30141
D	54	0.31034	0.37474
I	0	0.00000	0.00000
A	2	0.01770	0.01815
D	87	0.47283	0.60375
N	34	0.20238	0.23224
I	0	0.00000	0.00000
K	81	0.37500	0.39378
N	109	0.67702	0.74454
F	6	0.03226	0.02990
Q	76	0.39175	0.42553
G	61	0.64211	0.77510
K	98	0.44144	0.47642
T	112	0.82353	0.80750
I	8	0.08081	0.04324
R	54	0.23894	0.23581
S	49	0.40164	0.41809
F	58	0.27619	0.28899
D	131	0.74432	0.90909
D	84	0.48000	0.58293
A	0	0.00000	0.00000
M	27	0.14917	0.13493
A	53	0.48624	0.48094
S	4	0.03175	0.03413
L	1	0.00610	0.00546
N	67	0.37430	0.45765
K	85	0.40094	0.41322
I	1	0.00568	0.00541
T	35	0.22876	0.25234
A	75	0.67568	0.68058
N	28	0.17610	0.19126
P	93	0.64583	0.65539
A	24	0.23077	0.21779
M	8	0.04469	0.03998
K	134	0.72432	0.65143
I	42	0.23864	0.22703
N	24	0.14815	0.16393
K	145	0.63596	0.70491
A	30	0.25000	0.27223
D	12	0.06522	0.08328
R	67	0.26693	0.29258
D	75	0.44910	0.52047
A	26	0.24074	0.23593
L	0	0.00000	0.00000
V	7	0.04636	0.04554
N	80	0.48780	0.54645
A	26	0.27660	0.23593
W	0	0.00000	0.00000
K	97	0.56395	0.47156
H	155	0.95679	0.85212
V	17	0.13934	0.11061
D	100	0.57803	0.69396
A	6	0.05172	0.05445
Q	86	0.42574	0.48152
D	72	0.46452	0.49965
M	20	0.11494	0.09995
A	8	0.08163	0.07260
N	85	0.48571	0.58060
K	126	0.59716	0.61254
L	6	0.03279	0.03277
G	11	0.12500	0.13977
N	144	0.78261	0.98361
L	84	0.51534	0.45877
S	7	0.05344	0.05973
K	169	0.76471	0.82158
A	16	0.14815	0.14519
F	3	0.01456	0.01495
K	141	0.73438	0.68546
V	36	0.25000	0.23422
A	80	0.70796	0.72595
D	112	0.63636	0.77724
V	18	0.12676	0.11711
V	35	0.24476	0.22772
M	80	0.43716	0.39980
K	26	0.12808	0.12640
V	0	0.00000	0.00000
E	93	0.46040	0.53234
K	72	0.33180	0.35002
V	0	0.00000	0.00000
R	60	0.24793	0.26201
E	87	0.43500	0.49800
K	33	0.15640	0.16043
S	3	0.02273	0.02560
I	20	0.12346	0.10811
E	53	0.25854	0.30338
G	1	0.01124	0.01271
Y	12	0.05195	0.05615
E	94	0.32867	0.53807
T	90	0.59211	0.64888
G	53	0.57609	0.67344
N	76	0.41989	0.51913
W	20	0.09950	0.08316
G	7	0.12500	0.08895
P	29	0.21324	0.20437
L	1	0.00543	0.00546
M	0	0.00000	0.00000
L	98	0.64474	0.53523
E	28	0.13397	0.16027
V	0	0.00000	0.00000
E	17	0.08333	0.09731
S	33	0.25385	0.28157
W	9	0.03557	0.03742
V	42	0.45161	0.27326
L	151	0.86782	0.82469
S	98	0.71533	0.83618
G	69	0.75824	0.87675
I	53	0.31176	0.28649
A	38	0.32203	0.34483
S	13	0.09286	0.11092
S	5	0.03937	0.04266
V	22	0.15172	0.14314
A	0	0.00000	0.00000
L	0	0.00000	0.00000
G	0	0.00000	0.00000
I	4	0.02395	0.02162
F	0	0.00000	0.00000
S	0	0.00000	0.00000
A	0	0.00000	0.00000
T	0	0.00000	0.00000
L	2	0.01070	0.01092
G	0	0.00000	0.00000
A	21	0.18919	0.19056
Y	1	0.00448	0.00468
A	0	0.00000	0.00000
L	58	0.30851	0.31677
S	81	0.61364	0.69113
L	12	0.06383	0.06554
G	76	0.93827	0.96569
V	29	0.19728	0.18868
P	40	0.32520	0.28189
A	19	0.17593	0.17241
I	27	0.16168	0.14595
A	0	0.00000	0.00000
V	4	0.02410	0.02602
G	1	0.01136	0.01271
I	14	0.08235	0.07568
A	0	0.00000	0.00000
G	0	0.00000	0.00000
I	3	0.01765	0.01622
L	6	0.04110	0.03277
L	7	0.03846	0.03823
A	0	0.00000	0.00000
A	5	0.04425	0.04537
V	2	0.01408	0.01301
V	3	0.01923	0.01952
G	2	0.02326	0.02541
A	2	0.01770	0.01815
L	0	0.00000	0.00000
I	18	0.10843	0.09730
D	77	0.46108	0.53435
D	36	0.20571	0.24983
K	110	0.52632	0.53476
F	2	0.00952	0.00997
A	6	0.05310	0.05445
D	62	0.37576	0.43026
A	14	0.12963	0.12704
L	0	0.00000	0.00000
N	25	0.14881	0.17077
N	102	0.59302	0.69672
E	92	0.51397	0.52662
I	19	0.11585	0.10270
I	14	0.09790	0.07568
R	217	0.71617	0.94760
