# Supplementary material for: Context dependent reference states of solvent accessibility derived from native protein structures and assessed by predictability analysis
Source: BMC Struct Biol. 2009 Apr 27;9:25. doi: 10.1186/1472-6807-9-25 (PMC2685369; doi:10.1186/1472-6807-9-25)
Supplement: Additional File 1 — Additional statistics and data sets. Details are provided in Readme file included in the compressed file. [file 1472-6807-9-25-S1.zip › supplementary_material/ASA_dataset/1cozA.asa]

M	51	0.20648	0.25487
K	83	0.40291	0.40350
K	29	0.13615	0.14098
V	0	0.00000	0.00000
I	0	0.00000	0.00000
T	3	0.02222	0.02163
Y	12	0.05172	0.05615
G	20	0.21505	0.25413
T	31	0.20805	0.22350
F	15	0.07732	0.07474
D	8	0.05031	0.05552
L	6	0.03243	0.03277
L	13	0.08280	0.07100
H	8	0.04598	0.04398
W	49	0.34028	0.20374
G	9	0.11688	0.11436
H	30	0.15707	0.16493
I	1	0.00671	0.00541
K	74	0.36453	0.35975
L	23	0.14024	0.12561
L	0	0.00000	0.00000
E	66	0.30986	0.37779
R	39	0.16456	0.17031
A	0	0.00000	0.00000
K	40	0.18779	0.19446
Q	142	0.77174	0.79507
L	51	0.26562	0.27854
G	18	0.18750	0.22872
D	102	0.57627	0.70784
Y	60	0.29703	0.28077
L	0	0.00000	0.00000
V	0	0.00000	0.00000
V	0	0.00000	0.00000
A	0	0.00000	0.00000
I	0	0.00000	0.00000
S	0	0.00000	0.00000
T	14	0.08383	0.10094
D	61	0.33889	0.42332
E	131	0.63592	0.74986
F	2	0.01000	0.00997
N	4	0.02424	0.02732
L	134	0.69072	0.73184
Q	141	0.66197	0.78947
K	60	0.28571	0.29169
Q	182	0.87081	1.01904
K	112	0.37584	0.54448
K	163	0.75115	0.79242
A	6	0.05769	0.05445
Y	35	0.19774	0.16378
H	7	0.03553	0.03848
S	42	0.32812	0.35836
Y	30	0.14493	0.14038
E	118	0.65556	0.67544
H	46	0.25414	0.25289
R	4	0.01646	0.01747
K	47	0.23858	0.22849
L	51	0.29825	0.27854
I	9	0.05921	0.04865
L	2	0.01020	0.01092
E	81	0.39512	0.46365
T	6	0.04027	0.04326
I	0	0.00000	0.00000
R	95	0.40254	0.41485
Y	59	0.27830	0.27609
V	3	0.02521	0.01952
D	66	0.40244	0.45802
E	63	0.32143	0.36062
V	10	0.08333	0.06506
I	15	0.11811	0.08108
P	45	0.36585	0.31712
E	8	0.03828	0.04579
K	127	0.57991	0.61740
N	69	0.46309	0.47131
W	131	0.85065	0.54470
E	174	1.00000	0.99599
Q	26	0.13402	0.14558
K	6	0.02013	0.02917
K	82	0.38498	0.39864
Q	100	0.47619	0.55991
D	15	0.09259	0.10409
I	7	0.04459	0.03784
I	88	0.61111	0.47568
D	97	0.62179	0.67314
H	36	0.18462	0.19791
N	119	0.72121	0.81284
I	6	0.03448	0.03243
D	63	0.37952	0.43720
V	2	0.01538	0.01301
F	0	0.00000	0.00000
V	0	0.00000	0.00000
M	9	0.04592	0.04498
G	13	0.13265	0.16518
D	71	0.38587	0.49271
D	86	0.49143	0.59681
W	71	0.37566	0.29522
E	125	0.61275	0.71551
G	37	0.40217	0.47014
K	125	0.60386	0.60768
F	12	0.07947	0.05979
D	57	0.34337	0.39556
F	113	0.59474	0.56303
L	0	0.00000	0.00000
K	115	0.51339	0.55907
D	127	0.76970	0.88133
Q	56	0.32000	0.31355
C	17	0.26562	0.12108
E	102	0.56667	0.58386
V	19	0.12752	0.12362
V	43	0.34677	0.27977
Y	30	0.14151	0.14038
L	23	0.11735	0.12561
P	70	0.51471	0.49331
R	133	0.51751	0.58079
T	33	0.23913	0.23792
E	173	0.83173	0.99027
G	47	0.53409	0.59720
I	13	0.06989	0.07027
S	27	0.19853	0.23038
T	26	0.16352	0.18745
T	70	0.44025	0.50469
K	67	0.30045	0.32572
I	0	0.00000	0.00000
K	61	0.29756	0.29655
E	157	0.79293	0.89868
E	111	0.56923	0.63537
I	56	0.26047	0.30270
