# Supplementary material for: Context dependent reference states of solvent accessibility derived from native protein structures and assessed by predictability analysis
Source: BMC Struct Biol. 2009 Apr 27;9:25. doi: 10.1186/1472-6807-9-25 (PMC2685369; doi:10.1186/1472-6807-9-25)
Supplement: Additional File 1 — Additional statistics and data sets. Details are provided in Readme file included in the compressed file. [file 1472-6807-9-25-S1.zip › supplementary_material/ASA_dataset/1cp2A.asa]

M	95	0.38462	0.47476
R	62	0.27679	0.27074
Q	69	0.33014	0.38634
V	0	0.00000	0.00000
A	0	0.00000	0.00000
I	0	0.00000	0.00000
Y	5	0.02525	0.02340
G	0	0.00000	0.00000
K	37	0.16372	0.17987
G	18	0.18367	0.22872
G	68	0.72340	0.86404
I	1	0.00508	0.00541
G	20	0.24096	0.25413
K	5	0.02315	0.02431
S	10	0.07576	0.08532
T	19	0.11950	0.13699
T	2	0.01333	0.01442
T	0	0.00000	0.00000
Q	2	0.00971	0.01120
N	1	0.00592	0.00683
L	0	0.00000	0.00000
T	0	0.00000	0.00000
S	0	0.00000	0.00000
G	0	0.00000	0.00000
L	0	0.00000	0.00000
H	54	0.27273	0.29687
A	52	0.44828	0.47187
M	32	0.16754	0.15992
G	61	0.70930	0.77510
K	52	0.23423	0.25280
T	44	0.32353	0.31723
I	3	0.02027	0.01622
M	0	0.00000	0.00000
V	0	0.00000	0.00000
V	0	0.00000	0.00000
G	0	0.00000	0.00000
C	4	0.03604	0.02849
D	9	0.06767	0.06246
P	36	0.24658	0.25370
K	33	0.15278	0.16043
A	31	0.25833	0.28131
D	83	0.48824	0.57599
S	0	0.00000	0.00000
T	0	0.00000	0.00000
R	80	0.32653	0.34934
L	14	0.08235	0.07646
L	2	0.01156	0.01092
L	35	0.19231	0.19115
G	38	0.40860	0.48285
G	21	0.24419	0.26684
L	90	0.48649	0.49153
A	59	0.51754	0.53539
Q	15	0.07576	0.08399
K	98	0.46445	0.47642
S	11	0.08462	0.09386
V	1	0.00671	0.00651
L	18	0.10526	0.09831
D	69	0.43396	0.47883
T	1	0.00585	0.00721
L	42	0.28767	0.22938
R	147	0.61765	0.64192
E	99	0.50254	0.56669
E	65	0.31401	0.37207
G	34	0.34694	0.43202
E	208	0.98113	1.19061
D	114	0.57286	0.79112
V	15	0.10417	0.09759
E	134	0.72432	0.76703
L	40	0.20942	0.21846
D	129	0.70492	0.89521
S	31	0.23308	0.26451
I	0	0.00000	0.00000
L	14	0.08589	0.07646
K	79	0.35268	0.38405
E	122	0.57820	0.69834
G	17	0.19101	0.21601
Y	55	0.22177	0.25737
G	34	0.36559	0.43202
G	35	0.37234	0.44473
I	3	0.01596	0.01622
R	43	0.19545	0.18777
C	0	0.00000	0.00000
V	0	0.00000	0.00000
E	25	0.12255	0.14310
S	1	0.00725	0.00853
G	25	0.25253	0.31766
G	28	0.33735	0.35578
P	18	0.12162	0.12685
E	92	0.46701	0.52662
P	19	0.13287	0.13390
G	1	0.01031	0.01271
V	55	0.33333	0.35784
G	40	0.51948	0.50826
C	55	0.39568	0.39174
A	6	0.05769	0.05445
G	1	0.01075	0.01271
R	142	0.51825	0.62009
G	7	0.08434	0.08895
I	4	0.02198	0.02162
I	9	0.06818	0.04865
T	49	0.35252	0.35328
S	0	0.00000	0.00000
I	0	0.00000	0.00000
N	60	0.40000	0.40984
M	36	0.26277	0.17991
L	0	0.00000	0.00000
E	81	0.39320	0.46365
Q	129	0.66839	0.72228
L	44	0.22917	0.24031
G	45	0.48913	0.57179
A	4	0.03604	0.03630
Y	50	0.22124	0.23397
T	49	0.32237	0.35328
D	173	0.94536	1.20056
D	74	0.42775	0.51353
L	8	0.04520	0.04369
D	63	0.38415	0.43720
Y	2	0.00889	0.00936
V	0	0.00000	0.00000
F	0	0.00000	0.00000
Y	4	0.01826	0.01872
D	0	0.00000	0.00000
V	0	0.00000	0.00000
L	0	0.00000	0.00000
G	0	0.00000	0.00000
D	18	0.10000	0.12491
V	3	0.02113	0.01952
V	17	0.12879	0.11061
C	16	0.12403	0.11396
G	15	0.15306	0.19060
G	8	0.08333	0.10165
F	4	0.01923	0.01993
A	4	0.04938	0.03630
M	24	0.11940	0.11994
P	0	0.00000	0.00000
I	10	0.07353	0.05405
R	143	0.56078	0.62445
E	94	0.46078	0.53807
G	29	0.31522	0.36849
K	34	0.15525	0.16529
A	0	0.00000	0.00000
Q	71	0.33333	0.39754
E	17	0.08947	0.09731
I	0	0.00000	0.00000
Y	0	0.00000	0.00000
I	0	0.00000	0.00000
V	1	0.00699	0.00651
A	0	0.00000	0.00000
S	0	0.00000	0.00000
G	10	0.10753	0.12706
E	75	0.36058	0.42931
M	54	0.34839	0.26987
M	69	0.50365	0.34483
A	2	0.02062	0.01815
L	0	0.00000	0.00000
Y	63	0.30583	0.29481
A	3	0.02970	0.02722
A	1	0.00862	0.00907
N	4	0.02210	0.02732
N	24	0.14545	0.16393
I	4	0.02703	0.02162
S	0	0.00000	0.00000
K	62	0.27193	0.30141
G	2	0.02247	0.02541
I	0	0.00000	0.00000
Q	50	0.27027	0.27996
K	90	0.43478	0.43753
Y	22	0.09910	0.10295
A	0	0.00000	0.00000
K	153	0.71495	0.74380
S	107	0.78676	0.91297
G	37	0.37374	0.47014
G	40	0.43011	0.50826
V	2	0.01290	0.01301
R	74	0.32174	0.32314
L	0	0.00000	0.00000
G	0	0.00000	0.00000
G	0	0.00000	0.00000
I	0	0.00000	0.00000
I	0	0.00000	0.00000
C	0	0.00000	0.00000
N	5	0.03165	0.03415
S	13	0.09559	0.11092
R	81	0.32271	0.35371
K	78	0.37143	0.37919
V	142	0.98611	0.92388
A	52	0.50000	0.47187
N	97	0.55747	0.66257
E	26	0.13684	0.14883
Y	81	0.35065	0.37904
E	119	0.65746	0.68117
L	2	0.01075	0.01092
L	0	0.00000	0.00000
D	25	0.14706	0.17349
A	13	0.12037	0.11797
F	0	0.00000	0.00000
A	0	0.00000	0.00000
K	127	0.59624	0.61740
E	80	0.39024	0.45793
L	0	0.00000	0.00000
G	37	0.39362	0.47014
S	8	0.05882	0.06826
Q	54	0.25116	0.30235
L	12	0.07547	0.06554
I	10	0.06993	0.05405
H	10	0.06061	0.05498
F	30	0.16667	0.14948
V	5	0.03876	0.03253
P	30	0.22727	0.21142
R	118	0.42294	0.51528
S	21	0.16935	0.17918
P	107	0.82308	0.75405
M	36	0.19149	0.17991
V	14	0.11382	0.09109
T	72	0.49655	0.51911
K	89	0.40271	0.43267
A	0	0.00000	0.00000
E	71	0.34975	0.40641
I	112	0.77778	0.60541
N	70	0.43210	0.47814
K	85	0.38991	0.41322
Q	58	0.28571	0.32475
T	0	0.00000	0.00000
V	0	0.00000	0.00000
I	8	0.05405	0.04324
E	68	0.36170	0.38924
Y	64	0.29767	0.29949
D	43	0.27215	0.29840
P	69	0.49286	0.48626
T	128	0.83117	0.92286
C	28	0.20144	0.19943
E	166	0.86458	0.95020
Q	9	0.04639	0.05039
A	0	0.00000	0.00000
E	89	0.41589	0.50944
E	55	0.26829	0.31483
Y	3	0.01604	0.01404
R	54	0.23176	0.23581
E	83	0.39713	0.47510
L	0	0.00000	0.00000
A	0	0.00000	0.00000
R	140	0.57613	0.61135
K	81	0.38571	0.39378
V	0	0.00000	0.00000
D	46	0.26590	0.31922
A	70	0.57851	0.63521
N	14	0.08046	0.09563
E	167	0.90761	0.95592
L	68	0.46259	0.37138
F	67	0.35079	0.33383
V	30	0.23077	0.19519
I	68	0.53543	0.36757
P	1	0.00741	0.00705
K	153	0.73206	0.74380
P	38	0.30159	0.26779
M	12	0.06417	0.05997
T	83	0.62406	0.59841
Q	80	0.41451	0.44793
E	140	0.70000	0.80137
R	56	0.22764	0.24454
L	1	0.00637	0.00546
E	88	0.41706	0.50372
E	98	0.50256	0.56096
I	2	0.01212	0.01081
L	39	0.25000	0.21300
M	166	0.97076	0.82959
Q	118	0.71084	0.66069
Y	111	0.46835	0.51942
G	68	0.45946	0.86404
