# Supplementary material for: Context dependent reference states of solvent accessibility derived from native protein structures and assessed by predictability analysis
Source: BMC Struct Biol. 2009 Apr 27;9:25. doi: 10.1186/1472-6807-9-25 (PMC2685369; doi:10.1186/1472-6807-9-25)
Supplement: Additional File 1 — Additional statistics and data sets. Details are provided in Readme file included in the compressed file. [file 1472-6807-9-25-S1.zip › supplementary_material/ASA_dataset/1cq3A.asa]

S	22	0.12088	0.18771
F	66	0.29464	0.32885
S	57	0.42222	0.48635
S	23	0.16312	0.19625
S	22	0.15603	0.18771
S	76	0.53901	0.64846
S	45	0.36000	0.38396
C	53	0.47321	0.37749
T	51	0.38060	0.36770
E	169	0.83663	0.96737
E	110	0.54187	0.62965
E	173	0.82381	0.99027
N	71	0.35859	0.48497
K	66	0.30986	0.32086
H	15	0.09202	0.08246
H	3	0.01676	0.01649
M	12	0.06593	0.05997
G	0	0.00000	0.00000
I	0	0.00000	0.00000
D	0	0.00000	0.00000
V	0	0.00000	0.00000
I	4	0.03175	0.02162
I	2	0.01290	0.01081
K	55	0.25943	0.26738
V	0	0.00000	0.00000
T	20	0.13793	0.14420
K	10	0.04587	0.04861
Q	46	0.21905	0.25756
D	127	0.72989	0.88133
Q	192	1.00000	1.07503
T	27	0.18493	0.19466
P	105	0.80153	0.73996
T	130	0.81761	0.93727
N	9	0.04918	0.06148
D	100	0.55866	0.69396
K	41	0.19524	0.19932
I	8	0.05714	0.04324
C	1	0.01124	0.00712
Q	1	0.00510	0.00560
S	40	0.34483	0.34130
V	39	0.26174	0.25374
T	70	0.47945	0.50469
E	90	0.45685	0.51517
V	64	0.46715	0.41640
T	33	0.22603	0.23792
E	20	0.09479	0.11448
S	43	0.32090	0.36689
E	105	0.49296	0.60103
D	100	0.55866	0.69396
E	201	0.93925	1.15054
S	33	0.24627	0.28157
E	52	0.24762	0.29765
E	73	0.35784	0.41786
V	19	0.12752	0.12362
V	27	0.20930	0.17567
K	26	0.12207	0.12640
G	45	0.50000	0.57179
D	78	0.48148	0.54129
P	65	0.46429	0.45807
T	14	0.09211	0.10094
T	30	0.21277	0.21629
Y	85	0.44041	0.39775
Y	6	0.03448	0.02808
T	33	0.24265	0.23792
V	0	0.00000	0.00000
V	17	0.10897	0.11061
G	0	0.00000	0.00000
G	0	0.00000	0.00000
G	4	0.04651	0.05083
L	0	0.00000	0.00000
T	27	0.20455	0.19466
M	1	0.00629	0.00500
D	50	0.31447	0.34698
F	4	0.01923	0.01993
G	1	0.01235	0.01271
F	10	0.04808	0.04983
T	28	0.20290	0.20187
K	87	0.46032	0.42295
C	27	0.39130	0.19231
P	22	0.18333	0.15504
K	127	0.59906	0.61740
I	8	0.05714	0.04324
S	36	0.26866	0.30717
S	10	0.07576	0.08532
I	17	0.10241	0.09189
S	0	0.00000	0.00000
E	1	0.00535	0.00572
Y	12	0.05217	0.05615
S	36	0.27068	0.30717
D	67	0.37640	0.46495
G	70	0.76087	0.88945
N	74	0.42286	0.50546
T	17	0.11724	0.12257
V	2	0.01361	0.01301
N	1	0.00610	0.00683
A	0	0.00000	0.00000
R	42	0.17427	0.18341
L	0	0.00000	0.00000
S	2	0.01379	0.01706
S	6	0.04724	0.05119
V	3	0.01899	0.01952
S	16	0.12903	0.13652
P	15	0.09740	0.10571
G	47	0.47475	0.59720
Q	63	0.27511	0.35274
G	66	0.69474	0.83863
K	82	0.36123	0.39864
D	114	0.63333	0.79112
S	3	0.02500	0.02560
P	85	0.55921	0.59901
A	25	0.23148	0.22686
I	25	0.15060	0.13514
T	44	0.32117	0.31723
R	88	0.33716	0.38428
E	102	0.51777	0.58386
E	107	0.52709	0.61248
A	0	0.00000	0.00000
L	44	0.23404	0.24031
S	65	0.55556	0.55461
M	18	0.12414	0.08996
I	8	0.06780	0.04324
K	133	0.65842	0.64657
D	87	0.50289	0.60375
C	2	0.01770	0.01425
E	99	0.62658	0.56669
M	0	0.00000	0.00000
S	38	0.35185	0.32423
I	5	0.03030	0.02703
N	37	0.28906	0.25273
I	4	0.02649	0.02162
K	96	0.50526	0.46670
C	37	0.36634	0.26353
S	13	0.12150	0.11092
E	156	0.74286	0.89296
E	75	0.36946	0.42931
E	109	0.57368	0.62393
K	80	0.35714	0.38892
D	125	0.69444	0.86745
S	46	0.33824	0.39249
N	84	0.42424	0.57377
I	76	0.50331	0.41081
K	72	0.34783	0.35002
T	140	1.00000	1.00937
H	123	0.72353	0.67620
P	114	0.94215	0.80338
V	44	0.30345	0.28627
L	54	0.28723	0.29492
G	29	0.30851	0.36849
S	0	0.00000	0.00000
N	114	0.57576	0.77869
I	6	0.04054	0.03243
S	41	0.34746	0.34983
H	3	0.01478	0.01649
K	77	0.37019	0.37433
K	129	0.60563	0.62713
V	44	0.31655	0.28627
S	74	0.57812	0.63140
Y	120	0.57971	0.56153
E	49	0.26203	0.28048
D	82	0.48810	0.56905
I	0	0.00000	0.00000
I	1	0.00625	0.00541
G	9	0.09574	0.11436
S	37	0.27407	0.31570
T	0	0.00000	0.00000
I	3	0.01818	0.01622
V	2	0.01538	0.01301
D	38	0.22892	0.26371
T	39	0.24224	0.28118
K	148	0.78307	0.71949
C	2	0.02326	0.01425
V	0	0.00000	0.00000
K	52	0.24880	0.25280
N	30	0.16575	0.20492
L	1	0.00524	0.00546
E	40	0.19324	0.22896
I	1	0.00562	0.00541
S	0	0.00000	0.00000
V	0	0.00000	0.00000
R	0	0.00000	0.00000
I	0	0.00000	0.00000
G	0	0.00000	0.00000
D	2	0.01117	0.01388
M	3	0.01705	0.01499
C	33	0.41250	0.23504
K	98	0.48039	0.47642
E	96	0.46154	0.54951
S	12	0.08889	0.10239
S	91	0.67910	0.77645
E	96	0.47291	0.54951
L	0	0.00000	0.00000
E	6	0.02871	0.03434
V	9	0.07087	0.05856
K	14	0.06481	0.06806
D	2	0.01124	0.01388
G	11	0.11702	0.13977
F	13	0.05882	0.06477
K	96	0.48731	0.46670
Y	9	0.03863	0.04212
V	58	0.48739	0.37736
D	105	0.60694	0.72866
G	39	0.40625	0.49555
S	85	0.58621	0.72526
A	55	0.45455	0.49909
S	37	0.28244	0.31570
E	95	0.44601	0.54379
D	135	0.74586	0.93685
A	68	0.58120	0.61706
A	38	0.31667	0.34483
D	100	0.54348	0.69396
D	25	0.14124	0.17349
T	71	0.43293	0.51190
S	105	0.79545	0.89590
L	21	0.11602	0.11469
I	8	0.05096	0.04324
N	75	0.45455	0.51230
S	45	0.32374	0.38396
A	94	0.80342	0.85299
K	100	0.46512	0.48614
L	17	0.09942	0.09285
I	59	0.43382	0.31892
A	8	0.11940	0.07260
C	3	0.02609	0.02137
V	82	0.45304	0.53351
