# Supplementary material for: Context dependent reference states of solvent accessibility derived from native protein structures and assessed by predictability analysis
Source: BMC Struct Biol. 2009 Apr 27;9:25. doi: 10.1186/1472-6807-9-25 (PMC2685369; doi:10.1186/1472-6807-9-25)
Supplement: Additional File 1 — Additional statistics and data sets. Details are provided in Readme file included in the compressed file. [file 1472-6807-9-25-S1.zip › supplementary_material/ASA_dataset/1cqmA.asa]

M	93	0.37652	0.46477
R	47	0.18577	0.20524
R	82	0.32540	0.35808
Y	19	0.09948	0.08891
E	41	0.21244	0.23469
V	0	0.00000	0.00000
N	39	0.22414	0.26639
I	0	0.00000	0.00000
V	1	0.00714	0.00651
L	0	0.00000	0.00000
N	21	0.13636	0.14344
P	22	0.16418	0.15504
N	108	0.55670	0.73770
L	21	0.10825	0.11469
D	81	0.48795	0.56211
Q	175	0.89744	0.97984
S	88	0.72727	0.75085
Q	87	0.40465	0.48712
L	18	0.10227	0.09831
A	50	0.45872	0.45372
L	89	0.50000	0.48607
E	2	0.00980	0.01145
K	40	0.19048	0.19446
E	142	0.71717	0.81282
I	28	0.17073	0.15135
I	1	0.00617	0.00541
Q	73	0.41011	0.40873
R	158	0.71171	0.68996
A	5	0.04762	0.04537
L	1	0.00562	0.00546
E	136	0.66995	0.77848
N	100	0.62500	0.68306
Y	37	0.16742	0.17314
G	31	0.37349	0.39390
A	4	0.03419	0.03630
R	165	0.65476	0.72052
V	55	0.37162	0.35784
E	83	0.41089	0.47510
K	90	0.41475	0.43753
V	60	0.41667	0.39037
A	27	0.25714	0.24501
I	100	0.55866	0.54054
L	84	0.48276	0.45877
G	11	0.12791	0.13977
L	114	0.61290	0.62261
R	137	0.55691	0.59825
R	111	0.42692	0.48472
L	12	0.07407	0.06554
A	94	0.88679	0.85299
Y	142	0.72081	0.66448
P	77	0.65812	0.54264
I	31	0.19136	0.16757
A	62	0.60194	0.56261
K	165	0.73333	0.80214
D	30	0.18868	0.20819
P	14	0.09859	0.09866
Q	50	0.23585	0.27996
G	0	0.00000	0.00000
Y	50	0.25000	0.23397
F	14	0.08383	0.06976
L	1	0.00775	0.00546
W	18	0.09890	0.07484
Y	0	0.00000	0.00000
Q	3	0.01630	0.01680
V	0	0.00000	0.00000
E	49	0.25654	0.28048
M	0	0.00000	0.00000
P	30	0.24390	0.21142
E	136	0.63256	0.77848
D	120	0.71006	0.83276
R	79	0.31600	0.34498
V	21	0.16667	0.13663
N	97	0.53297	0.66257
D	69	0.40116	0.47883
L	0	0.00000	0.00000
A	3	0.02857	0.02722
R	149	0.57529	0.65066
E	86	0.41148	0.49227
L	2	0.01124	0.01092
R	118	0.50000	0.51528
I	126	0.75449	0.68108
R	78	0.33476	0.34061
D	145	0.81921	1.00625
N	33	0.19643	0.22541
V	12	0.07843	0.07807
R	42	0.15613	0.18341
R	56	0.23045	0.24454
V	6	0.06061	0.03904
M	88	0.51765	0.43978
V	36	0.28125	0.23422
V	55	0.42636	0.35784
K	154	0.75490	0.74866
S	26	0.20155	0.22184
Q	177	0.82710	0.99104
E	166	0.87368	0.95020
P	50	0.37879	0.35236
F	111	0.53883	0.55306
L	214	0.99074	1.16876
