# Supplementary material for: Context dependent reference states of solvent accessibility derived from native protein structures and assessed by predictability analysis
Source: BMC Struct Biol. 2009 Apr 27;9:25. doi: 10.1186/1472-6807-9-25 (PMC2685369; doi:10.1186/1472-6807-9-25)
Supplement: Additional File 1 — Additional statistics and data sets. Details are provided in Readme file included in the compressed file. [file 1472-6807-9-25-S1.zip › supplementary_material/ASA_dataset/1cqyA.asa]

T	126	0.63959	0.90844
P	102	0.71831	0.71882
V	17	0.13386	0.11061
M	78	0.66102	0.38981
Q	0	0.00000	0.00000
T	29	0.21168	0.20908
I	2	0.01212	0.01081
V	2	0.01550	0.01301
V	0	0.00000	0.00000
K	65	0.31100	0.31599
N	124	0.74251	0.84699
V	5	0.04202	0.03253
P	82	0.58156	0.57787
T	61	0.40132	0.43980
T	83	0.53896	0.59841
I	161	0.88950	0.87027
G	30	0.37975	0.38119
D	24	0.12973	0.16655
T	42	0.28966	0.30281
V	3	0.02128	0.01952
Y	40	0.20513	0.18718
I	1	0.00543	0.00541
T	0	0.00000	0.00000
G	0	0.00000	0.00000
N	64	0.34409	0.43716
R	75	0.30864	0.32751
A	76	0.67257	0.68966
E	84	0.40777	0.48082
L	2	0.01143	0.01092
G	7	0.07447	0.08895
S	68	0.58621	0.58020
W	100	0.41841	0.41580
D	53	0.34868	0.36780
T	37	0.22981	0.26676
K	170	0.77982	0.82645
Q	122	0.68156	0.68309
Y	137	0.70984	0.64109
P	20	0.17094	0.14094
I	26	0.14286	0.14054
Q	81	0.43085	0.45353
L	5	0.03086	0.02731
Y	141	0.72308	0.65980
Y	118	0.48760	0.55218
D	49	0.30061	0.34004
S	78	0.60465	0.66553
H	170	0.85859	0.93458
S	42	0.31343	0.35836
N	99	0.56250	0.67623
D	0	0.00000	0.00000
W	28	0.12727	0.11642
R	76	0.31535	0.33188
G	7	0.07692	0.08895
N	93	0.52247	0.63525
V	14	0.09790	0.09109
V	83	0.63359	0.54001
L	2	0.01212	0.01092
P	14	0.09929	0.09866
A	9	0.07759	0.08167
E	131	0.63285	0.74986
R	150	0.58594	0.65502
N	91	0.51705	0.62158
I	1	0.00699	0.00541
E	77	0.40314	0.44076
F	1	0.00513	0.00498
K	48	0.22967	0.23335
A	0	0.00000	0.00000
F	0	0.00000	0.00000
I	1	0.00870	0.00541
K	28	0.13861	0.13612
S	13	0.09489	0.11092
K	183	0.83182	0.88965
D	127	0.71348	0.88133
G	47	0.51087	0.59720
T	72	0.47682	0.51911
V	44	0.31884	0.28627
K	110	0.53922	0.53476
S	45	0.34615	0.38396
W	92	0.37398	0.38254
Q	1	0.00592	0.00560
T	101	0.73723	0.72819
I	109	0.77857	0.58919
Q	91	0.47895	0.50952
Q	38	0.19792	0.21277
S	49	0.36296	0.41809
W	32	0.19048	0.13306
N	96	0.74419	0.65574
P	63	0.49219	0.44397
V	1	0.00746	0.00651
P	37	0.28030	0.26075
L	118	0.71515	0.64446
K	145	0.66820	0.70491
T	74	0.47436	0.53353
T	50	0.31250	0.36049
S	57	0.46721	0.48635
H	22	0.12429	0.12095
T	82	0.60294	0.59120
S	9	0.06294	0.07679
S	70	0.59829	0.59727
W	56	0.18855	0.23285
