# Supplementary material for: Context dependent reference states of solvent accessibility derived from native protein structures and assessed by predictability analysis
Source: BMC Struct Biol. 2009 Apr 27;9:25. doi: 10.1186/1472-6807-9-25 (PMC2685369; doi:10.1186/1472-6807-9-25)
Supplement: Additional File 1 — Additional statistics and data sets. Details are provided in Readme file included in the compressed file. [file 1472-6807-9-25-S1.zip › supplementary_material/ASA_dataset/1ctfA.asa]

E	189	0.75000	1.08185
F	57	0.25909	0.28401
D	47	0.27485	0.32616
V	0	0.00000	0.00000
I	18	0.12162	0.09730
L	0	0.00000	0.00000
K	82	0.37788	0.39864
A	37	0.29600	0.33575
A	6	0.04918	0.05445
G	44	0.45833	0.55909
A	106	0.92174	0.96189
N	78	0.44571	0.53279
K	74	0.35238	0.35975
V	124	0.86111	0.80677
A	44	0.41905	0.39927
V	0	0.00000	0.00000
I	16	0.13115	0.08649
K	159	0.77561	0.77297
A	27	0.24545	0.24501
V	0	0.00000	0.00000
R	106	0.40769	0.46288
G	69	0.77528	0.87675
A	48	0.43636	0.43557
T	44	0.26190	0.31723
G	67	0.77907	0.85133
L	63	0.32308	0.34407
G	28	0.32558	0.35578
L	96	0.56805	0.52430
K	124	0.55357	0.60282
E	80	0.39024	0.45793
A	0	0.00000	0.00000
K	74	0.32889	0.35975
D	71	0.40805	0.49271
L	36	0.20930	0.19661
V	1	0.00606	0.00651
E	106	0.51961	0.60675
S	78	0.63934	0.66553
A	32	0.33684	0.29038
P	85	0.61594	0.59901
A	22	0.18803	0.19964
A	49	0.43750	0.44465
L	22	0.12222	0.12015
K	89	0.39732	0.43267
E	129	0.61137	0.73841
G	41	0.44086	0.52097
V	18	0.11921	0.11711
S	57	0.43846	0.48635
K	125	0.56818	0.60768
D	122	0.66667	0.84663
D	105	0.60000	0.72866
A	0	0.00000	0.00000
E	66	0.32836	0.37779
A	61	0.55963	0.55354
L	20	0.11111	0.10923
K	52	0.23963	0.25280
K	129	0.59447	0.62713
A	41	0.40594	0.37205
L	0	0.00000	0.00000
E	96	0.45498	0.54951
E	166	0.81773	0.95020
A	21	0.18103	0.19056
G	25	0.26042	0.31766
A	10	0.07937	0.09074
E	119	0.59799	0.68117
V	20	0.13793	0.13012
E	83	0.41709	0.47510
V	37	0.29134	0.24073
K	151	0.55109	0.73408
