# Supplementary material for: Context dependent reference states of solvent accessibility derived from native protein structures and assessed by predictability analysis
Source: BMC Struct Biol. 2009 Apr 27;9:25. doi: 10.1186/1472-6807-9-25 (PMC2685369; doi:10.1186/1472-6807-9-25)
Supplement: Additional File 1 — Additional statistics and data sets. Details are provided in Readme file included in the compressed file. [file 1472-6807-9-25-S1.zip › supplementary_material/ASA_dataset/1cujA.asa]

R	276	0.92929	1.20524
T	43	0.27564	0.31002
T	80	0.52980	0.57678
R	43	0.17269	0.18777
D	42	0.23204	0.29146
D	22	0.12717	0.15267
L	0	0.00000	0.00000
I	73	0.46497	0.39459
N	136	0.70833	0.92896
G	13	0.14286	0.16518
N	135	0.68528	0.92213
S	69	0.49640	0.58874
A	101	0.83471	0.91652
S	81	0.57857	0.69113
C	42	0.27815	0.29915
A	1	0.00935	0.00907
D	73	0.41477	0.50659
V	2	0.01418	0.01301
I	0	0.00000	0.00000
F	0	0.00000	0.00000
I	0	0.00000	0.00000
Y	0	0.00000	0.00000
A	0	0.00000	0.00000
R	24	0.08664	0.10480
G	1	0.01064	0.01271
S	21	0.15556	0.17918
T	113	0.78472	0.81471
E	25	0.12195	0.14310
T	93	0.61184	0.67051
G	30	0.32609	0.38119
N	7	0.03804	0.04781
L	0	0.00000	0.00000
G	1	0.01087	0.01271
T	96	0.60377	0.69214
L	10	0.05348	0.05461
G	0	0.00000	0.00000
P	28	0.17949	0.19732
S	31	0.22464	0.26451
I	0	0.00000	0.00000
A	0	0.00000	0.00000
S	63	0.45000	0.53754
N	67	0.39881	0.45765
L	0	0.00000	0.00000
E	29	0.13810	0.16600
S	102	0.83607	0.87031
A	22	0.20561	0.19964
F	43	0.20476	0.21425
G	32	0.38554	0.40661
K	124	0.54626	0.60282
D	150	0.84270	1.04094
G	14	0.15054	0.17789
V	0	0.00000	0.00000
W	25	0.13587	0.10395
I	0	0.00000	0.00000
Q	0	0.00000	0.00000
G	0	0.00000	0.00000
V	0	0.00000	0.00000
G	14	0.14286	0.17789
G	38	0.40426	0.48285
A	35	0.31532	0.31760
Y	1	0.00500	0.00468
R	189	0.77143	0.82533
A	2	0.01770	0.01815
T	66	0.41509	0.47585
L	93	0.49733	0.50792
G	53	0.55208	0.67344
D	41	0.23034	0.28452
N	18	0.09326	0.12295
A	79	0.71171	0.71688
L	68	0.37158	0.37138
P	121	0.88971	0.85271
R	89	0.34231	0.38865
G	0	0.00000	0.00000
T	5	0.03030	0.03605
S	23	0.16084	0.19625
S	102	0.74453	0.87031
A	52	0.43697	0.47187
A	0	0.00000	0.00000
I	6	0.03896	0.03243
R	252	0.98824	1.10044
E	47	0.23383	0.26903
M	0	0.00000	0.00000
L	23	0.13372	0.12561
G	16	0.18605	0.20330
L	1	0.00592	0.00546
F	0	0.00000	0.00000
Q	100	0.57471	0.55991
Q	85	0.43367	0.47592
A	0	0.00000	0.00000
N	60	0.34682	0.40984
T	110	0.72368	0.79308
K	50	0.26455	0.24307
C	4	0.05797	0.02849
P	71	0.50355	0.50035
D	121	0.67222	0.83969
A	5	0.04505	0.04537
T	19	0.11950	0.13699
L	2	0.01087	0.01092
I	0	0.00000	0.00000
A	0	0.00000	0.00000
G	0	0.00000	0.00000
G	0	0.00000	0.00000
Y	14	0.05858	0.06551
C	5	0.05435	0.03561
Q	0	0.00000	0.00000
G	0	0.00000	0.00000
A	0	0.00000	0.00000
A	1	0.00893	0.00907
L	0	0.00000	0.00000
A	0	0.00000	0.00000
A	1	0.00833	0.00907
A	4	0.03390	0.03630
S	0	0.00000	0.00000
I	0	0.00000	0.00000
E	56	0.27053	0.32055
D	67	0.40361	0.46495
L	2	0.01130	0.01092
D	90	0.49180	0.62457
S	52	0.37681	0.44369
A	61	0.57547	0.55354
I	6	0.03896	0.03243
R	42	0.18026	0.18341
D	83	0.47429	0.57599
K	59	0.28095	0.28683
I	0	0.00000	0.00000
A	3	0.02632	0.02722
G	0	0.00000	0.00000
T	0	0.00000	0.00000
V	0	0.00000	0.00000
L	0	0.00000	0.00000
F	0	0.00000	0.00000
G	0	0.00000	0.00000
Y	0	0.00000	0.00000
T	4	0.03053	0.02884
K	37	0.17290	0.17987
N	44	0.24309	0.30055
L	74	0.38144	0.40415
Q	84	0.43299	0.47032
N	57	0.31148	0.38934
R	202	0.79216	0.88210
G	19	0.20000	0.24142
R	140	0.55777	0.61135
I	1	0.00610	0.00541
P	32	0.24060	0.22551
N	106	0.63095	0.72404
Y	2	0.00952	0.00936
P	44	0.35200	0.31008
A	50	0.42017	0.45372
D	99	0.53804	0.68702
R	81	0.28929	0.35371
T	17	0.11724	0.12257
K	83	0.40686	0.40350
V	37	0.27206	0.24073
F	18	0.09524	0.08969
C	42	0.35294	0.29915
N	46	0.28395	0.31421
T	142	0.82558	1.02379
G	39	0.40625	0.49555
D	2	0.01099	0.01388
L	63	0.36628	0.34407
V	2	0.01709	0.01301
C	8	0.07547	0.05698
T	96	0.66667	0.69214
G	31	0.31633	0.39390
S	36	0.27692	0.30717
L	72	0.39779	0.39323
I	104	0.63804	0.56216
V	84	0.58741	0.54652
A	34	0.28099	0.30853
A	81	0.82653	0.73503
P	39	0.32231	0.27484
H	9	0.04523	0.04948
L	124	0.71264	0.67723
A	51	0.48113	0.46279
Y	2	0.00820	0.00936
G	13	0.22034	0.16518
P	69	0.43671	0.48626
D	32	0.17778	0.22207
A	0	0.00000	0.00000
R	170	0.61372	0.74236
G	29	0.38158	0.36849
P	50	0.33557	0.35236
A	0	0.00000	0.00000
P	3	0.02128	0.02114
E	122	0.61929	0.69834
F	20	0.10929	0.09965
L	0	0.00000	0.00000
I	21	0.13636	0.11351
E	100	0.51813	0.57241
K	47	0.21659	0.22849
V	0	0.00000	0.00000
R	143	0.57430	0.62445
A	79	0.69912	0.71688
V	77	0.57895	0.50098
R	187	0.71923	0.81659
G	11	0.11702	0.13977
S	93	0.45366	0.79352
