# Supplementary material for: Context dependent reference states of solvent accessibility derived from native protein structures and assessed by predictability analysis
Source: BMC Struct Biol. 2009 Apr 27;9:25. doi: 10.1186/1472-6807-9-25 (PMC2685369; doi:10.1186/1472-6807-9-25)
Supplement: Additional File 1 — Additional statistics and data sets. Details are provided in Readme file included in the compressed file. [file 1472-6807-9-25-S1.zip › supplementary_material/ASA_dataset/1cv8A.asa]

N	64	0.29767	0.43716
E	79	0.39303	0.45220
Q	20	0.10989	0.11198
Y	78	0.39000	0.36500
V	66	0.53226	0.42941
N	24	0.14907	0.16393
K	95	0.45024	0.46184
L	7	0.03955	0.03823
E	174	0.85714	0.99599
N	52	0.30058	0.35519
F	25	0.14045	0.12456
K	123	0.60294	0.59796
I	33	0.23913	0.17838
R	89	0.34902	0.38865
E	52	0.25243	0.29765
T	67	0.48201	0.48306
Q	26	0.13065	0.14558
G	54	0.61364	0.68615
N	122	0.68156	0.83333
N	25	0.14205	0.17077
G	19	0.23457	0.24142
W	25	0.15924	0.10395
C	19	0.38776	0.13533
A	4	0.03846	0.03630
G	0	0.00000	0.00000
Y	15	0.06122	0.07019
T	0	0.00000	0.00000
M	0	0.00000	0.00000
S	1	0.00870	0.00853
A	8	0.07080	0.07260
L	0	0.00000	0.00000
L	0	0.00000	0.00000
N	5	0.02825	0.03415
A	0	0.00000	0.00000
T	9	0.06040	0.06489
Y	93	0.57407	0.43519
N	109	0.66871	0.74454
T	40	0.29412	0.28839
N	103	0.57222	0.70355
K	124	0.64249	0.60282
Y	19	0.09091	0.08891
H	85	0.48295	0.46729
A	0	0.00000	0.00000
E	115	0.57214	0.65827
A	58	0.52252	0.52632
V	4	0.02941	0.02602
M	0	0.00000	0.00000
R	85	0.40284	0.37118
F	94	0.56970	0.46836
L	23	0.17969	0.12561
H	17	0.10303	0.09346
P	78	0.54545	0.54968
N	149	0.76804	1.01776
L	37	0.19072	0.20208
Q	146	0.73000	0.81747
G	59	0.63441	0.74968
Q	143	0.67136	0.80067
Q	126	0.65285	0.70549
F	14	0.07865	0.06976
Q	56	0.34146	0.31355
F	81	0.54362	0.40359
T	55	0.35948	0.39654
G	33	0.38372	0.41931
L	33	0.18436	0.18023
T	70	0.50725	0.50469
P	51	0.34932	0.35941
R	134	0.53600	0.58515
E	46	0.22886	0.26331
M	4	0.02353	0.01999
I	15	0.09036	0.08108
Y	114	0.68263	0.53346
F	5	0.02762	0.02491
G	0	0.00000	0.00000
Q	93	0.45588	0.52072
T	50	0.35461	0.36049
Q	40	0.20101	0.22396
G	54	0.59341	0.68615
R	52	0.19623	0.22707
S	88	0.70968	0.75085
P	4	0.02740	0.02819
Q	98	0.47573	0.54871
L	75	0.48077	0.40961
L	35	0.19126	0.19115
N	125	0.71839	0.85383
R	108	0.45000	0.47162
M	22	0.14765	0.10995
T	1	0.00763	0.00721
T	65	0.46099	0.46864
Y	20	0.12346	0.09359
N	103	0.54211	0.70355
E	59	0.30890	0.33772
V	0	0.00000	0.00000
D	17	0.10059	0.11797
N	94	0.54971	0.64208
L	30	0.16304	0.16384
T	9	0.05806	0.06489
K	120	0.56075	0.58337
N	108	0.64671	0.73770
N	68	0.40000	0.46448
K	92	0.43396	0.44725
G	1	0.01124	0.01271
I	1	0.00588	0.00541
A	0	0.00000	0.00000
I	0	0.00000	0.00000
L	11	0.06322	0.06008
G	1	0.01064	0.01271
S	31	0.22464	0.26451
R	39	0.15175	0.17031
V	72	0.48649	0.46845
E	55	0.26961	0.31483
S	72	0.58537	0.61433
R	186	0.62000	0.81223
N	170	0.85427	1.16120
G	58	0.74359	0.73698
M	145	0.87879	0.72464
H	88	0.58667	0.48378
A	54	0.49091	0.49002
G	57	0.63333	0.72427
H	13	0.06533	0.07147
A	5	0.04310	0.04537
M	0	0.00000	0.00000
A	0	0.00000	0.00000
V	3	0.02113	0.01952
V	2	0.01282	0.01301
G	0	0.00000	0.00000
N	0	0.00000	0.00000
A	0	0.00000	0.00000
K	65	0.30233	0.31599
L	29	0.16571	0.15838
N	112	0.66667	0.76503
N	113	0.64205	0.77186
G	29	0.29897	0.36849
Q	75	0.37879	0.41993
E	85	0.44737	0.48655
V	2	0.01667	0.01301
I	0	0.00000	0.00000
I	4	0.02614	0.02162
I	0	0.00000	0.00000
W	4	0.01826	0.01663
N	0	0.00000	0.00000
P	0	0.00000	0.00000
W	71	0.31839	0.29522
D	28	0.17284	0.19431
N	140	0.70707	0.95628
G	31	0.38272	0.39390
F	85	0.38813	0.42352
M	34	0.21118	0.16992
T	80	0.60150	0.57678
Q	10	0.04975	0.05599
D	34	0.20606	0.23595
A	20	0.15748	0.18149
K	190	0.83333	0.92368
N	81	0.48503	0.55328
N	74	0.42775	0.50546
V	33	0.26190	0.21470
I	0	0.00000	0.00000
P	68	0.51908	0.47921
V	11	0.06918	0.07157
S	73	0.53676	0.62287
N	91	0.50276	0.62158
G	50	0.56818	0.63532
D	27	0.15429	0.18737
H	69	0.43949	0.37933
Y	13	0.06701	0.06083
Q	87	0.66412	0.48712
W	3	0.02521	0.01247
Y	107	0.64458	0.50070
S	7	0.06250	0.05973
S	0	0.00000	0.00000
I	0	0.00000	0.00000
Y	74	0.37374	0.34628
G	9	0.10843	0.11436
Y	2	0.00714	0.00936
