# Supplementary material for: Context dependent reference states of solvent accessibility derived from native protein structures and assessed by predictability analysis
Source: BMC Struct Biol. 2009 Apr 27;9:25. doi: 10.1186/1472-6807-9-25 (PMC2685369; doi:10.1186/1472-6807-9-25)
Supplement: Additional File 1 — Additional statistics and data sets. Details are provided in Readme file included in the compressed file. [file 1472-6807-9-25-S1.zip › supplementary_material/ASA_dataset/1cvrA.asa]

Y	67	0.24364	0.31352
T	25	0.18939	0.18025
P	32	0.22535	0.22551
V	18	0.12766	0.11711
E	3	0.01395	0.01717
E	38	0.20000	0.21752
K	78	0.37143	0.37919
E	49	0.23113	0.28048
N	12	0.06154	0.08197
G	4	0.04396	0.05083
R	15	0.06000	0.06550
M	0	0.00000	0.00000
I	4	0.02469	0.02162
V	1	0.00833	0.00651
I	0	0.00000	0.00000
V	0	0.00000	0.00000
A	0	0.00000	0.00000
K	109	0.50230	0.52990
K	114	0.55882	0.55421
Y	5	0.02174	0.02340
E	86	0.39815	0.49227
G	69	0.75824	0.87675
D	63	0.35593	0.43720
I	7	0.04192	0.03784
K	130	0.64356	0.63199
D	102	0.62577	0.70784
F	3	0.01515	0.01495
V	16	0.10959	0.10410
D	33	0.20497	0.22901
W	2	0.00962	0.00832
K	0	0.00000	0.00000
N	19	0.10983	0.12978
Q	34	0.18280	0.19037
R	21	0.08077	0.09170
G	18	0.19355	0.22872
L	13	0.06989	0.07100
R	97	0.38645	0.42358
T	11	0.07971	0.07931
E	102	0.51777	0.58386
V	62	0.48819	0.40338
K	62	0.30392	0.30141
V	5	0.03472	0.03253
A	0	0.00000	0.00000
E	62	0.29524	0.35489
D	110	0.65476	0.76336
I	37	0.23567	0.20000
A	32	0.27119	0.29038
S	99	0.80488	0.84471
P	106	0.74126	0.74700
V	25	0.16667	0.16265
T	62	0.44286	0.44701
A	16	0.14414	0.14519
N	105	0.59659	0.71721
A	15	0.16304	0.13612
I	0	0.00000	0.00000
Q	63	0.33158	0.35274
Q	138	0.71503	0.77268
F	12	0.06486	0.05979
V	1	0.00870	0.00651
K	102	0.49756	0.49587
Q	106	0.52217	0.59351
E	20	0.10929	0.11448
Y	28	0.12121	0.13102
E	114	0.57576	0.65255
K	108	0.51429	0.52504
E	202	0.95735	1.15627
G	59	0.64130	0.74968
N	60	0.32432	0.40984
D	37	0.21512	0.25677
L	1	0.00592	0.00546
T	2	0.01399	0.01442
Y	14	0.07330	0.06551
V	3	0.02083	0.01952
L	0	0.00000	0.00000
L	1	0.00485	0.00546
V	2	0.01399	0.01301
G	0	0.00000	0.00000
D	14	0.08000	0.09715
H	57	0.33333	0.31336
K	200	0.90909	0.97229
D	24	0.13793	0.16655
I	0	0.00000	0.00000
P	20	0.15267	0.14094
A	3	0.02542	0.02722
K	43	0.20476	0.20904
I	94	0.53409	0.50811
T	61	0.41497	0.43980
P	134	0.91781	0.94433
G	66	0.69474	0.83863
I	24	0.13793	0.12973
K	59	0.29208	0.28683
S	2	0.01399	0.01706
D	3	0.01807	0.02082
Q	2	0.00990	0.01120
V	25	0.18519	0.16265
Y	4	0.01660	0.01872
G	0	0.00000	0.00000
Q	31	0.16757	0.17357
I	31	0.17318	0.16757
V	79	0.52318	0.51399
G	47	0.55952	0.59720
N	177	0.95676	1.20902
D	57	0.34756	0.39556
H	47	0.29936	0.25838
Y	61	0.32973	0.28545
N	2	0.01053	0.01366
E	37	0.19372	0.21179
V	0	0.00000	0.00000
F	1	0.00602	0.00498
I	3	0.01744	0.01622
G	1	0.01087	0.01271
R	0	0.00000	0.00000
F	2	0.01220	0.00997
S	3	0.03093	0.02560
C	0	0.00000	0.00000
E	112	0.56566	0.64110
S	39	0.28889	0.33276
K	108	0.49315	0.52504
E	122	0.60099	0.69834
D	19	0.11446	0.13185
L	1	0.00538	0.00546
K	121	0.55760	0.58824
T	0	0.00000	0.00000
Q	1	0.00575	0.00560
I	6	0.04839	0.03243
D	53	0.34194	0.36780
R	1	0.00357	0.00437
T	0	0.00000	0.00000
I	11	0.06627	0.05946
H	41	0.28082	0.22540
Y	4	0.02062	0.01872
E	5	0.02513	0.02862
R	87	0.33984	0.37991
N	68	0.38636	0.46448
I	1	0.00602	0.00541
T	56	0.39161	0.40375
T	44	0.27500	0.31723
E	127	0.59906	0.72696
D	26	0.14444	0.18043
K	114	0.60317	0.55421
W	10	0.05714	0.04158
L	2	0.01681	0.01092
G	2	0.02273	0.02541
Q	31	0.14486	0.17357
A	0	0.00000	0.00000
L	0	0.00000	0.00000
C	0	0.00000	0.00000
I	0	0.00000	0.00000
A	0	0.00000	0.00000
S	3	0.02113	0.02560
A	62	0.55856	0.56261
E	99	0.47143	0.56669
G	38	0.38776	0.48285
G	12	0.14458	0.15248
P	131	0.83974	0.92319
S	119	0.84397	1.01536
A	9	0.07627	0.08167
D	1	0.00543	0.00694
N	103	0.52020	0.70355
G	29	0.29592	0.36849
E	27	0.13043	0.15455
S	24	0.17518	0.20478
D	0	0.00000	0.00000
I	45	0.27778	0.24324
Q	106	0.57609	0.59351
H	0	0.00000	0.00000
E	0	0.00000	0.00000
N	47	0.26111	0.32104
V	71	0.56349	0.46194
I	0	0.00000	0.00000
A	2	0.01802	0.01815
N	97	0.53889	0.66257
L	20	0.11494	0.10923
L	0	0.00000	0.00000
T	70	0.50000	0.50469
Q	163	0.89560	0.91265
Y	52	0.21941	0.24333
G	31	0.37349	0.39390
Y	7	0.02857	0.03276
T	115	0.87786	0.82913
K	95	0.42601	0.46184
I	37	0.24832	0.20000
I	46	0.29677	0.24865
K	102	0.53684	0.49587
C	16	0.11765	0.11396
Y	45	0.25424	0.21058
D	34	0.21519	0.23595
P	121	0.82877	0.85271
G	61	0.62887	0.77510
V	9	0.05732	0.05856
T	59	0.43704	0.42538
P	32	0.22222	0.22551
K	129	0.57080	0.62713
N	60	0.35928	0.40984
I	0	0.00000	0.00000
I	11	0.07639	0.05946
D	77	0.45029	0.53435
A	7	0.06481	0.06352
F	0	0.00000	0.00000
N	49	0.28488	0.33470
G	56	0.57732	0.71156
G	1	0.01064	0.01271
I	0	0.00000	0.00000
S	0	0.00000	0.00000
L	0	0.00000	0.00000
V	0	0.00000	0.00000
N	0	0.00000	0.00000
Y	0	0.00000	0.00000
T	0	0.00000	0.00000
G	0	0.00000	0.00000
H	58	0.27885	0.31886
G	15	0.17045	0.19060
S	46	0.34074	0.39249
E	63	0.30144	0.36062
T	34	0.23944	0.24513
A	18	0.16667	0.16334
W	2	0.00763	0.00832
G	31	0.40260	0.39390
T	3	0.01818	0.02163
S	0	0.00000	0.00000
H	121	0.66120	0.66520
F	0	0.00000	0.00000
G	5	0.05495	0.06353
T	39	0.25828	0.28118
T	90	0.74380	0.64888
H	39	0.19500	0.21440
V	11	0.10000	0.07157
K	159	0.77561	0.77297
Q	104	0.56522	0.58231
L	1	0.00599	0.00546
T	63	0.46667	0.45422
N	0	0.00000	0.00000
S	53	0.37063	0.45222
N	32	0.18824	0.21858
Q	67	0.29515	0.37514
L	2	0.01351	0.01092
P	0	0.00000	0.00000
F	1	0.00488	0.00498
I	0	0.00000	0.00000
F	0	0.00000	0.00000
D	0	0.00000	0.00000
V	0	0.00000	0.00000
A	0	0.00000	0.00000
C	1	0.00870	0.00712
V	13	0.11404	0.08458
N	0	0.00000	0.00000
G	0	0.00000	0.00000
D	10	0.05587	0.06940
F	2	0.01053	0.00997
L	44	0.29139	0.24031
F	62	0.33333	0.30892
S	111	0.88800	0.94710
M	103	0.60234	0.51474
P	52	0.50485	0.36646
C	0	0.00000	0.00000
F	0	0.00000	0.00000
A	0	0.00000	0.00000
E	2	0.00995	0.01145
A	16	0.14679	0.14519
L	0	0.00000	0.00000
M	2	0.01136	0.01000
R	24	0.10390	0.10480
A	12	0.11111	0.10889
Q	69	0.34848	0.38634
K	77	0.34842	0.37433
D	149	0.83708	1.03400
G	56	0.58947	0.71156
K	116	0.54206	0.56393
P	6	0.04317	0.04228
T	2	0.01183	0.01442
G	0	0.00000	0.00000
T	0	0.00000	0.00000
V	1	0.00658	0.00651
A	0	0.00000	0.00000
I	0	0.00000	0.00000
I	0	0.00000	0.00000
A	0	0.00000	0.00000
S	0	0.00000	0.00000
T	1	0.00667	0.00721
I	32	0.18391	0.17297
D	71	0.41765	0.49271
Q	0	0.00000	0.00000
Y	53	0.26368	0.24801
W	38	0.16379	0.15800
A	14	0.14737	0.12704
P	7	0.05426	0.04933
P	0	0.00000	0.00000
M	0	0.00000	0.00000
R	51	0.20158	0.22271
G	0	0.00000	0.00000
Q	0	0.00000	0.00000
D	10	0.05882	0.06940
E	4	0.02174	0.02290
M	0	0.00000	0.00000
N	0	0.00000	0.00000
E	48	0.26816	0.27476
I	2	0.01212	0.01081
L	5	0.03937	0.02731
C	7	0.05426	0.04986
E	60	0.30151	0.34345
K	130	0.65327	0.63199
H	63	0.35795	0.34634
P	112	0.78322	0.78929
N	143	0.84615	0.97678
N	7	0.04242	0.04781
I	53	0.35099	0.28649
K	6	0.02632	0.02917
R	66	0.28696	0.28821
T	4	0.03150	0.02884
F	0	0.00000	0.00000
G	2	0.02247	0.02541
G	0	0.00000	0.00000
V	2	0.01274	0.01301
T	1	0.00917	0.00721
M	2	0.01460	0.01000
N	0	0.00000	0.00000
G	0	0.00000	0.00000
M	0	0.00000	0.00000
F	3	0.01657	0.01495
A	0	0.00000	0.00000
M	0	0.00000	0.00000
V	3	0.02521	0.01952
E	82	0.40594	0.46938
K	94	0.46766	0.45698
Y	54	0.25116	0.25269
K	128	0.55652	0.62227
K	128	0.57143	0.62227
D	74	0.41573	0.51353
G	0	0.00000	0.00000
E	42	0.19444	0.24041
N	36	0.22785	0.24590
M	0	0.00000	0.00000
L	0	0.00000	0.00000
D	11	0.06918	0.07634
T	0	0.00000	0.00000
W	0	0.00000	0.00000
T	0	0.00000	0.00000
V	2	0.01504	0.01301
F	1	0.00467	0.00498
G	0	0.00000	0.00000
D	0	0.00000	0.00000
P	0	0.00000	0.00000
S	0	0.00000	0.00000
L	1	0.00538	0.00546
L	47	0.22816	0.25669
V	6	0.04138	0.03904
R	11	0.04264	0.04803
T	0	0.00000	0.00000
L	46	0.25843	0.25123
V	55	0.39286	0.35784
P	4	0.02837	0.02819
T	77	0.51678	0.55516
E	136	0.79070	0.77848
M	20	0.11111	0.09995
Q	134	0.75281	0.75028
V	17	0.11724	0.11061
T	93	0.66429	0.67051
A	31	0.32632	0.28131
P	66	0.47826	0.46512
A	73	0.60833	0.66243
N	60	0.34286	0.40984
I	9	0.06081	0.04865
S	66	0.51969	0.56314
A	23	0.19008	0.20871
S	104	0.73239	0.88737
A	25	0.22321	0.22686
Q	161	0.82990	0.90146
T	63	0.51639	0.45422
F	9	0.04523	0.04484
E	115	0.58081	0.65827
V	2	0.01379	0.01301
A	43	0.45263	0.39020
C	5	0.06494	0.03561
D	92	0.57862	0.63845
Y	53	0.23451	0.24801
N	92	0.51111	0.62842
G	43	0.45745	0.54638
A	0	0.00000	0.00000
I	45	0.26946	0.24324
A	0	0.00000	0.00000
T	0	0.00000	0.00000
L	0	0.00000	0.00000
S	3	0.02222	0.02560
D	28	0.15217	0.19431
D	142	0.79330	0.98543
G	16	0.16842	0.20330
D	67	0.37430	0.46495
M	16	0.10458	0.07996
V	2	0.01504	0.01301
G	5	0.05319	0.06353
T	56	0.34783	0.40375
A	20	0.19231	0.18149
I	47	0.32867	0.25405
V	2	0.01429	0.01301
K	122	0.56481	0.59310
D	149	0.83708	1.03400
G	28	0.29474	0.35578
K	118	0.53881	0.57365
A	0	0.00000	0.00000
I	72	0.44720	0.38919
I	0	0.00000	0.00000
K	158	0.77833	0.76811
L	25	0.14286	0.13654
N	104	0.57778	0.71038
E	78	0.37143	0.44648
S	76	0.56296	0.64846
I	1	0.00565	0.00541
A	62	0.54867	0.56261
D	112	0.65882	0.77724
E	34	0.16425	0.19462
T	110	0.66667	0.79308
N	74	0.41808	0.50546
L	1	0.00543	0.00546
T	38	0.26389	0.27397
L	1	0.00559	0.00546
T	1	0.00775	0.00721
V	1	0.00794	0.00651
V	7	0.04487	0.04554
G	15	0.19481	0.19060
Y	36	0.14938	0.16846
N	18	0.10588	0.12295
K	30	0.14286	0.14584
V	20	0.13158	0.13012
T	18	0.12414	0.12978
V	25	0.17483	0.16265
I	75	0.61475	0.40541
K	84	0.41584	0.40836
D	113	0.64205	0.78418
V	1	0.00730	0.00651
K	111	0.54412	0.53962
V	14	0.09790	0.09109
E	145	0.56641	0.82999
