# Supplementary material for: Context dependent reference states of solvent accessibility derived from native protein structures and assessed by predictability analysis
Source: BMC Struct Biol. 2009 Apr 27;9:25. doi: 10.1186/1472-6807-9-25 (PMC2685369; doi:10.1186/1472-6807-9-25)
Supplement: Additional File 1 — Additional statistics and data sets. Details are provided in Readme file included in the compressed file. [file 1472-6807-9-25-S1.zip › supplementary_material/ASA_dataset/1cvuA.asa]

A	83	0.51875	0.75318
N	46	0.28931	0.31421
P	27	0.23894	0.19027
C	22	0.23404	0.15670
C	8	0.09524	0.05698
S	61	0.43885	0.52048
N	34	0.21118	0.23224
P	14	0.12389	0.09866
C	19	0.40426	0.13533
Q	46	0.29299	0.25756
N	68	0.37158	0.46448
R	81	0.31765	0.35371
G	10	0.11111	0.12706
E	23	0.11616	0.13165
C	44	0.53659	0.31339
M	25	0.19685	0.12494
S	10	0.08850	0.08532
T	46	0.25989	0.33165
G	5	0.06098	0.06353
F	128	0.67016	0.63777
D	136	0.82424	0.94379
Q	114	0.64045	0.63830
Y	59	0.28365	0.27609
K	118	0.66292	0.57365
C	11	0.10092	0.07835
D	16	0.10667	0.11103
C	25	0.30488	0.17806
T	42	0.28188	0.30281
R	110	0.44715	0.48035
T	25	0.15625	0.18025
G	16	0.19512	0.20330
F	24	0.13043	0.11958
Y	121	0.55505	0.56621
G	35	0.39773	0.44473
E	140	0.64815	0.80137
N	43	0.24022	0.29372
C	0	0.00000	0.00000
T	68	0.51908	0.49027
T	57	0.42857	0.41096
P	41	0.28276	0.28894
E	86	0.43655	0.49227
F	149	0.81421	0.74240
L	89	0.53614	0.48607
T	21	0.13548	0.15141
R	153	0.51689	0.66812
I	65	0.41935	0.35135
K	130	0.64039	0.63199
L	102	0.62195	0.55707
L	148	0.85549	0.80830
L	125	0.75758	0.68269
K	97	0.48259	0.47156
P	61	0.43885	0.42988
T	71	0.52593	0.51190
P	20	0.14599	0.14094
N	78	0.44571	0.53279
T	66	0.45517	0.47585
V	28	0.20896	0.18217
H	24	0.15190	0.13194
Y	119	0.61658	0.55686
I	79	0.56835	0.42703
L	19	0.11728	0.10377
T	27	0.19014	0.19466
H	70	0.37037	0.38483
F	107	0.63314	0.53313
K	127	0.57727	0.61740
G	52	0.54737	0.66074
V	69	0.53077	0.44893
W	21	0.12651	0.08732
N	83	0.51875	0.56694
I	98	0.59756	0.52973
V	11	0.08333	0.07157
N	19	0.10440	0.12978
N	107	0.64848	0.73087
I	64	0.42667	0.34595
P	92	0.74797	0.64834
F	161	0.78155	0.80219
L	53	0.30460	0.28946
R	43	0.16929	0.18777
S	23	0.17557	0.19625
L	87	0.48066	0.47515
I	36	0.25352	0.19459
M	7	0.03743	0.03498
K	59	0.29500	0.28683
Y	115	0.49356	0.53814
V	21	0.14583	0.13663
L	9	0.04839	0.04915
T	43	0.27389	0.31002
S	36	0.27481	0.30717
R	35	0.13158	0.15284
S	38	0.30645	0.32423
Y	130	0.54622	0.60833
L	9	0.06569	0.04915
I	35	0.21084	0.18919
D	16	0.09143	0.11103
S	26	0.21667	0.22184
P	0	0.00000	0.00000
P	4	0.02857	0.02819
T	2	0.01333	0.01442
Y	25	0.15432	0.11699
N	1	0.00592	0.00683
V	27	0.19565	0.17567
H	108	0.68354	0.59373
Y	22	0.10526	0.10295
G	38	0.45783	0.48285
Y	51	0.26702	0.23865
K	6	0.02727	0.02917
S	0	0.00000	0.00000
W	19	0.10383	0.07900
E	19	0.10326	0.10876
A	5	0.05495	0.04537
F	37	0.16972	0.18435
S	48	0.36364	0.40956
N	40	0.23810	0.27322
L	58	0.35583	0.31677
S	22	0.19643	0.18771
Y	16	0.07048	0.07487
Y	2	0.01149	0.00936
T	17	0.13821	0.12257
R	4	0.01581	0.01747
A	9	0.08571	0.08167
L	19	0.10383	0.10377
P	28	0.22764	0.19732
P	21	0.14789	0.14799
V	4	0.02632	0.02602
A	32	0.28319	0.29038
D	140	0.76087	0.97155
D	87	0.49432	0.60375
C	14	0.20290	0.09972
P	80	0.59701	0.56378
T	13	0.09630	0.09373
P	30	0.21739	0.21142
M	13	0.06842	0.06497
G	0	0.00000	0.00000
V	72	0.52174	0.46845
K	100	0.46948	0.48614
G	33	0.35106	0.41931
N	105	0.55851	0.71721
K	185	0.87678	0.89937
E	158	0.77073	0.90441
L	27	0.15084	0.14746
P	19	0.13380	0.13390
D	92	0.52273	0.63845
S	7	0.04965	0.05973
K	110	0.50228	0.53476
E	58	0.27885	0.33200
V	0	0.00000	0.00000
L	3	0.01705	0.01638
E	66	0.32353	0.37779
K	72	0.33180	0.35002
V	1	0.00676	0.00651
L	2	0.01282	0.01092
L	14	0.07735	0.07646
R	10	0.04065	0.04367
R	142	0.47651	0.62009
E	166	0.87368	0.95020
F	64	0.30476	0.31888
I	58	0.38158	0.31351
P	69	0.49286	0.48626
D	3	0.01923	0.02082
P	54	0.38028	0.38055
Q	38	0.17925	0.21277
G	12	0.13333	0.15248
S	0	0.00000	0.00000
N	0	0.00000	0.00000
M	0	0.00000	0.00000
M	0	0.00000	0.00000
F	0	0.00000	0.00000
A	11	0.11111	0.09982
F	5	0.02857	0.02491
F	1	0.00495	0.00498
A	6	0.05455	0.05445
Q	82	0.45810	0.45913
H	1	0.00613	0.00550
F	9	0.05085	0.04484
T	13	0.08609	0.09373
A	12	0.10909	0.10889
Q	1	0.00521	0.00560
F	10	0.07752	0.04983
F	26	0.14130	0.12955
K	12	0.05825	0.05834
T	23	0.14935	0.16583
D	24	0.14286	0.16655
H	142	0.83041	0.78065
K	206	1.00000	1.00146
R	149	0.56226	0.65066
G	13	0.17105	0.16518
P	23	0.14935	0.16209
G	3	0.03158	0.03812
F	22	0.10577	0.10962
T	2	0.01460	0.01442
R	85	0.32443	0.37118
G	1	0.01075	0.01271
L	80	0.41026	0.43692
G	36	0.42353	0.45743
H	7	0.03365	0.03848
G	10	0.11905	0.12706
V	2	0.01333	0.01301
D	9	0.05455	0.06246
L	0	0.00000	0.00000
N	4	0.02454	0.02732
H	4	0.02439	0.02199
I	12	0.11881	0.06486
Y	1	0.00505	0.00468
G	6	0.06818	0.07624
E	65	0.30374	0.37207
T	75	0.51020	0.54074
L	66	0.33333	0.36046
D	125	0.68681	0.86745
R	34	0.13655	0.14847
Q	10	0.04854	0.05599
H	71	0.44654	0.39032
K	82	0.39234	0.39864
L	7	0.04516	0.03823
R	2	0.00766	0.00873
L	52	0.32500	0.28400
F	92	0.47668	0.45840
K	136	0.65385	0.66116
D	59	0.33146	0.40944
G	0	0.00000	0.00000
K	26	0.11818	0.12640
L	7	0.04023	0.03823
K	68	0.35789	0.33058
Y	95	0.48718	0.44455
Q	40	0.21739	0.22396
V	85	0.68548	0.55303
I	60	0.37975	0.32432
G	80	0.83333	1.01652
G	68	0.70833	0.86404
E	58	0.30366	0.33200
V	41	0.29710	0.26675
Y	1	0.00513	0.00468
P	0	0.00000	0.00000
P	6	0.04286	0.04228
T	7	0.04795	0.05047
V	34	0.24638	0.22121
K	133	0.61574	0.64657
D	92	0.52571	0.63845
T	6	0.04196	0.04326
Q	139	0.76796	0.77828
V	0	0.00000	0.00000
E	157	0.82199	0.89868
M	25	0.14706	0.12494
I	78	0.46988	0.42162
Y	33	0.16098	0.15442
P	31	0.28704	0.21846
P	138	0.95833	0.97252
H	151	0.82065	0.83013
I	15	0.09091	0.08108
P	58	0.47154	0.40874
E	103	0.49282	0.58958
N	103	0.60947	0.70355
L	22	0.11340	0.12015
Q	43	0.21827	0.24076
F	0	0.00000	0.00000
A	1	0.00935	0.00907
V	9	0.05422	0.05856
G	4	0.04819	0.05083
Q	11	0.05556	0.06159
E	58	0.30526	0.33200
V	49	0.34752	0.31880
F	1	0.00467	0.00498
G	0	0.00000	0.00000
L	46	0.24339	0.25123
V	8	0.05714	0.05205
P	0	0.00000	0.00000
G	0	0.00000	0.00000
L	2	0.01370	0.01092
M	0	0.00000	0.00000
M	0	0.00000	0.00000
Y	0	0.00000	0.00000
A	7	0.06195	0.06352
T	1	0.00699	0.00721
I	0	0.00000	0.00000
W	3	0.01685	0.01247
L	12	0.09449	0.06554
R	34	0.14286	0.14847
E	0	0.00000	0.00000
H	0	0.00000	0.00000
Q	16	0.07843	0.08959
R	62	0.24603	0.27074
V	0	0.00000	0.00000
C	0	0.00000	0.00000
D	79	0.48466	0.54823
I	37	0.23125	0.20000
L	0	0.00000	0.00000
K	69	0.33824	0.33544
Q	151	0.74384	0.84546
E	83	0.45355	0.47510
H	3	0.01676	0.01649
P	61	0.43571	0.42988
E	39	0.19697	0.22324
W	15	0.06787	0.06237
G	42	0.50000	0.53367
D	32	0.17391	0.22207
E	57	0.27536	0.32627
Q	43	0.22280	0.24076
L	1	0.00578	0.00546
F	0	0.00000	0.00000
Q	1	0.00568	0.00560
T	3	0.01987	0.02163
S	0	0.00000	0.00000
K	10	0.04566	0.04861
L	0	0.00000	0.00000
I	0	0.00000	0.00000
L	0	0.00000	0.00000
I	0	0.00000	0.00000
G	0	0.00000	0.00000
E	6	0.02804	0.03434
T	3	0.02013	0.02163
I	0	0.00000	0.00000
K	19	0.09500	0.09237
I	1	0.00658	0.00541
V	3	0.02500	0.01952
I	12	0.08108	0.06486
E	43	0.20773	0.24614
D	42	0.24706	0.29146
Y	3	0.01333	0.01404
V	39	0.33051	0.25374
Q	34	0.18182	0.19037
H	21	0.11111	0.11545
L	20	0.11834	0.10923
S	17	0.12409	0.14505
G	32	0.36364	0.40661
Y	35	0.15909	0.16378
H	66	0.47826	0.36284
F	1	0.00592	0.00498
K	98	0.46226	0.47642
L	8	0.04598	0.04369
K	40	0.19417	0.19446
F	6	0.03974	0.02990
D	30	0.20408	0.20819
P	0	0.00000	0.00000
E	95	0.47500	0.54379
L	14	0.07527	0.07646
L	1	0.00637	0.00546
F	37	0.18317	0.18435
N	97	0.55747	0.66257
Q	59	0.29798	0.33035
Q	107	0.55440	0.59910
F	15	0.08427	0.07474
Q	27	0.15341	0.15118
Y	15	0.09494	0.07019
Q	33	0.17935	0.18477
N	35	0.19126	0.23907
R	30	0.12295	0.13100
I	5	0.03289	0.02703
A	4	0.03390	0.03630
S	3	0.02290	0.02560
E	1	0.00565	0.00572
F	16	0.08000	0.07972
N	16	0.09697	0.10929
T	5	0.03289	0.03605
L	4	0.02299	0.02185
Y	26	0.12683	0.12167
H	36	0.25175	0.19791
W	23	0.13529	0.09563
H	29	0.21642	0.15943
P	1	0.00800	0.00705
L	6	0.03429	0.03277
L	34	0.21935	0.18569
P	4	0.02817	0.02819
D	79	0.43407	0.54823
T	45	0.33333	0.32444
F	4	0.01878	0.01993
N	54	0.31395	0.36885
I	0	0.00000	0.00000
E	80	0.38647	0.45793
D	133	0.77326	0.92297
Q	95	0.51075	0.53191
E	122	0.66667	0.69834
Y	20	0.08696	0.09359
S	46	0.38983	0.39249
F	35	0.17857	0.17439
K	186	0.94416	0.90423
Q	91	0.47644	0.50952
F	0	0.00000	0.00000
L	66	0.49624	0.36046
Y	56	0.27317	0.26205
N	52	0.34899	0.35519
N	6	0.03333	0.04098
S	50	0.40323	0.42662
I	7	0.04167	0.03784
L	0	0.00000	0.00000
L	54	0.30857	0.29492
E	141	0.67143	0.80710
H	18	0.09045	0.09896
G	6	0.07059	0.07624
L	3	0.01676	0.01638
T	36	0.25714	0.25955
Q	55	0.29255	0.30795
F	0	0.00000	0.00000
V	0	0.00000	0.00000
E	74	0.36275	0.42358
S	5	0.04202	0.04266
F	0	0.00000	0.00000
T	12	0.08759	0.08652
R	139	0.51866	0.60699
Q	20	0.10870	0.11198
I	51	0.32484	0.27568
A	0	0.00000	0.00000
G	0	0.00000	0.00000
R	48	0.19512	0.20961
V	1	0.00704	0.00651
A	1	0.00847	0.00907
G	21	0.21875	0.26684
G	3	0.03125	0.03812
R	43	0.16929	0.18777
N	2	0.01212	0.01366
V	1	0.00840	0.00651
P	1	0.00806	0.00705
I	81	0.50000	0.43784
A	69	0.69000	0.62613
V	23	0.15541	0.14964
Q	71	0.37368	0.39754
A	75	0.75000	0.68058
V	58	0.39189	0.37736
A	0	0.00000	0.00000
K	74	0.33790	0.35975
A	30	0.25641	0.27223
S	3	0.02290	0.02560
I	0	0.00000	0.00000
D	46	0.27059	0.31922
Q	59	0.30256	0.33035
S	8	0.05926	0.06826
R	56	0.22222	0.24454
E	123	0.61194	0.70406
M	9	0.06000	0.04498
K	43	0.21500	0.20904
Y	14	0.07179	0.06551
Q	12	0.06186	0.06719
S	4	0.03150	0.03413
L	0	0.00000	0.00000
N	4	0.02222	0.02732
E	33	0.17368	0.18890
Y	0	0.00000	0.00000
R	6	0.02553	0.02620
K	73	0.35096	0.35489
R	14	0.05932	0.06114
F	4	0.02439	0.01993
S	54	0.43548	0.46075
L	7	0.03743	0.03823
K	151	0.75124	0.73408
P	48	0.34043	0.33827
Y	21	0.09633	0.09827
T	107	0.77536	0.77145
S	44	0.35772	0.37543
F	6	0.03000	0.02990
E	90	0.48128	0.51517
E	74	0.35577	0.42358
L	0	0.00000	0.00000
T	8	0.05229	0.05768
G	47	0.51648	0.59720
E	56	0.27861	0.32055
K	147	0.70000	0.71463
E	121	0.58738	0.69262
M	12	0.08392	0.05997
A	2	0.01786	0.01815
A	59	0.53153	0.53539
E	51	0.24757	0.29193
L	0	0.00000	0.00000
K	115	0.52995	0.55907
A	78	0.77228	0.70780
L	37	0.23567	0.20208
Y	4	0.01896	0.01872
S	64	0.48120	0.54608
D	55	0.31429	0.38168
I	11	0.06875	0.05946
D	50	0.30120	0.34698
V	3	0.02308	0.01952
M	0	0.00000	0.00000
E	9	0.04455	0.05152
L	5	0.03049	0.02731
Y	5	0.02347	0.02340
P	1	0.00800	0.00705
A	1	0.00893	0.00907
L	2	0.01105	0.01092
L	4	0.01942	0.02185
V	1	0.00606	0.00651
E	1	0.00495	0.00572
K	128	0.63054	0.62227
P	22	0.16058	0.15504
R	14	0.05882	0.06114
P	111	0.76552	0.78224
D	129	0.71667	0.89521
A	6	0.05357	0.05445
I	0	0.00000	0.00000
F	13	0.06019	0.06477
G	1	0.01136	0.01271
E	18	0.08411	0.10303
T	1	0.00758	0.00721
M	4	0.03077	0.01999
V	36	0.30252	0.23422
E	26	0.14054	0.14883
L	2	0.01143	0.01092
G	9	0.09783	0.11436
A	26	0.27660	0.23593
P	2	0.01493	0.01409
F	10	0.04566	0.04983
S	27	0.21774	0.23038
L	14	0.07487	0.07646
K	15	0.07075	0.07292
G	12	0.13483	0.15248
L	6	0.04110	0.03277
M	4	0.02299	0.01999
G	5	0.06250	0.06353
N	8	0.04145	0.05464
P	7	0.05185	0.04933
I	0	0.00000	0.00000
C	0	0.00000	0.00000
S	2	0.02062	0.01706
P	46	0.31507	0.32417
Q	44	0.21675	0.24636
Y	1	0.00498	0.00468
W	7	0.05109	0.02911
K	4	0.02030	0.01945
P	25	0.17241	0.17618
S	20	0.14815	0.17065
T	6	0.03727	0.04326
F	0	0.00000	0.00000
G	4	0.04494	0.05083
G	8	0.08333	0.10165
E	119	0.62304	0.68117
V	53	0.32716	0.34483
G	0	0.00000	0.00000
F	27	0.12217	0.13453
K	141	0.69118	0.68546
I	16	0.10738	0.08649
I	0	0.00000	0.00000
N	52	0.32298	0.35519
T	80	0.51948	0.57678
A	6	0.05042	0.05445
S	29	0.22137	0.24744
I	5	0.03268	0.02703
Q	50	0.27322	0.27996
S	41	0.32283	0.34983
L	2	0.01105	0.01092
I	0	0.00000	0.00000
C	46	0.60526	0.32764
N	83	0.47159	0.56694
N	14	0.08092	0.09563
V	4	0.02632	0.02602
K	158	0.74178	0.76811
G	71	0.80682	0.90216
C	46	0.38655	0.32764
P	10	0.06993	0.07047
F	182	0.85446	0.90683
T	12	0.07947	0.08652
S	31	0.25203	0.26451
F	5	0.02604	0.02491
N	55	0.33537	0.37568
V	34	0.24286	0.22121
Q	171	0.72766	0.95745
