# Supplementary material for: Context dependent reference states of solvent accessibility derived from native protein structures and assessed by predictability analysis
Source: BMC Struct Biol. 2009 Apr 27;9:25. doi: 10.1186/1472-6807-9-25 (PMC2685369; doi:10.1186/1472-6807-9-25)
Supplement: Additional File 1 — Additional statistics and data sets. Details are provided in Readme file included in the compressed file. [file 1472-6807-9-25-S1.zip › supplementary_material/ASA_dataset/1czaN.asa]

D	166	0.77570	1.15198
D	105	0.58011	0.72866
Q	68	0.33663	0.38074
V	43	0.29252	0.27977
K	113	0.53052	0.54934
K	94	0.43721	0.45698
I	8	0.04678	0.04324
D	33	0.20000	0.22901
K	138	0.69697	0.67088
Y	65	0.32178	0.30416
L	4	0.02564	0.02185
Y	176	0.85437	0.82358
A	61	0.62245	0.55354
M	3	0.01786	0.01499
R	124	0.51667	0.54148
L	19	0.11801	0.10377
S	59	0.43704	0.50341
D	56	0.30270	0.38862
E	163	0.78744	0.93303
T	40	0.27211	0.28839
L	0	0.00000	0.00000
I	87	0.52410	0.47027
D	69	0.40351	0.47883
I	0	0.00000	0.00000
M	12	0.08451	0.05997
T	83	0.65873	0.59841
R	40	0.15444	0.17467
F	0	0.00000	0.00000
R	138	0.56098	0.60262
K	123	0.55405	0.59796
E	12	0.05825	0.06869
M	1	0.00667	0.00500
K	127	0.62871	0.61740
N	38	0.20430	0.25956
G	1	0.01149	0.01271
L	8	0.04145	0.04369
S	19	0.14286	0.16212
R	144	0.60000	0.62882
D	126	0.72832	0.87439
F	113	0.61749	0.56303
N	44	0.28947	0.30055
P	108	0.79412	0.76110
T	121	0.72024	0.87239
A	13	0.11207	0.11797
T	26	0.16993	0.18745
V	0	0.00000	0.00000
K	36	0.18947	0.17501
M	4	0.02395	0.01999
L	19	0.15574	0.10377
P	25	0.17361	0.17618
T	6	0.04196	0.04326
F	51	0.23394	0.25411
V	7	0.06604	0.04554
R	107	0.41961	0.46725
S	74	0.61667	0.63140
I	29	0.17059	0.15676
P	14	0.10000	0.09866
D	116	0.65169	0.80500
G	44	0.45833	0.55909
S	60	0.44444	0.51195
E	5	0.02347	0.02862
K	134	0.61468	0.65143
G	16	0.17778	0.20330
D	17	0.09497	0.11797
F	5	0.02427	0.02491
I	2	0.01333	0.01081
A	1	0.00926	0.00907
L	0	0.00000	0.00000
D	20	0.11834	0.13879
L	2	0.01156	0.01092
G	3	0.03226	0.03812
G	29	0.29592	0.36849
S	78	0.52703	0.66553
S	38	0.30894	0.32423
F	6	0.03141	0.02990
R	96	0.40506	0.41921
I	0	0.00000	0.00000
L	9	0.05521	0.04915
R	30	0.12048	0.13100
V	0	0.00000	0.00000
Q	30	0.16129	0.16797
V	0	0.00000	0.00000
N	46	0.28750	0.31421
H	90	0.55556	0.49478
E	125	0.63452	0.71551
K	196	0.89498	0.95284
N	158	0.91329	1.07923
Q	45	0.21127	0.25196
N	94	0.53714	0.64208
V	30	0.21739	0.19519
H	77	0.38889	0.42331
M	58	0.30366	0.28986
E	58	0.27358	0.33200
S	71	0.52985	0.60580
E	42	0.20896	0.24041
V	73	0.52899	0.47495
Y	20	0.09217	0.09359
D	136	0.80000	0.94379
T	29	0.21481	0.20908
P	51	0.35172	0.35941
E	140	0.66986	0.80137
N	104	0.58427	0.71038
I	18	0.10976	0.09730
V	13	0.10924	0.08458
H	66	0.35484	0.36284
G	18	0.20455	0.22872
S	44	0.30556	0.37543
G	4	0.04255	0.05083
S	58	0.42647	0.49488
Q	81	0.37674	0.45353
L	0	0.00000	0.00000
F	2	0.00985	0.00997
D	45	0.27950	0.31228
H	24	0.12766	0.13194
V	1	0.00763	0.00651
A	0	0.00000	0.00000
E	97	0.51053	0.55524
C	8	0.09639	0.05698
L	0	0.00000	0.00000
G	0	0.00000	0.00000
D	52	0.29050	0.36086
F	0	0.00000	0.00000
M	5	0.03704	0.02499
E	88	0.46561	0.50372
K	111	0.50226	0.53962
R	49	0.19758	0.21397
K	163	0.78365	0.79242
I	5	0.03012	0.02703
K	53	0.26238	0.25766
D	151	0.82967	1.04788
K	110	0.49327	0.53476
K	192	0.92754	0.93340
L	17	0.10968	0.09285
P	10	0.06993	0.07047
V	0	0.00000	0.00000
G	0	0.00000	0.00000
F	0	0.00000	0.00000
T	0	0.00000	0.00000
F	2	0.01031	0.00997
S	5	0.04202	0.04266
F	2	0.01282	0.00997
P	0	0.00000	0.00000
C	7	0.14894	0.04986
Q	110	0.66667	0.61590
Q	24	0.12500	0.13438
S	75	0.54745	0.63993
K	102	0.48571	0.49587
I	32	0.18713	0.17297
D	64	0.37870	0.44414
E	24	0.11111	0.13738
A	0	0.00000	0.00000
I	35	0.19553	0.18919
L	0	0.00000	0.00000
I	60	0.36585	0.32432
T	39	0.28676	0.28118
W	10	0.03984	0.04158
T	5	0.03937	0.03605
K	10	0.04785	0.04861
R	125	0.52966	0.54585
F	16	0.10738	0.07972
K	103	0.49282	0.50073
A	3	0.02564	0.02722
S	77	0.53472	0.65700
G	68	0.70833	0.86404
V	1	0.00575	0.00651
E	92	0.42396	0.52662
G	62	0.65957	0.78780
A	26	0.21311	0.23593
D	22	0.12500	0.15267
V	0	0.00000	0.00000
V	6	0.04651	0.03904
K	146	0.70531	0.70977
L	24	0.14634	0.13108
L	0	0.00000	0.00000
N	63	0.35196	0.43033
K	104	0.45614	0.50559
A	6	0.06000	0.05445
I	10	0.05587	0.05405
K	145	0.68720	0.70491
K	137	0.61435	0.66602
R	97	0.36604	0.42358
G	67	0.69792	0.85133
D	72	0.40678	0.49965
Y	13	0.05579	0.06083
D	153	0.88439	1.06176
A	20	0.16529	0.18149
N	84	0.48000	0.57377
I	9	0.05488	0.04865
V	9	0.06294	0.05856
A	1	0.00952	0.00907
V	2	0.01408	0.01301
V	6	0.04138	0.03904
N	7	0.03846	0.04781
D	18	0.10976	0.12491
T	0	0.00000	0.00000
V	0	0.00000	0.00000
G	0	0.00000	0.00000
T	0	0.00000	0.00000
M	0	0.00000	0.00000
M	7	0.04242	0.03498
T	4	0.03252	0.02884
C	2	0.01923	0.01425
G	3	0.04545	0.03812
Y	41	0.17300	0.19186
D	107	0.58470	0.74254
D	8	0.04420	0.05552
Q	165	0.83333	0.92385
H	62	0.52542	0.34085
C	1	0.01136	0.00712
E	9	0.05000	0.05152
V	0	0.00000	0.00000
G	0	0.00000	0.00000
L	0	0.00000	0.00000
I	11	0.07801	0.05946
I	0	0.00000	0.00000
G	4	0.04167	0.05083
T	18	0.11043	0.12978
G	7	0.07292	0.08895
T	2	0.01290	0.01442
N	8	0.04396	0.05464
A	0	0.00000	0.00000
C	0	0.00000	0.00000
Y	0	0.00000	0.00000
M	5	0.04310	0.02499
E	0	0.00000	0.00000
E	23	0.11058	0.13165
L	1	0.00562	0.00546
R	128	0.56889	0.55895
H	60	0.32086	0.32985
I	5	0.04237	0.02703
D	47	0.29375	0.32616
L	99	0.57558	0.54069
V	11	0.06667	0.07157
E	162	0.74654	0.92730
G	8	0.08791	0.10165
D	109	0.59239	0.75642
E	61	0.29048	0.34917
G	48	0.51613	0.60991
R	67	0.26800	0.29258
M	0	0.00000	0.00000
C	0	0.00000	0.00000
I	0	0.00000	0.00000
N	7	0.04348	0.04781
T	0	0.00000	0.00000
E	7	0.03804	0.04007
W	0	0.00000	0.00000
G	0	0.00000	0.00000
A	3	0.02655	0.02722
F	0	0.00000	0.00000
G	0	0.00000	0.00000
D	33	0.17935	0.22901
D	93	0.51955	0.64539
G	33	0.34375	0.41931
S	36	0.27692	0.30717
L	2	0.01081	0.01092
E	64	0.30047	0.36634
D	106	0.63095	0.73560
I	13	0.08228	0.07027
R	17	0.07727	0.07424
T	13	0.09420	0.09373
E	106	0.52736	0.60675
F	15	0.06818	0.07474
D	2	0.01361	0.01388
R	101	0.40891	0.44105
A	36	0.31034	0.32668
I	12	0.06977	0.06486
D	17	0.09942	0.11797
A	55	0.53398	0.49909
Y	160	0.66390	0.74871
S	24	0.21429	0.20478
L	66	0.40244	0.36046
N	19	0.12338	0.12978
P	74	0.53237	0.52149
G	26	0.26804	0.33037
K	115	0.51802	0.55907
Q	4	0.02174	0.02240
L	7	0.04046	0.03823
F	0	0.00000	0.00000
E	4	0.01980	0.02290
K	2	0.00922	0.00972
M	1	0.00649	0.00500
V	0	0.00000	0.00000
S	0	0.00000	0.00000
G	16	0.17582	0.20330
M	39	0.24375	0.19490
Y	7	0.04348	0.03276
L	0	0.00000	0.00000
G	1	0.01064	0.01271
E	16	0.07583	0.09159
L	0	0.00000	0.00000
V	0	0.00000	0.00000
R	9	0.03913	0.03930
L	30	0.16484	0.16384
I	0	0.00000	0.00000
L	0	0.00000	0.00000
V	13	0.08497	0.08458
K	62	0.32632	0.30141
M	2	0.01198	0.01000
A	0	0.00000	0.00000
K	153	0.71831	0.74380
E	102	0.48341	0.58386
G	43	0.45745	0.54638
L	91	0.52601	0.49700
L	2	0.01274	0.01092
F	5	0.02994	0.02491
E	196	0.98492	1.12192
G	33	0.35484	0.41931
R	108	0.43028	0.47162
I	60	0.40000	0.32432
T	16	0.10884	0.11536
P	91	0.62759	0.64130
E	75	0.37500	0.42931
L	0	0.00000	0.00000
L	87	0.47027	0.47515
T	64	0.41290	0.46143
R	134	0.51145	0.58515
G	43	0.46237	0.54638
K	99	0.47826	0.48128
F	2	0.01081	0.00997
N	88	0.53333	0.60109
T	16	0.10884	0.11536
S	90	0.64748	0.76792
D	30	0.17341	0.20819
V	0	0.00000	0.00000
S	12	0.09091	0.10239
A	29	0.27358	0.26316
I	0	0.00000	0.00000
E	9	0.04663	0.05152
K	76	0.34703	0.36947
N	151	0.85795	1.03142
K	189	0.89573	0.91881
E	76	0.36019	0.43503
G	1	0.01064	0.01271
L	71	0.37368	0.38777
H	106	0.58564	0.58274
N	27	0.18243	0.18443
A	0	0.00000	0.00000
K	75	0.35211	0.36461
E	94	0.47475	0.53807
I	10	0.06061	0.05405
L	0	0.00000	0.00000
T	68	0.43871	0.49027
R	173	0.70612	0.75546
L	9	0.04813	0.04915
G	29	0.35802	0.36849
V	6	0.03448	0.03904
E	131	0.70430	0.74986
P	6	0.04110	0.04228
S	51	0.36429	0.43515
D	114	0.61957	0.79112
D	104	0.55615	0.72172
D	17	0.09659	0.11797
C	3	0.02752	0.02137
V	47	0.37008	0.30579
S	4	0.03077	0.03413
V	0	0.00000	0.00000
Q	50	0.26738	0.27996
H	26	0.17808	0.14294
V	0	0.00000	0.00000
C	0	0.00000	0.00000
T	25	0.20492	0.18025
I	5	0.03030	0.02703
V	0	0.00000	0.00000
S	0	0.00000	0.00000
F	67	0.35079	0.33383
R	1	0.00429	0.00437
S	0	0.00000	0.00000
A	0	0.00000	0.00000
N	14	0.07778	0.09563
L	1	0.00521	0.00546
V	0	0.00000	0.00000
A	0	0.00000	0.00000
A	0	0.00000	0.00000
T	0	0.00000	0.00000
L	0	0.00000	0.00000
G	0	0.00000	0.00000
A	1	0.00962	0.00907
I	0	0.00000	0.00000
L	0	0.00000	0.00000
N	41	0.23563	0.28005
R	43	0.18143	0.18777
L	0	0.00000	0.00000
R	27	0.10547	0.11790
D	96	0.54237	0.66620
N	20	0.11364	0.13661
K	85	0.40094	0.41322
G	66	0.70968	0.83863
T	68	0.44737	0.49027
P	116	0.79452	0.81748
R	137	0.53937	0.59825
L	1	0.00552	0.00546
R	129	0.51394	0.56332
T	0	0.00000	0.00000
T	0	0.00000	0.00000
V	0	0.00000	0.00000
G	0	0.00000	0.00000
V	0	0.00000	0.00000
D	20	0.11561	0.13879
G	9	0.09375	0.11436
S	57	0.43846	0.48635
L	3	0.01648	0.01638
Y	16	0.08333	0.07487
K	90	0.42254	0.43753
T	84	0.60000	0.60562
H	7	0.04118	0.03848
P	38	0.29457	0.26779
Q	30	0.14778	0.16797
Y	0	0.00000	0.00000
S	34	0.28814	0.29010
R	128	0.50000	0.55895
R	35	0.15284	0.15284
F	0	0.00000	0.00000
H	33	0.17935	0.18142
K	136	0.64151	0.66116
T	1	0.00575	0.00721
L	0	0.00000	0.00000
R	114	0.46341	0.49782
R	108	0.41538	0.47162
L	18	0.09730	0.09831
V	1	0.00714	0.00651
P	83	0.56849	0.58492
D	84	0.47727	0.58293
S	11	0.08209	0.09386
D	81	0.46821	0.56211
V	10	0.06579	0.06506
R	114	0.51121	0.49782
F	25	0.15152	0.12456
L	29	0.18471	0.15838
L	63	0.35000	0.34407
S	2	0.01587	0.01706
E	165	0.78571	0.94448
S	53	0.38406	0.45222
G	16	0.17021	0.20330
S	4	0.02778	0.03413
G	2	0.02151	0.02541
K	21	0.09292	0.10209
G	0	0.00000	0.00000
A	1	0.00833	0.00907
A	0	0.00000	0.00000
M	0	0.00000	0.00000
V	9	0.07317	0.05856
T	0	0.00000	0.00000
A	6	0.05556	0.05445
V	45	0.30405	0.29278
A	8	0.06667	0.07260
Y	82	0.41000	0.38372
R	106	0.45887	0.46288
L	95	0.58642	0.51884
A	46	0.40000	0.41742
E	55	0.27094	0.31483
Q	58	0.29146	0.32475
H	112	0.70000	0.61572
R	114	0.45600	0.49782
Q	57	0.30978	0.31915
I	14	0.09272	0.07568
E	93	0.46734	0.53234
E	124	0.59615	0.70979
T	15	0.10204	0.10815
L	10	0.05747	0.05461
A	63	0.62376	0.57169
H	117	0.71779	0.64321
F	3	0.02273	0.01495
H	132	0.74576	0.72567
L	11	0.06748	0.06008
T	70	0.45161	0.50469
K	115	0.50439	0.55907
D	125	0.75758	0.86745
M	60	0.35503	0.29985
L	7	0.05224	0.03823
L	62	0.35429	0.33861
E	61	0.29187	0.34917
V	0	0.00000	0.00000
K	30	0.14085	0.14584
K	139	0.62332	0.67574
R	45	0.17928	0.19651
M	0	0.00000	0.00000
R	54	0.23377	0.23581
A	51	0.45133	0.46279
E	16	0.08791	0.09159
M	0	0.00000	0.00000
E	39	0.19307	0.22324
L	68	0.38857	0.37138
G	0	0.00000	0.00000
L	2	0.01075	0.01092
R	87	0.37179	0.37991
K	127	0.60476	0.61740
Q	185	0.91133	1.03583
T	39	0.27857	0.28118
H	13	0.06220	0.07147
N	125	0.77160	0.85383
N	161	1.00000	1.09973
A	11	0.10280	0.09982
V	28	0.19718	0.18217
V	0	0.00000	0.00000
K	31	0.16316	0.15070
M	4	0.02395	0.01999
L	2	0.01639	0.01092
P	8	0.05479	0.05638
S	3	0.02419	0.02560
F	38	0.20879	0.18934
V	11	0.10377	0.07157
R	103	0.38290	0.44978
R	77	0.29961	0.33624
T	37	0.27007	0.26676
P	18	0.11921	0.12685
D	88	0.49438	0.61069
G	26	0.28261	0.33037
T	67	0.44667	0.48306
E	4	0.01896	0.02290
N	78	0.40000	0.53279
G	20	0.22727	0.25413
D	56	0.31285	0.38862
F	8	0.04211	0.03986
L	2	0.01183	0.01092
A	0	0.00000	0.00000
L	0	0.00000	0.00000
D	27	0.15976	0.18737
L	1	0.00578	0.00546
G	3	0.03226	0.03812
G	36	0.38298	0.45743
T	91	0.58710	0.65609
N	63	0.36628	0.43033
F	9	0.04265	0.04484
R	67	0.23675	0.29258
V	0	0.00000	0.00000
L	7	0.04487	0.03823
L	11	0.05340	0.06008
V	0	0.00000	0.00000
K	60	0.29268	0.29169
I	2	0.01449	0.01081
R	97	0.42920	0.42358
S	47	0.33813	0.40102
G	61	0.65591	0.77510
K	213	0.97260	1.03549
K	181	0.81166	0.87992
R	90	0.39130	0.39301
T	75	0.50676	0.54074
V	40	0.26316	0.26025
E	96	0.50262	0.54951
M	48	0.32215	0.23988
H	69	0.48252	0.37933
N	59	0.34706	0.40301
K	68	0.32075	0.33058
I	80	0.57554	0.43243
Y	22	0.11518	0.10295
A	83	0.84694	0.75318
I	26	0.16774	0.14054
P	50	0.37313	0.35236
I	77	0.49359	0.41622
E	129	0.65816	0.73841
I	40	0.34483	0.21622
M	34	0.20732	0.16992
Q	74	0.38144	0.41433
G	17	0.19318	0.21601
T	50	0.30675	0.36049
G	1	0.01099	0.01271
E	109	0.50698	0.62393
E	91	0.43750	0.52089
L	0	0.00000	0.00000
F	1	0.00493	0.00498
D	58	0.36025	0.40250
H	41	0.23164	0.22540
I	0	0.00000	0.00000
V	1	0.00746	0.00651
S	51	0.47664	0.43515
C	6	0.06250	0.04274
I	1	0.00699	0.00541
S	29	0.21481	0.24744
D	62	0.34254	0.43026
F	0	0.00000	0.00000
L	23	0.12568	0.12561
D	137	0.83537	0.95073
Y	136	0.75978	0.63641
M	47	0.30719	0.23488
G	40	0.49383	0.50826
I	42	0.24138	0.22703
K	170	0.79812	0.82645
G	60	0.88235	0.76239
P	121	0.82877	0.85271
R	135	0.56723	0.58952
M	29	0.18125	0.14493
P	25	0.18382	0.17618
L	1	0.00529	0.00546
G	0	0.00000	0.00000
F	0	0.00000	0.00000
T	1	0.00794	0.00721
F	2	0.01031	0.00997
S	5	0.04202	0.04266
F	3	0.01923	0.01495
P	0	0.00000	0.00000
C	7	0.14894	0.04986
Q	80	0.48485	0.44793
Q	20	0.10050	0.11198
T	110	0.72848	0.79308
S	37	0.28030	0.31570
L	27	0.14835	0.14746
D	55	0.32353	0.38168
A	12	0.10169	0.10889
G	0	0.00000	0.00000
I	63	0.37059	0.34054
L	1	0.00581	0.00546
I	55	0.33537	0.29730
T	43	0.31618	0.31002
W	21	0.08367	0.08732
T	5	0.03937	0.03605
K	14	0.06452	0.06806
G	11	0.12791	0.13977
F	13	0.05882	0.06477
K	101	0.48325	0.49101
A	3	0.02586	0.02722
T	69	0.37097	0.49748
D	122	0.71765	0.84663
C	1	0.00917	0.00712
V	71	0.46405	0.46194
G	52	0.65823	0.66074
H	72	0.36735	0.39582
D	31	0.18129	0.21513
V	1	0.00704	0.00651
V	0	0.00000	0.00000
T	61	0.40940	0.43980
L	22	0.14865	0.12015
L	0	0.00000	0.00000
R	78	0.30469	0.34061
D	63	0.37725	0.43720
A	0	0.00000	0.00000
I	7	0.03911	0.03784
K	137	0.60088	0.66602
R	98	0.40164	0.42795
R	89	0.29866	0.38865
E	154	0.78173	0.88151
E	130	0.70270	0.74413
F	35	0.15909	0.17439
D	92	0.57862	0.63845
L	9	0.05085	0.04915
D	21	0.12000	0.14573
V	2	0.01408	0.01301
V	7	0.05147	0.04554
A	0	0.00000	0.00000
V	2	0.01408	0.01301
V	4	0.02759	0.02602
N	7	0.03846	0.04781
D	19	0.11585	0.13185
T	0	0.00000	0.00000
V	0	0.00000	0.00000
G	0	0.00000	0.00000
T	0	0.00000	0.00000
M	0	0.00000	0.00000
M	2	0.01212	0.01000
T	9	0.07317	0.06489
C	15	0.13636	0.10684
A	6	0.07407	0.05445
Y	19	0.09314	0.08891
E	107	0.51196	0.61248
E	72	0.38710	0.41214
P	109	0.77857	0.76815
T	47	0.30519	0.33886
C	0	0.00000	0.00000
E	25	0.13889	0.14310
V	0	0.00000	0.00000
G	0	0.00000	0.00000
L	0	0.00000	0.00000
I	13	0.07975	0.07027
V	0	0.00000	0.00000
G	5	0.05319	0.06353
T	32	0.19632	0.23071
G	6	0.06122	0.07624
S	2	0.01418	0.01706
N	9	0.05056	0.06148
A	0	0.00000	0.00000
C	0	0.00000	0.00000
Y	1	0.00962	0.00468
M	2	0.01724	0.01000
E	2	0.01026	0.01145
E	48	0.24242	0.27476
M	1	0.00667	0.00500
K	137	0.67822	0.66602
N	21	0.12575	0.14344
V	4	0.02685	0.02602
E	89	0.46597	0.50944
M	66	0.40741	0.32984
V	20	0.16807	0.13012
E	193	0.88940	1.10475
G	29	0.31868	0.36849
D	133	0.72283	0.92297
Q	155	0.72430	0.86786
G	54	0.58065	0.68615
Q	49	0.21973	0.27436
M	0	0.00000	0.00000
C	0	0.00000	0.00000
I	0	0.00000	0.00000
N	8	0.05333	0.05464
M	0	0.00000	0.00000
E	8	0.05161	0.04579
W	0	0.00000	0.00000
G	0	0.00000	0.00000
A	4	0.03540	0.03630
F	0	0.00000	0.00000
G	0	0.00000	0.00000
D	36	0.20225	0.24983
N	80	0.40404	0.54645
G	22	0.24719	0.27954
C	23	0.17424	0.16382
L	0	0.00000	0.00000
D	85	0.46961	0.58987
D	98	0.61250	0.68008
I	12	0.07595	0.06486
R	17	0.07727	0.07424
T	10	0.07874	0.07210
H	93	0.55357	0.51127
Y	12	0.06154	0.05615
D	4	0.02564	0.02776
R	124	0.49402	0.54148
L	34	0.18378	0.18569
V	7	0.04459	0.04554
D	8	0.04878	0.05552
E	128	0.63054	0.73268
Y	158	0.68696	0.73935
S	18	0.16071	0.15358
L	79	0.48171	0.43146
N	21	0.11864	0.14344
A	63	0.51220	0.57169
G	20	0.21053	0.25413
K	103	0.46396	0.50073
Q	5	0.02347	0.02800
R	46	0.21596	0.20087
Y	0	0.00000	0.00000
E	6	0.03030	0.03434
K	6	0.02765	0.02917
M	1	0.00575	0.00500
I	0	0.00000	0.00000
S	0	0.00000	0.00000
G	18	0.19780	0.22872
M	73	0.45625	0.36482
Y	7	0.04348	0.03276
L	5	0.03012	0.02731
G	6	0.06383	0.07624
E	13	0.06771	0.07441
I	0	0.00000	0.00000
V	0	0.00000	0.00000
R	20	0.08368	0.08734
N	27	0.15341	0.18443
I	0	0.00000	0.00000
L	0	0.00000	0.00000
I	18	0.10843	0.09730
D	36	0.23529	0.24983
F	0	0.00000	0.00000
T	0	0.00000	0.00000
K	154	0.71296	0.74866
K	93	0.41704	0.45211
G	44	0.51163	0.55909
F	20	0.10256	0.09965
L	2	0.01325	0.01092
F	0	0.00000	0.00000
R	217	0.88211	0.94760
G	34	0.38202	0.43202
Q	117	0.63243	0.65510
I	38	0.25676	0.20541
S	34	0.27869	0.29010
E	143	0.68421	0.81855
T	43	0.29252	0.31002
L	4	0.02353	0.02185
K	111	0.51152	0.53962
T	67	0.50376	0.48306
R	132	0.50382	0.57642
G	44	0.53012	0.55909
I	35	0.20958	0.18919
F	3	0.01911	0.01495
E	102	0.52577	0.58386
T	31	0.22143	0.22350
K	105	0.50481	0.51045
F	33	0.16418	0.16442
L	4	0.01688	0.02185
S	9	0.06569	0.07679
Q	58	0.28155	0.32475
I	0	0.00000	0.00000
E	11	0.05670	0.06297
S	37	0.27007	0.31570
D	116	0.65909	0.80500
R	229	0.91235	1.00000
L	63	0.38889	0.34407
A	60	0.55046	0.54446
L	69	0.38122	0.37684
L	119	0.68391	0.64992
Q	94	0.47000	0.52632
V	7	0.04575	0.04554
R	109	0.43775	0.47598
A	22	0.18966	0.19964
I	14	0.07821	0.07568
L	0	0.00000	0.00000
Q	96	0.50794	0.53751
Q	151	0.82967	0.84546
L	36	0.18750	0.19661
G	34	0.39535	0.43202
L	4	0.02162	0.02185
N	64	0.36158	0.43716
S	2	0.01562	0.01706
T	62	0.47328	0.44701
C	35	0.43210	0.24929
D	125	0.68681	0.86745
D	15	0.08197	0.10409
S	5	0.03759	0.04266
I	89	0.52976	0.48108
L	21	0.13291	0.11469
V	0	0.00000	0.00000
K	87	0.41627	0.42295
T	61	0.44526	0.43980
V	0	0.00000	0.00000
C	0	0.00000	0.00000
G	18	0.21176	0.22872
V	35	0.23490	0.22772
V	0	0.00000	0.00000
S	0	0.00000	0.00000
R	117	0.45703	0.51092
R	2	0.00803	0.00873
A	0	0.00000	0.00000
A	0	0.00000	0.00000
Q	27	0.14136	0.15118
L	0	0.00000	0.00000
C	0	0.00000	0.00000
G	0	0.00000	0.00000
A	0	0.00000	0.00000
G	0	0.00000	0.00000
M	0	0.00000	0.00000
A	0	0.00000	0.00000
A	2	0.01770	0.01815
V	0	0.00000	0.00000
V	0	0.00000	0.00000
D	10	0.06061	0.06940
K	1	0.00476	0.00486
I	4	0.02899	0.02162
R	34	0.13333	0.14847
E	87	0.46277	0.49800
N	57	0.33333	0.38934
R	74	0.29020	0.32314
G	67	0.72043	0.85133
L	69	0.36508	0.37684
D	136	0.74725	0.94379
R	143	0.56972	0.62445
L	9	0.05000	0.04915
N	104	0.58427	0.71038
V	2	0.01408	0.01301
T	6	0.04138	0.04326
V	0	0.00000	0.00000
G	0	0.00000	0.00000
V	0	0.00000	0.00000
D	18	0.10405	0.12491
G	10	0.10870	0.12706
T	36	0.22642	0.25955
L	3	0.01724	0.01638
Y	12	0.06250	0.05615
K	102	0.51777	0.49587
L	90	0.61224	0.49153
H	7	0.04242	0.03848
P	45	0.32609	0.31712
H	19	0.09645	0.10445
F	0	0.00000	0.00000
S	32	0.25600	0.27304
R	127	0.48473	0.55459
I	12	0.10084	0.06486
M	0	0.00000	0.00000
H	62	0.45588	0.34085
Q	90	0.51724	0.50392
T	8	0.05714	0.05768
V	3	0.02174	0.01952
K	141	0.65278	0.68546
E	90	0.43902	0.51517
L	4	0.02174	0.02185
S	0	0.00000	0.00000
P	93	0.64583	0.65539
K	87	0.41827	0.42295
C	8	0.06723	0.05698
N	106	0.73611	0.72404
V	26	0.20155	0.16916
S	52	0.40625	0.44369
F	25	0.13021	0.12456
L	55	0.35032	0.30038
L	77	0.42778	0.42054
S	7	0.05556	0.05973
E	175	0.82160	1.00172
D	68	0.36559	0.47189
G	15	0.15625	0.19060
S	5	0.03472	0.04266
G	3	0.03226	0.03812
K	26	0.11504	0.12640
G	0	0.00000	0.00000
A	0	0.00000	0.00000
A	0	0.00000	0.00000
L	0	0.00000	0.00000
I	4	0.02439	0.02162
T	0	0.00000	0.00000
A	1	0.00926	0.00907
V	17	0.10241	0.11061
G	10	0.12500	0.12706
V	46	0.29677	0.29928
R	78	0.33913	0.34061
L	124	0.68508	0.67723
R	132	0.52590	0.57642
T	158	0.80612	1.13915
