# Supplementary material for: Context dependent reference states of solvent accessibility derived from native protein structures and assessed by predictability analysis
Source: BMC Struct Biol. 2009 Apr 27;9:25. doi: 10.1186/1472-6807-9-25 (PMC2685369; doi:10.1186/1472-6807-9-25)
Supplement: Additional File 1 — Additional statistics and data sets. Details are provided in Readme file included in the compressed file. [file 1472-6807-9-25-S1.zip › supplementary_material/ASA_dataset/1czpA.asa]

A	76	0.48101	0.68966
T	96	0.67606	0.69214
F	40	0.19048	0.19930
K	33	0.17188	0.16043
V	0	0.00000	0.00000
T	17	0.11409	0.12257
L	2	0.01087	0.01092
I	38	0.24204	0.20541
N	14	0.08537	0.09563
E	94	0.44340	0.53807
A	101	0.88596	0.91652
E	141	0.67143	0.80710
G	16	0.17204	0.20330
T	36	0.21557	0.25955
K	26	0.13333	0.12640
H	43	0.23626	0.23639
E	57	0.31844	0.32627
I	0	0.00000	0.00000
E	98	0.51042	0.56096
V	0	0.00000	0.00000
P	36	0.24658	0.25370
D	74	0.42045	0.51353
D	121	0.67978	0.83969
E	33	0.16256	0.18890
Y	51	0.22566	0.23865
I	0	0.00000	0.00000
L	0	0.00000	0.00000
D	46	0.27059	0.31922
A	0	0.00000	0.00000
A	0	0.00000	0.00000
E	53	0.24766	0.30338
E	136	0.65385	0.77848
Q	68	0.32227	0.38074
G	59	0.71951	0.74968
Y	34	0.14346	0.15910
D	141	0.88679	0.97849
L	16	0.09195	0.08738
P	39	0.30469	0.27484
F	94	0.42922	0.46836
S	84	0.86598	0.71672
C	57	0.52778	0.40598
R	86	0.33992	0.37555
A	59	0.49167	0.53539
G	0	0.00000	0.00000
A	56	0.45902	0.50817
C	30	0.22556	0.21368
S	0	0.00000	0.00000
T	36	0.27481	0.25955
C	6	0.05455	0.04274
A	1	0.00962	0.00907
G	0	0.00000	0.00000
K	57	0.25909	0.27710
L	41	0.22652	0.22392
V	81	0.61364	0.52700
S	58	0.41429	0.49488
G	30	0.32967	0.38119
T	75	0.49669	0.54074
V	29	0.18831	0.18868
D	66	0.38372	0.45802
Q	20	0.10256	0.11198
S	90	0.65693	0.76792
D	79	0.47590	0.54823
Q	29	0.14872	0.16237
S	88	0.74576	0.75085
F	61	0.31771	0.30394
L	9	0.04918	0.04915
D	81	0.44751	0.56211
D	131	0.70053	0.90909
D	128	0.70718	0.88827
Q	46	0.24084	0.25756
I	60	0.39735	0.32432
E	159	0.81959	0.91013
A	45	0.38793	0.40835
G	11	0.12088	0.13977
Y	29	0.13364	0.13570
V	0	0.00000	0.00000
L	0	0.00000	0.00000
T	4	0.02941	0.02884
C	5	0.03906	0.03561
V	5	0.03546	0.03253
A	0	0.00000	0.00000
Y	54	0.27411	0.25269
P	1	0.00781	0.00705
T	67	0.42138	0.48306
S	30	0.21583	0.25597
D	90	0.52023	0.62457
V	2	0.01408	0.01301
V	33	0.23913	0.21470
I	0	0.00000	0.00000
Q	41	0.20603	0.22956
T	9	0.06429	0.06489
H	79	0.42246	0.43430
K	23	0.11386	0.11181
E	61	0.30808	0.34917
E	151	0.71226	0.86434
D	44	0.26506	0.30534
L	40	0.27027	0.21846
Y	247	0.87900	1.15583
