# Supplementary material for: Context dependent reference states of solvent accessibility derived from native protein structures and assessed by predictability analysis
Source: BMC Struct Biol. 2009 Apr 27;9:25. doi: 10.1186/1472-6807-9-25 (PMC2685369; doi:10.1186/1472-6807-9-25)
Supplement: Additional File 1 — Additional statistics and data sets. Details are provided in Readme file included in the compressed file. [file 1472-6807-9-25-S1.zip › supplementary_material/ASA_dataset/1d0cA.asa]

G	114	0.89062	1.44854
P	64	0.42953	0.45102
K	184	0.88889	0.89451
F	68	0.44444	0.33881
P	10	0.06803	0.07047
R	95	0.37109	0.41485
V	9	0.05806	0.05856
K	59	0.28230	0.28683
N	2	0.01342	0.01366
W	79	0.51299	0.32848
E	65	0.35912	0.37207
L	127	0.72571	0.69361
G	47	0.50000	0.59720
S	57	0.47899	0.48635
I	58	0.33143	0.31351
T	49	0.36296	0.35328
Y	67	0.29130	0.31352
D	5	0.02941	0.03470
T	54	0.31579	0.38933
L	1	0.00662	0.00546
C	9	0.08036	0.06410
A	50	0.54348	0.45372
Q	129	0.68617	0.72228
S	0	0.00000	0.00000
Q	159	0.80303	0.89026
Q	55	0.26066	0.30795
D	72	0.40449	0.49965
G	17	0.22078	0.21601
P	35	0.24476	0.24665
C	3	0.02128	0.02137
T	40	0.34783	0.28839
P	42	0.28767	0.29598
R	72	0.27907	0.31441
R	29	0.11934	0.12664
C	19	0.23457	0.13533
L	12	0.07362	0.06554
G	17	0.18085	0.21601
S	20	0.15385	0.17065
L	16	0.09143	0.08738
V	28	0.19718	0.18217
L	56	0.33939	0.30584
P	24	0.17647	0.16913
R	158	0.60536	0.68996
K	80	0.40609	0.38892
L	38	0.22093	0.20754
Q	36	0.19355	0.20157
T	27	0.20000	0.19466
R	197	0.83830	0.86026
P	61	0.47287	0.42988
S	58	0.49573	0.49488
P	140	0.90909	0.98661
G	35	0.45455	0.44473
P	62	0.46970	0.43693
P	40	0.31496	0.28189
P	72	0.50000	0.50740
A	60	0.51724	0.54446
E	146	0.71921	0.83572
Q	115	0.59585	0.64390
L	0	0.00000	0.00000
L	14	0.07778	0.07646
S	67	0.48905	0.57167
Q	59	0.27962	0.33035
A	0	0.00000	0.00000
R	98	0.38431	0.42795
D	81	0.46821	0.56211
F	1	0.00485	0.00498
I	0	0.00000	0.00000
N	57	0.37013	0.38934
Q	46	0.22330	0.25756
Y	19	0.12179	0.08891
Y	17	0.06800	0.07955
S	57	0.50893	0.48635
S	46	0.34848	0.39249
I	70	0.40000	0.37838
K	151	0.66228	0.73408
R	150	0.53763	0.65502
S	77	0.55396	0.65700
G	54	0.57447	0.68615
S	31	0.22794	0.26451
Q	144	0.68246	0.80627
A	43	0.48315	0.39020
H	6	0.03109	0.03299
E	85	0.48851	0.48655
E	93	0.46970	0.53234
R	6	0.02439	0.02620
L	5	0.03289	0.02731
Q	121	0.61735	0.67749
E	104	0.54737	0.59531
V	1	0.00690	0.00651
E	72	0.36181	0.41214
A	60	0.52632	0.54446
E	42	0.21106	0.24041
V	8	0.05517	0.05205
A	90	0.78261	0.81670
S	97	0.69286	0.82765
T	68	0.38418	0.49027
G	26	0.27083	0.33037
T	16	0.10000	0.11536
Y	0	0.00000	0.00000
H	97	0.53297	0.53326
L	8	0.04969	0.04369
R	77	0.32353	0.33624
E	138	0.66990	0.78993
S	44	0.32836	0.37543
E	0	0.00000	0.00000
L	1	0.00595	0.00546
V	43	0.31159	0.27977
F	31	0.14486	0.15446
G	0	0.00000	0.00000
A	0	0.00000	0.00000
K	55	0.25822	0.26738
Q	7	0.03590	0.03919
A	0	0.00000	0.00000
W	37	0.15948	0.15385
R	31	0.12205	0.13537
N	5	0.02857	0.03415
A	24	0.27586	0.21779
P	27	0.19014	0.19027
R	55	0.23504	0.24017
C	37	0.52113	0.26353
V	21	0.13725	0.13663
G	27	0.31765	0.34307
R	0	0.00000	0.00000
I	57	0.37013	0.30811
Q	64	0.35754	0.35834
W	58	0.22925	0.24116
G	40	0.51282	0.50826
K	161	0.73182	0.78269
L	16	0.09302	0.08738
Q	74	0.37000	0.41433
V	18	0.16216	0.11711
F	56	0.28426	0.27902
D	59	0.35542	0.40944
A	0	0.00000	0.00000
R	60	0.23529	0.26201
D	101	0.59763	0.70090
C	5	0.07812	0.03561
S	88	0.65672	0.75085
S	38	0.27737	0.32423
A	0	0.00000	0.00000
Q	101	0.47418	0.56551
E	58	0.32584	0.33200
M	0	0.00000	0.00000
F	26	0.20635	0.12955
T	65	0.54622	0.46864
Y	48	0.20168	0.22461
I	0	0.00000	0.00000
C	11	0.14474	0.07835
N	83	0.53205	0.56694
H	1	0.00610	0.00550
I	1	0.00671	0.00541
K	107	0.55729	0.52018
Y	74	0.33333	0.34628
A	0	0.00000	0.00000
T	10	0.06250	0.07210
N	48	0.27907	0.32787
R	240	0.94118	1.04803
G	1	0.01099	0.01271
N	108	0.58696	0.73770
L	8	0.04520	0.04369
R	79	0.31102	0.34498
S	6	0.04724	0.05119
A	0	0.00000	0.00000
I	0	0.00000	0.00000
T	1	0.00694	0.00721
V	0	0.00000	0.00000
F	0	0.00000	0.00000
P	13	0.10400	0.09161
Q	9	0.04147	0.05039
R	39	0.17568	0.17031
A	34	0.34343	0.30853
P	49	0.32667	0.34531
G	80	0.83333	1.01652
R	80	0.29197	0.34934
G	18	0.18750	0.22872
D	33	0.18436	0.22901
F	5	0.02262	0.02491
R	10	0.04219	0.04367
I	0	0.00000	0.00000
W	18	0.08219	0.07484
N	1	0.00613	0.00683
S	37	0.26056	0.31570
Q	33	0.15349	0.18477
L	1	0.00585	0.00546
V	2	0.01379	0.01301
R	16	0.06897	0.06987
Y	0	0.00000	0.00000
A	0	0.00000	0.00000
G	0	0.00000	0.00000
Y	18	0.07377	0.08423
R	147	0.57647	0.64192
Q	70	0.34314	0.39194
Q	186	0.88152	1.04143
D	134	0.75281	0.92991
G	44	0.45833	0.55909
S	55	0.39286	0.46928
V	37	0.23871	0.24073
R	108	0.41538	0.47162
G	5	0.05208	0.06353
D	0	0.00000	0.00000
P	43	0.29861	0.30303
A	58	0.48333	0.52632
N	4	0.02260	0.02732
V	10	0.06711	0.06506
E	110	0.61798	0.62965
I	14	0.08187	0.07568
T	1	0.00676	0.00721
E	79	0.38725	0.45220
L	14	0.06667	0.07646
C	0	0.00000	0.00000
I	65	0.55085	0.35135
Q	134	0.72826	0.75028
H	77	0.39896	0.42331
G	58	0.74359	0.73698
W	35	0.13462	0.14553
T	120	0.91603	0.86518
P	57	0.39041	0.40169
G	36	0.37500	0.45743
N	123	0.66129	0.84016
G	13	0.14286	0.16518
R	76	0.33043	0.33188
F	26	0.13265	0.12955
D	45	0.26316	0.31228
V	40	0.28169	0.26025
L	3	0.01818	0.01638
P	3	0.02273	0.02114
L	0	0.00000	0.00000
L	0	0.00000	0.00000
L	0	0.00000	0.00000
Q	38	0.17674	0.21277
A	0	0.00000	0.00000
P	26	0.17568	0.18323
D	131	0.73184	0.90909
E	80	0.37037	0.45793
A	68	0.77273	0.61706
P	14	0.09929	0.09866
E	72	0.36000	0.41214
L	51	0.34694	0.27854
F	22	0.11518	0.10962
V	92	0.68148	0.59857
L	9	0.05455	0.04915
P	39	0.31707	0.27484
P	103	0.73050	0.72586
E	154	0.77000	0.88151
L	32	0.19048	0.17477
V	14	0.09859	0.09109
L	59	0.33523	0.32223
E	48	0.22967	0.27476
V	1	0.00699	0.00651
P	82	0.62121	0.57787
L	5	0.02732	0.02731
E	75	0.35714	0.42931
H	9	0.05028	0.04948
P	56	0.46281	0.39464
T	106	0.68387	0.76424
L	46	0.25414	0.25123
E	178	0.95699	1.01889
W	78	0.51656	0.32432
F	1	0.00685	0.00498
A	50	0.47170	0.45372
A	88	0.78571	0.79855
L	62	0.28837	0.33861
G	48	0.55814	0.60991
L	7	0.03763	0.03823
R	84	0.40191	0.36681
W	0	0.00000	0.00000
Y	1	0.00581	0.00468
A	0	0.00000	0.00000
L	5	0.02732	0.02731
P	21	0.14894	0.14799
A	0	0.00000	0.00000
V	44	0.28947	0.28627
S	1	0.00735	0.00853
N	39	0.28467	0.26639
M	34	0.24818	0.16992
L	2	0.01493	0.01092
L	0	0.00000	0.00000
E	5	0.02415	0.02862
I	0	0.00000	0.00000
G	2	0.02083	0.02541
G	6	0.06977	0.07624
L	6	0.03141	0.03277
E	39	0.19797	0.22324
F	0	0.00000	0.00000
S	0	0.00000	0.00000
A	0	0.00000	0.00000
A	2	0.02041	0.01815
P	0	0.00000	0.00000
F	46	0.21005	0.22920
S	8	0.05970	0.06826
G	20	0.27397	0.25413
W	70	0.36269	0.29106
Y	11	0.06918	0.05147
M	28	0.16092	0.13993
S	0	0.00000	0.00000
T	0	0.00000	0.00000
E	82	0.43617	0.46938
I	0	0.00000	0.00000
G	0	0.00000	0.00000
T	0	0.00000	0.00000
R	52	0.20312	0.22707
N	7	0.04118	0.04781
L	0	0.00000	0.00000
C	4	0.04255	0.02849
D	2	0.01504	0.01388
P	41	0.34167	0.28894
H	57	0.34969	0.31336
R	30	0.12146	0.13100
Y	9	0.04762	0.04212
N	85	0.53797	0.58060
I	4	0.02649	0.02162
L	12	0.06122	0.06554
E	114	0.53521	0.65255
D	92	0.46231	0.63845
V	2	0.01235	0.01301
A	0	0.00000	0.00000
V	82	0.59854	0.53351
C	56	0.83582	0.39886
M	44	0.36364	0.21989
D	148	0.86550	1.02706
L	30	0.16949	0.16384
D	64	0.40252	0.44414
T	37	0.25517	0.26676
R	203	0.82520	0.88646
T	55	0.35256	0.39654
T	50	0.31250	0.36049
S	22	0.15385	0.18771
S	25	0.18657	0.21331
L	0	0.00000	0.00000
W	25	0.10246	0.10395
K	63	0.33690	0.30627
D	0	0.00000	0.00000
K	53	0.23451	0.25766
A	0	0.00000	0.00000
A	1	0.00885	0.00907
V	7	0.05385	0.04554
E	29	0.16292	0.16600
I	0	0.00000	0.00000
N	0	0.00000	0.00000
L	13	0.07027	0.07100
A	0	0.00000	0.00000
V	0	0.00000	0.00000
L	2	0.01307	0.01092
H	43	0.22513	0.23639
S	4	0.03125	0.03413
F	0	0.00000	0.00000
Q	81	0.41538	0.45353
L	101	0.57386	0.55161
A	50	0.42735	0.45372
K	151	0.70561	0.73408
V	9	0.05921	0.05856
T	36	0.25714	0.25955
I	26	0.15758	0.14054
V	38	0.29231	0.24723
D	8	0.04848	0.05552
H	0	0.00000	0.00000
H	3	0.01887	0.01649
A	36	0.35294	0.32668
A	4	0.03540	0.03630
T	0	0.00000	0.00000
V	82	0.51572	0.53351
S	33	0.25781	0.28157
F	0	0.00000	0.00000
M	37	0.27007	0.18491
K	108	0.56545	0.52504
H	2	0.01124	0.01100
L	26	0.14857	0.14200
D	77	0.42308	0.53435
N	56	0.32370	0.38251
E	4	0.01990	0.02290
Q	53	0.27320	0.29675
K	143	0.71144	0.69519
A	65	0.56034	0.58984
R	43	0.15523	0.18777
G	11	0.11702	0.13977
G	0	0.00000	0.00000
C	9	0.07563	0.06410
P	0	0.00000	0.00000
A	1	0.00840	0.00907
D	13	0.08333	0.09022
W	29	0.13426	0.12058
A	19	0.25676	0.17241
W	102	0.50495	0.42412
I	1	0.00709	0.00541
V	13	0.09774	0.08458
P	6	0.04959	0.04228
P	10	0.07299	0.07047
I	4	0.02395	0.02162
S	7	0.05147	0.05973
G	5	0.05319	0.06353
S	3	0.02308	0.02560
L	16	0.08989	0.08738
T	3	0.02174	0.02163
P	22	0.15493	0.15504
V	0	0.00000	0.00000
F	30	0.15464	0.14948
H	7	0.04294	0.03848
Q	24	0.14458	0.13438
E	13	0.07303	0.07441
M	9	0.05556	0.04498
V	3	0.02190	0.01952
N	33	0.21429	0.22541
Y	7	0.04094	0.03276
I	19	0.13669	0.10270
L	15	0.09036	0.08192
S	33	0.27500	0.28157
P	0	0.00000	0.00000
A	5	0.04808	0.04537
F	26	0.11872	0.12955
R	10	0.04255	0.04367
Y	64	0.38095	0.29949
Q	16	0.08939	0.08959
P	14	0.09655	0.09866
D	78	0.50000	0.54129
P	37	0.28244	0.26075
W	118	0.40136	0.49064
