# Supplementary material for: Context dependent reference states of solvent accessibility derived from native protein structures and assessed by predictability analysis
Source: BMC Struct Biol. 2009 Apr 27;9:25. doi: 10.1186/1472-6807-9-25 (PMC2685369; doi:10.1186/1472-6807-9-25)
Supplement: Additional File 1 — Additional statistics and data sets. Details are provided in Readme file included in the compressed file. [file 1472-6807-9-25-S1.zip › supplementary_material/ASA_dataset/1d0dA.asa]

Y	66	0.27160	0.30884
N	70	0.45161	0.47814
R	13	0.05485	0.05677
L	45	0.31469	0.24577
C	0	0.00000	0.00000
I	64	0.36994	0.34595
K	93	0.45588	0.45211
P	39	0.28467	0.27484
R	33	0.11419	0.14410
D	100	0.66667	0.69396
W	21	0.11290	0.08732
I	139	1.00000	0.75135
D	117	0.69231	0.81194
E	103	0.54497	0.58958
C	20	0.14815	0.14245
D	98	0.59756	0.68008
S	84	0.61765	0.71672
N	137	0.77841	0.93579
E	103	0.50000	0.58958
G	37	0.37755	0.47014
G	8	0.08333	0.10165
E	116	0.54717	0.66400
R	124	0.52321	0.54148
A	2	0.02151	0.01815
Y	28	0.14141	0.13102
F	5	0.02825	0.02491
R	107	0.46121	0.46725
N	52	0.26131	0.35519
G	70	0.74468	0.88945
K	191	0.84513	0.92854
G	49	0.50000	0.62262
G	5	0.05263	0.06353
C	3	0.02703	0.02137
D	98	0.59756	0.68008
S	57	0.44882	0.48635
F	13	0.07303	0.06477
W	81	0.57042	0.33680
I	2	0.02381	0.01081
C	13	0.14130	0.09259
P	71	0.51449	0.50035
E	194	0.90233	1.11048
D	63	0.37500	0.43720
H	43	0.22995	0.23639
T	94	0.54971	0.67772
G	60	0.62500	0.76239
A	32	0.26230	0.29038
D	152	0.91566	1.05482
Y	32	0.14159	0.14974
Y	42	0.16800	0.19654
S	80	0.71429	0.68259
S	35	0.29412	0.29863
Y	108	0.45000	0.50538
R	179	0.71600	0.78166
D	70	0.41420	0.48577
C	0	0.00000	0.00000
F	83	0.58865	0.41355
N	116	0.73885	0.79235
A	44	0.37288	0.39927
C	8	0.08421	0.05698
I	114	0.50667	0.61622
