# Supplementary material for: Context dependent reference states of solvent accessibility derived from native protein structures and assessed by predictability analysis
Source: BMC Struct Biol. 2009 Apr 27;9:25. doi: 10.1186/1472-6807-9-25 (PMC2685369; doi:10.1186/1472-6807-9-25)
Supplement: Additional File 1 — Additional statistics and data sets. Details are provided in Readme file included in the compressed file. [file 1472-6807-9-25-S1.zip › supplementary_material/ASA_dataset/1d0qA.asa]

G	6	0.04196	0.07624
H	72	0.37895	0.39582
R	28	0.12227	0.12227
I	1	0.00610	0.00541
P	52	0.42276	0.36646
E	11	0.05189	0.06297
E	43	0.20673	0.24614
T	14	0.09396	0.10094
I	16	0.09412	0.08649
E	121	0.62371	0.69262
A	35	0.31532	0.31760
I	0	0.00000	0.00000
R	73	0.32301	0.31878
R	216	0.83077	0.94323
G	30	0.32258	0.38119
V	15	0.10000	0.09759
D	68	0.42500	0.47189
I	1	0.00610	0.00541
V	21	0.16154	0.13663
D	80	0.48193	0.55517
V	3	0.02128	0.01952
I	0	0.00000	0.00000
G	44	0.50000	0.55909
E	120	0.61538	0.68689
Y	80	0.38278	0.37436
V	10	0.08475	0.06506
Q	159	0.85484	0.89026
L	35	0.21739	0.19115
K	128	0.60952	0.62227
R	125	0.50813	0.54585
Q	126	0.60000	0.70549
G	66	0.72527	0.83863
R	180	0.70866	0.78603
N	42	0.26752	0.28689
Y	56	0.27317	0.26205
F	52	0.28729	0.25909
G	7	0.09091	0.08895
L	96	0.75000	0.52430
C	16	0.15094	0.11396
P	58	0.40559	0.40874
F	63	0.32812	0.31390
H	40	0.20408	0.21990
G	78	0.87640	0.99111
E	92	0.45771	0.52662
K	198	0.91667	0.96257
T	79	0.53020	0.56957
P	84	0.56757	0.59197
S	4	0.03226	0.03413
F	0	0.00000	0.00000
S	27	0.19853	0.23038
V	0	0.00000	0.00000
S	18	0.14516	0.15358
P	30	0.20690	0.21142
E	164	0.78469	0.93875
K	136	0.66019	0.66116
Q	31	0.15897	0.17357
I	57	0.37255	0.30811
F	6	0.03947	0.02990
H	96	0.58896	0.52776
C	0	0.00000	0.00000
F	156	1.00000	0.77728
G	34	0.41975	0.43202
C	38	0.25503	0.27066
G	31	0.37805	0.39390
A	1	0.00787	0.00907
G	0	0.00000	0.00000
G	4	0.04255	0.05083
N	3	0.01604	0.02049
A	10	0.10309	0.09074
F	5	0.02660	0.02491
T	0	0.00000	0.00000
F	0	0.00000	0.00000
L	6	0.06316	0.03277
M	2	0.01198	0.01000
D	29	0.17160	0.20125
I	41	0.24260	0.22162
E	81	0.39512	0.46365
G	59	0.67045	0.74968
I	19	0.11310	0.10270
P	72	0.58537	0.50740
F	21	0.10000	0.10463
V	11	0.07801	0.07157
E	59	0.29648	0.33772
A	0	0.00000	0.00000
A	0	0.00000	0.00000
K	102	0.47005	0.49587
R	80	0.30534	0.34934
L	2	0.01235	0.01092
A	2	0.01724	0.01815
A	78	0.71560	0.70780
K	78	0.35616	0.37919
A	23	0.20536	0.20871
G	70	0.75269	0.88945
V	29	0.19333	0.18868
D	110	0.66667	0.76336
L	20	0.11299	0.10923
S	85	0.64885	0.72526
V	101	0.73188	0.65712
Y	81	0.36652	0.37904
E	171	0.94475	0.97882
L	23	0.12042	0.12561
D	154	0.66379	1.06870
