# Supplementary material for: Context dependent reference states of solvent accessibility derived from native protein structures and assessed by predictability analysis
Source: BMC Struct Biol. 2009 Apr 27;9:25. doi: 10.1186/1472-6807-9-25 (PMC2685369; doi:10.1186/1472-6807-9-25)
Supplement: Additional File 1 — Additional statistics and data sets. Details are provided in Readme file included in the compressed file. [file 1472-6807-9-25-S1.zip › supplementary_material/ASA_dataset/1d2nA.asa]

E	86	0.34400	0.49227
D	120	0.70588	0.83276
Y	42	0.20690	0.19654
A	81	0.68067	0.73503
S	62	0.46617	0.52901
Y	48	0.21145	0.22461
I	23	0.16788	0.12432
M	143	0.82659	0.71464
N	114	0.61957	0.77869
G	44	0.48352	0.55909
I	36	0.19780	0.19459
I	33	0.21290	0.17838
K	97	0.52151	0.47156
W	17	0.06415	0.07069
G	16	0.19048	0.20330
D	139	0.85802	0.96461
P	23	0.16312	0.16209
V	4	0.02667	0.02602
T	59	0.39865	0.42538
R	87	0.33721	0.37991
V	2	0.01439	0.01301
L	30	0.17544	0.16384
D	94	0.51934	0.65232
D	60	0.33520	0.41638
G	1	0.01075	0.01271
E	80	0.37915	0.45793
L	98	0.52688	0.53523
L	20	0.09709	0.10923
V	3	0.02098	0.01952
Q	106	0.58564	0.59351
Q	84	0.42211	0.47032
T	0	0.00000	0.00000
K	111	0.51869	0.53962
N	95	0.54913	0.64891
S	26	0.18841	0.22184
D	142	0.80682	0.98543
R	228	0.81429	0.99563
T	53	0.38686	0.38212
P	32	0.23188	0.22551
L	26	0.14054	0.14200
V	0	0.00000	0.00000
S	2	0.01538	0.01706
V	2	0.01342	0.01301
L	0	0.00000	0.00000
L	0	0.00000	0.00000
E	21	0.09953	0.12021
G	6	0.07792	0.07624
P	24	0.18182	0.16913
P	72	0.50000	0.50740
H	83	0.41919	0.45629
S	2	0.01439	0.01706
G	15	0.16129	0.19060
K	14	0.06306	0.06806
T	44	0.30556	0.31723
A	23	0.21495	0.20871
L	13	0.07514	0.07100
A	0	0.00000	0.00000
A	1	0.00917	0.00907
K	50	0.23810	0.24307
I	6	0.03704	0.03243
A	0	0.00000	0.00000
E	69	0.32243	0.39496
E	88	0.45833	0.50372
S	11	0.08209	0.09386
N	139	0.78531	0.94945
F	11	0.05729	0.05481
P	102	0.87179	0.71882
F	44	0.21463	0.21923
I	27	0.23478	0.14595
K	83	0.41500	0.40350
I	7	0.05000	0.03784
C	4	0.05063	0.02849
S	14	0.14433	0.11945
P	16	0.10811	0.11276
D	115	0.68047	0.79806
K	189	1.00000	0.91881
M	14	0.08046	0.06997
I	146	0.84393	0.78919
G	83	0.98810	1.05464
F	86	0.40376	0.42850
S	71	0.53383	0.60580
E	72	0.34450	0.41214
T	82	0.57746	0.59120
A	35	0.29915	0.31760
K	8	0.04000	0.03889
C	12	0.09023	0.08547
Q	97	0.51872	0.54311
A	31	0.30693	0.28131
M	1	0.00559	0.00500
K	109	0.52913	0.52990
K	120	0.55814	0.58337
I	22	0.12644	0.11892
F	3	0.01571	0.01495
D	79	0.44886	0.54823
D	49	0.28000	0.34004
A	2	0.01942	0.01815
Y	25	0.14451	0.11699
K	147	0.66818	0.71463
S	19	0.14729	0.16212
Q	159	0.73953	0.89026
L	28	0.17722	0.15292
S	0	0.00000	0.00000
C	0	0.00000	0.00000
V	0	0.00000	0.00000
V	3	0.02273	0.01952
V	3	0.01987	0.01952
D	10	0.05780	0.06940
D	53	0.33125	0.36780
I	2	0.01183	0.01081
E	11	0.05584	0.06297
R	116	0.47154	0.50655
L	0	0.00000	0.00000
L	0	0.00000	0.00000
D	64	0.39024	0.44414
Y	30	0.13333	0.14038
V	52	0.41935	0.33832
P	79	0.63710	0.55673
I	122	0.67403	0.65946
G	66	0.90411	0.83863
P	63	0.43151	0.44397
R	153	0.63485	0.66812
F	77	0.46951	0.38366
S	13	0.09848	0.11092
N	78	0.46429	0.53279
L	77	0.40104	0.42054
V	0	0.00000	0.00000
L	7	0.04167	0.03823
Q	88	0.40930	0.49272
A	18	0.15652	0.16334
L	2	0.01105	0.01092
L	34	0.16505	0.18569
V	90	0.63380	0.58556
L	17	0.10897	0.09285
L	6	0.03636	0.03277
K	158	0.72811	0.76811
K	108	0.49770	0.52504
A	52	0.55914	0.47187
P	10	0.07752	0.07047
P	52	0.36879	0.36646
Q	185	0.87264	1.03583
G	48	0.52747	0.60991
R	94	0.36719	0.41048
K	25	0.12690	0.12154
L	2	0.01220	0.01092
L	1	0.00559	0.00546
I	0	0.00000	0.00000
I	0	0.00000	0.00000
G	0	0.00000	0.00000
T	2	0.01325	0.01442
T	0	0.00000	0.00000
S	31	0.23664	0.26451
R	77	0.30677	0.33624
K	73	0.32018	0.35489
D	99	0.56250	0.68702
V	5	0.03521	0.03253
L	1	0.00595	0.00546
Q	97	0.49490	0.54311
E	154	0.86517	0.88151
M	20	0.12739	0.09995
E	148	0.84571	0.84717
M	0	0.00000	0.00000
L	24	0.18045	0.13108
N	141	0.79661	0.96311
A	19	0.19588	0.17241
F	13	0.05963	0.06477
S	76	0.67857	0.64846
T	62	0.38994	0.44701
T	44	0.28571	0.31723
I	9	0.05422	0.04865
H	74	0.41573	0.40682
V	3	0.02098	0.01952
P	15	0.11364	0.10571
N	11	0.06433	0.07514
I	0	0.00000	0.00000
A	28	0.30769	0.25408
T	38	0.22619	0.27397
G	3	0.03297	0.03812
E	156	0.78000	0.89296
Q	32	0.16580	0.17917
L	0	0.00000	0.00000
L	11	0.06286	0.06008
E	71	0.35500	0.40641
A	0	0.00000	0.00000
L	0	0.00000	0.00000
E	93	0.46040	0.53234
L	83	0.44624	0.45330
L	43	0.23626	0.23484
G	55	0.62500	0.69886
N	54	0.29508	0.36885
F	8	0.04494	0.03986
K	122	0.58654	0.59310
D	122	0.67033	0.84663
K	164	0.74545	0.79728
E	19	0.09406	0.10876
R	41	0.16078	0.17904
T	99	0.63462	0.71377
T	57	0.37013	0.41096
I	0	0.00000	0.00000
A	6	0.05714	0.05445
Q	144	0.75393	0.80627
Q	87	0.50289	0.48712
V	9	0.06122	0.05856
K	141	0.66197	0.68546
G	83	0.87368	1.05464
K	126	0.57534	0.61254
K	175	0.82160	0.85075
V	22	0.17886	0.14314
W	90	0.48913	0.37422
I	3	0.01948	0.01622
G	3	0.03659	0.03812
I	28	0.16092	0.15135
K	145	0.68720	0.70491
K	49	0.23671	0.23821
L	0	0.00000	0.00000
L	37	0.26619	0.20208
M	94	0.58385	0.46977
L	3	0.01775	0.01638
I	0	0.00000	0.00000
E	98	0.53846	0.56096
M	84	0.43979	0.41979
S	0	0.00000	0.00000
L	35	0.20349	0.19115
Q	146	0.90123	0.81747
M	60	0.41096	0.29985
D	111	0.75510	0.77030
P	71	0.50355	0.50035
E	159	0.83246	0.91013
Y	84	0.44920	0.39307
R	69	0.28992	0.30131
V	21	0.17213	0.13663
R	157	0.65966	0.68559
K	77	0.39487	0.37433
F	0	0.00000	0.00000
L	22	0.13018	0.12015
A	33	0.30275	0.29946
L	30	0.16575	0.16384
L	23	0.12707	0.12561
R	169	0.71008	0.73799
E	157	0.79695	0.89868
E	79	0.38164	0.45220
G	49	0.52128	0.62262
A	61	0.53043	0.55354
S	67	0.54472	0.57167
P	128	0.94118	0.90204
L	157	0.82632	0.85745
D	180	0.77586	1.24913
