# Supplementary material for: Context dependent reference states of solvent accessibility derived from native protein structures and assessed by predictability analysis
Source: BMC Struct Biol. 2009 Apr 27;9:25. doi: 10.1186/1472-6807-9-25 (PMC2685369; doi:10.1186/1472-6807-9-25)
Supplement: Additional File 1 — Additional statistics and data sets. Details are provided in Readme file included in the compressed file. [file 1472-6807-9-25-S1.zip › supplementary_material/ASA_dataset/1d2oA.asa]

E	148	0.60163	0.84717
T	79	0.53378	0.56957
T	49	0.30625	0.35328
S	38	0.26573	0.32423
S	18	0.13636	0.15358
I	89	0.57051	0.48108
G	8	0.09091	0.10165
E	69	0.34328	0.39496
K	8	0.03687	0.03889
V	56	0.45528	0.36435
W	34	0.15888	0.14137
D	87	0.50581	0.60375
D	8	0.04571	0.05552
K	140	0.60606	0.68060
D	153	0.88953	1.06176
N	51	0.28814	0.34836
Q	82	0.39614	0.45913
D	29	0.16292	0.20125
G	49	0.51579	0.62262
K	112	0.51142	0.54448
R	69	0.30531	0.30131
P	42	0.29167	0.29598
E	148	0.70813	0.84717
K	115	0.52995	0.55907
V	5	0.03597	0.03253
S	24	0.18462	0.20478
V	0	0.00000	0.00000
N	0	0.00000	0.00000
L	0	0.00000	0.00000
L	0	0.00000	0.00000
A	21	0.17647	0.19056
N	51	0.26702	0.34836
G	6	0.06122	0.07624
E	109	0.54229	0.62393
K	101	0.46544	0.49101
V	72	0.43114	0.46845
K	103	0.49282	0.50073
T	57	0.32759	0.41096
L	68	0.34343	0.37138
D	88	0.50286	0.61069
V	0	0.00000	0.00000
T	22	0.14013	0.15862
S	58	0.40845	0.49488
E	181	0.86603	1.03606
T	57	0.34545	0.41096
N	125	0.76220	0.85383
W	44	0.34646	0.18295
K	115	0.59585	0.55907
Y	15	0.06522	0.07019
E	73	0.44785	0.41786
F	7	0.03590	0.03488
K	125	0.60096	0.60768
D	128	0.73563	0.88827
L	10	0.05747	0.05461
P	68	0.47222	0.47921
K	60	0.28169	0.29169
Y	111	0.49776	0.51942
D	51	0.28492	0.35392
E	160	0.76190	0.91586
G	65	0.70652	0.82592
K	68	0.31050	0.33058
K	90	0.41860	0.43753
I	14	0.08537	0.07568
E	63	0.33511	0.36062
Y	39	0.20419	0.18250
T	22	0.16176	0.15862
V	12	0.07692	0.07807
T	0	0.00000	0.00000
E	3	0.01415	0.01717
D	48	0.28571	0.33310
H	48	0.25532	0.26388
V	14	0.12727	0.09109
K	148	0.68519	0.71949
D	11	0.06587	0.07634
Y	0	0.00000	0.00000
T	15	0.11811	0.10815
T	8	0.05298	0.05768
D	71	0.41520	0.49271
I	45	0.25568	0.24324
N	116	0.60417	0.79235
G	69	0.71875	0.87675
T	40	0.26490	0.28839
T	47	0.30519	0.33886
I	0	0.00000	0.00000
T	24	0.18462	0.17304
N	0	0.00000	0.00000
K	74	0.38342	0.35975
Y	43	0.20976	0.20122
T	32	0.24242	0.23071
P	24	0.16438	0.16913
G	0	0.00000	0.00000
E	50	0.23364	0.28620
T	0	0.00000	0.00000
S	4	0.02817	0.03413
A	0	0.00000	0.00000
T	4	0.02614	0.02884
V	0	0.00000	0.00000
T	1	0.00690	0.00721
K	3	0.01402	0.01458
N	18	0.12081	0.12295
W	26	0.12037	0.10811
D	74	0.43023	0.51353
D	1	0.00578	0.00694
N	117	0.66102	0.79918
N	46	0.26286	0.31421
N	61	0.36747	0.41667
Q	133	0.64251	0.74468
D	84	0.47191	0.58293
G	55	0.57895	0.69886
K	141	0.64384	0.68546
R	52	0.23009	0.22707
P	36	0.26667	0.25370
T	123	0.82550	0.88681
E	99	0.52660	0.56669
I	2	0.01408	0.01081
K	87	0.41038	0.42295
V	0	0.00000	0.00000
E	28	0.15135	0.16027
L	0	0.00000	0.00000
Y	41	0.20098	0.19186
Q	36	0.20339	0.20157
D	56	0.31461	0.38862
G	61	0.64211	0.77510
K	103	0.47032	0.50073
A	56	0.48276	0.50817
T	40	0.23810	0.28839
G	55	0.61798	0.69886
K	80	0.36036	0.38892
T	45	0.31250	0.32444
A	5	0.04808	0.04537
I	58	0.32402	0.31351
L	0	0.00000	0.00000
N	28	0.15556	0.19126
E	109	0.51905	0.62393
S	105	0.78358	0.89590
N	50	0.27624	0.34153
N	65	0.40881	0.44399
W	23	0.11443	0.09563
T	24	0.17021	0.17304
H	74	0.36816	0.40682
T	41	0.31783	0.29560
W	16	0.06375	0.06653
T	82	0.57746	0.59120
G	39	0.45349	0.49555
L	2	0.01058	0.01092
D	15	0.08380	0.10409
E	17	0.08057	0.09731
K	69	0.31797	0.33544
A	32	0.29630	0.29038
K	62	0.27928	0.30141
G	23	0.24731	0.29225
Q	111	0.52113	0.62150
Q	127	0.73410	0.71109
V	6	0.04082	0.03904
K	120	0.61538	0.58337
Y	12	0.05854	0.05615
T	36	0.26471	0.25955
V	2	0.01316	0.01301
E	87	0.40465	0.49800
E	31	0.14904	0.17745
L	79	0.40306	0.43146
T	47	0.30323	0.33886
K	152	0.74510	0.73894
V	18	0.10778	0.11711
K	155	0.72770	0.75352
G	25	0.29412	0.31766
Y	23	0.09388	0.10763
T	71	0.55906	0.51190
T	57	0.47107	0.41096
H	146	0.73000	0.80264
V	31	0.25410	0.20169
D	74	0.43787	0.51353
N	58	0.32768	0.39617
N	154	0.86517	1.05191
D	44	0.27160	0.30534
M	28	0.15385	0.13993
G	5	0.06250	0.06353
N	10	0.05435	0.06831
L	0	0.00000	0.00000
I	13	0.07927	0.07027
T	0	0.00000	0.00000
T	34	0.24113	0.24513
N	0	0.00000	0.00000
K	94	0.48705	0.45698
Y	44	0.21463	0.20590
T	79	0.59848	0.56957
P	149	0.76020	1.05004
