# Supplementary material for: Context dependent reference states of solvent accessibility derived from native protein structures and assessed by predictability analysis
Source: BMC Struct Biol. 2009 Apr 27;9:25. doi: 10.1186/1472-6807-9-25 (PMC2685369; doi:10.1186/1472-6807-9-25)
Supplement: Additional File 1 — Additional statistics and data sets. Details are provided in Readme file included in the compressed file. [file 1472-6807-9-25-S1.zip › supplementary_material/ASA_dataset/1d2vA.asa]

C	90	0.65217	0.64103
P	84	0.60870	0.59197
E	75	0.36232	0.42931
Q	71	0.35859	0.39754
D	35	0.21605	0.24289
K	2	0.01010	0.00972
Y	42	0.18667	0.19654
R	31	0.13537	0.13537
T	47	0.32192	0.33886
I	19	0.12667	0.10270
T	37	0.24183	0.26676
G	4	0.04444	0.05083
M	64	0.33508	0.31984
C	10	0.13333	0.07123
N	3	0.01705	0.02049
N	4	0.02210	0.02732
R	86	0.32950	0.37555
R	30	0.12048	0.13100
S	3	0.02419	0.02560
P	6	0.04110	0.04228
T	1	0.00645	0.00721
L	6	0.03209	0.03277
G	3	0.03261	0.03812
A	8	0.06957	0.07260
S	10	0.07143	0.08532
N	60	0.35714	0.40984
R	35	0.14403	0.15284
A	23	0.20536	0.20871
F	5	0.02439	0.02491
V	18	0.16981	0.11711
R	58	0.27358	0.25328
W	41	0.21134	0.17048
L	36	0.26866	0.19661
P	29	0.20567	0.20437
A	3	0.02586	0.02722
E	9	0.04865	0.05152
Y	0	0.00000	0.00000
E	23	0.12299	0.13165
D	41	0.22043	0.28452
G	0	0.00000	0.00000
F	44	0.20657	0.21923
S	24	0.19355	0.20478
L	48	0.28571	0.26215
P	0	0.00000	0.00000
Y	18	0.07826	0.08423
G	26	0.37143	0.33037
W	39	0.15000	0.16216
T	50	0.38168	0.36049
P	123	0.84247	0.86681
G	59	0.60825	0.74968
V	55	0.39855	0.35784
K	114	0.55610	0.55421
R	11	0.04741	0.04803
N	86	0.43216	0.58743
G	61	0.75309	0.77510
F	81	0.50311	0.40359
P	93	0.66906	0.65539
V	28	0.18421	0.18217
A	12	0.11429	0.10889
L	38	0.21965	0.20754
A	3	0.02857	0.02722
R	0	0.00000	0.00000
A	14	0.12389	0.12704
V	0	0.00000	0.00000
S	0	0.00000	0.00000
N	9	0.05114	0.06148
E	112	0.62570	0.64110
I	9	0.05521	0.04865
V	1	0.00709	0.00651
R	132	0.59193	0.57642
F	9	0.04688	0.04484
P	76	0.55882	0.53559
T	58	0.37179	0.41817
D	145	0.84302	1.00625
Q	106	0.57297	0.59351
L	29	0.17365	0.15838
T	29	0.21014	0.20908
P	69	0.45695	0.48626
D	4	0.02395	0.02776
Q	168	0.90323	0.94065
E	103	0.51500	0.58958
R	2	0.00826	0.00873
S	0	0.00000	0.00000
L	4	0.02469	0.02185
M	0	0.00000	0.00000
F	0	0.00000	0.00000
M	13	0.10078	0.06497
Q	0	0.00000	0.00000
W	2	0.00791	0.00832
G	8	0.10256	0.10165
Q	38	0.20106	0.21277
L	0	0.00000	0.00000
L	0	0.00000	0.00000
D	24	0.14371	0.16655
H	11	0.06077	0.06047
D	0	0.00000	0.00000
L	0	0.00000	0.00000
D	6	0.03797	0.04164
F	58	0.29592	0.28899
T	16	0.12308	0.11536
P	29	0.20000	0.20437
E	78	0.39594	0.44648
P	43	0.33077	0.30303
A	145	0.75916	1.31579
