# Supplementary material for: Context dependent reference states of solvent accessibility derived from native protein structures and assessed by predictability analysis
Source: BMC Struct Biol. 2009 Apr 27;9:25. doi: 10.1186/1472-6807-9-25 (PMC2685369; doi:10.1186/1472-6807-9-25)
Supplement: Additional File 1 — Additional statistics and data sets. Details are provided in Readme file included in the compressed file. [file 1472-6807-9-25-S1.zip › supplementary_material/ASA_dataset/1d3bB.asa]

S	28	0.14973	0.23891
K	78	0.35616	0.37919
M	22	0.13174	0.10995
L	138	0.86250	0.75369
Q	132	0.64706	0.73908
H	36	0.20000	0.19791
I	38	0.32203	0.20541
D	73	0.45062	0.50659
Y	93	0.44928	0.43519
R	51	0.22973	0.22271
M	5	0.02809	0.02499
R	69	0.45395	0.30131
C	0	0.00000	0.00000
I	10	0.07407	0.05405
L	2	0.01163	0.01092
Q	15	0.07177	0.08399
D	34	0.19101	0.23595
G	3	0.03297	0.03812
R	18	0.07171	0.07860
I	9	0.06870	0.04865
F	0	0.00000	0.00000
I	13	0.07558	0.07027
G	0	0.00000	0.00000
T	4	0.02685	0.02884
F	0	0.00000	0.00000
K	89	0.42584	0.43267
A	5	0.04630	0.04537
F	50	0.22727	0.24913
D	28	0.16766	0.19431
K	186	0.86512	0.90423
H	111	0.64535	0.61023
M	36	0.20455	0.17991
N	3	0.01744	0.02049
L	0	0.00000	0.00000
I	4	0.02632	0.02162
L	0	0.00000	0.00000
C	23	0.24468	0.16382
D	109	0.72667	0.75642
C	0	0.00000	0.00000
D	28	0.17073	0.19431
E	0	0.00000	0.00000
F	44	0.24176	0.21923
R	80	0.32520	0.34934
K	65	0.31250	0.31599
I	23	0.13855	0.12432
K	97	0.47549	0.47156
P	28	0.21705	0.19732
K	203	0.89823	0.98687
N	91	0.52601	0.62158
S	118	0.88060	1.00683
K	185	0.84091	0.89937
Q	123	0.63077	0.68869
A	79	0.69298	0.71688
E	97	0.46860	0.55524
R	124	0.52766	0.54148
E	118	0.59898	0.67544
E	70	0.36842	0.40069
K	119	0.53846	0.57851
R	75	0.31250	0.32751
V	110	0.79137	0.71568
L	24	0.12766	0.13108
G	23	0.26744	0.29225
L	30	0.15873	0.16384
V	0	0.00000	0.00000
L	0	0.00000	0.00000
L	0	0.00000	0.00000
R	31	0.12016	0.13537
G	0	0.00000	0.00000
E	61	0.28241	0.34917
N	22	0.13018	0.15027
L	7	0.03646	0.03823
V	8	0.06061	0.05205
S	11	0.09565	0.09386
M	39	0.24375	0.19490
T	51	0.34459	0.36770
V	76	0.50000	0.49447
E	86	0.39631	0.49227
G	18	0.23377	0.22872
P	96	0.72727	0.67653
P	62	0.48819	0.43693
P	130	0.62201	0.91614
