# Supplementary material for: Context dependent reference states of solvent accessibility derived from native protein structures and assessed by predictability analysis
Source: BMC Struct Biol. 2009 Apr 27;9:25. doi: 10.1186/1472-6807-9-25 (PMC2685369; doi:10.1186/1472-6807-9-25)
Supplement: Additional File 1 — Additional statistics and data sets. Details are provided in Readme file included in the compressed file. [file 1472-6807-9-25-S1.zip › supplementary_material/ASA_dataset/1d4oA.asa]

G	17	0.12230	0.21601
T	11	0.06875	0.07931
H	47	0.23383	0.25838
T	81	0.59559	0.58399
E	27	0.14362	0.15455
I	26	0.18056	0.14054
N	84	0.51534	0.57377
L	53	0.27320	0.28946
D	86	0.47253	0.59681
N	61	0.31606	0.41667
A	0	0.00000	0.00000
I	20	0.11628	0.10811
D	94	0.62667	0.65232
M	45	0.25424	0.22489
I	3	0.01587	0.01622
R	165	0.64706	0.72052
E	163	0.80693	0.93303
A	4	0.03419	0.03630
N	122	0.67033	0.83333
S	21	0.16935	0.17918
I	2	0.01351	0.01081
I	1	0.00654	0.00541
I	2	0.01515	0.01081
T	0	0.00000	0.00000
P	1	0.00685	0.00705
G	1	0.01064	0.01271
Y	96	0.38710	0.44923
G	25	0.29412	0.31766
L	0	0.00000	0.00000
C	15	0.13393	0.10684
A	60	0.52632	0.54446
A	15	0.13761	0.13612
K	134	0.61187	0.65143
A	0	0.00000	0.00000
Q	6	0.03352	0.03359
Y	127	0.65803	0.59429
P	5	0.04274	0.03524
I	0	0.00000	0.00000
A	15	0.13274	0.13612
D	46	0.27879	0.31922
L	1	0.00581	0.00546
V	5	0.03268	0.03253
K	118	0.62105	0.57365
M	28	0.16766	0.13993
L	2	0.01379	0.01092
S	48	0.38095	0.40956
E	155	0.74879	0.88724
Q	100	0.47393	0.55991
G	65	0.68421	0.82592
K	27	0.12329	0.13126
K	115	0.53991	0.55907
V	5	0.03472	0.03253
R	36	0.16143	0.15721
F	0	0.00000	0.00000
G	0	0.00000	0.00000
I	5	0.02907	0.02703
H	11	0.06627	0.06047
P	83	0.68595	0.58492
V	105	0.69079	0.68315
A	6	0.05085	0.05445
G	11	0.11828	0.13977
R	119	0.47600	0.51965
M	130	0.81250	0.64968
P	124	0.88571	0.87385
G	26	0.26263	0.33037
Q	42	0.22222	0.23516
L	1	0.00602	0.00546
N	59	0.33146	0.40301
V	73	0.53676	0.47495
L	39	0.25000	0.21300
L	0	0.00000	0.00000
A	23	0.20000	0.20871
E	146	0.72637	0.83572
A	26	0.22414	0.23593
G	53	0.56989	0.67344
V	7	0.04762	0.04554
P	70	0.53030	0.49331
Y	181	0.84186	0.84698
D	135	0.83333	0.93685
I	29	0.17683	0.15676
V	30	0.21429	0.19519
L	32	0.18182	0.17477
E	130	0.65990	0.74413
M	10	0.05814	0.04998
D	134	0.80240	0.92991
E	116	0.62366	0.66400
I	0	0.00000	0.00000
N	17	0.10429	0.11612
H	164	0.88649	0.90159
D	47	0.27811	0.32616
F	0	0.00000	0.00000
P	56	0.39161	0.39464
D	119	0.65385	0.82582
T	3	0.01987	0.02163
D	50	0.29240	0.34698
L	1	0.00581	0.00546
V	0	0.00000	0.00000
L	1	0.00645	0.00546
V	0	0.00000	0.00000
I	1	0.00633	0.00541
G	13	0.14130	0.16518
A	2	0.01739	0.01815
N	13	0.06806	0.08880
D	37	0.22561	0.25677
T	11	0.07586	0.07931
V	0	0.00000	0.00000
N	0	0.00000	0.00000
S	0	0.00000	0.00000
A	11	0.09244	0.09982
A	6	0.05128	0.05445
Q	93	0.43662	0.52072
E	92	0.43192	0.52662
D	72	0.43373	0.49965
P	111	0.81618	0.78224
N	154	0.86034	1.05191
S	20	0.16129	0.17065
I	119	0.80405	0.64324
I	10	0.06667	0.05405
A	38	0.33333	0.34483
G	70	0.79545	0.88945
M	97	0.66438	0.48476
P	82	0.63566	0.57787
V	5	0.03448	0.03253
L	1	0.00568	0.00546
E	37	0.17703	0.21179
V	0	0.00000	0.00000
W	31	0.14286	0.12890
K	92	0.44444	0.44725
S	5	0.03650	0.04266
K	126	0.57273	0.61254
Q	53	0.26368	0.29675
V	0	0.00000	0.00000
I	0	0.00000	0.00000
V	1	0.00917	0.00651
M	1	0.00546	0.00500
K	29	0.14573	0.14098
R	193	0.69176	0.84279
S	61	0.46565	0.52048
L	42	0.22340	0.22938
G	29	0.35802	0.36849
V	86	0.52121	0.55953
G	23	0.29870	0.29225
Y	176	0.79279	0.82358
A	27	0.26733	0.24501
A	70	0.61947	0.63521
V	24	0.15190	0.15615
D	94	0.55621	0.65232
N	0	0.00000	0.00000
P	40	0.29630	0.28189
I	0	0.00000	0.00000
F	2	0.01399	0.00997
Y	73	0.33182	0.34160
K	43	0.22396	0.20904
P	134	0.91156	0.94433
N	37	0.21143	0.25273
T	4	0.02597	0.02884
A	3	0.02632	0.02722
M	0	0.00000	0.00000
L	8	0.05970	0.04369
L	57	0.31319	0.31131
G	8	0.08333	0.10165
D	49	0.26776	0.34004
A	8	0.06299	0.07260
K	74	0.34101	0.35975
K	128	0.57919	0.62227
T	11	0.07971	0.07931
C	1	0.01235	0.00712
D	55	0.36424	0.38168
A	30	0.27778	0.27223
L	0	0.00000	0.00000
Q	45	0.20930	0.25196
A	53	0.49533	0.48094
K	53	0.24766	0.25766
V	10	0.06944	0.06506
R	189	0.78099	0.82533
E	151	0.73301	0.86434
S	119	0.64324	1.01536
