# Supplementary material for: Context dependent reference states of solvent accessibility derived from native protein structures and assessed by predictability analysis
Source: BMC Struct Biol. 2009 Apr 27;9:25. doi: 10.1186/1472-6807-9-25 (PMC2685369; doi:10.1186/1472-6807-9-25)
Supplement: Additional File 1 — Additional statistics and data sets. Details are provided in Readme file included in the compressed file. [file 1472-6807-9-25-S1.zip › supplementary_material/ASA_dataset/1d4tA.asa]

M	32	0.13169	0.15992
D	71	0.41520	0.49271
A	2	0.01818	0.01815
V	17	0.11486	0.11061
A	54	0.51429	0.49002
V	8	0.05000	0.05205
Y	28	0.12963	0.13102
H	33	0.18857	0.18142
G	15	0.16304	0.19060
K	156	0.72222	0.75839
I	37	0.26429	0.20000
S	59	0.48361	0.50341
R	60	0.23810	0.26201
E	94	0.45631	0.53807
T	66	0.43421	0.47585
G	0	0.00000	0.00000
E	14	0.06965	0.08014
K	144	0.71642	0.70005
L	63	0.38415	0.34407
L	0	0.00000	0.00000
L	54	0.29670	0.29492
A	89	0.77391	0.80762
T	54	0.32143	0.38933
G	59	0.68605	0.74968
L	84	0.44444	0.45877
D	57	0.31319	0.39556
G	0	0.00000	0.00000
S	1	0.00752	0.00853
Y	12	0.05042	0.05615
L	0	0.00000	0.00000
L	3	0.01657	0.01638
R	2	0.00781	0.00873
D	25	0.14881	0.17349
S	6	0.04444	0.05119
E	100	0.47619	0.57241
S	78	0.62400	0.66553
V	77	0.57037	0.50098
P	126	0.88732	0.88795
G	60	0.61856	0.76239
V	21	0.14483	0.13663
Y	42	0.25000	0.19654
C	0	0.00000	0.00000
L	3	0.02290	0.01638
C	2	0.01905	0.01425
V	0	0.00000	0.00000
L	4	0.02424	0.02185
Y	71	0.34634	0.33224
H	124	0.70857	0.68169
G	31	0.38272	0.39390
Y	99	0.42857	0.46327
I	1	0.00833	0.00541
Y	53	0.31176	0.24801
T	0	0.00000	0.00000
Y	8	0.04233	0.03744
R	74	0.31092	0.32314
V	1	0.00680	0.00651
S	45	0.36290	0.38396
Q	109	0.52404	0.61030
T	44	0.29139	0.31723
E	198	0.96585	1.13337
T	105	0.69079	0.75703
G	23	0.23469	0.29225
S	13	0.11207	0.11092
W	20	0.09346	0.08316
S	7	0.06140	0.05973
A	5	0.04505	0.04537
E	54	0.25962	0.30910
T	25	0.17606	0.18025
A	9	0.09474	0.08167
P	117	0.78000	0.82452
G	94	0.96907	1.19441
V	39	0.28058	0.25374
H	152	0.80000	0.83562
K	83	0.40291	0.40350
R	52	0.23009	0.22707
Y	125	0.61576	0.58493
F	30	0.16949	0.14948
R	190	0.77236	0.82969
K	117	0.56250	0.56879
I	10	0.06024	0.05405
K	144	0.66667	0.70005
N	66	0.36464	0.45082
L	4	0.02899	0.02185
I	19	0.11176	0.10270
S	52	0.40945	0.44369
A	18	0.16822	0.16334
F	6	0.03371	0.02990
Q	93	0.50270	0.52072
K	114	0.56436	0.55421
P	100	0.71429	0.70472
D	126	0.75449	0.87439
Q	55	0.25701	0.30795
G	9	0.10465	0.11436
I	23	0.12921	0.12432
V	47	0.39167	0.30579
I	29	0.22835	0.15676
P	33	0.26400	0.23256
L	3	0.01705	0.01638
Q	84	0.49123	0.47032
Y	105	0.54404	0.49134
P	60	0.48000	0.42283
V	17	0.12057	0.11061
E	138	0.68317	0.78993
K	164	0.59420	0.79728
