# Supplementary material for: Context dependent reference states of solvent accessibility derived from native protein structures and assessed by predictability analysis
Source: BMC Struct Biol. 2009 Apr 27;9:25. doi: 10.1186/1472-6807-9-25 (PMC2685369; doi:10.1186/1472-6807-9-25)
Supplement: Additional File 1 — Additional statistics and data sets. Details are provided in Readme file included in the compressed file. [file 1472-6807-9-25-S1.zip › supplementary_material/ASA_dataset/1d7pM.asa]

L	228	1.00000	1.24522
N	76	0.42938	0.51913
S	106	0.97248	0.90444
C	4	0.03333	0.02849
S	23	0.27381	0.19625
M	118	0.69006	0.58971
P	76	0.55882	0.53559
L	34	0.17989	0.18569
G	0	0.00000	0.00000
M	0	0.00000	0.00000
E	97	0.45755	0.55524
S	85	0.62963	0.72526
K	121	0.54751	0.58824
A	72	0.72000	0.65336
I	6	0.03390	0.03243
S	49	0.36296	0.41809
D	85	0.47222	0.58987
A	89	0.76724	0.80762
Q	18	0.09184	0.10078
I	7	0.04828	0.03784
T	57	0.37255	0.41096
A	21	0.17647	0.19056
S	43	0.30714	0.36689
S	16	0.13445	0.13652
Y	107	0.51442	0.50070
F	70	0.35354	0.34878
T	66	0.40994	0.47585
N	60	0.40000	0.40984
M	164	1.00000	0.81959
F	181	1.00000	0.90184
A	24	0.22642	0.21779
T	54	0.40000	0.38933
W	10	0.05917	0.04158
S	19	0.16814	0.16212
P	12	0.07895	0.08457
S	25	0.17730	0.21331
K	51	0.23077	0.24793
A	0	0.00000	0.00000
R	3	0.01245	0.01310
L	14	0.08485	0.07646
H	79	0.45665	0.43430
L	39	0.24684	0.21300
Q	150	0.75000	0.83987
G	51	0.56044	0.64803
R	245	0.92453	1.06987
S	13	0.09353	0.11092
N	18	0.10112	0.12295
A	0	0.00000	0.00000
W	0	0.00000	0.00000
R	31	0.14904	0.13537
P	5	0.04000	0.03524
Q	130	0.62802	0.72788
V	70	0.43210	0.45543
N	59	0.32418	0.40301
N	40	0.25806	0.27322
P	64	0.42953	0.45102
K	172	0.78182	0.83617
E	21	0.12281	0.12021
W	51	0.25000	0.21206
L	1	0.00680	0.00546
Q	23	0.11500	0.12878
V	2	0.01325	0.01301
D	24	0.14815	0.16655
F	15	0.08475	0.07474
Q	122	0.65946	0.68309
K	89	0.45641	0.43267
T	23	0.17969	0.16583
M	17	0.13821	0.08496
K	82	0.40394	0.39864
V	0	0.00000	0.00000
T	3	0.01923	0.02163
G	0	0.00000	0.00000
V	1	0.00637	0.00651
T	10	0.06757	0.07210
T	2	0.01550	0.01442
Q	4	0.02010	0.02240
G	0	0.00000	0.00000
V	0	0.00000	0.00000
K	101	0.49510	0.49101
S	42	0.35000	0.35836
L	163	0.87634	0.89022
L	161	0.87027	0.87930
T	61	0.38854	0.43980
S	24	0.20168	0.20478
M	3	0.01714	0.01499
Y	29	0.16571	0.13570
V	2	0.01460	0.01301
K	91	0.42130	0.44239
E	62	0.34066	0.35489
F	1	0.00546	0.00498
L	18	0.13636	0.09831
I	1	0.00588	0.00541
S	5	0.03731	0.04266
S	22	0.15603	0.18771
S	7	0.05426	0.05973
Q	99	0.48058	0.55431
D	79	0.44382	0.54823
G	18	0.19780	0.22872
H	150	0.83799	0.82463
Q	150	0.82418	0.83987
W	58	0.23200	0.24116
T	82	0.59420	0.59120
L	56	0.35669	0.30584
F	13	0.08125	0.06477
F	113	0.71519	0.56303
Q	65	0.36517	0.36394
N	145	0.73604	0.99044
G	88	0.93617	1.11817
K	144	0.65455	0.70005
V	50	0.29940	0.32531
K	53	0.25980	0.25766
V	57	0.41912	0.37085
F	2	0.01307	0.00997
Q	108	0.55670	0.60470
G	11	0.12500	0.13977
N	4	0.02410	0.02732
Q	164	0.79227	0.91825
D	56	0.31461	0.38862
S	9	0.07087	0.07679
F	110	0.56701	0.54808
T	77	0.59231	0.55516
P	44	0.30986	0.31008
V	38	0.26389	0.24723
V	80	0.55172	0.52049
N	26	0.15569	0.17760
C	66	1.00000	0.47009
L	6	0.04110	0.03277
D	139	0.85276	0.96461
P	78	0.65000	0.54968
P	53	0.38406	0.37350
L	27	0.15429	0.14746
L	113	0.61081	0.61715
T	1	0.00645	0.00721
R	85	0.34413	0.37118
Y	31	0.12971	0.14506
L	1	0.00699	0.00546
R	39	0.16525	0.17031
I	4	0.02985	0.02162
H	28	0.16867	0.15393
P	0	0.00000	0.00000
Q	62	0.30542	0.34714
S	20	0.14815	0.17065
W	66	0.26087	0.27443
V	29	0.30851	0.18868
H	110	0.68750	0.60473
Q	63	0.33690	0.35274
I	0	0.00000	0.00000
A	0	0.00000	0.00000
L	1	0.00599	0.00546
R	3	0.01327	0.01310
M	1	0.00613	0.00500
E	4	0.02395	0.02290
V	0	0.00000	0.00000
L	17	0.09043	0.09285
G	1	0.01149	0.01271
C	43	0.34959	0.30627
E	109	0.54500	0.62393
A	24	0.22857	0.21779
Q	221	0.85328	1.23740
