# Supplementary material for: Context dependent reference states of solvent accessibility derived from native protein structures and assessed by predictability analysis
Source: BMC Struct Biol. 2009 Apr 27;9:25. doi: 10.1186/1472-6807-9-25 (PMC2685369; doi:10.1186/1472-6807-9-25)
Supplement: Additional File 1 — Additional statistics and data sets. Details are provided in Readme file included in the compressed file. [file 1472-6807-9-25-S1.zip › supplementary_material/ASA_dataset/1dabA.asa]

D	16	0.07048	0.11103
W	57	0.24051	0.23701
N	75	0.46875	0.51230
N	35	0.21084	0.23907
Q	89	0.44500	0.49832
S	97	0.72932	0.82765
I	21	0.13208	0.11351
V	1	0.00714	0.00651
K	64	0.30622	0.31113
T	102	0.68456	0.73540
G	22	0.24176	0.27954
E	116	0.54717	0.66400
R	107	0.45339	0.46725
Q	82	0.39806	0.45913
H	26	0.13472	0.14294
G	7	0.08046	0.08895
I	0	0.00000	0.00000
H	50	0.28249	0.27488
I	2	0.01361	0.01081
Q	87	0.42439	0.48712
G	56	0.62222	0.71156
S	102	0.72340	0.87031
D	56	0.32749	0.38862
P	91	0.62329	0.64130
G	39	0.40625	0.49555
G	40	0.43011	0.50826
V	85	0.54839	0.55303
R	28	0.10853	0.12227
T	48	0.30380	0.34607
A	0	0.00000	0.00000
S	41	0.28472	0.34983
G	25	0.27473	0.31766
T	0	0.00000	0.00000
T	51	0.33117	0.36770
I	0	0.00000	0.00000
K	86	0.40566	0.41808
V	0	0.00000	0.00000
S	53	0.37857	0.45222
G	5	0.05376	0.06353
R	111	0.44048	0.48472
Q	10	0.05525	0.05599
A	0	0.00000	0.00000
Q	8	0.03922	0.04479
G	0	0.00000	0.00000
I	1	0.00588	0.00541
L	8	0.05479	0.04369
L	0	0.00000	0.00000
E	62	0.30542	0.35489
N	11	0.06748	0.07514
P	66	0.45833	0.46512
A	68	0.58120	0.61706
A	3	0.02703	0.02722
E	41	0.19903	0.23469
L	0	0.00000	0.00000
Q	51	0.25888	0.28555
F	2	0.01299	0.00997
R	55	0.23707	0.24017
N	90	0.45226	0.61475
G	10	0.10870	0.12706
S	25	0.17857	0.21331
V	0	0.00000	0.00000
T	25	0.15924	0.18025
S	0	0.00000	0.00000
S	45	0.32143	0.38396
G	8	0.08602	0.10165
Q	36	0.19048	0.20157
L	0	0.00000	0.00000
S	9	0.06667	0.07679
D	24	0.13043	0.16655
D	103	0.57542	0.71478
G	40	0.45455	0.50826
I	91	0.48404	0.49189
R	97	0.42920	0.42358
R	21	0.09170	0.09170
F	3	0.01818	0.01495
L	6	0.03550	0.03277
G	0	0.00000	0.00000
T	0	0.00000	0.00000
V	2	0.01282	0.01301
T	0	0.00000	0.00000
V	0	0.00000	0.00000
K	66	0.31579	0.32086
A	14	0.12500	0.12704
G	1	0.01053	0.01271
K	69	0.31364	0.33544
L	2	0.01105	0.01092
V	18	0.13139	0.11711
A	2	0.01770	0.01815
D	36	0.21176	0.24983
H	100	0.60606	0.54975
A	2	0.01802	0.01815
T	68	0.42767	0.49027
L	2	0.01149	0.01092
A	10	0.08403	0.09074
N	6	0.03390	0.04098
V	61	0.37423	0.39688
G	15	0.15464	0.19060
D	73	0.39459	0.50659
T	66	0.51163	0.47585
W	116	0.51786	0.48233
D	45	0.26163	0.31228
D	3	0.01604	0.02082
D	12	0.06704	0.08328
G	4	0.04545	0.05083
I	0	0.00000	0.00000
A	0	0.00000	0.00000
L	0	0.00000	0.00000
Y	0	0.00000	0.00000
V	0	0.00000	0.00000
A	3	0.02542	0.02722
G	15	0.15789	0.19060
E	99	0.49500	0.56669
Q	117	0.60309	0.65510
A	0	0.00000	0.00000
Q	82	0.40196	0.45913
A	5	0.04167	0.04537
S	37	0.28244	0.31570
I	1	0.00565	0.00541
A	12	0.10619	0.10889
D	47	0.27647	0.32616
S	4	0.02899	0.03413
T	56	0.38889	0.40375
L	3	0.01923	0.01638
Q	46	0.23000	0.25756
G	2	0.02174	0.02541
A	21	0.16535	0.19056
G	0	0.00000	0.00000
G	0	0.00000	0.00000
V	1	0.00625	0.00651
Q	0	0.00000	0.00000
I	1	0.00662	0.00541
E	13	0.06599	0.07441
R	128	0.48669	0.55895
G	2	0.02247	0.02541
A	0	0.00000	0.00000
N	72	0.40678	0.49180
V	2	0.01408	0.01301
T	51	0.35172	0.36770
V	3	0.02158	0.01952
Q	53	0.29444	0.29675
R	115	0.40925	0.50218
S	10	0.07874	0.08532
A	21	0.19811	0.19056
I	2	0.01399	0.01081
V	34	0.26154	0.22121
D	6	0.03468	0.04164
G	0	0.00000	0.00000
G	0	0.00000	0.00000
L	0	0.00000	0.00000
H	2	0.01149	0.01100
I	0	0.00000	0.00000
G	8	0.08696	0.10165
A	33	0.29204	0.29946
L	37	0.21143	0.20208
Q	169	0.88947	0.94625
S	47	0.37008	0.40102
L	145	0.84302	0.79192
Q	62	0.35227	0.34714
P	135	1.00000	0.95137
E	139	0.64651	0.79565
D	120	0.72289	0.83276
L	137	0.78736	0.74823
P	55	0.44715	0.38760
P	43	0.30496	0.30303
S	1	0.00787	0.00853
R	136	0.52918	0.59389
V	2	0.01481	0.01301
V	62	0.47328	0.40338
L	1	0.00633	0.00546
R	119	0.46484	0.51965
D	79	0.45402	0.54823
T	0	0.00000	0.00000
N	63	0.37059	0.43033
V	0	0.00000	0.00000
T	23	0.16429	0.16583
A	2	0.01852	0.01815
V	12	0.08571	0.07807
P	99	0.80488	0.69767
A	24	0.20513	0.21779
S	4	0.02778	0.03413
G	32	0.35165	0.40661
A	3	0.03191	0.02722
P	1	0.00725	0.00705
A	0	0.00000	0.00000
A	0	0.00000	0.00000
V	0	0.00000	0.00000
S	0	0.00000	0.00000
V	0	0.00000	0.00000
L	3	0.01596	0.01638
G	14	0.15217	0.17789
A	63	0.54783	0.57169
S	4	0.03053	0.03413
E	57	0.28079	0.32627
L	2	0.01020	0.01092
T	62	0.43056	0.44701
L	0	0.00000	0.00000
D	29	0.15934	0.20125
G	3	0.03125	0.03812
G	9	0.10227	0.11436
H	90	0.47120	0.49478
I	0	0.00000	0.00000
T	23	0.15033	0.16583
G	2	0.02198	0.02541
G	13	0.13542	0.16518
R	138	0.52874	0.60262
A	2	0.01770	0.01815
A	0	0.00000	0.00000
G	0	0.00000	0.00000
V	0	0.00000	0.00000
A	0	0.00000	0.00000
A	0	0.00000	0.00000
M	2	0.01149	0.01000
Q	118	0.60825	0.66069
G	45	0.48913	0.57179
A	1	0.00820	0.00907
V	68	0.47887	0.44242
V	0	0.00000	0.00000
H	54	0.29348	0.29687
L	0	0.00000	0.00000
Q	46	0.23000	0.25756
R	148	0.66667	0.64629
A	3	0.02655	0.02722
T	15	0.10490	0.10815
I	1	0.01010	0.00541
R	85	0.37611	0.37118
R	113	0.43462	0.49345
G	45	0.46875	0.57179
D	55	0.30055	0.38168
A	69	0.63889	0.62613
L	107	0.61850	0.58438
A	13	0.10833	0.11797
G	33	0.34375	0.41931
G	60	0.63830	0.76239
A	82	0.67213	0.74410
V	140	1.00000	0.91087
P	120	0.84507	0.84567
G	63	0.65625	0.80051
G	71	0.75532	0.90216
A	27	0.22131	0.24501
V	69	0.49286	0.44893
P	118	0.83099	0.83157
G	80	0.83333	1.01652
G	28	0.29787	0.35578
A	107	0.87705	0.97096
V	57	0.40714	0.37085
P	83	0.58451	0.58492
G	7	0.07292	0.08895
G	39	0.40625	0.49555
F	125	0.56306	0.62282
G	41	0.64062	0.52097
P	54	0.35065	0.38055
G	47	0.48958	0.59720
G	7	0.07292	0.08895
F	39	0.17568	0.19432
G	31	0.48438	0.39390
P	19	0.12752	0.13390
V	88	0.60690	0.57254
L	58	0.33918	0.31677
D	97	0.53297	0.67314
G	38	0.46914	0.48285
W	0	0.00000	0.00000
Y	16	0.07273	0.07487
G	0	0.00000	0.00000
V	0	0.00000	0.00000
D	1	0.00602	0.00694
V	0	0.00000	0.00000
S	12	0.08571	0.10239
G	30	0.31915	0.38119
S	10	0.06757	0.08532
S	22	0.17323	0.18771
V	0	0.00000	0.00000
E	61	0.32973	0.34917
L	2	0.01111	0.01092
A	10	0.08772	0.09074
Q	100	0.53191	0.55991
S	7	0.05263	0.05973
I	62	0.38994	0.33514
V	0	0.00000	0.00000
E	72	0.36181	0.41214
A	14	0.15909	0.12704
P	19	0.13475	0.13390
E	126	0.63000	0.72124
L	99	0.56571	0.54069
G	11	0.11957	0.13977
A	0	0.00000	0.00000
A	0	0.00000	0.00000
I	0	0.00000	0.00000
R	24	0.09524	0.10480
V	0	0.00000	0.00000
G	2	0.02353	0.02541
R	146	0.53285	0.63755
G	34	0.38202	0.43202
A	0	0.00000	0.00000
R	92	0.36508	0.40175
V	0	0.00000	0.00000
T	15	0.10345	0.10815
V	4	0.02721	0.02602
P	18	0.12676	0.12685
G	9	0.09375	0.11436
G	28	0.28571	0.35578
S	36	0.27692	0.30717
L	2	0.01036	0.01092
S	29	0.21642	0.24744
A	0	0.00000	0.00000
P	64	0.52893	0.45102
H	134	0.66667	0.73667
G	5	0.05747	0.06353
N	20	0.11236	0.13661
V	0	0.00000	0.00000
I	0	0.00000	0.00000
E	23	0.11500	0.13165
T	0	0.00000	0.00000
G	4	0.04396	0.05083
G	10	0.10638	0.12706
A	14	0.11966	0.12704
R	167	0.62082	0.72926
R	214	0.93450	0.93450
F	53	0.29609	0.26408
A	47	0.56627	0.42650
P	112	0.83582	0.78929
Q	192	0.92308	1.07503
A	61	0.55455	0.55354
A	69	0.70408	0.62613
P	55	0.40146	0.38760
L	0	0.00000	0.00000
S	29	0.23967	0.24744
I	0	0.00000	0.00000
T	21	0.14894	0.15141
L	0	0.00000	0.00000
Q	63	0.29302	0.35274
A	59	0.49580	0.53539
G	39	0.40625	0.49555
A	1	0.00820	0.00907
H	68	0.34000	0.37383
A	0	0.00000	0.00000
Q	55	0.26961	0.30795
G	3	0.03158	0.03812
K	140	0.63927	0.68060
A	7	0.06931	0.06352
L	0	0.00000	0.00000
L	0	0.00000	0.00000
Y	73	0.32883	0.34160
R	13	0.05462	0.05677
V	49	0.35252	0.31880
L	36	0.21818	0.19661
P	5	0.03448	0.03524
E	13	0.06599	0.07441
P	15	0.11111	0.10571
V	1	0.00676	0.00651
K	76	0.36715	0.36947
L	1	0.00559	0.00546
T	24	0.16667	0.17304
L	1	0.00559	0.00546
T	31	0.20261	0.22350
G	33	0.36264	0.41931
G	32	0.34043	0.40661
A	0	0.00000	0.00000
D	48	0.29091	0.33310
A	0	0.00000	0.00000
Q	80	0.39216	0.44793
G	7	0.08046	0.08895
D	59	0.33333	0.40944
I	2	0.01220	0.01081
V	58	0.40559	0.37736
A	37	0.33636	0.33575
T	62	0.43662	0.44701
E	164	0.80392	0.93875
L	87	0.48603	0.47515
P	70	0.47945	0.49331
S	100	0.72464	0.85324
I	39	0.22941	0.21081
P	93	0.65035	0.65539
G	55	0.57895	0.69886
T	136	0.82424	0.98053
S	48	0.39344	0.40956
I	47	0.30128	0.25405
G	0	0.00000	0.00000
P	46	0.33824	0.32417
L	0	0.00000	0.00000
D	48	0.27429	0.33310
V	2	0.01235	0.01301
A	14	0.13333	0.12704
L	2	0.01156	0.01092
A	28	0.25688	0.25408
S	56	0.45902	0.47782
Q	133	0.63033	0.74468
A	0	0.00000	0.00000
R	106	0.43265	0.46288
W	2	0.01198	0.00832
T	16	0.11268	0.11536
G	1	0.01042	0.01271
A	9	0.08182	0.08167
T	6	0.04000	0.04326
R	193	0.76285	0.84279
A	25	0.22124	0.22686
V	4	0.02532	0.02602
D	75	0.43605	0.52047
S	28	0.21705	0.23891
L	1	0.00518	0.00546
S	51	0.42149	0.43515
I	1	0.00562	0.00541
D	67	0.38506	0.46495
N	64	0.33161	0.43716
A	5	0.04762	0.04537
T	39	0.28889	0.28118
W	0	0.00000	0.00000
V	16	0.16842	0.10410
M	0	0.00000	0.00000
T	43	0.30496	0.31002
D	94	0.52809	0.65232
N	78	0.39796	0.53279
S	1	0.00699	0.00853
N	45	0.26163	0.30738
V	4	0.02454	0.02602
G	18	0.20930	0.22872
A	11	0.09735	0.09982
L	0	0.00000	0.00000
R	127	0.48659	0.55459
L	5	0.03086	0.02731
A	34	0.31193	0.30853
S	74	0.53237	0.63140
D	103	0.57865	0.71478
G	0	0.00000	0.00000
S	10	0.07143	0.08532
V	0	0.00000	0.00000
D	32	0.19753	0.22207
F	0	0.00000	0.00000
Q	78	0.44828	0.43673
Q	104	0.54167	0.58231
P	21	0.14384	0.14799
A	111	0.95690	1.00726
E	119	0.59204	0.68117
A	73	0.62931	0.66243
G	20	0.21505	0.25413
R	156	0.67826	0.68122
F	82	0.55034	0.40857
K	10	0.05208	0.04861
V	34	0.22973	0.22121
L	0	0.00000	0.00000
T	37	0.28682	0.26676
V	2	0.01361	0.01301
N	61	0.36527	0.41667
T	32	0.21053	0.23071
L	1	0.00575	0.00546
A	24	0.20000	0.21779
G	36	0.36000	0.45743
S	35	0.24306	0.29863
G	0	0.00000	0.00000
L	17	0.10059	0.09285
F	0	0.00000	0.00000
R	86	0.40758	0.37555
M	1	0.00610	0.00500
N	0	0.00000	0.00000
V	0	0.00000	0.00000
F	2	0.01047	0.00997
A	0	0.00000	0.00000
D	63	0.38182	0.43720
L	90	0.52023	0.49153
G	31	0.36047	0.39390
L	61	0.31606	0.33315
S	11	0.08148	0.09386
D	0	0.00000	0.00000
K	60	0.27650	0.29169
L	1	0.00552	0.00546
V	20	0.15504	0.13012
V	3	0.02098	0.01952
M	118	1.00000	0.58971
Q	128	0.67016	0.71669
D	83	0.50303	0.57599
A	0	0.00000	0.00000
S	41	0.28472	0.34983
G	15	0.16129	0.19060
Q	123	0.63731	0.68869
H	1	0.00625	0.00550
R	56	0.21456	0.24454
L	0	0.00000	0.00000
W	75	0.37500	0.31185
V	3	0.02308	0.01952
R	40	0.16736	0.17467
N	82	0.49398	0.56011
S	15	0.10714	0.12799
G	27	0.28723	0.34307
S	70	0.51852	0.59727
E	93	0.52247	0.53234
P	1	0.00769	0.00705
A	96	0.82051	0.87114
S	71	0.50000	0.60580
A	62	0.51667	0.56261
N	33	0.19075	0.22541
T	87	0.57237	0.62725
L	4	0.02703	0.02185
L	47	0.27168	0.25669
L	0	0.00000	0.00000
V	0	0.00000	0.00000
Q	57	0.28500	0.31915
T	4	0.02740	0.02884
P	38	0.27536	0.26779
L	129	0.68254	0.70453
G	77	0.81915	0.97840
S	29	0.20000	0.24744
A	78	0.65546	0.70780
A	4	0.03540	0.03630
T	68	0.47887	0.49027
F	6	0.03243	0.02990
T	76	0.52414	0.54795
L	18	0.10345	0.09831
A	47	0.39496	0.42650
N	18	0.10286	0.12295
K	171	0.78082	0.83131
D	114	0.64045	0.79112
G	34	0.35789	0.43202
K	38	0.17273	0.18474
V	15	0.10067	0.09759
D	64	0.40000	0.44414
I	2	0.01274	0.01081
G	52	0.54167	0.66074
T	58	0.36250	0.41817
Y	23	0.12169	0.10763
R	65	0.28139	0.28384
Y	0	0.00000	0.00000
R	122	0.52814	0.53275
L	34	0.20988	0.18569
A	29	0.25000	0.26316
A	40	0.34483	0.36298
N	129	0.67539	0.88115
G	62	0.68132	0.78780
N	75	0.40323	0.51230
G	6	0.06186	0.07624
Q	59	0.29208	0.33035
W	40	0.17241	0.16632
S	17	0.14912	0.14505
L	0	0.00000	0.00000
V	56	0.39161	0.36435
G	8	0.09302	0.10165
A	52	0.43333	0.47187
K	132	0.60274	0.64171
A	26	0.27957	0.23593
P	85	0.65891	0.59901
P	198	0.94737	1.39535
