# Supplementary material for: Context dependent reference states of solvent accessibility derived from native protein structures and assessed by predictability analysis
Source: BMC Struct Biol. 2009 Apr 27;9:25. doi: 10.1186/1472-6807-9-25 (PMC2685369; doi:10.1186/1472-6807-9-25)
Supplement: Additional File 1 — Additional statistics and data sets. Details are provided in Readme file included in the compressed file. [file 1472-6807-9-25-S1.zip › supplementary_material/ASA_dataset/1dciA.asa]

A	141	0.89241	1.27949
Y	49	0.24020	0.22929
E	153	0.73206	0.87579
S	3	0.02222	0.02560
I	4	0.02614	0.02162
Q	98	0.51042	0.54871
V	51	0.35172	0.33182
T	62	0.39490	0.44701
S	98	0.69014	0.83618
A	47	0.41964	0.42650
Q	93	0.46970	0.52072
K	152	0.76768	0.73894
H	26	0.16049	0.14294
V	2	0.01471	0.01301
L	16	0.10458	0.08738
H	21	0.11798	0.11545
V	0	0.00000	0.00000
Q	35	0.18817	0.19597
L	2	0.01205	0.01092
N	48	0.27586	0.32787
R	33	0.15421	0.14410
P	48	0.33333	0.33827
E	132	0.63158	0.75558
K	118	0.53394	0.57365
R	141	0.60776	0.61572
N	5	0.02857	0.03415
A	14	0.14894	0.12704
M	0	0.00000	0.00000
N	28	0.20438	0.19126
R	86	0.35391	0.37555
A	12	0.10714	0.10889
F	4	0.03333	0.01993
W	10	0.05917	0.04158
R	155	0.59846	0.67686
E	15	0.07177	0.08586
L	2	0.01190	0.01092
V	18	0.10909	0.11711
E	84	0.55263	0.48082
C	2	0.03333	0.01425
F	0	0.00000	0.00000
Q	82	0.44324	0.45913
K	120	0.57692	0.58337
I	6	0.04286	0.03243
S	33	0.25385	0.28157
K	179	0.81364	0.87020
D	55	0.30556	0.38168
S	41	0.30597	0.34983
D	84	0.55629	0.58293
C	2	0.02105	0.01425
R	17	0.06719	0.07424
A	0	0.00000	0.00000
V	0	0.00000	0.00000
V	0	0.00000	0.00000
V	1	0.00714	0.00651
S	0	0.00000	0.00000
G	0	0.00000	0.00000
A	10	0.07874	0.09074
G	41	0.43158	0.52097
K	173	0.84804	0.84103
M	14	0.09589	0.06997
F	0	0.00000	0.00000
T	0	0.00000	0.00000
S	39	0.27273	0.33276
G	1	0.01099	0.01271
I	53	0.29775	0.28649
D	34	0.21250	0.23595
L	48	0.29268	0.26215
M	105	0.62874	0.52474
D	36	0.21951	0.24983
M	9	0.05172	0.04498
A	16	0.14679	0.14519
S	60	0.43165	0.51195
D	18	0.10286	0.12491
I	20	0.12500	0.10811
L	43	0.25000	0.23484
Q	157	0.89205	0.87906
P	36	0.29268	0.25370
P	76	0.51701	0.53559
G	39	0.40625	0.49555
D	142	0.77174	0.98543
D	65	0.36723	0.45108
V	96	0.59259	0.62459
A	62	0.62626	0.56261
R	146	0.62128	0.63755
I	27	0.17763	0.14595
A	10	0.10638	0.09074
W	215	1.00000	0.89397
Y	58	0.37908	0.27141
L	1	0.00699	0.00546
R	64	0.25000	0.27948
D	87	0.51786	0.60375
L	4	0.02286	0.02185
I	2	0.01176	0.01081
S	33	0.27049	0.28157
R	105	0.44118	0.45852
Y	19	0.11310	0.08891
Q	12	0.07186	0.06719
K	102	0.52308	0.49587
T	0	0.00000	0.00000
F	0	0.00000	0.00000
T	18	0.13433	0.12978
V	13	0.09091	0.08458
I	0	0.00000	0.00000
E	9	0.04663	0.05152
K	117	0.60000	0.56879
C	0	0.00000	0.00000
P	26	0.21667	0.18323
K	3	0.01435	0.01458
P	0	0.00000	0.00000
V	0	0.00000	0.00000
I	0	0.00000	0.00000
A	0	0.00000	0.00000
A	0	0.00000	0.00000
I	0	0.00000	0.00000
H	12	0.06630	0.06597
G	7	0.07368	0.08895
G	2	0.02105	0.02541
C	0	0.00000	0.00000
I	27	0.18367	0.14595
G	6	0.06250	0.07624
G	4	0.04082	0.05083
G	0	0.00000	0.00000
V	2	0.01333	0.01301
D	0	0.00000	0.00000
L	0	0.00000	0.00000
I	0	0.00000	0.00000
S	3	0.02362	0.02560
A	3	0.02655	0.02722
C	6	0.07792	0.04274
D	10	0.06135	0.06940
I	0	0.00000	0.00000
R	0	0.00000	0.00000
Y	5	0.02646	0.02340
C	0	0.00000	0.00000
T	1	0.00685	0.00721
Q	98	0.48756	0.54871
D	108	0.65455	0.74948
A	0	0.00000	0.00000
F	38	0.21714	0.18934
F	5	0.03165	0.02491
Q	19	0.10106	0.10638
V	6	0.04082	0.03904
K	62	0.28704	0.30141
E	20	0.09615	0.11448
V	4	0.02649	0.02602
D	21	0.12651	0.14573
V	19	0.09453	0.12362
G	0	0.00000	0.00000
L	13	0.07027	0.07100
A	2	0.01724	0.01815
A	2	0.01667	0.01815
D	18	0.10227	0.12491
V	7	0.03483	0.04554
G	0	0.00000	0.00000
T	0	0.00000	0.00000
L	0	0.00000	0.00000
Q	1	0.00500	0.00560
R	1	0.00442	0.00437
L	3	0.01724	0.01638
P	17	0.11806	0.11980
K	36	0.16981	0.17501
V	7	0.05691	0.04554
I	7	0.04430	0.03784
G	19	0.21591	0.24142
N	32	0.17204	0.21858
R	33	0.14537	0.14410
S	0	0.00000	0.00000
L	10	0.05714	0.05461
V	1	0.00662	0.00651
N	7	0.03955	0.04781
E	20	0.10870	0.11448
L	5	0.02551	0.02731
T	3	0.02190	0.02163
F	0	0.00000	0.00000
T	5	0.03311	0.03605
A	1	0.00870	0.00907
R	67	0.27572	0.29258
K	98	0.49495	0.47642
M	2	0.01307	0.01000
M	99	0.72263	0.49475
A	1	0.00840	0.00907
D	107	0.62941	0.74254
E	66	0.30556	0.37779
A	0	0.00000	0.00000
L	74	0.42529	0.40415
D	142	0.77596	0.98543
S	19	0.13971	0.16212
G	4	0.04348	0.05083
L	3	0.01587	0.01638
V	0	0.00000	0.00000
S	23	0.16912	0.19625
R	119	0.46304	0.51965
V	30	0.27273	0.19519
F	9	0.04865	0.04484
P	103	0.72028	0.72586
D	76	0.44970	0.52741
K	47	0.20346	0.22849
D	120	0.68182	0.83276
V	61	0.46923	0.39688
M	0	0.00000	0.00000
L	25	0.18797	0.13654
N	119	0.67232	0.81284
A	19	0.16102	0.17241
A	0	0.00000	0.00000
F	29	0.14356	0.14449
A	61	0.62245	0.55354
L	12	0.06936	0.06554
A	0	0.00000	0.00000
A	29	0.24167	0.26316
D	53	0.30114	0.36780
I	2	0.01170	0.01081
S	4	0.02985	0.03413
S	16	0.11511	0.13652
K	10	0.04762	0.04861
S	0	0.00000	0.00000
P	4	0.02797	0.02819
V	19	0.12500	0.12362
A	0	0.00000	0.00000
V	2	0.01351	0.01301
Q	10	0.04975	0.05599
G	1	0.01111	0.01271
S	0	0.00000	0.00000
K	0	0.00000	0.00000
I	50	0.28409	0.27027
N	0	0.00000	0.00000
L	2	0.01449	0.01092
I	32	0.25806	0.17297
Y	56	0.27317	0.26205
S	2	0.01695	0.01706
R	33	0.13750	0.14410
D	31	0.19745	0.21513
H	62	0.30542	0.34085
S	16	0.12598	0.13652
V	0	0.00000	0.00000
D	66	0.40244	0.45802
E	102	0.47664	0.58386
S	0	0.00000	0.00000
L	6	0.03297	0.03277
D	84	0.51220	0.58293
Y	85	0.47486	0.39775
M	0	0.00000	0.00000
A	0	0.00000	0.00000
T	58	0.42963	0.41817
W	52	0.26943	0.21622
N	2	0.01504	0.01366
M	48	0.27273	0.23988
S	58	0.55238	0.49488
M	62	0.34254	0.30985
L	3	0.01875	0.01638
Q	66	0.35484	0.36954
T	25	0.17730	0.18025
Q	120	0.59701	0.67189
D	9	0.05556	0.06246
I	0	0.00000	0.00000
I	72	0.46452	0.38919
K	54	0.26733	0.26252
S	7	0.05385	0.05973
V	15	0.10067	0.09759
Q	106	0.55789	0.59351
A	7	0.06364	0.06352
A	68	0.65385	0.61706
M	142	0.83041	0.70965
E	92	0.48677	0.52662
K	190	0.90476	0.92368
K	107	0.47768	0.52018
D	87	0.48333	0.60375
S	17	0.12057	0.14505
K	121	0.57619	0.58824
S	61	0.46212	0.52048
I	28	0.16000	0.15135
T	120	0.90226	0.86518
F	9	0.04639	0.04484
S	79	0.57664	0.67406
K	162	0.73973	0.78755
L	97	0.40756	0.52977
