# Supplementary material for: Context dependent reference states of solvent accessibility derived from native protein structures and assessed by predictability analysis
Source: BMC Struct Biol. 2009 Apr 27;9:25. doi: 10.1186/1472-6807-9-25 (PMC2685369; doi:10.1186/1472-6807-9-25)
Supplement: Additional File 1 — Additional statistics and data sets. Details are provided in Readme file included in the compressed file. [file 1472-6807-9-25-S1.zip › supplementary_material/ASA_dataset/1devB.asa]

S	175	0.96685	1.49317
Q	169	0.82439	0.94625
S	57	0.47107	0.48635
P	29	0.20714	0.20437
N	71	0.44654	0.48497
P	28	0.20896	0.19732
N	101	0.59763	0.68989
N	72	0.46452	0.49180
P	17	0.11806	0.11980
A	84	0.72414	0.76225
E	93	0.50270	0.53234
Y	19	0.10160	0.08891
C	20	0.43478	0.14245
S	28	0.21053	0.23891
T	104	0.69333	0.74982
I	92	0.66187	0.49730
P	65	0.56034	0.45807
P	1	0.00725	0.00705
L	92	0.52273	0.50246
Q	84	0.44444	0.47032
Q	50	0.25510	0.27996
A	2	0.01852	0.01815
Q	118	0.57843	0.66069
A	110	0.91667	0.99819
S	77	0.53472	0.65700
G	13	0.14286	0.16518
A	5	0.04425	0.04537
L	127	0.67553	0.69361
S	113	0.77931	0.96416
S	58	0.43939	0.49488
P	109	0.91597	0.76815
P	61	0.48031	0.42988
P	29	0.20714	0.20437
T	76	0.52055	0.54795
V	6	0.03896	0.03904
M	144	0.84706	0.71964
V	9	0.07200	0.05856
P	64	0.48485	0.45102
V	86	0.53416	0.55953
G	45	0.56250	0.57179
V	158	0.72477	1.02798
