# Supplementary material for: Context dependent reference states of solvent accessibility derived from native protein structures and assessed by predictability analysis
Source: BMC Struct Biol. 2009 Apr 27;9:25. doi: 10.1186/1472-6807-9-25 (PMC2685369; doi:10.1186/1472-6807-9-25)
Supplement: Additional File 1 — Additional statistics and data sets. Details are provided in Readme file included in the compressed file. [file 1472-6807-9-25-S1.zip › supplementary_material/ASA_dataset/1dgwA.asa]

N	197	0.86026	1.34563
N	38	0.24516	0.25956
P	34	0.29060	0.23961
Y	1	0.00521	0.00468
L	21	0.17500	0.11469
F	7	0.03784	0.03488
R	87	0.37339	0.37991
S	43	0.30935	0.36689
N	125	0.70621	0.85383
K	56	0.26415	0.27224
F	17	0.08458	0.08470
L	90	0.54217	0.49153
T	66	0.45833	0.47585
L	53	0.33758	0.28946
F	27	0.13990	0.13453
K	152	0.68778	0.73894
N	52	0.30058	0.35519
Q	173	0.95580	0.96865
H	41	0.21244	0.22540
G	13	0.14773	0.16518
S	27	0.20769	0.23038
L	5	0.02674	0.02731
R	61	0.23372	0.26638
L	16	0.09412	0.08738
L	0	0.00000	0.00000
Q	37	0.18500	0.20717
R	82	0.34746	0.35808
F	2	0.01143	0.00997
N	45	0.26163	0.30738
E	103	0.47465	0.58958
D	136	0.78613	0.94379
T	21	0.13548	0.15141
E	146	0.69856	0.83572
K	56	0.27861	0.27224
L	1	0.00565	0.00546
E	99	0.48768	0.56669
N	89	0.52663	0.60792
L	0	0.00000	0.00000
R	106	0.41406	0.46288
D	57	0.33333	0.39556
Y	38	0.18357	0.17782
R	9	0.03782	0.03930
V	1	0.00719	0.00651
L	4	0.02273	0.02185
E	24	0.13187	0.13738
Y	1	0.00535	0.00468
C	37	0.80435	0.26353
S	3	0.02273	0.02560
K	122	0.61307	0.59310
P	32	0.21769	0.22551
N	48	0.27429	0.32787
T	2	0.01316	0.01442
L	25	0.16892	0.13654
L	1	0.00578	0.00546
L	25	0.16129	0.13654
P	46	0.33094	0.32417
H	4	0.01896	0.02199
H	49	0.25926	0.26938
S	3	0.02143	0.02560
D	20	0.11429	0.13879
S	1	0.00746	0.00853
D	29	0.16571	0.20125
L	6	0.03243	0.03277
L	2	0.00971	0.01092
V	2	0.01408	0.01301
L	4	0.02581	0.02185
V	4	0.02817	0.02602
L	12	0.06818	0.06554
E	56	0.26540	0.32055
G	26	0.26804	0.33037
Q	65	0.30374	0.36394
A	0	0.00000	0.00000
I	37	0.20670	0.20000
L	0	0.00000	0.00000
V	6	0.04225	0.03904
L	20	0.12903	0.10923
V	48	0.31788	0.31230
N	63	0.40909	0.43033
P	147	1.00000	1.03594
D	160	0.89888	1.11034
G	40	0.43956	0.50826
R	182	0.68939	0.79476
D	73	0.41954	0.50659
T	100	0.75758	0.72098
Y	36	0.19048	0.16846
K	147	0.74619	0.71463
L	1	0.00571	0.00546
D	76	0.45783	0.52741
Q	85	0.39720	0.47592
G	9	0.10345	0.11436
D	23	0.12568	0.15961
A	0	0.00000	0.00000
I	3	0.01676	0.01622
K	28	0.14000	0.13612
I	4	0.02797	0.02162
Q	111	0.54412	0.62150
A	31	0.26050	0.28131
G	41	0.42708	0.52097
T	28	0.18421	0.20187
P	47	0.37302	0.33122
F	3	0.01579	0.01495
Y	62	0.27928	0.29013
L	1	0.00730	0.00546
I	25	0.15924	0.13514
N	0	0.00000	0.00000
P	41	0.27891	0.28894
D	61	0.34078	0.42332
N	112	0.63277	0.76503
N	126	0.75904	0.86066
Q	118	0.55399	0.66069
N	64	0.37870	0.43716
L	0	0.00000	0.00000
R	37	0.15678	0.16157
I	0	0.00000	0.00000
L	5	0.03067	0.02731
K	6	0.02913	0.02917
F	0	0.00000	0.00000
A	0	0.00000	0.00000
I	21	0.12651	0.11351
T	7	0.05263	0.05047
F	131	0.84516	0.65272
R	143	0.57895	0.62445
R	149	0.65066	0.65066
P	51	0.34459	0.35941
G	1	0.01053	0.01271
T	12	0.07947	0.08652
V	18	0.11842	0.11711
E	88	0.44221	0.50372
D	36	0.21557	0.24983
F	93	0.46269	0.46338
F	24	0.15686	0.11958
L	76	0.32068	0.41507
S	38	0.26207	0.32423
S	9	0.06475	0.07679
T	12	0.07595	0.08652
K	170	0.81340	0.82645
R	101	0.38550	0.44105
L	128	0.73563	0.69907
P	63	0.43151	0.44397
S	1	0.00763	0.00853
Y	84	0.35294	0.39307
L	17	0.10303	0.09285
S	41	0.30597	0.34983
A	89	0.83178	0.80762
F	111	0.50917	0.55306
S	60	0.43796	0.51195
K	129	0.58636	0.62713
N	111	0.68944	0.75820
F	138	0.73797	0.68759
L	1	0.00578	0.00546
E	65	0.32500	0.37207
A	83	0.70339	0.75318
S	86	0.64662	0.73379
Y	107	0.46121	0.50070
D	140	0.85890	0.97155
S	48	0.40000	0.40956
P	56	0.37333	0.39464
Y	67	0.31163	0.31352
D	93	0.51955	0.64539
E	91	0.48925	0.52089
I	6	0.03659	0.03243
E	81	0.41538	0.46365
Q	142	0.71357	0.79507
T	117	0.79592	0.84355
L	72	0.48649	0.39323
L	15	0.08621	0.08192
Q	128	0.65306	0.71669
E	87	0.43069	0.49800
E	167	0.80288	0.95592
Q	58	0.28431	0.32475
E	149	0.71292	0.85289
G	3	0.03226	0.03812
V	6	0.04255	0.03904
I	1	0.00483	0.00541
V	14	0.10000	0.09109
K	99	0.52105	0.48128
M	65	0.42208	0.32484
