# Supplementary material for: Context dependent reference states of solvent accessibility derived from native protein structures and assessed by predictability analysis
Source: BMC Struct Biol. 2009 Apr 27;9:25. doi: 10.1186/1472-6807-9-25 (PMC2685369; doi:10.1186/1472-6807-9-25)
Supplement: Additional File 1 — Additional statistics and data sets. Details are provided in Readme file included in the compressed file. [file 1472-6807-9-25-S1.zip › supplementary_material/ASA_dataset/1dgwY.asa]

Q	176	0.70683	0.98544
L	119	0.66854	0.64992
R	103	0.41870	0.44978
R	150	0.59524	0.65502
Y	11	0.05164	0.05147
A	57	0.56436	0.51724
A	27	0.23894	0.24501
T	46	0.28931	0.33165
L	0	0.00000	0.00000
S	50	0.39683	0.42662
E	109	0.50698	0.62393
G	15	0.16484	0.19060
D	9	0.05085	0.06246
I	1	0.00637	0.00541
I	5	0.03876	0.02703
V	0	0.00000	0.00000
I	10	0.07874	0.05405
P	13	0.09559	0.09161
S	36	0.25352	0.30717
S	69	0.56098	0.58874
F	44	0.28205	0.21923
P	38	0.27338	0.26779
V	4	0.02632	0.02602
A	16	0.15238	0.14519
L	6	0.03333	0.03277
K	71	0.32719	0.34516
A	1	0.00800	0.00907
A	15	0.12712	0.13612
S	39	0.28058	0.33276
D	108	0.61714	0.74948
L	5	0.03012	0.02731
N	21	0.12575	0.14344
M	1	0.00602	0.00500
V	8	0.06015	0.05205
G	0	0.00000	0.00000
I	0	0.00000	0.00000
G	0	0.00000	0.00000
V	3	0.01948	0.01952
N	76	0.46341	0.51913
A	3	0.02609	0.02722
E	116	0.54717	0.66400
N	127	0.76048	0.86749
N	27	0.15698	0.18443
E	130	0.62500	0.74413
R	17	0.06641	0.07424
N	34	0.18889	0.23224
F	0	0.00000	0.00000
L	47	0.27811	0.25669
A	33	0.27500	0.29946
G	4	0.04444	0.05083
H	56	0.28718	0.30786
K	133	0.65842	0.64657
E	89	0.41981	0.50944
N	1	0.00556	0.00683
V	46	0.36508	0.29928
I	35	0.22727	0.18919
R	61	0.27982	0.26638
Q	141	0.76630	0.78947
I	59	0.37580	0.31892
P	67	0.51145	0.47216
R	130	0.51793	0.56769
Q	146	0.69856	0.81747
V	65	0.40881	0.42290
S	6	0.04651	0.05119
D	72	0.41143	0.49965
L	149	0.88166	0.81376
T	77	0.56204	0.55516
F	82	0.59854	0.40857
P	135	0.95070	0.95137
G	20	0.20408	0.25413
S	45	0.31250	0.38396
G	4	0.04301	0.05083
E	90	0.41860	0.51517
E	117	0.57353	0.66972
V	13	0.08966	0.08458
E	86	0.40000	0.49227
E	124	0.59615	0.70979
L	114	0.61290	0.62261
L	25	0.14286	0.13654
E	102	0.50246	0.58386
N	136	0.71958	0.92896
Q	81	0.39901	0.45353
K	150	0.72115	0.72922
E	63	0.30288	0.36062
S	15	0.12000	0.12799
Y	30	0.14423	0.14038
F	0	0.00000	0.00000
V	9	0.06164	0.05856
D	71	0.41040	0.49271
G	32	0.33333	0.40661
Q	130	0.67708	0.72788
P	193	0.96985	1.36011
