# Supplementary material for: Context dependent reference states of solvent accessibility derived from native protein structures and assessed by predictability analysis
Source: BMC Struct Biol. 2009 Apr 27;9:25. doi: 10.1186/1472-6807-9-25 (PMC2685369; doi:10.1186/1472-6807-9-25)
Supplement: Additional File 1 — Additional statistics and data sets. Details are provided in Readme file included in the compressed file. [file 1472-6807-9-25-S1.zip › supplementary_material/ASA_dataset/1dj0A.asa]

P	68	0.37778	0.47921
P	71	0.50000	0.50035
V	79	0.58955	0.51399
Y	65	0.30233	0.30416
K	23	0.11058	0.11181
I	3	0.01852	0.01622
A	0	0.00000	0.00000
L	0	0.00000	0.00000
G	2	0.02151	0.02541
I	0	0.00000	0.00000
E	9	0.04787	0.05152
Y	1	0.00465	0.00468
D	32	0.18713	0.22207
G	2	0.02083	0.02541
S	32	0.23188	0.27304
K	92	0.43810	0.44725
Y	15	0.06912	0.07019
Y	122	0.50413	0.57089
G	6	0.08571	0.07624
W	4	0.02353	0.01663
Q	49	0.26203	0.27436
R	80	0.32520	0.34934
Q	90	0.43902	0.50392
N	166	1.00000	1.13388
E	84	0.43979	0.48082
V	138	1.00000	0.89785
R	107	0.41961	0.46725
S	1	0.00794	0.00853
V	1	0.00671	0.00651
Q	15	0.07937	0.08399
E	41	0.20707	0.23469
K	83	0.41294	0.40350
L	0	0.00000	0.00000
E	9	0.04412	0.05152
K	96	0.44240	0.46670
A	0	0.00000	0.00000
L	0	0.00000	0.00000
S	31	0.22628	0.26451
Q	106	0.52475	0.59351
V	18	0.11688	0.11711
A	4	0.03846	0.03630
N	128	0.73563	0.87432
E	48	0.25263	0.27476
P	125	0.93985	0.88090
I	7	0.03911	0.03784
T	78	0.54167	0.56236
V	5	0.03759	0.03253
F	88	0.46561	0.43847
C	24	0.26087	0.17094
A	3	0.02885	0.02722
G	11	0.11828	0.13977
R	140	0.54688	0.61135
T	4	0.02312	0.02884
D	44	0.23529	0.30534
A	48	0.40678	0.43557
G	15	0.16129	0.19060
V	3	0.02158	0.01952
H	2	0.01075	0.01100
G	0	0.00000	0.00000
T	4	0.02454	0.02884
G	13	0.16250	0.16518
Q	0	0.00000	0.00000
V	9	0.06122	0.05856
V	0	0.00000	0.00000
H	5	0.02778	0.02749
F	0	0.00000	0.00000
E	94	0.48454	0.53807
T	3	0.02027	0.02163
T	85	0.56667	0.61283
A	5	0.04673	0.04537
L	123	0.73653	0.67176
R	92	0.39316	0.40175
K	175	0.76754	0.85075
D	96	0.55814	0.66620
A	51	0.43590	0.46279
A	26	0.25743	0.23593
W	4	0.02198	0.01663
T	15	0.10870	0.10815
L	65	0.34759	0.35500
G	23	0.28395	0.29225
V	0	0.00000	0.00000
N	10	0.06098	0.06831
A	83	0.73451	0.75318
N	62	0.34444	0.42350
L	17	0.12143	0.09285
P	42	0.29167	0.29598
G	43	0.44792	0.54638
D	16	0.09040	0.11103
I	0	0.00000	0.00000
A	1	0.01000	0.00907
V	1	0.00752	0.00651
R	26	0.12264	0.11354
W	31	0.17919	0.12890
V	17	0.17000	0.11061
K	63	0.30144	0.30627
T	87	0.63504	0.62725
V	15	0.10204	0.09759
P	58	0.39726	0.40874
D	112	0.63636	0.77724
D	94	0.54651	0.65232
F	0	0.00000	0.00000
H	47	0.30128	0.25838
A	0	0.00000	0.00000
R	143	0.58367	0.62445
F	138	0.84146	0.68759
S	20	0.15267	0.17065
A	14	0.13333	0.12704
T	77	0.51678	0.55516
A	0	0.00000	0.00000
R	25	0.09294	0.10917
R	45	0.17857	0.19651
Y	24	0.11483	0.11231
R	16	0.06926	0.06987
Y	0	0.00000	0.00000
I	0	0.00000	0.00000
I	0	0.00000	0.00000
Y	11	0.05556	0.05147
N	15	0.09934	0.10246
H	70	0.36842	0.38483
R	165	0.63218	0.72052
L	17	0.09392	0.09285
R	57	0.24255	0.24891
P	7	0.04828	0.04933
A	0	0.00000	0.00000
V	5	0.03521	0.03253
L	20	0.11494	0.10923
S	37	0.28244	0.31570
K	125	0.54825	0.60768
G	1	0.01053	0.01271
V	5	0.03185	0.03253
T	3	0.02190	0.02163
H	41	0.21693	0.22540
F	27	0.14917	0.13453
Y	145	0.79235	0.67852
E	54	0.27979	0.30910
P	76	0.57143	0.53559
L	10	0.05263	0.05461
D	49	0.28824	0.34004
A	3	0.02655	0.02722
E	120	0.57971	0.68689
R	38	0.16740	0.16594
M	0	0.00000	0.00000
H	55	0.33133	0.30236
R	124	0.50407	0.54148
A	7	0.06195	0.06352
A	0	0.00000	0.00000
Q	62	0.34254	0.34714
C	51	0.52577	0.36325
L	0	0.00000	0.00000
L	71	0.39011	0.38777
G	25	0.26596	0.31766
E	105	0.48611	0.60103
N	30	0.16949	0.20492
D	14	0.08235	0.09715
F	0	0.00000	0.00000
T	38	0.25166	0.27397
S	0	0.00000	0.00000
F	0	0.00000	0.00000
R	53	0.21992	0.23144
A	13	0.11504	0.11797
V	148	1.00000	0.96291
Q	158	0.85870	0.88466
C	23	0.19828	0.16382
Q	193	0.98469	1.08063
S	35	0.25926	0.29863
R	234	0.87313	1.02183
T	56	0.40876	0.40375
P	20	0.15504	0.14094
W	113	0.56219	0.46985
R	39	0.15354	0.17031
N	47	0.28485	0.32104
V	2	0.01600	0.01301
M	76	0.80851	0.37981
H	54	0.38849	0.29687
I	4	0.04000	0.02162
N	62	0.38037	0.42350
V	6	0.04225	0.03904
T	44	0.29730	0.31723
R	100	0.39526	0.43668
H	74	0.36453	0.40682
G	57	0.87692	0.72427
P	29	0.20139	0.20437
Y	14	0.06167	0.06551
V	0	0.00000	0.00000
V	4	0.03030	0.02602
V	2	0.01325	0.01301
D	11	0.06875	0.07634
I	1	0.00599	0.00541
K	39	0.19024	0.18960
A	0	0.00000	0.00000
N	51	0.28977	0.34836
A	32	0.32990	0.29038
F	39	0.19024	0.19432
V	6	0.04878	0.03904
H	58	0.31016	0.31886
H	46	0.25698	0.25289
M	1	0.00524	0.00500
V	10	0.08850	0.06506
R	37	0.15481	0.16157
N	1	0.00568	0.00683
I	1	0.00610	0.00541
V	0	0.00000	0.00000
G	3	0.03158	0.03812
S	0	0.00000	0.00000
L	0	0.00000	0.00000
M	9	0.04500	0.04498
E	47	0.28144	0.26903
V	0	0.00000	0.00000
G	0	0.00000	0.00000
A	16	0.13115	0.14519
H	111	0.60000	0.61023
N	76	0.58015	0.51913
Q	67	0.33005	0.37514
P	58	0.42963	0.40874
E	67	0.31019	0.38351
S	62	0.47692	0.52901
W	30	0.13889	0.12474
I	0	0.00000	0.00000
A	46	0.44231	0.41742
E	102	0.49515	0.58386
L	3	0.01613	0.01638
L	22	0.12088	0.12015
A	78	0.67241	0.70780
A	47	0.43119	0.42650
K	107	0.47556	0.52018
D	68	0.39306	0.47189
R	51	0.18214	0.22271
T	113	0.76871	0.81471
L	97	0.55747	0.52977
A	12	0.10345	0.10889
A	14	0.11667	0.12704
A	83	0.73451	0.75318
T	48	0.32215	0.34607
A	6	0.05128	0.05445
K	106	0.48402	0.51531
A	9	0.07759	0.08167
E	72	0.34286	0.41214
G	0	0.00000	0.00000
L	12	0.05714	0.06554
Y	2	0.01010	0.00936
L	0	0.00000	0.00000
V	4	0.02920	0.02602
A	23	0.21905	0.20871
V	21	0.13291	0.13663
D	53	0.30636	0.36780
Y	29	0.15847	0.13570
P	41	0.29927	0.28894
D	142	0.84024	0.98543
R	176	0.88000	0.76856
Y	9	0.03965	0.04212
D	115	0.72327	0.79806
L	20	0.11494	0.10923
P	56	0.38889	0.39464
K	175	0.83732	0.85075
P	41	0.35043	0.28894
P	56	0.42424	0.39464
M	21	0.11053	0.10495
G	5	0.07692	0.06353
P	1	0.00735	0.00705
L	10	0.05747	0.05461
F	25	0.14970	0.12456
L	15	0.08876	0.08192
A	78	0.65000	0.70780
D	127	0.53361	0.88133
