# Supplementary material for: Context dependent reference states of solvent accessibility derived from native protein structures and assessed by predictability analysis
Source: BMC Struct Biol. 2009 Apr 27;9:25. doi: 10.1186/1472-6807-9-25 (PMC2685369; doi:10.1186/1472-6807-9-25)
Supplement: Additional File 1 — Additional statistics and data sets. Details are provided in Readme file included in the compressed file. [file 1472-6807-9-25-S1.zip › supplementary_material/ASA_dataset/1dj8A.asa]

N	36	0.15721	0.24590
K	182	0.85446	0.88478
K	75	0.37313	0.36461
P	37	0.26056	0.26075
V	0	0.00000	0.00000
N	19	0.10983	0.12978
S	64	0.51613	0.54608
W	10	0.04762	0.04158
T	39	0.28676	0.28118
C	0	0.00000	0.00000
E	103	0.56284	0.58958
D	21	0.12575	0.14573
F	0	0.00000	0.00000
L	55	0.32544	0.30038
A	82	0.74545	0.74410
V	17	0.10759	0.11061
D	75	0.45732	0.52047
E	131	0.61215	0.74986
S	75	0.63025	0.63993
F	38	0.18627	0.18934
Q	31	0.16757	0.17357
P	26	0.22034	0.18323
T	1	0.00595	0.00721
A	0	0.00000	0.00000
V	0	0.00000	0.00000
G	0	0.00000	0.00000
F	0	0.00000	0.00000
A	2	0.01869	0.01815
E	19	0.09453	0.10876
A	5	0.04587	0.04537
L	0	0.00000	0.00000
N	43	0.25595	0.29372
N	61	0.35882	0.41667
K	83	0.37900	0.40350
D	107	0.58791	0.74254
K	126	0.64615	0.61254
P	11	0.07692	0.07752
E	94	0.43721	0.53807
D	106	0.58564	0.73560
A	25	0.22727	0.22686
V	54	0.38028	0.35133
L	14	0.08187	0.07646
D	38	0.21714	0.26371
V	49	0.38281	0.31880
Q	150	0.74627	0.83987
G	1	0.01163	0.01271
I	1	0.00588	0.00541
A	41	0.45055	0.37205
T	87	0.56863	0.62725
V	2	0.01282	0.01301
T	12	0.08889	0.08652
P	83	0.55705	0.58492
A	36	0.33333	0.32668
I	0	0.00000	0.00000
V	35	0.26316	0.22772
Q	112	0.58947	0.62710
A	14	0.13861	0.12704
C	0	0.00000	0.00000
T	80	0.54795	0.57678
Q	142	0.70647	0.79507
D	79	0.48765	0.54823
K	111	0.51389	0.53962
Q	176	0.90256	0.98544
A	20	0.20000	0.18149
N	40	0.24390	0.27322
F	0	0.00000	0.00000
K	40	0.19231	0.19446
D	94	0.51648	0.65232
K	43	0.19907	0.20904
V	2	0.01198	0.01301
K	123	0.57746	0.59796
G	32	0.35556	0.40661
E	37	0.19892	0.21179
W	19	0.09453	0.07900
D	54	0.33129	0.37474
K	139	0.66190	0.67574
I	56	0.33735	0.30270
K	128	0.60664	0.62227
K	201	0.71025	0.97715
