# Supplementary material for: Context dependent reference states of solvent accessibility derived from native protein structures and assessed by predictability analysis
Source: BMC Struct Biol. 2009 Apr 27;9:25. doi: 10.1186/1472-6807-9-25 (PMC2685369; doi:10.1186/1472-6807-9-25)
Supplement: Additional File 1 — Additional statistics and data sets. Details are provided in Readme file included in the compressed file. [file 1472-6807-9-25-S1.zip › supplementary_material/ASA_dataset/1dk0A.asa]

A	5	0.03030	0.04537
F	8	0.03670	0.03986
S	26	0.19118	0.22184
V	18	0.11921	0.11711
N	54	0.35065	0.36885
Y	47	0.21560	0.21993
D	77	0.47239	0.53435
S	3	0.02143	0.02560
S	77	0.62602	0.65700
F	10	0.04762	0.04983
G	3	0.03371	0.03812
G	62	0.67391	0.78780
Y	72	0.31579	0.33692
S	10	0.08772	0.08532
I	0	0.00000	0.00000
H	85	0.52147	0.46729
D	87	0.55063	0.60375
Y	0	0.00000	0.00000
L	0	0.00000	0.00000
G	33	0.37500	0.41931
Q	86	0.42574	0.48152
W	5	0.03205	0.02079
A	14	0.14894	0.12704
S	103	0.73571	0.87884
T	65	0.40373	0.46864
F	0	0.00000	0.00000
G	27	0.29670	0.34307
D	80	0.44444	0.55517
V	3	0.01961	0.01952
N	70	0.43750	0.47814
H	27	0.15789	0.14843
T	46	0.32168	0.33165
N	167	0.92265	1.14071
G	81	0.89011	1.02922
N	75	0.42135	0.51230
V	73	0.51408	0.47495
T	88	0.55696	0.63446
D	157	0.83957	1.08952
A	78	0.64463	0.70780
N	10	0.05495	0.06831
S	40	0.28571	0.34130
G	29	0.29293	0.36849
G	18	0.18750	0.22872
F	21	0.11413	0.10463
Y	2	0.00917	0.00936
G	5	0.05376	0.06353
G	18	0.18367	0.22872
S	113	0.86923	0.96416
L	73	0.37824	0.39869
S	22	0.16058	0.18771
G	1	0.01064	0.01271
S	2	0.01471	0.01706
Q	3	0.01613	0.01680
Y	11	0.04977	0.05147
A	1	0.01020	0.00907
I	5	0.02825	0.02703
S	37	0.27612	0.31570
S	2	0.01439	0.01706
T	57	0.33929	0.41096
A	75	0.67568	0.68058
N	58	0.32768	0.39617
Q	156	0.79188	0.87346
V	55	0.37931	0.35784
T	1	0.00714	0.00721
A	0	0.00000	0.00000
F	0	0.00000	0.00000
V	1	0.00840	0.00651
A	0	0.00000	0.00000
G	1	0.01042	0.01271
G	0	0.00000	0.00000
N	21	0.11413	0.14344
L	2	0.01087	0.01092
T	44	0.30769	0.31723
Y	42	0.20388	0.19654
T	6	0.05000	0.04326
L	57	0.36306	0.31131
F	152	0.75248	0.75735
N	106	0.61628	0.72404
E	153	0.80526	0.87579
P	41	0.31538	0.28894
A	43	0.37719	0.39020
H	68	0.38202	0.37383
T	0	0.00000	0.00000
L	14	0.08046	0.07646
Y	51	0.22768	0.23865
G	7	0.07955	0.08895
Q	56	0.29630	0.31355
L	2	0.01227	0.01092
D	9	0.04918	0.06246
S	1	0.00775	0.00853
L	0	0.00000	0.00000
S	0	0.00000	0.00000
F	0	0.00000	0.00000
G	0	0.00000	0.00000
D	55	0.29570	0.38168
G	7	0.07955	0.08895
L	41	0.21244	0.22392
S	40	0.29197	0.34130
G	46	0.46465	0.58450
G	4	0.04167	0.05083
D	102	0.55135	0.70784
T	26	0.15854	0.18745
S	10	0.08333	0.08532
P	0	0.00000	0.00000
Y	30	0.13825	0.14038
S	7	0.06140	0.05973
I	5	0.03268	0.02703
Q	135	0.70312	0.75588
V	87	0.58784	0.56604
P	33	0.22603	0.23256
D	30	0.17143	0.20819
V	0	0.00000	0.00000
S	4	0.03125	0.03413
F	1	0.00476	0.00498
G	1	0.01124	0.01271
G	12	0.13953	0.15248
L	5	0.02703	0.02731
N	145	0.85294	0.99044
L	22	0.13497	0.12015
S	67	0.46207	0.57167
S	5	0.03731	0.04266
L	111	0.64535	0.60623
Q	75	0.34884	0.41993
A	89	0.82407	0.80762
Q	78	0.38235	0.43673
G	6	0.07317	0.07624
H	96	0.48980	0.52776
D	131	0.73596	0.90909
G	1	0.01075	0.01271
V	45	0.30201	0.29278
V	0	0.00000	0.00000
H	17	0.10625	0.09346
Q	83	0.45109	0.46473
V	1	0.00680	0.00651
V	1	0.00806	0.00651
Y	79	0.32780	0.36968
G	9	0.10588	0.11436
L	0	0.00000	0.00000
M	13	0.07143	0.06497
S	31	0.24603	0.26451
G	22	0.23404	0.27954
D	98	0.52973	0.68008
T	9	0.05806	0.06489
G	28	0.29167	0.35578
A	24	0.21239	0.21779
L	2	0.01124	0.01092
E	30	0.14634	0.17172
T	105	0.73944	0.75703
A	19	0.17757	0.17241
L	0	0.00000	0.00000
N	63	0.34615	0.43033
G	48	0.52747	0.60991
I	32	0.18824	0.17297
L	0	0.00000	0.00000
D	118	0.65193	0.81888
D	129	0.78659	0.89521
Y	88	0.38938	0.41179
G	65	0.76471	0.82592
L	29	0.15026	0.15838
S	36	0.27481	0.30717
V	9	0.05960	0.05856
N	113	0.65318	0.77186
S	9	0.07031	0.07679
T	31	0.19255	0.22350
F	0	0.00000	0.00000
D	88	0.53333	0.61069
Q	93	0.46040	0.52072
V	0	0.00000	0.00000
A	22	0.18182	0.19964
A	88	0.73333	0.79855
A	48	0.42478	0.43557
T	40	0.26846	0.28839
A	118	0.69412	1.07078
