# Supplementary material for: Context dependent reference states of solvent accessibility derived from native protein structures and assessed by predictability analysis
Source: BMC Struct Biol. 2009 Apr 27;9:25. doi: 10.1186/1472-6807-9-25 (PMC2685369; doi:10.1186/1472-6807-9-25)
Supplement: Additional File 1 — Additional statistics and data sets. Details are provided in Readme file included in the compressed file. [file 1472-6807-9-25-S1.zip › supplementary_material/ASA_dataset/1dk8A.asa]

G	134	0.94366	1.70267
S	123	0.84828	1.04949
A	95	0.78512	0.86207
S	108	0.87805	0.92150
P	117	0.80137	0.82452
T	57	0.42222	0.41096
P	60	0.44776	0.42283
P	70	0.50360	0.49331
Y	58	0.30208	0.27141
L	69	0.40828	0.37684
K	83	0.41500	0.40350
W	7	0.03867	0.02911
A	38	0.37624	0.34483
E	116	0.54460	0.66400
S	39	0.31200	0.33276
L	6	0.03659	0.03277
H	128	0.67016	0.70368
S	25	0.18797	0.21331
L	0	0.00000	0.00000
L	12	0.06522	0.06554
D	116	0.64088	0.80500
D	41	0.22652	0.28452
Q	152	0.75248	0.85106
D	111	0.62360	0.77030
G	0	0.00000	0.00000
I	24	0.12903	0.12973
S	70	0.56452	0.59727
L	42	0.22951	0.22938
F	0	0.00000	0.00000
R	90	0.39474	0.39301
T	66	0.51969	0.47585
F	16	0.08466	0.07972
L	0	0.00000	0.00000
K	124	0.60784	0.60282
Q	153	0.75369	0.85666
E	104	0.49761	0.59531
G	56	0.62222	0.71156
C	17	0.12230	0.12108
A	10	0.09346	0.09074
D	52	0.31515	0.36086
L	1	0.00541	0.00546
L	0	0.00000	0.00000
D	35	0.22152	0.24289
F	0	0.00000	0.00000
W	37	0.17290	0.15385
F	78	0.53425	0.38864
A	31	0.30097	0.28131
C	1	0.00877	0.00712
T	30	0.20833	0.21629
G	35	0.42683	0.44473
F	1	0.00483	0.00498
R	81	0.32927	0.35371
K	151	0.76650	0.73408
L	74	0.41808	0.40415
E	157	0.82632	0.89868
P	80	0.66667	0.56378
C	64	1.00000	0.45584
D	137	0.83537	0.95073
S	96	0.70588	0.81911
N	31	0.17614	0.21175
E	129	0.60563	0.73841
E	100	0.52632	0.57241
K	157	0.71041	0.76325
R	14	0.05344	0.06114
L	8	0.05063	0.04369
K	127	0.59624	0.61740
L	71	0.39227	0.38777
A	0	0.00000	0.00000
R	61	0.21786	0.26638
A	49	0.42241	0.44465
I	8	0.04762	0.04324
Y	23	0.10952	0.10763
R	160	0.68085	0.69869
K	132	0.73333	0.64171
Y	23	0.09787	0.10763
I	6	0.04317	0.03243
L	87	0.48876	0.47515
D	60	0.32967	0.41638
N	112	0.63277	0.76503
N	148	0.84091	1.01093
G	5	0.05495	0.06353
I	18	0.10112	0.09730
V	1	0.00746	0.00651
S	6	0.04412	0.05119
R	150	0.51195	0.65502
Q	82	0.41206	0.45913
T	6	0.04054	0.04326
K	141	0.72680	0.68546
P	99	0.66000	0.69767
A	77	0.66379	0.69873
T	16	0.10390	0.11536
K	42	0.19178	0.20418
S	64	0.50394	0.54608
F	127	0.67553	0.63279
I	0	0.00000	0.00000
K	95	0.44601	0.46184
G	14	0.15909	0.17789
C	13	0.11017	0.09259
I	3	0.03846	0.01622
M	125	0.66845	0.62469
K	143	0.70098	0.69519
Q	112	0.60870	0.62710
L	112	0.70440	0.61169
I	22	0.13253	0.11892
D	100	0.59880	0.69396
P	21	0.14583	0.14799
A	35	0.33654	0.31760
M	10	0.05348	0.04998
F	2	0.01481	0.00997
D	59	0.35758	0.40944
Q	107	0.51691	0.59910
A	0	0.00000	0.00000
Q	14	0.07216	0.07839
T	79	0.52318	0.56957
E	30	0.15957	0.17172
I	0	0.00000	0.00000
Q	80	0.39216	0.44793
A	53	0.48624	0.48094
T	9	0.06618	0.06489
M	0	0.00000	0.00000
E	78	0.40000	0.44648
E	144	0.68571	0.82427
N	70	0.38674	0.47814
T	11	0.08661	0.07931
Y	16	0.08122	0.07487
P	49	0.34266	0.34531
S	52	0.41935	0.44369
F	0	0.00000	0.00000
L	31	0.15736	0.16931
K	162	0.75000	0.78755
S	16	0.11189	0.13652
D	126	0.72000	0.87439
I	68	0.43871	0.36757
Y	8	0.04598	0.03744
L	57	0.40714	0.31131
E	103	0.56593	0.58958
Y	177	0.92670	0.82826
T	33	0.26829	0.23792
R	117	0.47561	0.51092
T	84	0.52500	0.60562
G	61	0.62245	0.77510
S	120	0.88889	1.02389
E	167	0.79524	0.95592
S	103	0.83740	0.87884
P	129	0.89583	0.90909
K	178	0.83962	0.86534
V	216	0.99539	1.40534
