# Supplementary material for: Context dependent reference states of solvent accessibility derived from native protein structures and assessed by predictability analysis
Source: BMC Struct Biol. 2009 Apr 27;9:25. doi: 10.1186/1472-6807-9-25 (PMC2685369; doi:10.1186/1472-6807-9-25)
Supplement: Additional File 1 — Additional statistics and data sets. Details are provided in Readme file included in the compressed file. [file 1472-6807-9-25-S1.zip › supplementary_material/ASA_dataset/1dkqA.asa]

Q	98	0.38889	0.54871
S	29	0.22137	0.24744
E	51	0.28652	0.29193
P	91	0.65942	0.64130
E	99	0.49500	0.56669
L	16	0.09467	0.08738
K	5	0.02347	0.02431
L	4	0.02260	0.02185
E	51	0.24286	0.29193
S	2	0.01600	0.01706
V	1	0.00746	0.00651
V	0	0.00000	0.00000
I	0	0.00000	0.00000
V	1	0.00746	0.00651
S	0	0.00000	0.00000
R	9	0.03383	0.03930
A	2	0.01667	0.01815
G	5	0.05376	0.06353
V	2	0.01290	0.01301
R	31	0.12450	0.13537
A	0	0.00000	0.00000
P	14	0.09859	0.09866
T	57	0.36774	0.41096
K	97	0.43891	0.47156
A	79	0.68103	0.71688
T	62	0.38750	0.44701
Q	128	0.68085	0.71669
L	65	0.48148	0.35500
M	9	0.05263	0.04498
Q	72	0.37696	0.40314
D	48	0.27907	0.33310
V	0	0.00000	0.00000
T	1	0.00741	0.00721
P	61	0.40397	0.42988
D	49	0.27222	0.34004
A	72	0.66667	0.65336
W	44	0.23913	0.18295
P	51	0.49515	0.35941
T	129	0.88966	0.93006
W	35	0.15909	0.14553
P	84	0.70588	0.59197
V	34	0.22973	0.22121
K	131	0.63285	0.63685
L	92	0.50273	0.50246
G	6	0.07692	0.07624
W	104	0.56522	0.43243
L	15	0.08876	0.08192
T	0	0.00000	0.00000
P	91	0.62329	0.64130
R	50	0.19231	0.21834
G	1	0.01064	0.01271
G	13	0.13542	0.16518
E	77	0.36493	0.44076
L	3	0.01852	0.01638
I	1	0.00735	0.00541
A	21	0.23077	0.19056
Y	48	0.20253	0.22461
L	0	0.00000	0.00000
G	0	0.00000	0.00000
H	86	0.42786	0.47279
Y	17	0.08763	0.07955
Q	0	0.00000	0.00000
R	30	0.12195	0.13100
Q	65	0.31553	0.36394
R	17	0.07522	0.07424
L	1	0.00541	0.00546
V	36	0.26277	0.23422
A	69	0.61062	0.62613
D	57	0.30978	0.39556
G	56	0.63636	0.71156
L	20	0.11561	0.10923
L	9	0.04945	0.04915
A	60	0.51282	0.54446
K	162	0.74654	0.78755
K	160	0.71749	0.77783
G	54	0.61364	0.68615
C	75	0.63025	0.53419
P	26	0.18705	0.18323
Q	148	0.72906	0.82867
S	133	0.93662	1.13481
G	39	0.41935	0.49555
Q	30	0.15152	0.16797
V	11	0.07143	0.07157
A	5	0.04762	0.04537
I	0	0.00000	0.00000
I	2	0.01333	0.01081
A	0	0.00000	0.00000
D	5	0.02841	0.03470
V	14	0.09859	0.09109
D	53	0.32317	0.36780
E	53	0.25604	0.30338
R	48	0.18824	0.20961
T	0	0.00000	0.00000
R	79	0.32245	0.34498
K	88	0.38428	0.42781
T	0	0.00000	0.00000
G	0	0.00000	0.00000
E	75	0.35885	0.42931
A	14	0.15385	0.12704
F	1	0.00495	0.00498
A	7	0.06604	0.06352
A	51	0.41803	0.46279
G	9	0.09890	0.11436
L	2	0.01081	0.01092
A	2	0.02105	0.01815
P	77	0.52027	0.54264
D	170	0.97701	1.17974
C	26	0.23636	0.18519
A	100	0.94340	0.90744
I	30	0.18072	0.16216
T	91	0.63194	0.65609
V	26	0.19403	0.16916
H	50	0.27778	0.27488
T	23	0.16084	0.16583
Q	44	0.23913	0.24636
T	146	0.90683	1.05263
D	79	0.42246	0.54823
T	63	0.38415	0.45422
S	112	0.78322	0.95563
S	44	0.33333	0.37543
P	48	0.32432	0.33827
D	6	0.03846	0.04164
P	25	0.19531	0.17618
L	4	0.02299	0.02185
F	5	0.02475	0.02491
N	7	0.04605	0.04781
P	0	0.00000	0.00000
L	4	0.02424	0.02185
K	117	0.53917	0.56879
T	54	0.36242	0.38933
G	52	0.59091	0.66074
V	56	0.40876	0.36435
C	10	0.12821	0.07123
Q	150	0.75758	0.83987
L	12	0.07362	0.06554
D	97	0.53297	0.67314
N	76	0.39378	0.51913
A	75	0.66372	0.68058
N	72	0.40678	0.49180
V	2	0.01408	0.01301
T	40	0.25316	0.28839
D	108	0.57754	0.74948
A	7	0.06250	0.06352
I	0	0.00000	0.00000
L	46	0.27711	0.25123
S	79	0.59398	0.67406
R	66	0.24812	0.28821
A	4	0.03333	0.03630
G	60	0.62500	0.76239
G	50	0.51020	0.63532
S	51	0.42857	0.43515
I	16	0.09040	0.08649
A	71	0.62832	0.64428
D	81	0.49091	0.56211
F	10	0.05102	0.04983
T	12	0.07843	0.08652
G	39	0.44318	0.49555
H	144	0.75789	0.79164
R	75	0.30000	0.32751
Q	51	0.25628	0.28555
T	90	0.61224	0.64888
A	4	0.03922	0.03630
F	5	0.02283	0.02491
R	136	0.56667	0.59389
E	40	0.19139	0.22896
L	0	0.00000	0.00000
E	23	0.10798	0.13165
R	94	0.39662	0.41048
V	0	0.00000	0.00000
L	0	0.00000	0.00000
N	57	0.32022	0.38934
F	1	0.00521	0.00498
P	66	0.52800	0.46512
Q	109	0.53695	0.61030
S	0	0.00000	0.00000
N	85	0.50595	0.58060
L	45	0.28662	0.24577
C	0	0.00000	0.00000
L	81	0.39512	0.44238
K	155	0.73810	0.75352
R	36	0.14173	0.15721
E	199	0.99500	1.13910
K	87	0.42233	0.42295
Q	118	0.56190	0.66069
D	154	0.90588	1.06870
E	114	0.53271	0.65255
S	113	0.94167	0.96416
C	23	0.19167	0.16382
S	20	0.16667	0.17065
L	0	0.00000	0.00000
T	18	0.12857	0.12978
Q	114	0.54808	0.63830
A	24	0.20870	0.21779
L	30	0.16393	0.16384
P	85	0.58219	0.59901
S	21	0.15909	0.17918
E	108	0.53202	0.61820
L	33	0.19527	0.18023
K	94	0.44762	0.45698
V	25	0.17986	0.16265
S	51	0.38636	0.43515
A	36	0.30508	0.32668
D	81	0.44022	0.56211
N	71	0.42262	0.48497
V	8	0.06202	0.05205
S	39	0.30469	0.33276
L	5	0.02809	0.02731
T	47	0.30719	0.33886
G	18	0.18750	0.22872
A	1	0.00820	0.00907
V	8	0.05263	0.05205
S	39	0.30469	0.33276
L	9	0.05085	0.04915
A	1	0.00917	0.00907
S	3	0.02362	0.02560
M	55	0.30387	0.27486
L	0	0.00000	0.00000
T	0	0.00000	0.00000
E	6	0.03191	0.03434
I	4	0.02484	0.02162
F	0	0.00000	0.00000
L	0	0.00000	0.00000
L	0	0.00000	0.00000
Q	3	0.01587	0.01680
Q	21	0.10714	0.11758
A	0	0.00000	0.00000
Q	24	0.11765	0.13438
G	27	0.30682	0.34307
M	25	0.17123	0.12494
P	114	0.92683	0.80338
E	138	0.70051	0.78993
P	10	0.06993	0.07047
G	1	0.01010	0.01271
W	45	0.17176	0.18711
G	32	0.52459	0.40661
R	62	0.24701	0.27074
I	17	0.11333	0.09189
T	109	0.75172	0.78587
D	67	0.36612	0.46495
S	85	0.65891	0.72526
H	136	0.86076	0.74766
Q	24	0.13187	0.13438
W	22	0.12088	0.09148
N	83	0.61029	0.56694
T	35	0.23026	0.25234
L	0	0.00000	0.00000
L	0	0.00000	0.00000
S	45	0.34091	0.38396
L	5	0.03049	0.02731
H	6	0.03315	0.03299
N	27	0.18243	0.18443
A	11	0.09091	0.09982
Q	28	0.14583	0.15677
F	20	0.10471	0.09965
Y	85	0.38288	0.39775
L	0	0.00000	0.00000
L	9	0.05172	0.04915
Q	20	0.10000	0.11198
R	36	0.14458	0.15721
T	0	0.00000	0.00000
P	44	0.30345	0.31008
E	70	0.34146	0.40069
V	1	0.00690	0.00651
A	0	0.00000	0.00000
R	93	0.35361	0.40611
S	13	0.10400	0.11092
R	26	0.09774	0.11354
A	0	0.00000	0.00000
T	0	0.00000	0.00000
P	4	0.02899	0.02819
L	0	0.00000	0.00000
L	2	0.01087	0.01092
D	35	0.20710	0.24289
L	20	0.11429	0.10923
I	2	0.01258	0.01081
K	49	0.23671	0.23821
T	41	0.28472	0.29560
A	2	0.01869	0.01815
L	0	0.00000	0.00000
T	42	0.30435	0.30281
P	57	0.40426	0.40169
H	53	0.29775	0.29137
P	102	0.82927	0.71882
P	92	0.65248	0.64834
Q	111	0.55500	0.62150
K	157	0.74762	0.76325
Q	65	0.33333	0.36394
A	59	0.53153	0.53539
Y	48	0.19672	0.22461
G	34	0.45333	0.43202
V	5	0.03185	0.03253
T	61	0.40940	0.43980
L	4	0.02484	0.02185
P	17	0.11806	0.11980
T	30	0.18868	0.21629
S	25	0.19531	0.21331
V	0	0.00000	0.00000
L	2	0.01379	0.01092
F	0	0.00000	0.00000
I	0	0.00000	0.00000
A	0	0.00000	0.00000
G	0	0.00000	0.00000
H	24	0.12245	0.13194
D	20	0.12346	0.13879
T	22	0.14765	0.15862
N	0	0.00000	0.00000
L	0	0.00000	0.00000
A	3	0.02521	0.02722
N	0	0.00000	0.00000
L	0	0.00000	0.00000
G	0	0.00000	0.00000
G	7	0.07447	0.08895
A	9	0.07965	0.08167
L	2	0.01124	0.01092
E	112	0.55446	0.64110
L	0	0.00000	0.00000
N	115	0.68047	0.78552
W	30	0.14925	0.12474
T	104	0.75362	0.74982
L	3	0.01863	0.01638
P	95	0.65972	0.66949
G	52	0.52525	0.66074
Q	5	0.02604	0.02800
P	10	0.06897	0.07047
D	0	0.00000	0.00000
N	48	0.27273	0.32787
T	6	0.04800	0.04326
P	0	0.00000	0.00000
P	4	0.02721	0.02819
G	0	0.00000	0.00000
G	0	0.00000	0.00000
E	0	0.00000	0.00000
L	0	0.00000	0.00000
V	0	0.00000	0.00000
F	0	0.00000	0.00000
E	2	0.01117	0.01145
R	18	0.08182	0.07860
W	34	0.16114	0.14137
R	50	0.20661	0.21834
R	56	0.21538	0.24454
L	77	0.47826	0.42054
S	94	0.69630	0.80205
D	91	0.50276	0.63151
N	96	0.48980	0.65574
S	25	0.17606	0.21331
Q	45	0.22727	0.25196
W	11	0.08527	0.04574
I	3	0.02885	0.01622
Q	28	0.14583	0.15677
V	5	0.03145	0.03253
S	0	0.00000	0.00000
L	0	0.00000	0.00000
V	0	0.00000	0.00000
F	1	0.00654	0.00498
Q	2	0.01136	0.01120
T	29	0.19728	0.20908
L	10	0.06410	0.05461
Q	98	0.51852	0.54871
Q	27	0.14674	0.15118
M	1	0.00585	0.00500
R	60	0.26667	0.26201
D	97	0.55429	0.67314
K	64	0.29358	0.31113
T	27	0.18121	0.19466
P	84	0.60870	0.59197
L	2	0.01105	0.01092
S	28	0.21212	0.23891
L	79	0.48171	0.43146
N	154	0.92216	1.05191
T	70	0.56000	0.50469
P	52	0.38806	0.36646
P	9	0.06122	0.06342
G	19	0.19388	0.24142
E	69	0.36126	0.39496
V	37	0.29134	0.24073
K	131	0.63285	0.63685
L	20	0.11173	0.10923
T	90	0.62500	0.64888
L	5	0.02874	0.02731
A	66	0.55000	0.59891
G	42	0.48276	0.53367
C	11	0.08943	0.07835
E	173	0.91534	0.99027
E	109	0.55051	0.62393
R	84	0.32812	0.36681
N	13	0.07429	0.08880
A	88	0.72727	0.79855
Q	82	0.40196	0.45913
G	39	0.44318	0.49555
M	12	0.06283	0.05997
C	2	0.02020	0.01425
S	7	0.05833	0.05973
L	26	0.14689	0.14200
A	68	0.56667	0.61706
G	9	0.10000	0.11436
F	1	0.00481	0.00498
T	33	0.23741	0.23792
Q	112	0.64368	0.62710
I	16	0.08939	0.08649
V	0	0.00000	0.00000
N	72	0.40678	0.49180
E	127	0.59906	0.72696
A	8	0.07843	0.07260
R	51	0.21702	0.22271
I	39	0.23780	0.21081
P	84	0.64122	0.59197
A	74	0.67890	0.67151
C	1	0.00752	0.00712
S	40	0.33333	0.34130
L	137	0.56148	0.74823
