# Supplementary material for: Context dependent reference states of solvent accessibility derived from native protein structures and assessed by predictability analysis
Source: BMC Struct Biol. 2009 Apr 27;9:25. doi: 10.1186/1472-6807-9-25 (PMC2685369; doi:10.1186/1472-6807-9-25)
Supplement: Additional File 1 — Additional statistics and data sets. Details are provided in Readme file included in the compressed file. [file 1472-6807-9-25-S1.zip › supplementary_material/ASA_dataset/1dmhA.asa]

V	76	0.42222	0.49447
K	84	0.40976	0.40836
I	24	0.13793	0.12973
F	23	0.11675	0.11460
N	32	0.19394	0.21858
T	54	0.42520	0.38933
Q	30	0.14925	0.16797
D	121	0.70349	0.83969
V	0	0.00000	0.00000
Q	52	0.27957	0.29115
D	82	0.50932	0.56905
F	22	0.11579	0.10962
L	0	0.00000	0.00000
R	95	0.38153	0.41485
V	60	0.42254	0.39037
A	0	0.00000	0.00000
S	0	0.00000	0.00000
G	0	0.00000	0.00000
L	45	0.23560	0.24577
E	120	0.58252	0.68689
Q	93	0.45588	0.52072
E	197	0.94258	1.12765
G	38	0.38776	0.48285
G	43	0.45745	0.54638
N	62	0.32124	0.42350
P	99	0.71223	0.69767
R	62	0.24219	0.27074
V	37	0.23871	0.24073
K	17	0.08293	0.08264
Q	92	0.47179	0.51512
I	38	0.34234	0.20541
I	29	0.21014	0.15676
H	46	0.26901	0.25289
R	53	0.22083	0.23144
V	38	0.27338	0.24723
L	3	0.01724	0.01638
S	16	0.11852	0.13652
D	33	0.18857	0.22901
L	54	0.36486	0.29492
Y	0	0.00000	0.00000
K	79	0.38916	0.38405
A	2	0.02000	0.01815
I	6	0.04054	0.03243
E	28	0.13527	0.16027
D	78	0.46988	0.54129
L	26	0.15663	0.14200
N	99	0.56250	0.67623
I	17	0.10241	0.09189
T	65	0.46763	0.46864
S	17	0.12230	0.14505
D	67	0.36216	0.46495
E	60	0.29557	0.34345
Y	32	0.17297	0.14974
W	14	0.06034	0.05821
A	59	0.57282	0.53539
G	36	0.38710	0.45743
V	11	0.07237	0.07157
A	33	0.27500	0.29946
Y	40	0.16878	0.18718
L	71	0.45513	0.38777
N	22	0.13580	0.15027
Q	96	0.42291	0.53751
L	8	0.04167	0.04369
G	0	0.00000	0.00000
A	49	0.42609	0.44465
N	82	0.46328	0.56011
Q	118	0.56459	0.66069
E	13	0.06161	0.07441
A	6	0.05172	0.05445
G	9	0.09890	0.11436
L	16	0.09249	0.08738
L	16	0.08889	0.08738
S	5	0.04167	0.04266
P	4	0.02597	0.02819
G	0	0.00000	0.00000
L	13	0.06667	0.07100
G	0	0.00000	0.00000
F	14	0.07330	0.06976
D	6	0.03727	0.04164
H	31	0.19745	0.17042
Y	0	0.00000	0.00000
L	4	0.02410	0.02185
D	13	0.07975	0.09022
M	37	0.26429	0.18491
R	41	0.20297	0.17904
M	24	0.15484	0.11994
D	32	0.18713	0.22207
A	24	0.21239	0.21779
E	76	0.36190	0.43503
D	0	0.00000	0.00000
A	73	0.62393	0.66243
A	75	0.66964	0.68058
L	92	0.42791	0.50246
G	66	0.70968	0.83863
I	34	0.20238	0.18378
E	148	0.71845	0.84717
N	40	0.22989	0.27322
A	42	0.40000	0.38113
T	17	0.12230	0.12257
P	27	0.18493	0.19027
R	9	0.03502	0.03930
T	1	0.00685	0.00721
I	5	0.02941	0.02703
E	15	0.07317	0.08586
G	4	0.05195	0.05083
P	49	0.36029	0.34531
L	22	0.13580	0.12015
Y	28	0.12903	0.13102
V	4	0.02759	0.02602
A	28	0.23729	0.25408
G	52	0.54167	0.66074
A	17	0.18085	0.15426
P	62	0.43972	0.43693
E	115	0.53241	0.65827
S	39	0.31200	0.33276
V	92	0.57500	0.59857
G	10	0.12987	0.12706
Y	112	0.50450	0.52410
A	10	0.08403	0.09074
R	90	0.36000	0.39301
M	0	0.00000	0.00000
D	12	0.07101	0.08328
D	53	0.29609	0.36780
G	46	0.47917	0.58450
S	65	0.46099	0.55461
D	19	0.11111	0.13185
P	118	0.86765	0.83157
N	127	0.70950	0.86749
G	26	0.32099	0.33037
H	59	0.32597	0.32435
T	28	0.22400	0.20187
L	0	0.00000	0.00000
I	4	0.02632	0.02162
L	0	0.00000	0.00000
H	36	0.20112	0.19791
G	1	0.01075	0.01271
T	16	0.10191	0.11536
I	0	0.00000	0.00000
F	52	0.27225	0.25909
D	24	0.14458	0.16655
A	25	0.21552	0.22686
D	84	0.45652	0.58293
G	38	0.40000	0.48285
K	125	0.58411	0.60768
P	68	0.49635	0.47921
L	30	0.17647	0.16384
P	50	0.34014	0.35236
N	124	0.61084	0.84699
A	0	0.00000	0.00000
K	70	0.32710	0.34030
V	0	0.00000	0.00000
E	16	0.08989	0.09159
I	3	0.01987	0.01622
W	3	0.01734	0.01247
H	1	0.00649	0.00550
A	2	0.01905	0.01815
N	10	0.05780	0.06831
T	36	0.23684	0.25955
K	117	0.53917	0.56879
G	3	0.03488	0.03812
F	54	0.29348	0.26906
Y	3	0.01554	0.01404
S	0	0.00000	0.00000
H	61	0.33333	0.33535
F	77	0.45294	0.38366
D	21	0.14286	0.14573
P	96	0.68571	0.67653
T	85	0.50296	0.61283
G	49	0.53846	0.62262
E	194	0.97000	1.11048
Q	23	0.12432	0.12878
Q	112	0.57143	0.62710
A	53	0.51456	0.48094
F	23	0.11165	0.11460
N	4	0.02469	0.02732
M	1	0.00621	0.00500
R	4	0.01581	0.01747
R	40	0.16064	0.17467
S	5	0.04167	0.04266
I	1	0.00676	0.00541
I	26	0.19697	0.14054
T	0	0.00000	0.00000
D	31	0.17222	0.21513
E	149	0.68981	0.85289
N	101	0.51795	0.68989
G	0	0.00000	0.00000
Q	83	0.44385	0.46473
Y	2	0.01036	0.00936
R	73	0.30672	0.31878
V	0	0.00000	0.00000
R	25	0.09690	0.10917
T	1	0.00685	0.00721
I	8	0.05333	0.04324
L	31	0.21379	0.16931
P	10	0.07092	0.07047
A	33	0.28696	0.29946
G	27	0.29670	0.34307
Y	35	0.14113	0.16378
G	35	0.49296	0.44473
C	6	0.05042	0.04274
P	54	0.50467	0.38055
P	98	0.69504	0.69063
E	170	0.74890	0.97310
G	5	0.06494	0.06353
P	1	0.00704	0.00705
T	0	0.00000	0.00000
Q	21	0.11538	0.11758
Q	75	0.41209	0.41993
L	19	0.12179	0.10377
L	1	0.00546	0.00546
N	75	0.46296	0.51230
Q	80	0.35242	0.44793
L	0	0.00000	0.00000
G	21	0.25926	0.26684
R	22	0.07774	0.09607
H	48	0.23645	0.26388
G	1	0.01149	0.01271
N	49	0.26344	0.33470
R	15	0.07009	0.06550
P	0	0.00000	0.00000
A	6	0.05263	0.05445
H	5	0.02525	0.02749
I	0	0.00000	0.00000
H	4	0.02740	0.02199
Y	0	0.00000	0.00000
F	0	0.00000	0.00000
V	0	0.00000	0.00000
S	36	0.27273	0.30717
A	20	0.16949	0.18149
D	159	0.86413	1.10340
G	42	0.46154	0.53367
H	24	0.12632	0.13194
R	2	0.00823	0.00873
K	51	0.25888	0.24793
L	15	0.08380	0.08192
T	28	0.19444	0.20187
T	0	0.00000	0.00000
Q	0	0.00000	0.00000
I	1	0.00671	0.00541
N	0	0.00000	0.00000
V	18	0.13953	0.11711
A	29	0.24576	0.26316
G	75	0.81522	0.95299
D	32	0.19753	0.22207
P	110	0.85938	0.77519
Y	77	0.35321	0.36032
T	5	0.03817	0.03605
Y	179	0.77826	0.83762
D	88	0.48087	0.61069
D	4	0.02326	0.02776
F	4	0.02073	0.01993
A	1	0.01176	0.00907
Y	40	0.17937	0.18718
A	0	0.00000	0.00000
T	30	0.20000	0.21629
R	53	0.20307	0.23144
E	180	0.88235	1.03034
G	59	0.62766	0.74968
L	0	0.00000	0.00000
V	38	0.29457	0.24723
V	17	0.11258	0.11061
D	117	0.67630	0.81194
A	24	0.21818	0.21779
V	77	0.59231	0.50098
E	100	0.51546	0.57241
H	39	0.20526	0.21440
T	106	0.67089	0.76424
D	73	0.42941	0.50659
P	91	0.64539	0.64130
E	132	0.63158	0.75558
A	16	0.14414	0.14519
I	26	0.14525	0.14054
K	137	0.66829	0.66602
A	75	0.65217	0.68058
N	33	0.17277	0.22541
D	119	0.69591	0.82582
V	13	0.09028	0.08458
E	144	0.66359	0.82427
G	22	0.28571	0.27954
P	70	0.48276	0.49331
F	0	0.00000	0.00000
A	0	0.00000	0.00000
E	45	0.24725	0.25758
M	1	0.00617	0.00500
V	73	0.52518	0.47495
F	19	0.09645	0.09467
D	71	0.44654	0.49271
L	1	0.00538	0.00546
K	61	0.28638	0.29655
L	5	0.02793	0.02731
T	22	0.14194	0.15862
R	127	0.51837	0.55459
L	60	0.32432	0.32769
V	29	0.18471	0.18868
D	161	0.93064	1.11728
G	61	0.65591	0.77510
V	86	0.57333	0.55953
D	38	0.22485	0.26371
N	53	0.29944	0.36202
Q	18	0.09137	0.10078
V	68	0.46259	0.44242
V	26	0.17219	0.16916
D	119	0.66854	0.82582
R	21	0.09091	0.09170
P	95	0.69853	0.66949
R	71	0.27953	0.31004
L	63	0.38889	0.34407
A	71	0.64545	0.64428
V	111	0.52857	0.72219
