# Supplementary material for: Context dependent reference states of solvent accessibility derived from native protein structures and assessed by predictability analysis
Source: BMC Struct Biol. 2009 Apr 27;9:25. doi: 10.1186/1472-6807-9-25 (PMC2685369; doi:10.1186/1472-6807-9-25)
Supplement: Additional File 1 — Additional statistics and data sets. Details are provided in Readme file included in the compressed file. [file 1472-6807-9-25-S1.zip › supplementary_material/ASA_dataset/1dosA.asa]

S	78	0.41711	0.66553
K	72	0.34286	0.35002
I	1	0.00575	0.00541
F	79	0.41361	0.39362
D	7	0.04217	0.04858
F	1	0.00505	0.00498
V	10	0.08696	0.06506
K	66	0.32039	0.32086
P	54	0.37500	0.38055
G	12	0.12371	0.15248
V	12	0.08511	0.07807
I	5	0.03731	0.02703
T	14	0.09150	0.10094
G	15	0.15625	0.19060
D	86	0.46739	0.59681
D	55	0.31073	0.38168
V	1	0.00781	0.00651
Q	17	0.09605	0.09518
K	71	0.34634	0.34516
V	2	0.01471	0.01301
F	6	0.03922	0.02990
Q	126	0.67021	0.70549
V	3	0.01948	0.01952
A	0	0.00000	0.00000
K	45	0.21127	0.21877
E	103	0.48585	0.58958
N	45	0.26946	0.30738
N	117	0.70909	0.79918
F	1	0.00518	0.00498
A	0	0.00000	0.00000
L	0	0.00000	0.00000
P	0	0.00000	0.00000
A	0	0.00000	0.00000
V	0	0.00000	0.00000
N	18	0.10778	0.12295
C	1	0.01000	0.00712
V	26	0.16993	0.16916
G	2	0.02128	0.02541
T	6	0.03947	0.04326
D	20	0.10929	0.13879
S	17	0.12782	0.14505
I	2	0.01212	0.01081
N	0	0.00000	0.00000
A	0	0.00000	0.00000
V	0	0.00000	0.00000
L	0	0.00000	0.00000
E	28	0.13659	0.16027
T	0	0.00000	0.00000
A	0	0.00000	0.00000
A	32	0.29358	0.29038
K	116	0.54206	0.56393
V	10	0.05988	0.06506
K	115	0.55024	0.55907
A	0	0.00000	0.00000
P	2	0.01471	0.01409
V	0	0.00000	0.00000
I	1	0.00483	0.00541
V	0	0.00000	0.00000
Q	0	0.00000	0.00000
F	0	0.00000	0.00000
S	30	0.22727	0.25597
N	33	0.18232	0.22541
G	12	0.12371	0.15248
G	1	0.01064	0.01271
A	0	0.00000	0.00000
S	29	0.22481	0.24744
F	1	0.00532	0.00498
I	2	0.01333	0.01081
A	0	0.00000	0.00000
G	1	0.01053	0.01271
K	123	0.54425	0.59796
G	26	0.27368	0.33037
V	12	0.08696	0.07807
K	98	0.48039	0.47642
S	73	0.51049	0.62287
D	128	0.73988	0.88827
V	100	0.74074	0.65062
P	96	0.73846	0.67653
Q	67	0.31604	0.37514
G	8	0.08696	0.10165
A	13	0.10833	0.11797
A	0	0.00000	0.00000
I	26	0.14525	0.14054
L	28	0.16092	0.15292
G	0	0.00000	0.00000
A	0	0.00000	0.00000
I	21	0.11864	0.11351
S	10	0.07353	0.08532
G	2	0.02198	0.02541
A	0	0.00000	0.00000
H	69	0.37097	0.37933
H	5	0.02874	0.02749
V	0	0.00000	0.00000
H	46	0.28750	0.25289
Q	62	0.34637	0.34714
M	0	0.00000	0.00000
A	0	0.00000	0.00000
E	119	0.64674	0.68117
H	57	0.34756	0.31336
Y	7	0.03349	0.03276
G	29	0.38667	0.36849
V	0	0.00000	0.00000
P	1	0.00758	0.00705
V	0	0.00000	0.00000
I	5	0.03378	0.02703
L	0	0.00000	0.00000
H	0	0.00000	0.00000
T	0	0.00000	0.00000
D	8	0.04762	0.05552
H	53	0.30994	0.29137
C	0	0.00000	0.00000
A	44	0.45833	0.39927
K	77	0.35484	0.37433
K	173	0.83575	0.84103
L	36	0.21951	0.19661
L	18	0.11613	0.09831
P	53	0.39850	0.37350
W	0	0.00000	0.00000
I	0	0.00000	0.00000
D	50	0.27473	0.34698
G	10	0.11364	0.12706
L	3	0.01734	0.01638
L	1	0.00543	0.00546
D	65	0.38235	0.45108
A	23	0.19492	0.20871
G	3	0.03158	0.03812
E	63	0.31343	0.36062
K	150	0.75377	0.72922
H	41	0.23295	0.22540
F	70	0.40936	0.34878
A	90	0.84906	0.81670
A	83	0.73451	0.75318
T	83	0.49405	0.59841
G	47	0.52809	0.59720
K	90	0.42056	0.43753
P	4	0.02920	0.02819
L	4	0.02299	0.02185
F	3	0.01613	0.01495
S	0	0.00000	0.00000
S	8	0.06250	0.06826
H	2	0.01005	0.01100
M	0	0.00000	0.00000
I	0	0.00000	0.00000
D	27	0.16875	0.18737
L	2	0.01130	0.01092
S	26	0.20635	0.22184
E	184	0.87619	1.05323
E	59	0.30729	0.33772
S	57	0.45600	0.48635
L	24	0.13953	0.13108
Q	123	0.62755	0.68869
E	68	0.33333	0.38924
N	3	0.01685	0.02049
I	3	0.02098	0.01622
E	127	0.64796	0.72696
I	29	0.21014	0.15676
C	0	0.00000	0.00000
S	25	0.18939	0.21331
K	136	0.64762	0.66116
Y	28	0.13861	0.13102
L	0	0.00000	0.00000
E	101	0.47418	0.57813
R	73	0.32159	0.31878
M	0	0.00000	0.00000
S	22	0.16176	0.18771
K	148	0.70476	0.71949
I	9	0.04412	0.04865
G	10	0.13514	0.12706
M	2	0.01064	0.01000
T	2	0.01408	0.01442
L	0	0.00000	0.00000
E	1	0.00483	0.00572
I	0	0.00000	0.00000
E	7	0.03518	0.04007
L	2	0.01143	0.01092
G	10	0.11494	0.12706
C	86	0.83495	0.61254
T	55	0.38194	0.39654
G	43	0.47253	0.54638
G	36	0.37500	0.45743
E	134	0.62326	0.76703
E	134	0.63208	0.76703
D	111	0.59677	0.77030
G	75	0.80645	0.95299
V	113	0.75333	0.73520
D	145	0.85799	1.00625
N	174	0.88776	1.18852
S	106	0.89831	0.90444
H	189	0.94975	1.03903
M	122	0.73939	0.60970
D	104	0.60819	0.72172
A	85	0.67460	0.77132
S	58	0.40845	0.49488
A	75	0.66372	0.68058
L	39	0.24841	0.21300
Y	33	0.16751	0.15442
T	2	0.01282	0.01442
Q	85	0.44503	0.47592
P	18	0.13333	0.12685
E	95	0.44186	0.54379
D	36	0.18090	0.24983
V	0	0.00000	0.00000
D	10	0.05780	0.06940
Y	75	0.36946	0.35096
A	0	0.00000	0.00000
Y	43	0.19027	0.20122
T	47	0.35606	0.33886
E	63	0.30882	0.36062
L	0	0.00000	0.00000
S	42	0.32061	0.35836
K	145	0.69048	0.70491
I	55	0.39286	0.29730
S	7	0.05512	0.05973
P	100	0.68966	0.70472
R	59	0.24481	0.25764
F	13	0.06566	0.06477
T	3	0.02273	0.02163
I	2	0.01307	0.01081
A	0	0.00000	0.00000
A	1	0.00847	0.00907
S	12	0.09302	0.10239
F	1	0.00476	0.00498
G	11	0.14103	0.13977
N	9	0.05056	0.06148
V	82	0.59420	0.53351
H	54	0.29032	0.29687
G	72	0.85714	0.91487
V	126	0.86897	0.81978
Y	176	0.81860	0.82358
K	63	0.31034	0.30627
A	25	0.22321	0.22686
G	15	0.15000	0.19060
N	110	0.61798	0.75137
V	20	0.13986	0.13012
V	81	0.61832	0.52700
L	30	0.16129	0.16384
T	31	0.22464	0.22350
P	15	0.11450	0.10571
T	42	0.28378	0.30281
I	14	0.09333	0.07568
L	2	0.01227	0.01092
R	130	0.50781	0.56769
D	64	0.38095	0.44414
S	0	0.00000	0.00000
Q	1	0.00467	0.00560
E	85	0.46448	0.48655
Y	69	0.33014	0.32288
V	1	0.00613	0.00651
S	11	0.08462	0.09386
K	176	0.83019	0.85561
K	117	0.56250	0.56879
H	60	0.29412	0.32985
N	169	0.96571	1.15437
L	45	0.32143	0.24577
P	94	0.67626	0.66244
H	128	0.63366	0.70368
N	28	0.15730	0.19126
S	40	0.33613	0.34130
L	6	0.03659	0.03277
N	19	0.10674	0.12978
F	1	0.00510	0.00498
V	2	0.01527	0.01301
F	0	0.00000	0.00000
H	0	0.00000	0.00000
G	25	0.26316	0.31766
G	9	0.09184	0.11436
S	71	0.49306	0.60580
G	74	0.78723	0.94028
S	23	0.17037	0.19625
T	77	0.45833	0.55516
A	58	0.52727	0.52632
Q	107	0.50235	0.59910
E	54	0.28421	0.30910
I	5	0.03521	0.02703
K	134	0.66337	0.65143
D	53	0.29444	0.36780
S	0	0.00000	0.00000
V	17	0.10759	0.11061
S	44	0.34375	0.37543
Y	42	0.17797	0.19654
G	0	0.00000	0.00000
V	2	0.01342	0.01301
V	0	0.00000	0.00000
K	4	0.02105	0.01945
M	13	0.07345	0.06497
N	21	0.13725	0.14344
I	17	0.09770	0.09189
D	43	0.26708	0.29840
T	27	0.17881	0.19466
D	14	0.07487	0.09715
T	3	0.02098	0.02163
Q	28	0.14894	0.15677
W	21	0.13462	0.08732
A	4	0.03604	0.03630
T	25	0.18519	0.18025
W	4	0.01810	0.01663
E	65	0.31863	0.37207
G	7	0.07527	0.08895
V	1	0.00667	0.00651
L	4	0.02286	0.02185
N	88	0.51765	0.60109
Y	27	0.15429	0.12635
Y	11	0.05288	0.05147
K	96	0.47291	0.46670
A	75	0.65217	0.68058
N	40	0.22989	0.27322
E	104	0.49057	0.59531
A	51	0.51515	0.46279
Y	65	0.27426	0.30416
L	0	0.00000	0.00000
Q	83	0.41500	0.46473
G	19	0.20430	0.24142
Q	69	0.36508	0.38634
L	108	0.56250	0.58984
G	17	0.19318	0.21601
N	20	0.10363	0.13661
P	89	0.59732	0.62720
K	163	0.73423	0.79242
G	17	0.18889	0.21601
E	175	0.82547	1.00172
D	110	0.63953	0.76336
Q	67	0.37853	0.37514
P	78	0.54545	0.54968
N	0	0.00000	0.00000
K	52	0.24413	0.25280
K	149	0.73039	0.72436
Y	68	0.31336	0.31820
Y	4	0.01653	0.01872
D	8	0.05063	0.05552
P	11	0.07692	0.07752
R	106	0.41406	0.46288
V	53	0.56989	0.34483
W	3	0.01714	0.01247
L	25	0.19685	0.13654
R	60	0.24691	0.26201
A	19	0.15833	0.17241
G	2	0.02128	0.02541
Q	5	0.02451	0.02800
T	63	0.41722	0.45422
S	26	0.21849	0.22184
M	4	0.02759	0.01999
I	9	0.07031	0.04865
A	54	0.54545	0.49002
R	87	0.36100	0.37991
L	0	0.00000	0.00000
E	41	0.20098	0.23469
K	108	0.49770	0.52504
A	6	0.05556	0.05445
F	0	0.00000	0.00000
Q	112	0.61538	0.62710
E	84	0.44681	0.48082
L	3	0.01775	0.01638
N	103	0.58192	0.70355
A	0	0.00000	0.00000
I	64	0.37209	0.34595
D	82	0.49398	0.56905
V	10	0.07042	0.06506
L	37	0.16300	0.20208
