# Supplementary material for: Context dependent reference states of solvent accessibility derived from native protein structures and assessed by predictability analysis
Source: BMC Struct Biol. 2009 Apr 27;9:25. doi: 10.1186/1472-6807-9-25 (PMC2685369; doi:10.1186/1472-6807-9-25)
Supplement: Additional File 1 — Additional statistics and data sets. Details are provided in Readme file included in the compressed file. [file 1472-6807-9-25-S1.zip › supplementary_material/ASA_dataset/1dp4A.asa]

S	0	0.00000	0.00000
D	96	0.54857	0.66620
L	0	0.00000	0.00000
T	12	0.09302	0.08652
V	1	0.00658	0.00651
A	0	0.00000	0.00000
V	0	0.00000	0.00000
V	0	0.00000	0.00000
L	0	0.00000	0.00000
P	0	0.00000	0.00000
L	52	0.27957	0.28400
T	106	0.78519	0.76424
N	41	0.22905	0.28005
T	57	0.38776	0.41096
S	68	0.53543	0.58020
Y	36	0.16143	0.16846
P	10	0.07752	0.07047
W	27	0.10757	0.11227
S	0	0.00000	0.00000
W	32	0.13793	0.13306
A	9	0.09783	0.08167
R	34	0.13492	0.14847
V	0	0.00000	0.00000
G	2	0.02632	0.02541
P	0	0.00000	0.00000
A	0	0.00000	0.00000
V	3	0.02308	0.01952
E	64	0.34595	0.36634
L	42	0.23333	0.22938
A	0	0.00000	0.00000
L	38	0.21965	0.20754
A	60	0.57143	0.54446
R	101	0.40079	0.44105
V	16	0.10323	0.10410
K	167	0.79904	0.81186
A	75	0.64655	0.68058
R	95	0.40773	0.41485
P	112	0.77241	0.78929
D	86	0.48315	0.59681
L	17	0.09189	0.09285
L	5	0.03226	0.02731
P	73	0.50694	0.51445
G	64	0.64646	0.81321
W	61	0.23462	0.25364
T	83	0.68033	0.59841
V	23	0.15232	0.14964
R	97	0.42544	0.42358
M	45	0.33088	0.22489
V	13	0.09630	0.08458
L	77	0.40957	0.42054
G	10	0.10638	0.12706
S	34	0.22973	0.29010
S	1	0.00746	0.00853
E	20	0.09346	0.11448
N	60	0.34483	0.40984
A	114	0.96610	1.03448
A	87	0.71311	0.78947
G	14	0.15054	0.17789
V	63	0.45985	0.40989
C	19	0.29688	0.13533
S	12	0.09677	0.10239
D	95	0.52198	0.65926
T	75	0.46296	0.54074
A	20	0.15873	0.18149
A	0	0.00000	0.00000
P	13	0.09489	0.09161
L	106	0.61272	0.57892
A	17	0.14655	0.15426
A	0	0.00000	0.00000
V	20	0.12658	0.13012
D	75	0.45455	0.52047
L	8	0.04301	0.04369
K	52	0.26000	0.25280
W	193	1.00000	0.80249
E	126	0.72000	0.72124
H	62	0.37126	0.34085
S	92	0.74194	0.78498
P	5	0.03289	0.03524
A	9	0.08108	0.08167
V	1	0.00870	0.00651
F	0	0.00000	0.00000
L	2	0.01183	0.01092
G	0	0.00000	0.00000
P	0	0.00000	0.00000
G	0	0.00000	0.00000
C	2	0.01802	0.01425
V	9	0.06977	0.05856
Y	77	0.38693	0.36032
S	0	0.00000	0.00000
A	4	0.03361	0.03630
A	27	0.27551	0.24501
P	36	0.26471	0.25370
V	0	0.00000	0.00000
G	1	0.01176	0.01271
R	128	0.55652	0.55895
F	83	0.41919	0.41355
T	0	0.00000	0.00000
A	15	0.14019	0.13612
H	144	0.97297	0.79164
W	54	0.29189	0.22453
R	189	1.00000	0.82533
V	11	0.08730	0.07157
P	2	0.01515	0.01409
L	3	0.01714	0.01638
L	3	0.01622	0.01638
T	0	0.00000	0.00000
A	1	0.00855	0.00907
G	2	0.02083	0.02541
A	0	0.00000	0.00000
P	19	0.13768	0.13390
A	3	0.02679	0.02722
L	50	0.23256	0.27307
G	35	0.37634	0.44473
I	6	0.03046	0.03243
G	14	0.16867	0.17789
V	70	0.50725	0.45543
K	17	0.07870	0.08264
D	164	0.95349	1.13810
E	88	0.43350	0.50372
Y	21	0.09459	0.09827
A	35	0.35714	0.31760
L	10	0.05464	0.05461
T	2	0.01389	0.01442
T	0	0.00000	0.00000
R	3	0.01220	0.01310
T	2	0.01250	0.01442
G	0	0.00000	0.00000
P	10	0.06410	0.07047
S	2	0.01439	0.01706
H	10	0.05464	0.05498
V	10	0.09091	0.06506
K	7	0.03382	0.03403
L	1	0.00546	0.00546
G	0	0.00000	0.00000
D	9	0.05028	0.06246
F	0	0.00000	0.00000
V	1	0.00741	0.00651
T	0	0.00000	0.00000
A	15	0.14019	0.13612
L	0	0.00000	0.00000
H	1	0.00549	0.00550
R	141	0.61304	0.61572
R	127	0.48846	0.55459
L	28	0.14973	0.15292
G	50	0.64103	0.63532
W	5	0.03472	0.02079
E	140	0.80000	0.80137
H	106	0.63095	0.58274
Q	30	0.14423	0.16797
A	3	0.02609	0.02722
L	1	0.00524	0.00546
V	1	0.00704	0.00651
L	0	0.00000	0.00000
Y	24	0.11650	0.11231
A	2	0.01802	0.01815
D	16	0.08696	0.11103
R	224	0.89243	0.97817
L	175	0.93583	0.95576
G	76	0.79167	0.96569
D	52	0.28261	0.36086
D	22	0.12291	0.15267
R	80	0.34632	0.34934
P	66	0.53226	0.46512
C	13	0.24528	0.09259
F	46	0.33577	0.22920
F	18	0.12000	0.08969
I	10	0.06623	0.05405
V	6	0.04545	0.03904
E	65	0.29954	0.37207
G	0	0.00000	0.00000
L	3	0.01429	0.01638
Y	61	0.50000	0.28545
M	92	0.66187	0.45977
R	55	0.23013	0.24017
V	1	0.00820	0.00651
R	94	0.38843	0.41048
E	136	0.67662	0.77848
R	61	0.24797	0.26638
L	28	0.15556	0.15292
N	128	0.72727	0.87432
I	2	0.01205	0.01081
T	70	0.48611	0.50469
V	10	0.06803	0.06506
N	46	0.28750	0.31421
H	99	0.58929	0.54426
Q	62	0.37349	0.34714
E	77	0.42541	0.44076
F	7	0.03911	0.03488
V	72	0.51064	0.46845
E	60	0.27650	0.34345
G	57	0.62637	0.72427
D	53	0.32716	0.36780
P	9	0.06429	0.06342
D	64	0.36364	0.44414
H	37	0.23567	0.20341
Y	13	0.07263	0.06083
P	4	0.02963	0.02819
K	61	0.28241	0.29655
L	1	0.00610	0.00546
L	4	0.02210	0.02185
R	95	0.39095	0.41485
A	10	0.08850	0.09074
V	6	0.04511	0.03904
R	87	0.32342	0.37991
R	103	0.42917	0.44978
K	107	0.47768	0.52018
G	0	0.00000	0.00000
R	23	0.09350	0.10044
V	1	0.00820	0.00651
I	0	0.00000	0.00000
Y	1	0.00578	0.00468
I	2	0.01575	0.01081
C	3	0.03797	0.02137
S	12	0.08955	0.10239
S	36	0.27273	0.30717
P	30	0.20270	0.21142
D	78	0.43333	0.54129
A	11	0.10185	0.09982
F	2	0.00913	0.00997
R	6	0.02586	0.02620
N	8	0.04706	0.05464
L	7	0.05072	0.03823
M	3	0.01863	0.01499
L	9	0.06716	0.04915
L	5	0.02747	0.02731
A	3	0.02752	0.02722
L	35	0.19663	0.19115
N	20	0.11299	0.13661
A	15	0.12195	0.13612
G	52	0.57143	0.66074
L	12	0.06704	0.06554
T	39	0.25490	0.28118
G	9	0.09890	0.11436
E	92	0.43396	0.52662
D	82	0.48235	0.56905
Y	11	0.04889	0.05147
V	2	0.01575	0.01301
F	4	0.02395	0.01993
F	0	0.00000	0.00000
H	2	0.01130	0.01100
L	4	0.02286	0.02185
D	8	0.04571	0.05552
V	10	0.07692	0.06506
F	34	0.15888	0.16941
G	10	0.11111	0.12706
Q	119	0.56667	0.66629
S	21	0.16535	0.17918
L	21	0.11230	0.11469
K	129	0.59722	0.62713
S	49	0.40164	0.41809
A	75	0.66964	0.68058
Q	53	0.25980	0.29675
G	75	0.85227	0.95299
L	175	0.92593	0.95576
V	85	0.60714	0.55303
P	75	0.57692	0.52854
Q	21	0.10500	0.11758
K	59	0.29208	0.28683
P	9	0.06667	0.06342
W	15	0.06579	0.06237
E	98	0.52973	0.56096
R	90	0.34221	0.39301
G	68	0.70833	0.86404
D	46	0.24731	0.31922
G	61	0.63542	0.77510
Q	4	0.01942	0.02240
D	32	0.18182	0.22207
R	223	0.79359	0.97380
S	11	0.08661	0.09386
A	0	0.00000	0.00000
R	83	0.34156	0.36245
Q	105	0.58011	0.58791
A	7	0.06796	0.06352
F	6	0.03371	0.02990
Q	68	0.34171	0.38074
A	9	0.08182	0.08167
A	1	0.00917	0.00907
K	2	0.00952	0.00972
I	0	0.00000	0.00000
I	0	0.00000	0.00000
T	2	0.01481	0.01442
Y	7	0.03704	0.03276
K	53	0.26904	0.25766
E	72	0.37306	0.41214
P	19	0.14286	0.13390
D	120	0.67039	0.83276
N	26	0.16352	0.17760
P	94	0.71756	0.66244
E	100	0.52356	0.57241
Y	0	0.00000	0.00000
L	106	0.75714	0.57892
E	98	0.49746	0.56096
F	9	0.04918	0.04484
L	13	0.06599	0.07100
K	134	0.65686	0.65143
Q	77	0.41848	0.43113
L	0	0.00000	0.00000
K	69	0.32394	0.33544
L	110	0.67073	0.60076
L	22	0.12088	0.12015
A	0	0.00000	0.00000
D	98	0.53846	0.68008
K	165	0.73991	0.80214
K	119	0.58911	0.57851
F	47	0.25405	0.23418
N	147	0.90741	1.00410
F	35	0.20231	0.17439
T	89	0.66418	0.64167
V	7	0.04605	0.04554
E	147	0.73869	0.84144
D	68	0.36559	0.47189
G	17	0.19318	0.21601
L	13	0.07692	0.07100
K	69	0.32701	0.33544
N	3	0.01796	0.02049
I	11	0.06358	0.05946
I	5	0.03401	0.02703
P	0	0.00000	0.00000
A	0	0.00000	0.00000
S	5	0.03876	0.04266
F	2	0.01000	0.00997
H	3	0.01987	0.01649
D	0	0.00000	0.00000
G	1	0.01136	0.01271
L	1	0.00578	0.00546
L	12	0.06936	0.06554
L	0	0.00000	0.00000
Y	1	0.00461	0.00468
V	1	0.00847	0.00651
Q	47	0.24737	0.26316
A	0	0.00000	0.00000
V	0	0.00000	0.00000
T	18	0.12329	0.12978
E	49	0.23902	0.28048
T	2	0.01361	0.01442
L	36	0.20690	0.19661
A	85	0.74561	0.77132
Q	147	0.72059	0.82307
G	73	0.76842	0.92757
G	25	0.26596	0.31766
T	52	0.34437	0.37491
V	6	0.03846	0.03904
T	99	0.62658	0.71377
D	68	0.36757	0.47189
G	5	0.05376	0.06353
E	125	0.57870	0.71551
N	53	0.29775	0.36202
I	0	0.00000	0.00000
T	1	0.00704	0.00721
Q	102	0.48571	0.57111
R	35	0.14344	0.15284
M	0	0.00000	0.00000
W	55	0.29412	0.22869
N	70	0.41420	0.47814
R	66	0.29075	0.28821
S	62	0.50820	0.52901
F	33	0.16176	0.16442
Q	125	0.64433	0.69989
G	7	0.07692	0.08895
V	4	0.02548	0.02602
T	12	0.07692	0.08652
G	8	0.09524	0.10165
Y	98	0.39516	0.45859
L	2	0.01183	0.01092
K	40	0.18868	0.19446
I	0	0.00000	0.00000
D	29	0.18710	0.20125
R	191	0.75197	0.83406
N	63	0.31658	0.43033
G	0	0.00000	0.00000
D	3	0.01667	0.02082
R	25	0.09960	0.10917
D	18	0.10345	0.12491
T	8	0.05298	0.05768
D	49	0.32667	0.34004
F	0	0.00000	0.00000
S	5	0.04032	0.04266
L	0	0.00000	0.00000
W	46	0.24084	0.19127
D	0	0.00000	0.00000
M	3	0.01987	0.01499
D	50	0.34014	0.34698
P	62	0.43972	0.43693
E	171	0.80282	0.97882
T	58	0.38158	0.41817
G	0	0.00000	0.00000
A	11	0.09735	0.09982
F	4	0.01826	0.01993
R	47	0.16608	0.20524
V	30	0.22222	0.19519
V	0	0.00000	0.00000
L	3	0.01714	0.01638
N	26	0.15294	0.17760
Y	2	0.00917	0.00936
N	43	0.23889	0.29372
G	4	0.04167	0.05083
T	43	0.26061	0.31002
S	58	0.42647	0.49488
Q	83	0.38785	0.46473
E	117	0.62234	0.66972
L	22	0.13836	0.12015
M	70	0.37838	0.34983
A	60	0.62500	0.54446
V	31	0.20395	0.20169
S	99	0.84615	0.84471
E	195	0.97500	1.11620
H	62	0.34831	0.34085
K	179	0.85646	0.87020
L	27	0.19708	0.14746
Y	45	0.25714	0.21058
W	27	0.19149	0.11227
P	46	0.34848	0.32417
L	82	0.43386	0.44784
G	62	0.69663	0.78780
Y	133	0.66169	0.62237
P	34	0.31481	0.23961
P	4	0.03150	0.02819
P	70	0.48611	0.49331
D	9	0.05143	0.06246
V	51	0.37778	0.33182
P	22	0.16418	0.15504
K	203	0.97596	0.98687
C	124	1.00000	0.88319
G	34	0.36957	0.43202
F	66	0.23827	0.32885
