# Supplementary material for: Context dependent reference states of solvent accessibility derived from native protein structures and assessed by predictability analysis
Source: BMC Struct Biol. 2009 Apr 27;9:25. doi: 10.1186/1472-6807-9-25 (PMC2685369; doi:10.1186/1472-6807-9-25)
Supplement: Additional File 1 — Additional statistics and data sets. Details are provided in Readme file included in the compressed file. [file 1472-6807-9-25-S1.zip › supplementary_material/ASA_dataset/1dpgA.asa]

V	21	0.10769	0.13663
S	4	0.03419	0.03413
E	48	0.24742	0.27476
I	17	0.11972	0.09189
K	11	0.05314	0.05348
T	2	0.01149	0.01442
L	0	0.00000	0.00000
V	4	0.02817	0.02602
T	0	0.00000	0.00000
F	3	0.01579	0.01495
F	3	0.01546	0.01495
G	15	0.16854	0.19060
G	0	0.00000	0.00000
T	25	0.15337	0.18025
G	32	0.33333	0.40661
D	92	0.50549	0.63845
L	36	0.21687	0.19661
A	1	0.00855	0.00907
K	61	0.28111	0.29655
R	163	0.65726	0.71179
K	71	0.36041	0.34516
L	0	0.00000	0.00000
Y	0	0.00000	0.00000
P	17	0.11888	0.11980
S	5	0.03788	0.04266
V	1	0.00709	0.00651
F	0	0.00000	0.00000
N	44	0.26667	0.30055
L	0	0.00000	0.00000
Y	43	0.22396	0.20122
K	67	0.29130	0.32572
K	69	0.30942	0.33544
G	21	0.24706	0.26684
Y	30	0.12097	0.14038
L	3	0.01961	0.01638
Q	85	0.39906	0.47592
K	156	0.78788	0.75839
H	54	0.30682	0.29687
F	3	0.01754	0.01495
A	0	0.00000	0.00000
I	2	0.01399	0.01081
V	0	0.00000	0.00000
G	0	0.00000	0.00000
T	0	0.00000	0.00000
A	12	0.10435	0.10889
R	215	0.88477	0.93886
Q	100	0.55249	0.55991
A	93	0.80870	0.84392
L	47	0.26404	0.25669
N	86	0.48045	0.58743
D	54	0.29508	0.37474
D	125	0.70225	0.86745
E	110	0.53398	0.62965
F	0	0.00000	0.00000
K	52	0.26396	0.25280
Q	76	0.41304	0.42553
L	41	0.23977	0.22392
V	0	0.00000	0.00000
R	51	0.22368	0.22271
D	80	0.47337	0.55517
C	33	0.45205	0.23504
I	0	0.00000	0.00000
K	125	0.61881	0.60768
D	138	0.84663	0.95767
F	86	0.43878	0.42850
T	41	0.29927	0.29560
D	118	0.64481	0.81888
D	86	0.47514	0.59681
Q	135	0.65217	0.75588
A	68	0.62963	0.61706
Q	31	0.15196	0.17357
A	3	0.02632	0.02722
E	78	0.38806	0.44648
A	29	0.31868	0.26316
F	0	0.00000	0.00000
I	4	0.02857	0.02162
E	107	0.56614	0.61248
H	17	0.11184	0.09346
F	6	0.04110	0.02990
S	17	0.16346	0.14505
Y	3	0.01250	0.01404
R	49	0.20000	0.21397
A	41	0.36283	0.37205
H	10	0.05348	0.05498
D	77	0.45029	0.53435
V	20	0.14286	0.13012
T	71	0.44937	0.51190
D	76	0.40642	0.52741
A	34	0.29060	0.30853
A	64	0.54237	0.58076
S	16	0.12030	0.13652
Y	0	0.00000	0.00000
A	56	0.59574	0.50817
V	67	0.47183	0.43591
L	0	0.00000	0.00000
K	63	0.28125	0.30627
E	110	0.53659	0.62965
A	2	0.01802	0.01815
I	1	0.00676	0.00541
E	82	0.41206	0.46938
E	104	0.51232	0.59531
A	9	0.08491	0.08167
A	9	0.07500	0.08167
D	137	0.75275	0.95073
K	136	0.65072	0.66116
F	30	0.19868	0.14948
D	107	0.62573	0.74254
I	12	0.07500	0.06486
D	112	0.61538	0.77724
G	8	0.08696	0.10165
N	35	0.18817	0.23907
R	26	0.10656	0.11354
I	0	0.00000	0.00000
F	1	0.00699	0.00498
Y	2	0.01307	0.00936
M	0	0.00000	0.00000
S	25	0.20000	0.21331
V	38	0.26207	0.24723
A	43	0.41346	0.39020
P	63	0.44366	0.44397
R	197	0.81743	0.86026
F	38	0.20994	0.18934
F	0	0.00000	0.00000
G	6	0.06593	0.07624
T	42	0.26752	0.30281
I	0	0.00000	0.00000
A	0	0.00000	0.00000
K	87	0.42029	0.42295
Y	62	0.30693	0.29013
L	0	0.00000	0.00000
K	123	0.56944	0.59796
S	78	0.63934	0.66553
E	68	0.31628	0.38924
G	29	0.30851	0.36849
L	0	0.00000	0.00000
L	38	0.20879	0.20754
A	11	0.09167	0.09982
D	167	0.92778	1.15892
T	77	0.49677	0.55516
G	54	0.64286	0.68615
Y	36	0.14938	0.16846
N	16	0.10323	0.10929
R	41	0.17300	0.17904
L	0	0.00000	0.00000
M	1	0.00676	0.00500
I	2	0.01818	0.01081
E	23	0.11917	0.13165
K	92	0.45320	0.44725
P	40	0.28986	0.28189
F	20	0.08850	0.09965
G	12	0.13187	0.15248
T	88	0.53333	0.63446
S	27	0.21260	0.23038
Y	70	0.30172	0.32756
D	117	0.68824	0.81194
T	48	0.29630	0.34607
A	0	0.00000	0.00000
A	26	0.23423	0.23593
E	127	0.61650	0.72696
L	18	0.10345	0.09831
Q	3	0.01546	0.01680
N	101	0.59064	0.68989
D	39	0.22674	0.27065
L	0	0.00000	0.00000
E	93	0.45813	0.53234
N	90	0.51724	0.61475
A	18	0.18557	0.16334
F	4	0.01818	0.01993
D	105	0.59659	0.72866
D	39	0.22543	0.27065
N	109	0.61582	0.74454
Q	42	0.18502	0.23516
L	1	0.00578	0.00546
F	5	0.02703	0.02491
R	14	0.05907	0.06114
I	13	0.07975	0.07027
D	19	0.12179	0.13185
H	57	0.36306	0.31336
Y	15	0.09868	0.07019
L	0	0.00000	0.00000
G	1	0.01099	0.01271
K	33	0.15138	0.16043
E	12	0.05825	0.06869
M	10	0.06173	0.04998
V	0	0.00000	0.00000
Q	11	0.05392	0.06159
N	1	0.00625	0.00683
I	1	0.00694	0.00541
A	4	0.03478	0.03630
A	1	0.00893	0.00907
L	1	0.00599	0.00546
R	2	0.00885	0.00873
F	3	0.01395	0.01495
G	0	0.00000	0.00000
N	0	0.00000	0.00000
P	38	0.28148	0.26779
I	10	0.06289	0.05405
F	2	0.01047	0.00997
D	26	0.15663	0.18043
A	40	0.34188	0.36298
A	2	0.01980	0.01815
W	4	0.01747	0.01663
N	29	0.22308	0.19809
K	56	0.25571	0.27224
D	99	0.59281	0.68702
Y	70	0.30172	0.32756
I	2	0.01379	0.01081
K	60	0.27778	0.29169
N	1	0.00599	0.00683
V	3	0.02143	0.01952
Q	0	0.00000	0.00000
V	1	0.00690	0.00651
T	0	0.00000	0.00000
L	2	0.01053	0.01092
S	3	0.02381	0.02560
E	33	0.16418	0.18890
V	56	0.36842	0.36435
L	86	0.45745	0.46969
G	0	0.00000	0.00000
V	5	0.02874	0.03253
E	84	0.39070	0.48082
E	146	0.73737	0.83572
R	135	0.56962	0.58952
A	0	0.00000	0.00000
G	57	0.62637	0.72427
Y	97	0.47783	0.45391
Y	6	0.02479	0.02808
D	32	0.18824	0.22207
T	116	0.71605	0.83634
A	9	0.07692	0.08167
G	0	0.00000	0.00000
A	0	0.00000	0.00000
L	4	0.02210	0.02185
L	33	0.17935	0.18023
D	22	0.13497	0.15267
M	8	0.04520	0.03998
I	2	0.01307	0.01081
Q	16	0.07767	0.08959
N	22	0.14966	0.15027
H	16	0.09357	0.08796
T	0	0.00000	0.00000
M	2	0.01149	0.01000
Q	9	0.05921	0.05039
I	1	0.00559	0.00541
V	0	0.00000	0.00000
G	2	0.02778	0.02541
W	8	0.04348	0.03326
L	2	0.01258	0.01092
A	1	0.00870	0.00907
M	0	0.00000	0.00000
E	71	0.37566	0.40641
K	87	0.42857	0.42295
P	10	0.06993	0.07047
E	176	0.81481	1.00744
S	40	0.33613	0.34130
F	30	0.15464	0.14948
T	72	0.52555	0.51911
D	52	0.29379	0.36086
K	160	0.69264	0.77783
D	22	0.12644	0.15267
I	0	0.00000	0.00000
R	33	0.13043	0.14410
A	51	0.45133	0.46279
A	0	0.00000	0.00000
K	12	0.05263	0.05834
N	19	0.10920	0.12978
A	27	0.22881	0.24501
A	1	0.00952	0.00907
F	5	0.02427	0.02491
N	111	0.70701	0.75820
A	11	0.09910	0.09982
L	8	0.04444	0.04369
K	71	0.33491	0.34516
I	81	0.58273	0.43784
Y	11	0.05729	0.05147
D	89	0.49721	0.61763
E	99	0.45833	0.56669
A	70	0.61404	0.63521
E	41	0.20603	0.23469
V	1	0.00714	0.00651
N	65	0.40373	0.44399
K	143	0.74093	0.69519
Y	39	0.19500	0.18250
F	11	0.06471	0.05481
V	17	0.16038	0.11061
R	10	0.04016	0.04367
A	0	0.00000	0.00000
Q	18	0.10056	0.10078
Y	2	0.00844	0.00936
G	10	0.12048	0.12706
A	56	0.44094	0.50817
G	19	0.20652	0.24142
D	138	0.74194	0.95767
S	59	0.42754	0.50341
A	100	0.84746	0.90744
D	112	0.67879	0.77724
F	65	0.33505	0.32387
K	91	0.46429	0.44239
P	33	0.23404	0.23256
Y	0	0.00000	0.00000
L	70	0.50000	0.38230
E	133	0.63033	0.76131
E	26	0.12500	0.14883
L	107	0.56021	0.58438
D	128	0.73143	0.88827
V	15	0.11111	0.09759
P	56	0.45528	0.39464
A	91	0.76471	0.82577
D	130	0.76471	0.90215
S	10	0.07092	0.08532
K	113	0.51364	0.54934
N	14	0.08383	0.09563
N	13	0.07471	0.08880
T	0	0.00000	0.00000
F	0	0.00000	0.00000
I	0	0.00000	0.00000
A	0	0.00000	0.00000
G	0	0.00000	0.00000
E	13	0.06161	0.07441
L	2	0.01149	0.01092
Q	46	0.23350	0.25756
F	11	0.06627	0.05481
D	144	0.90566	0.99931
L	40	0.22989	0.21846
P	85	0.62500	0.59901
R	64	0.25911	0.27948
W	2	0.01105	0.00832
E	120	0.58824	0.68689
G	80	0.86022	1.01652
V	4	0.02721	0.02602
P	11	0.07801	0.07752
F	0	0.00000	0.00000
Y	0	0.00000	0.00000
V	1	0.00763	0.00651
R	6	0.02353	0.02620
S	1	0.00719	0.00853
G	1	0.01075	0.01271
K	25	0.11416	0.12154
R	28	0.10687	0.12227
L	6	0.03704	0.03277
A	38	0.32759	0.34483
A	23	0.21101	0.20871
K	89	0.41784	0.43267
Q	26	0.12808	0.14558
T	3	0.02222	0.02163
R	15	0.05814	0.06550
V	0	0.00000	0.00000
D	0	0.00000	0.00000
I	1	0.00610	0.00541
V	6	0.04196	0.03904
F	6	0.03390	0.02990
K	92	0.44019	0.44725
A	41	0.36607	0.37205
G	21	0.21875	0.26684
T	142	0.95302	1.02379
F	19	0.08920	0.09467
N	89	0.54938	0.60792
F	12	0.06522	0.05979
G	63	0.70787	0.80051
S	19	0.14074	0.16212
E	180	0.86957	1.03034
Q	78	0.38235	0.43673
E	62	0.29384	0.35489
A	12	0.11429	0.10889
Q	81	0.38028	0.45353
E	66	0.31280	0.37779
A	3	0.02703	0.02722
V	9	0.06338	0.05856
L	1	0.00575	0.00546
S	5	0.04132	0.04266
I	0	0.00000	0.00000
I	13	0.08497	0.07027
I	7	0.04861	0.03784
D	20	0.11976	0.13879
P	94	0.64384	0.66244
K	104	0.46847	0.50559
G	7	0.07447	0.08895
A	12	0.11538	0.10889
I	1	0.00676	0.00541
E	73	0.36683	0.41786
L	0	0.00000	0.00000
K	62	0.29108	0.30141
L	0	0.00000	0.00000
N	2	0.01130	0.01366
A	1	0.00870	0.00907
K	2	0.00935	0.00972
S	9	0.06923	0.07679
V	23	0.14839	0.14964
E	83	0.41709	0.47510
D	34	0.18785	0.23595
A	68	0.62963	0.61706
F	52	0.25243	0.25909
N	12	0.07273	0.08197
T	3	0.02190	0.02163
R	50	0.20325	0.21834
T	48	0.32877	0.34607
I	6	0.03448	0.03243
D	71	0.44375	0.49271
L	0	0.00000	0.00000
G	30	0.38462	0.38119
W	36	0.13846	0.14969
T	81	0.66393	0.58399
V	16	0.10063	0.10410
S	51	0.39535	0.43515
D	125	0.67568	0.86745
E	107	0.49767	0.61248
D	13	0.07222	0.09022
K	92	0.41256	0.44725
K	145	0.67130	0.70491
N	64	0.37427	0.43716
T	52	0.41600	0.37491
P	7	0.04828	0.04933
E	60	0.30457	0.34345
P	21	0.15909	0.14799
Y	19	0.08407	0.08891
E	6	0.03015	0.03434
R	8	0.03524	0.03493
M	5	0.02976	0.02499
I	2	0.01695	0.01081
H	12	0.07362	0.06597
D	14	0.08642	0.09715
T	0	0.00000	0.00000
M	8	0.05839	0.03998
N	95	0.51630	0.64891
G	25	0.28409	0.31766
D	57	0.30645	0.39556
G	4	0.04167	0.05083
S	11	0.07801	0.09386
N	16	0.09040	0.10929
F	2	0.01036	0.00997
A	11	0.09735	0.09982
D	13	0.08333	0.09022
W	42	0.17722	0.17464
N	79	0.44886	0.53962
G	0	0.00000	0.00000
V	12	0.07947	0.07807
S	10	0.08333	0.08532
I	23	0.12994	0.12432
A	0	0.00000	0.00000
W	5	0.02304	0.02079
K	95	0.46341	0.46184
F	1	0.00469	0.00498
V	0	0.00000	0.00000
D	42	0.24277	0.29146
A	25	0.22321	0.22686
I	0	0.00000	0.00000
S	24	0.18898	0.20478
A	61	0.53043	0.55354
V	10	0.06250	0.06506
Y	11	0.05820	0.05147
T	121	0.94531	0.87239
A	63	0.52066	0.57169
D	72	0.39560	0.49965
K	117	0.51770	0.56879
A	13	0.13978	0.11797
P	83	0.60584	0.58492
L	55	0.30055	0.30038
E	73	0.35610	0.41786
T	99	0.76154	0.71377
Y	9	0.04762	0.04212
K	101	0.45909	0.49101
S	3	0.02206	0.02560
G	41	0.43617	0.52097
S	32	0.23704	0.27304
M	31	0.18129	0.15492
G	17	0.26154	0.21601
P	4	0.02703	0.02819
E	131	0.62679	0.74986
A	21	0.17797	0.19056
S	2	0.01439	0.01706
D	73	0.40331	0.50659
K	133	0.61290	0.64657
L	15	0.09146	0.08192
L	0	0.00000	0.00000
A	59	0.50862	0.53539
A	85	0.73276	0.77132
N	68	0.35602	0.46448
G	58	0.65909	0.73698
D	11	0.06011	0.07634
A	65	0.60185	0.58984
W	7	0.03704	0.02911
V	45	0.72581	0.29278
F	21	0.11864	0.10463
K	125	0.56818	0.60768
G	71	0.48630	0.90216
