# Supplementary material for: Context dependent reference states of solvent accessibility derived from native protein structures and assessed by predictability analysis
Source: BMC Struct Biol. 2009 Apr 27;9:25. doi: 10.1186/1472-6807-9-25 (PMC2685369; doi:10.1186/1472-6807-9-25)
Supplement: Additional File 1 — Additional statistics and data sets. Details are provided in Readme file included in the compressed file. [file 1472-6807-9-25-S1.zip › supplementary_material/ASA_dataset/1dqaA.asa]

L	157	0.68860	0.85745
S	51	0.37778	0.43515
D	49	0.27222	0.34004
A	67	0.59292	0.60799
E	105	0.51724	0.60103
I	11	0.06707	0.05946
I	12	0.07407	0.06486
Q	149	0.79255	0.83427
L	85	0.49708	0.46423
V	6	0.03974	0.03904
N	98	0.59756	0.66940
A	78	0.67826	0.70780
K	138	0.66667	0.67088
H	154	0.81481	0.84662
I	37	0.22424	0.20000
P	37	0.28244	0.26075
A	24	0.25000	0.21779
Y	125	0.72254	0.58493
K	105	0.53299	0.51045
L	0	0.00000	0.00000
E	29	0.14146	0.16600
T	124	0.84354	0.89402
L	81	0.44022	0.44238
I	20	0.12987	0.10811
E	199	0.99500	1.13910
T	76	0.57143	0.54795
H	66	0.35294	0.36284
E	62	0.32804	0.35489
R	72	0.27376	0.31441
G	0	0.00000	0.00000
V	0	0.00000	0.00000
S	17	0.14167	0.14505
I	0	0.00000	0.00000
R	4	0.01770	0.01747
R	29	0.12185	0.12664
Q	63	0.31188	0.35274
L	11	0.07051	0.06008
L	5	0.02778	0.02731
S	29	0.22137	0.24744
K	140	0.66038	0.68060
K	123	0.59420	0.59796
L	13	0.07222	0.07100
S	101	0.80159	0.86177
E	65	0.36517	0.37207
P	82	0.56164	0.57787
S	72	0.50704	0.61433
S	2	0.01493	0.01706
L	6	0.03488	0.03277
Q	128	0.74854	0.71669
Y	127	0.62562	0.59429
L	1	0.00510	0.00546
P	33	0.24627	0.23256
Y	27	0.12676	0.12635
R	159	0.63600	0.69432
D	158	0.92398	1.09646
Y	28	0.12389	0.13102
N	79	0.48765	0.53962
Y	4	0.01869	0.01872
S	60	0.53571	0.51195
L	60	0.34286	0.32769
V	0	0.00000	0.00000
M	38	0.19388	0.18991
G	84	0.97674	1.06734
A	40	0.32787	0.36298
C	0	0.00000	0.00000
C	0	0.00000	0.00000
E	38	0.19588	0.21752
N	13	0.07222	0.08880
V	0	0.00000	0.00000
I	0	0.00000	0.00000
G	0	0.00000	0.00000
Y	26	0.16352	0.12167
M	0	0.00000	0.00000
P	3	0.02256	0.02114
I	8	0.03828	0.04324
P	0	0.00000	0.00000
V	0	0.00000	0.00000
G	0	0.00000	0.00000
V	5	0.03289	0.03253
A	0	0.00000	0.00000
G	18	0.24000	0.22872
P	51	0.37500	0.35941
L	0	0.00000	0.00000
C	26	0.20312	0.18519
L	0	0.00000	0.00000
D	29	0.16201	0.20125
E	204	0.96682	1.16772
K	103	0.49048	0.50073
E	138	0.75824	0.78993
F	17	0.08374	0.08470
Q	21	0.11170	0.11758
V	0	0.00000	0.00000
P	0	0.00000	0.00000
M	0	0.00000	0.00000
A	2	0.01852	0.01815
T	16	0.09040	0.11536
T	18	0.11250	0.12978
E	32	0.15385	0.18317
G	0	0.00000	0.00000
C	9	0.06818	0.06410
L	5	0.03356	0.02731
V	0	0.00000	0.00000
A	35	0.30435	0.31760
S	22	0.15714	0.18771
T	0	0.00000	0.00000
N	30	0.17442	0.20492
R	55	0.21569	0.24017
G	0	0.00000	0.00000
C	1	0.00885	0.00712
R	157	0.62055	0.68559
A	0	0.00000	0.00000
I	1	0.00535	0.00541
G	28	0.35000	0.35578
L	79	0.40513	0.43146
G	23	0.24731	0.29225
G	74	0.75510	0.94028
G	20	0.21277	0.25413
A	3	0.02609	0.02722
S	43	0.30714	0.36689
S	1	0.00725	0.00853
R	102	0.39689	0.44541
V	46	0.33094	0.29928
L	26	0.15476	0.14200
A	38	0.31667	0.34483
D	12	0.06522	0.08328
G	0	0.00000	0.00000
M	2	0.01064	0.01000
T	0	0.00000	0.00000
R	17	0.06489	0.07424
G	0	0.00000	0.00000
P	0	0.00000	0.00000
V	0	0.00000	0.00000
V	0	0.00000	0.00000
R	16	0.06957	0.06987
L	6	0.03448	0.03277
P	54	0.39706	0.38055
R	107	0.42972	0.46725
A	1	0.01111	0.00907
C	22	0.28571	0.15670
D	45	0.27439	0.31228
S	0	0.00000	0.00000
A	12	0.10811	0.10889
E	112	0.56281	0.64110
V	0	0.00000	0.00000
K	22	0.10526	0.10695
A	52	0.61905	0.47187
W	57	0.23171	0.23701
L	6	0.03871	0.03277
E	111	0.54146	0.63537
T	49	0.33333	0.35328
S	92	0.64789	0.78498
E	127	0.59070	0.72696
G	1	0.01136	0.01271
F	52	0.25000	0.25909
A	52	0.48598	0.47187
V	33	0.23571	0.21470
I	1	0.00820	0.00541
K	60	0.29268	0.29169
E	152	0.74146	0.87006
A	6	0.06593	0.05445
F	0	0.00000	0.00000
D	21	0.12000	0.14573
S	73	0.52899	0.62287
T	25	0.15060	0.18025
S	30	0.22901	0.25597
R	207	0.85892	0.90393
F	80	0.44693	0.39860
A	0	0.00000	0.00000
R	94	0.39004	0.41048
L	2	0.01316	0.01092
Q	96	0.45070	0.53751
K	91	0.43541	0.44239
L	34	0.23129	0.18569
H	36	0.20809	0.19791
T	4	0.02941	0.02884
S	16	0.13115	0.13652
I	6	0.03390	0.03243
A	0	0.00000	0.00000
G	0	0.00000	0.00000
R	37	0.14567	0.16157
N	4	0.02353	0.02732
L	0	0.00000	0.00000
Y	0	0.00000	0.00000
I	0	0.00000	0.00000
R	3	0.01255	0.01310
F	3	0.01961	0.01495
Q	20	0.10363	0.11198
S	0	0.00000	0.00000
R	96	0.36090	0.41921
S	2	0.01439	0.01706
G	7	0.07447	0.08895
D	9	0.04918	0.06246
A	16	0.17778	0.14519
M	40	0.20942	0.19990
G	6	0.07692	0.07624
M	15	0.07538	0.07496
N	99	0.65563	0.67623
M	38	0.34862	0.18991
I	0	0.00000	0.00000
S	3	0.02308	0.02560
K	107	0.46930	0.52018
G	0	0.00000	0.00000
T	0	0.00000	0.00000
E	56	0.26794	0.32055
K	96	0.44240	0.46670
A	0	0.00000	0.00000
L	3	0.01596	0.01638
S	66	0.50382	0.56314
K	59	0.26941	0.28683
L	1	0.00680	0.00546
H	76	0.40642	0.41781
E	130	0.75581	0.74413
Y	113	0.50901	0.52878
F	26	0.13333	0.12955
P	90	0.65693	0.63425
E	142	0.73196	0.81282
M	5	0.02778	0.02499
Q	88	0.57895	0.49272
I	69	0.39205	0.37297
L	12	0.07362	0.06554
A	2	0.01818	0.01815
V	10	0.06579	0.06506
S	4	0.02857	0.03413
G	0	0.00000	0.00000
N	0	0.00000	0.00000
Y	1	0.00685	0.00468
C	0	0.00000	0.00000
T	1	0.00676	0.00721
D	18	0.10169	0.12491
K	6	0.02691	0.02917
K	6	0.02985	0.02917
P	22	0.14667	0.15504
A	9	0.07692	0.08167
A	0	0.00000	0.00000
I	0	0.00000	0.00000
N	2	0.01361	0.01366
W	8	0.04188	0.03326
I	6	0.04839	0.03243
E	24	0.11707	0.13738
G	2	0.02151	0.02541
R	0	0.00000	0.00000
G	4	0.04301	0.05083
K	4	0.01852	0.01945
S	14	0.10769	0.11945
V	0	0.00000	0.00000
V	1	0.00758	0.00651
C	0	0.00000	0.00000
E	3	0.01500	0.01717
A	2	0.01802	0.01815
V	25	0.17857	0.16265
I	0	0.00000	0.00000
P	41	0.31298	0.28894
A	10	0.08475	0.09074
K	142	0.66355	0.69033
V	13	0.08667	0.08458
V	0	0.00000	0.00000
R	155	0.64050	0.67686
E	126	0.63000	0.72124
V	24	0.15789	0.15615
L	0	0.00000	0.00000
K	113	0.52074	0.54934
T	16	0.10256	0.11536
T	42	0.28000	0.30281
T	11	0.06875	0.07931
E	152	0.73786	0.87006
A	28	0.30435	0.25408
M	0	0.00000	0.00000
I	24	0.21818	0.12973
E	53	0.27604	0.30338
V	2	0.01429	0.01301
N	1	0.00575	0.00683
I	26	0.19403	0.14054
N	14	0.08642	0.09563
K	2	0.00889	0.00972
N	0	0.00000	0.00000
L	5	0.02604	0.02731
V	0	0.00000	0.00000
G	0	0.00000	0.00000
S	0	0.00000	0.00000
A	0	0.00000	0.00000
M	10	0.05525	0.04998
A	0	0.00000	0.00000
G	1	0.01000	0.01271
S	0	0.00000	0.00000
I	18	0.11538	0.09730
G	0	0.00000	0.00000
G	0	0.00000	0.00000
Y	2	0.00830	0.00936
N	2	0.01299	0.01366
A	3	0.03409	0.02722
H	15	0.07500	0.08246
A	0	0.00000	0.00000
A	0	0.00000	0.00000
N	10	0.05714	0.06831
I	0	0.00000	0.00000
V	0	0.00000	0.00000
T	7	0.05000	0.05047
A	2	0.01923	0.01815
I	0	0.00000	0.00000
Y	0	0.00000	0.00000
I	15	0.10067	0.08108
A	0	0.00000	0.00000
C	0	0.00000	0.00000
G	6	0.06667	0.07624
Q	13	0.06311	0.07279
D	29	0.17576	0.20125
A	11	0.09402	0.09982
A	2	0.01709	0.01815
Q	1	0.00505	0.00560
N	0	0.00000	0.00000
V	6	0.03681	0.03904
G	2	0.02105	0.02541
S	0	0.00000	0.00000
S	7	0.04930	0.05973
N	9	0.05114	0.06148
C	0	0.00000	0.00000
I	1	0.00855	0.00541
T	0	0.00000	0.00000
L	20	0.13889	0.10923
M	13	0.06500	0.06497
E	46	0.23000	0.26331
A	32	0.27119	0.29038
S	34	0.23611	0.29010
G	27	0.34177	0.34307
P	139	0.97887	0.97956
T	109	0.68553	0.78587
N	101	0.58721	0.68989
E	99	0.45622	0.56669
D	23	0.13855	0.15961
L	0	0.00000	0.00000
Y	7	0.03784	0.03276
I	0	0.00000	0.00000
S	1	0.00870	0.00853
C	0	0.00000	0.00000
T	7	0.05072	0.05047
M	0	0.00000	0.00000
P	19	0.14504	0.13390
S	0	0.00000	0.00000
I	0	0.00000	0.00000
E	2	0.01020	0.01145
I	3	0.01695	0.01622
G	2	0.02083	0.02541
T	0	0.00000	0.00000
V	59	0.38562	0.38386
G	29	0.29592	0.36849
G	41	0.41837	0.52097
G	2	0.02128	0.02541
T	4	0.02581	0.02884
N	70	0.39548	0.47814
L	1	0.00575	0.00546
L	49	0.31613	0.26761
P	12	0.09302	0.08457
Q	0	0.00000	0.00000
Q	38	0.19388	0.21277
A	1	0.00990	0.00907
C	0	0.00000	0.00000
L	0	0.00000	0.00000
Q	54	0.33333	0.30235
M	8	0.04762	0.03998
L	6	0.03488	0.03277
G	45	0.55556	0.57179
V	2	0.01250	0.01301
Q	63	0.31343	0.35274
G	10	0.10870	0.12706
A	49	0.40164	0.44465
C	16	0.15686	0.11396
K	180	0.87379	0.87506
D	162	0.94186	1.12422
N	78	0.49057	0.53279
P	55	0.39568	0.38760
G	0	0.00000	0.00000
E	86	0.39815	0.49227
N	20	0.11494	0.13661
A	0	0.00000	0.00000
R	51	0.20988	0.22271
Q	17	0.08416	0.09518
L	0	0.00000	0.00000
A	0	0.00000	0.00000
R	63	0.26809	0.27511
I	0	0.00000	0.00000
V	0	0.00000	0.00000
C	0	0.00000	0.00000
G	0	0.00000	0.00000
T	0	0.00000	0.00000
V	0	0.00000	0.00000
M	0	0.00000	0.00000
A	0	0.00000	0.00000
G	0	0.00000	0.00000
E	0	0.00000	0.00000
L	0	0.00000	0.00000
S	1	0.00758	0.00853
L	23	0.14198	0.12561
M	0	0.00000	0.00000
A	0	0.00000	0.00000
A	8	0.07143	0.07260
L	7	0.04046	0.03823
A	28	0.24138	0.25408
A	36	0.29508	0.32668
G	44	0.48889	0.55909
H	77	0.42077	0.42331
L	20	0.11429	0.10923
V	4	0.02614	0.02602
K	134	0.65686	0.65143
S	34	0.25373	0.29010
H	20	0.10050	0.10995
M	89	0.50857	0.44478
I	104	0.88136	0.56216
H	61	0.36527	0.33535
N	41	0.18468	0.28005
