# Supplementary material for: Context dependent reference states of solvent accessibility derived from native protein structures and assessed by predictability analysis
Source: BMC Struct Biol. 2009 Apr 27;9:25. doi: 10.1186/1472-6807-9-25 (PMC2685369; doi:10.1186/1472-6807-9-25)
Supplement: Additional File 1 — Additional statistics and data sets. Details are provided in Readme file included in the compressed file. [file 1472-6807-9-25-S1.zip › supplementary_material/ASA_dataset/1dqeA.asa]

S	43	0.23757	0.36689
Q	66	0.30841	0.36954
E	44	0.23158	0.25186
V	21	0.17500	0.13663
M	4	0.02186	0.01999
K	81	0.40099	0.39378
N	72	0.39779	0.49180
L	12	0.07362	0.06554
S	12	0.09091	0.10239
L	43	0.26220	0.23484
N	27	0.15169	0.18443
F	42	0.22826	0.20927
G	0	0.00000	0.00000
K	146	0.66667	0.70977
A	26	0.25743	0.23593
L	9	0.05172	0.04915
D	84	0.46927	0.58293
E	90	0.47619	0.51517
C	0	0.00000	0.00000
K	34	0.17000	0.16529
K	162	0.73973	0.78755
E	119	0.57767	0.68117
M	72	0.40223	0.35982
T	125	0.88028	0.90123
L	19	0.10615	0.10377
T	71	0.43293	0.51190
D	111	0.59358	0.77030
A	37	0.33036	0.33575
I	0	0.00000	0.00000
N	74	0.45122	0.50546
E	116	0.53456	0.66400
D	2	0.01198	0.01388
F	9	0.04523	0.04484
Y	168	0.70886	0.78615
N	40	0.25641	0.27322
F	22	0.16923	0.10962
W	26	0.15205	0.10811
K	139	0.73158	0.67574
E	143	0.67773	0.81855
G	65	0.73034	0.82592
Y	43	0.18615	0.20122
E	126	0.65969	0.72124
I	9	0.06338	0.04865
K	153	0.70833	0.74380
N	60	0.30612	0.40984
R	123	0.50204	0.53712
E	45	0.21845	0.25758
T	0	0.00000	0.00000
G	0	0.00000	0.00000
C	9	0.06475	0.06410
A	0	0.00000	0.00000
I	14	0.12844	0.07568
M	42	0.28378	0.20990
C	13	0.37143	0.09259
L	1	0.00658	0.00546
S	14	0.11290	0.11945
T	64	0.40506	0.46143
K	64	0.30332	0.31113
L	60	0.34286	0.32769
N	66	0.39521	0.45082
M	16	0.11679	0.07996
L	18	0.11765	0.09831
D	25	0.15337	0.17349
P	56	0.39716	0.39464
E	123	0.54185	0.70406
G	19	0.20652	0.24142
N	43	0.23370	0.29372
L	14	0.07821	0.07646
H	4	0.02353	0.02199
H	57	0.27404	0.31336
G	17	0.19540	0.21601
N	10	0.05348	0.06831
A	3	0.03191	0.02722
M	35	0.20468	0.17491
E	108	0.61017	0.61820
F	24	0.13333	0.11958
A	3	0.03061	0.02722
K	83	0.38249	0.40350
K	157	0.75481	0.76325
H	21	0.11170	0.11545
G	51	0.61446	0.64803
A	6	0.04918	0.05445
D	105	0.61765	0.72866
E	139	0.67150	0.79565
T	97	0.73485	0.69935
M	11	0.06145	0.05497
A	0	0.00000	0.00000
Q	87	0.45550	0.48712
Q	68	0.37363	0.38074
L	11	0.06918	0.06008
I	7	0.04217	0.03784
D	86	0.50292	0.59681
I	22	0.13415	0.11892
V	26	0.21849	0.16916
H	66	0.35484	0.36284
G	27	0.42857	0.34307
C	2	0.01626	0.01425
E	26	0.13065	0.14883
K	152	0.72038	0.73894
S	84	0.63636	0.71672
T	23	0.16547	0.16583
P	113	0.75839	0.79634
A	98	0.81667	0.88929
N	74	0.38743	0.50546
D	164	0.89617	1.13810
D	42	0.24000	0.29146
K	134	0.68367	0.65143
C	11	0.14474	0.07835
W	37	0.17874	0.15385
T	16	0.11594	0.11536
L	20	0.10695	0.10923
G	21	0.25926	0.26684
V	15	0.09868	0.09759
A	12	0.10909	0.10889
T	50	0.33113	0.36049
C	28	0.33735	0.19943
F	37	0.43529	0.18435
K	14	0.06699	0.06806
A	40	0.34483	0.36298
E	71	0.34975	0.40641
I	0	0.00000	0.00000
H	25	0.13889	0.13744
K	158	0.75598	0.76811
L	65	0.37143	0.35500
N	118	0.69822	0.80601
W	38	0.21591	0.15800
A	15	0.15789	0.13612
P	9	0.06475	0.06342
S	103	0.93636	0.87884
M	51	0.27717	0.25487
D	150	0.88235	1.04094
V	59	0.36420	0.38386
A	8	0.07619	0.07260
V	9	0.05422	0.05856
G	9	0.10588	0.11436
E	185	0.68773	1.05896
