# Supplementary material for: Context dependent reference states of solvent accessibility derived from native protein structures and assessed by predictability analysis
Source: BMC Struct Biol. 2009 Apr 27;9:25. doi: 10.1186/1472-6807-9-25 (PMC2685369; doi:10.1186/1472-6807-9-25)
Supplement: Additional File 1 — Additional statistics and data sets. Details are provided in Readme file included in the compressed file. [file 1472-6807-9-25-S1.zip › supplementary_material/ASA_dataset/1dqgA.asa]

D	38	0.17117	0.26371
A	82	0.69492	0.74410
R	31	0.12757	0.13537
Q	45	0.26627	0.25196
F	6	0.03226	0.02990
L	11	0.08333	0.06008
I	0	0.00000	0.00000
Y	53	0.26768	0.24801
N	2	0.01053	0.01366
E	112	0.51613	0.64110
D	82	0.48810	0.56905
H	51	0.29825	0.28037
K	153	0.74272	0.74380
R	74	0.34101	0.32314
C	0	0.00000	0.00000
V	0	0.00000	0.00000
D	22	0.12717	0.15267
A	2	0.01852	0.01815
L	79	0.42021	0.43146
S	39	0.29104	0.33276
A	42	0.39623	0.38113
I	141	0.79661	0.76216
S	19	0.16964	0.16212
V	0	0.00000	0.00000
Q	49	0.24500	0.27436
T	12	0.08163	0.08652
A	20	0.17241	0.18149
T	110	0.72848	0.79308
C	21	0.16154	0.14957
N	65	0.41667	0.44399
P	70	0.53435	0.49331
E	160	0.76555	0.91586
A	20	0.17544	0.18149
E	95	0.44601	0.54379
S	36	0.30769	0.30717
Q	8	0.03941	0.04479
K	41	0.19712	0.19932
F	0	0.00000	0.00000
R	54	0.28125	0.23581
W	5	0.02890	0.02079
V	50	0.49505	0.32531
S	26	0.20155	0.22184
D	70	0.40000	0.48577
S	3	0.02326	0.02560
Q	9	0.04369	0.05039
I	0	0.00000	0.00000
M	27	0.23077	0.13493
S	0	0.00000	0.00000
V	23	0.15862	0.14964
A	50	0.51546	0.45372
F	76	0.36893	0.37867
K	161	0.75943	0.78269
L	40	0.32258	0.21846
C	0	0.00000	0.00000
L	0	0.00000	0.00000
G	0	0.00000	0.00000
V	4	0.02721	0.02602
P	81	0.59559	0.57082
S	40	0.28369	0.34130
K	69	0.30804	0.33544
T	68	0.44156	0.49027
D	70	0.42683	0.48577
W	89	0.41204	0.37006
A	8	0.08511	0.07260
S	38	0.28148	0.32423
V	0	0.00000	0.00000
T	12	0.08054	0.08652
L	8	0.04598	0.04369
Y	86	0.41748	0.40243
A	73	0.86905	0.66243
C	56	0.72727	0.39886
D	77	0.46951	0.53435
S	78	0.55319	0.66553
K	174	0.82857	0.84589
S	28	0.22951	0.23891
E	101	0.54011	0.57813
Y	111	0.52113	0.51942
Q	7	0.04192	0.03919
K	24	0.12245	0.11667
W	2	0.01036	0.00832
E	58	0.42647	0.33200
C	34	0.28333	0.24217
K	35	0.15695	0.17015
N	130	0.69519	0.88798
D	137	0.83537	0.95073
T	31	0.18129	0.22350
L	13	0.08280	0.07100
F	2	0.00976	0.00997
G	0	0.00000	0.00000
I	0	0.00000	0.00000
K	96	0.45070	0.46670
G	68	0.73118	0.86404
T	44	0.29333	0.31723
E	155	0.75980	0.88724
L	11	0.06707	0.06008
Y	19	0.08444	0.08891
F	0	0.00000	0.00000
N	4	0.02857	0.02732
Y	36	0.16290	0.16846
G	20	0.24691	0.25413
N	32	0.17204	0.21858
R	218	0.88980	0.95197
Q	186	0.92537	1.04143
E	63	0.31818	0.36062
K	138	0.63014	0.67088
N	12	0.07186	0.08197
I	0	0.00000	0.00000
K	21	0.10345	0.10209
L	0	0.00000	0.00000
Y	78	0.40625	0.36500
K	144	0.67290	0.70005
G	25	0.27778	0.31766
S	54	0.37500	0.46075
G	43	0.46739	0.54638
L	109	0.80741	0.59530
W	76	0.32203	0.31601
S	0	0.00000	0.00000
R	66	0.29464	0.28821
W	1	0.00459	0.00416
K	35	0.18325	0.17015
V	1	0.00741	0.00651
Y	90	0.37344	0.42115
G	74	0.79570	0.94028
T	38	0.25166	0.27397
T	111	0.73510	0.80029
D	82	0.44809	0.56905
D	52	0.30058	0.36086
L	1	0.00662	0.00546
C	44	0.37607	0.31339
S	54	0.39130	0.46075
R	82	0.32031	0.35808
G	23	0.25556	0.29225
Y	96	0.41558	0.44923
E	198	0.75000	1.13337
