# Supplementary material for: Context dependent reference states of solvent accessibility derived from native protein structures and assessed by predictability analysis
Source: BMC Struct Biol. 2009 Apr 27;9:25. doi: 10.1186/1472-6807-9-25 (PMC2685369; doi:10.1186/1472-6807-9-25)
Supplement: Additional File 1 — Additional statistics and data sets. Details are provided in Readme file included in the compressed file. [file 1472-6807-9-25-S1.zip › supplementary_material/ASA_dataset/1dqtA.asa]

I	16	0.07175	0.08649
Q	19	0.09896	0.10638
V	16	0.11034	0.10410
T	48	0.31788	0.34607
Q	26	0.13613	0.14558
P	13	0.09155	0.09161
S	85	0.64394	0.72526
V	23	0.17164	0.14964
V	18	0.13740	0.11711
L	22	0.13095	0.12015
A	3	0.02752	0.02722
S	7	0.05000	0.05973
S	64	0.50000	0.54608
H	104	0.50732	0.57174
G	0	0.00000	0.00000
V	3	0.01974	0.01952
A	1	0.00870	0.00907
S	12	0.09302	0.10239
F	4	0.02564	0.01993
P	6	0.05042	0.04228
C	0	0.00000	0.00000
E	16	0.08791	0.09159
Y	18	0.07826	0.08423
S	53	0.49074	0.45222
P	62	0.40789	0.43693
S	33	0.23741	0.28157
H	96	0.50262	0.52776
N	129	0.81132	0.88115
T	77	0.40526	0.55516
D	2	0.01111	0.01388
E	63	0.32143	0.36062
V	0	0.00000	0.00000
R	77	0.30677	0.33624
V	0	0.00000	0.00000
T	9	0.06207	0.06489
V	2	0.01408	0.01301
L	14	0.08861	0.07646
R	59	0.23600	0.25764
Q	86	0.43216	0.48152
T	67	0.40120	0.48306
N	145	0.79235	0.99044
D	172	0.98286	1.19362
Q	144	0.70244	0.80627
M	95	0.66434	0.47476
T	85	0.60284	0.61283
E	103	0.52284	0.58958
V	33	0.23239	0.21470
C	0	0.00000	0.00000
A	2	0.01961	0.01815
T	17	0.09605	0.12257
T	57	0.40426	0.41096
F	3	0.01622	0.01495
T	81	0.56250	0.58399
E	117	0.55981	0.66972
K	46	0.21005	0.22363
N	80	0.46784	0.54645
T	45	0.31034	0.32444
V	9	0.05882	0.05856
G	5	0.06173	0.06353
F	4	0.02051	0.01993
L	113	0.61749	0.61715
D	124	0.75610	0.86051
Y	59	0.32240	0.27609
P	110	0.93220	0.77519
F	88	0.48352	0.43847
C	5	0.05814	0.03561
S	23	0.16912	0.19625
G	3	0.03297	0.03812
T	14	0.09396	0.10094
F	2	0.00939	0.00997
N	79	0.45930	0.53962
E	54	0.25714	0.30910
S	42	0.34146	0.35836
R	42	0.16342	0.18341
V	0	0.00000	0.00000
N	17	0.10303	0.11612
L	4	0.02174	0.02185
T	14	0.09929	0.10094
I	4	0.02857	0.02162
Q	65	0.31707	0.36394
G	55	0.62500	0.69886
L	11	0.05914	0.06008
R	150	0.61728	0.65502
A	55	0.48673	0.49909
V	97	0.61392	0.63110
D	21	0.12651	0.14573
T	37	0.23871	0.26676
G	10	0.11628	0.12706
L	38	0.18095	0.20754
Y	7	0.03535	0.03276
L	6	0.04054	0.03277
C	1	0.01099	0.00712
K	75	0.38660	0.36461
V	5	0.03497	0.03253
E	41	0.22162	0.23469
L	16	0.10063	0.08738
M	99	0.69231	0.49475
Y	112	0.80576	0.52410
P	21	0.19444	0.14799
P	103	0.81102	0.72586
P	81	0.58273	0.57082
Y	130	0.69149	0.60833
F	85	0.50000	0.42352
V	50	0.33333	0.32531
G	15	0.16129	0.19060
M	87	0.42647	0.43478
G	3	0.03750	0.03812
N	156	0.83871	1.06557
G	10	0.10417	0.12706
T	0	0.00000	0.00000
Q	41	0.23563	0.22956
I	0	0.00000	0.00000
Y	9	0.04712	0.04212
V	4	0.02564	0.02602
I	12	0.08511	0.06486
D	52	0.31138	0.36086
P	91	0.52000	0.64130
