# Supplementary material for: Context dependent reference states of solvent accessibility derived from native protein structures and assessed by predictability analysis
Source: BMC Struct Biol. 2009 Apr 27;9:25. doi: 10.1186/1472-6807-9-25 (PMC2685369; doi:10.1186/1472-6807-9-25)
Supplement: Additional File 1 — Additional statistics and data sets. Details are provided in Readme file included in the compressed file. [file 1472-6807-9-25-S1.zip › supplementary_material/ASA_dataset/1dqzA.asa]

R	85	0.29825	0.37118
P	9	0.06081	0.06342
G	51	0.54255	0.64803
L	68	0.40000	0.37138
P	49	0.34266	0.34531
V	62	0.43972	0.40338
E	63	0.33690	0.36062
Y	87	0.37991	0.40711
L	15	0.09804	0.08192
Q	80	0.40000	0.44793
V	0	0.00000	0.00000
P	69	0.50735	0.48626
S	3	0.02128	0.02560
A	97	0.80165	0.88022
S	44	0.34646	0.37543
M	5	0.02924	0.02499
G	61	0.70115	0.77510
R	94	0.35606	0.41048
D	80	0.46512	0.55517
I	9	0.05389	0.04865
K	75	0.35377	0.36461
V	0	0.00000	0.00000
Q	4	0.02030	0.02240
F	4	0.02247	0.01993
Q	3	0.01546	0.01680
G	31	0.32632	0.39390
G	36	0.36735	0.45743
G	27	0.32530	0.34307
P	73	0.50000	0.51445
H	40	0.22099	0.21990
A	0	0.00000	0.00000
V	1	0.00625	0.00651
Y	2	0.00943	0.00936
L	3	0.02564	0.01638
L	0	0.00000	0.00000
D	8	0.04396	0.05552
G	6	0.06818	0.07624
L	30	0.16129	0.16384
R	173	0.71193	0.75546
A	3	0.02778	0.02722
Q	99	0.49010	0.55431
D	125	0.68306	0.86745
D	74	0.45122	0.51353
Y	103	0.45575	0.48198
N	0	0.00000	0.00000
G	3	0.03704	0.03812
W	0	0.00000	0.00000
D	61	0.39610	0.42332
I	80	0.45455	0.43243
N	82	0.50932	0.56011
T	17	0.13600	0.12257
P	51	0.34228	0.35941
A	1	0.00962	0.00907
F	9	0.04891	0.04484
E	145	0.77540	0.82999
E	41	0.20000	0.23469
Y	4	0.01905	0.01872
Y	85	0.48851	0.39775
Q	159	0.81959	0.89026
S	8	0.05634	0.06826
G	32	0.34783	0.40661
L	2	0.01036	0.01092
S	3	0.02290	0.02560
V	1	0.00658	0.00651
I	0	0.00000	0.00000
M	0	0.00000	0.00000
P	0	0.00000	0.00000
V	5	0.03106	0.03253
G	4	0.04082	0.05083
G	5	0.05435	0.06353
Q	54	0.25714	0.30235
S	0	0.00000	0.00000
S	0	0.00000	0.00000
F	20	0.09901	0.09965
Y	3	0.01562	0.01404
T	4	0.02632	0.02884
D	43	0.26220	0.29840
W	2	0.00939	0.00832
Y	120	0.80000	0.56153
Q	73	0.40782	0.40873
P	38	0.26761	0.26779
S	4	0.02878	0.03413
Q	90	0.43902	0.50392
S	102	0.72340	0.87031
N	52	0.28729	0.35519
G	64	0.65979	0.81321
Q	23	0.12042	0.12878
N	127	0.86395	0.86749
Y	51	0.25248	0.23865
T	33	0.25191	0.23792
Y	4	0.02116	0.01872
K	59	0.28502	0.28683
W	4	0.02073	0.01663
E	10	0.05405	0.05724
T	27	0.18881	0.19466
F	0	0.00000	0.00000
L	0	0.00000	0.00000
T	15	0.09677	0.10815
R	105	0.40230	0.45852
E	34	0.16915	0.19462
M	0	0.00000	0.00000
P	6	0.04511	0.04228
A	54	0.51923	0.49002
W	62	0.25203	0.25780
L	0	0.00000	0.00000
Q	114	0.53023	0.63830
A	81	0.81000	0.73503
N	87	0.49714	0.59426
K	75	0.35377	0.36461
G	55	0.57895	0.69886
V	4	0.02649	0.02602
S	29	0.23387	0.24744
P	32	0.21918	0.22551
T	75	0.44379	0.54074
G	16	0.17391	0.20330
N	0	0.00000	0.00000
A	0	0.00000	0.00000
A	0	0.00000	0.00000
V	0	0.00000	0.00000
G	0	0.00000	0.00000
L	2	0.01036	0.01092
S	15	0.12821	0.12799
M	5	0.02732	0.02499
S	0	0.00000	0.00000
G	0	0.00000	0.00000
G	8	0.08163	0.10165
S	7	0.04828	0.05973
A	0	0.00000	0.00000
L	1	0.00633	0.00546
I	8	0.05263	0.04324
L	4	0.02454	0.02185
A	0	0.00000	0.00000
A	3	0.02885	0.02722
Y	47	0.23383	0.21993
Y	47	0.24227	0.21993
P	18	0.15517	0.12685
Q	138	0.70408	0.77268
Q	14	0.07254	0.07839
F	0	0.00000	0.00000
P	43	0.43878	0.30303
Y	0	0.00000	0.00000
A	0	0.00000	0.00000
A	0	0.00000	0.00000
S	0	0.00000	0.00000
L	0	0.00000	0.00000
S	0	0.00000	0.00000
G	0	0.00000	0.00000
F	31	0.15897	0.15446
L	0	0.00000	0.00000
N	25	0.16234	0.17077
P	5	0.03472	0.03524
S	20	0.15152	0.17065
E	73	0.34762	0.41786
S	68	0.52308	0.58020
W	46	0.19913	0.19127
W	9	0.05769	0.03742
P	13	0.12621	0.09161
T	43	0.27742	0.31002
L	10	0.05435	0.05461
I	10	0.05525	0.05405
G	20	0.25000	0.25413
L	30	0.16216	0.16384
A	27	0.23478	0.24501
M	0	0.00000	0.00000
N	66	0.39286	0.45082
D	3	0.01724	0.02082
S	4	0.02941	0.03413
G	38	0.38384	0.48285
G	18	0.19565	0.22872
Y	30	0.12448	0.14038
N	53	0.34416	0.36202
A	10	0.08850	0.09074
N	71	0.39011	0.48497
S	0	0.00000	0.00000
M	1	0.00585	0.00500
W	9	0.06569	0.03742
G	6	0.10714	0.07624
P	72	0.46154	0.50740
S	75	0.52817	0.63993
S	107	0.75887	0.91297
D	37	0.21637	0.25677
P	97	0.67361	0.68358
A	11	0.10577	0.09982
W	6	0.02765	0.02495
K	126	0.57798	0.61254
R	75	0.32328	0.32751
N	12	0.06557	0.08197
D	0	0.00000	0.00000
P	1	0.00781	0.00705
M	20	0.10638	0.09995
V	56	0.37584	0.36435
Q	21	0.10881	0.11758
I	0	0.00000	0.00000
P	71	0.54198	0.50035
R	113	0.44488	0.49345
L	1	0.00541	0.00546
V	16	0.11679	0.10410
A	79	0.75962	0.71688
N	70	0.38674	0.47814
N	68	0.39080	0.46448
T	3	0.02190	0.02163
R	42	0.14189	0.18341
I	0	0.00000	0.00000
W	19	0.11515	0.07900
V	0	0.00000	0.00000
Y	1	0.00595	0.00468
C	0	0.00000	0.00000
G	0	0.00000	0.00000
N	57	0.30645	0.38934
G	10	0.10417	0.12706
T	71	0.46711	0.51190
P	40	0.27027	0.28189
S	40	0.28571	0.34130
D	153	0.87429	1.06176
L	70	0.40462	0.38230
G	25	0.26882	0.31766
G	19	0.19792	0.24142
D	109	0.61236	0.75642
N	78	0.46429	0.53279
I	56	0.37333	0.30270
P	51	0.38931	0.35941
A	5	0.04237	0.04537
K	40	0.19417	0.19446
F	32	0.15920	0.15944
L	55	0.31792	0.30038
E	0	0.00000	0.00000
G	10	0.10638	0.12706
L	12	0.06704	0.06554
T	0	0.00000	0.00000
L	27	0.18493	0.14746
R	142	0.56574	0.62009
T	15	0.09434	0.10815
N	0	0.00000	0.00000
Q	71	0.35678	0.39754
T	69	0.56557	0.49748
F	0	0.00000	0.00000
R	82	0.34454	0.35808
D	90	0.51724	0.62457
T	40	0.30303	0.28839
Y	5	0.02513	0.02340
A	60	0.59406	0.54446
A	84	0.70000	0.76225
D	76	0.41304	0.52741
G	37	0.38542	0.47014
G	13	0.13542	0.16518
R	153	0.60236	0.66812
N	42	0.21106	0.28689
G	28	0.32941	0.35578
V	29	0.18590	0.18868
F	48	0.25000	0.23916
N	49	0.30247	0.33470
F	47	0.24479	0.23418
P	36	0.29752	0.25370
P	106	0.74126	0.74700
N	52	0.29050	0.35519
G	0	0.00000	0.00000
T	0	0.00000	0.00000
H	18	0.09424	0.09896
S	13	0.11304	0.11092
W	45	0.26012	0.18711
P	47	0.45631	0.33122
Y	0	0.00000	0.00000
W	11	0.08871	0.04574
N	26	0.18978	0.17760
E	85	0.42289	0.48655
Q	9	0.04663	0.05039
L	0	0.00000	0.00000
V	67	0.48905	0.43591
A	45	0.44554	0.40835
M	0	0.00000	0.00000
K	60	0.29412	0.29169
A	67	0.55833	0.60799
D	29	0.16477	0.20125
I	0	0.00000	0.00000
Q	59	0.32065	0.33035
H	128	0.87671	0.70368
V	52	0.38235	0.33832
L	18	0.10286	0.09831
N	68	0.37363	0.46448
G	99	0.67808	1.25794
