# Supplementary material for: Context dependent reference states of solvent accessibility derived from native protein structures and assessed by predictability analysis
Source: BMC Struct Biol. 2009 Apr 27;9:25. doi: 10.1186/1472-6807-9-25 (PMC2685369; doi:10.1186/1472-6807-9-25)
Supplement: Additional File 1 — Additional statistics and data sets. Details are provided in Readme file included in the compressed file. [file 1472-6807-9-25-S1.zip › supplementary_material/ASA_dataset/1ds1A.asa]

T	69	0.34848	0.49748
S	78	0.60938	0.66553
V	25	0.15625	0.16265
D	14	0.10000	0.09715
C	0	0.00000	0.00000
T	86	0.61871	0.62004
A	88	0.91667	0.79855
Y	51	0.20902	0.23865
G	8	0.13559	0.10165
P	100	0.67568	0.70472
E	108	0.54000	0.61820
L	2	0.01124	0.01092
R	141	0.58025	0.61572
A	58	0.55238	0.52632
L	7	0.04046	0.03823
A	8	0.06897	0.07260
A	69	0.60000	0.62613
R	143	0.59336	0.62445
L	5	0.02874	0.02731
P	54	0.39706	0.38055
R	132	0.51362	0.57642
T	55	0.40146	0.39654
P	2	0.01370	0.01409
R	39	0.15663	0.17031
A	62	0.52542	0.56261
D	96	0.58182	0.66620
L	32	0.21622	0.17477
Y	78	0.37864	0.36500
A	43	0.53086	0.39020
F	0	0.00000	0.00000
L	0	0.00000	0.00000
D	102	0.60000	0.70784
A	27	0.23077	0.24501
A	0	0.00000	0.00000
H	87	0.48876	0.47828
T	86	0.59722	0.62004
A	1	0.00794	0.00907
A	2	0.01667	0.01815
A	78	0.66102	0.70780
S	59	0.46825	0.50341
L	11	0.06548	0.06008
P	10	0.06944	0.07047
G	53	0.54082	0.67344
A	61	0.53982	0.55354
L	0	0.00000	0.00000
A	7	0.06087	0.06352
T	87	0.58389	0.62725
A	24	0.22430	0.21779
L	0	0.00000	0.00000
D	67	0.42138	0.46495
T	62	0.45926	0.44701
F	7	0.03286	0.03488
N	31	0.19745	0.21175
A	71	0.61739	0.64428
E	120	0.57143	0.68689
G	8	0.08602	0.10165
S	17	0.12593	0.14505
E	126	0.59155	0.72124
D	31	0.16667	0.21513
G	0	0.00000	0.00000
H	8	0.04372	0.04398
L	2	0.01227	0.01092
L	3	0.01734	0.01638
L	0	0.00000	0.00000
R	81	0.31395	0.35371
G	33	0.35484	0.41931
L	6	0.03529	0.03277
P	5	0.03497	0.03524
V	28	0.19858	0.18217
E	40	0.20101	0.22896
A	60	0.49587	0.54446
D	76	0.46061	0.52741
A	88	0.75862	0.79855
D	124	0.75152	0.86051
L	16	0.09195	0.08738
P	55	0.38194	0.38760
T	103	0.67763	0.74261
T	13	0.09774	0.09373
P	25	0.16892	0.17618
S	99	0.69718	0.84471
S	69	0.49640	0.58874
T	51	0.36691	0.36770
P	61	0.40940	0.42988
A	20	0.20202	0.18149
P	71	0.50355	0.50035
E	124	0.57674	0.70979
D	122	0.72189	0.84663
R	33	0.11744	0.14410
S	83	0.63359	0.70819
L	21	0.11290	0.11469
L	9	0.04865	0.04915
T	29	0.21970	0.20908
M	0	0.00000	0.00000
E	1	0.00500	0.00572
A	0	0.00000	0.00000
M	1	0.00606	0.00500
L	0	0.00000	0.00000
G	0	0.00000	0.00000
L	0	0.00000	0.00000
V	2	0.01399	0.01301
G	0	0.00000	0.00000
R	37	0.14859	0.16157
R	66	0.25385	0.28821
L	10	0.05348	0.05461
G	11	0.12791	0.13977
L	24	0.12632	0.13108
H	0	0.00000	0.00000
T	0	0.00000	0.00000
G	0	0.00000	0.00000
Y	0	0.00000	0.00000
R	141	0.60515	0.61572
E	74	0.35407	0.42358
L	26	0.14607	0.14200
R	35	0.13780	0.15284
S	83	0.59712	0.70819
G	7	0.07692	0.08895
T	41	0.27152	0.29560
V	7	0.04965	0.04554
Y	12	0.05556	0.05615
H	1	0.00613	0.00550
D	4	0.02339	0.02776
V	10	0.07692	0.06506
Y	7	0.03590	0.03276
P	9	0.06294	0.06342
S	28	0.23932	0.23891
P	94	0.61039	0.66244
G	87	0.88776	1.10546
A	31	0.25410	0.28131
H	81	0.43548	0.44530
H	94	0.54651	0.51677
L	32	0.18935	0.17477
S	30	0.20690	0.25597
S	22	0.16418	0.18771
E	46	0.22010	0.26331
T	4	0.02721	0.02884
S	14	0.09859	0.11945
E	115	0.55024	0.65827
T	79	0.53741	0.56957
L	66	0.44595	0.36046
L	18	0.10286	0.09831
E	58	0.29442	0.33200
F	6	0.03727	0.02990
H	29	0.17791	0.15943
T	0	0.00000	0.00000
E	16	0.09302	0.09159
M	3	0.02098	0.01499
A	3	0.03061	0.02722
Y	0	0.00000	0.00000
H	0	0.00000	0.00000
R	131	0.50192	0.57205
L	40	0.26316	0.21846
Q	3	0.01705	0.01680
P	0	0.00000	0.00000
N	0	0.00000	0.00000
Y	0	0.00000	0.00000
V	1	0.00690	0.00651
M	0	0.00000	0.00000
L	15	0.09804	0.08192
A	0	0.00000	0.00000
C	0	0.00000	0.00000
S	1	0.00725	0.00853
R	7	0.02632	0.03057
A	12	0.10169	0.10889
D	9	0.05294	0.06246
H	60	0.30303	0.32985
E	132	0.69841	0.75558
R	133	0.52157	0.58079
T	62	0.39241	0.44701
A	2	0.01587	0.01815
A	3	0.02655	0.02722
T	5	0.03145	0.03605
L	29	0.16292	0.15838
V	2	0.01460	0.01301
A	1	0.00870	0.00907
S	3	0.02222	0.02560
V	2	0.01290	0.01301
R	32	0.13445	0.13974
K	70	0.32407	0.34030
A	0	0.00000	0.00000
L	14	0.07650	0.07646
P	93	0.70455	0.65539
L	95	0.54286	0.51884
L	9	0.04891	0.04915
D	94	0.52514	0.65232
E	146	0.70531	0.83572
R	158	0.61961	0.68996
T	23	0.16912	0.16583
R	52	0.20553	0.22707
A	70	0.64220	0.63521
R	40	0.16598	0.17467
L	0	0.00000	0.00000
L	43	0.23370	0.23484
D	77	0.42308	0.53435
R	93	0.37959	0.40611
R	126	0.55752	0.55022
M	1	0.00625	0.00500
P	45	0.43689	0.31712
C	1	0.01064	0.00712
C	62	0.92537	0.44160
V	20	0.16529	0.13012
D	39	0.23494	0.27065
V	77	0.47531	0.50098
A	36	0.37113	0.32668
F	11	0.05023	0.05481
R	125	0.50813	0.54585
G	60	0.63830	0.76239
G	75	0.80645	0.95299
V	83	0.55333	0.54001
D	146	0.84393	1.01319
D	87	0.56129	0.60375
P	104	0.71233	0.73291
G	64	0.65306	0.81321
A	36	0.34615	0.32668
I	68	0.40719	0.36757
A	4	0.03810	0.03630
Q	49	0.24873	0.27436
V	3	0.02041	0.01952
K	63	0.30583	0.30627
P	0	0.00000	0.00000
L	1	0.00617	0.00546
Y	35	0.15625	0.16378
G	35	0.36842	0.44473
D	103	0.56284	0.71478
A	48	0.41379	0.43557
D	133	0.72283	0.92297
D	52	0.33548	0.36086
P	2	0.01575	0.01409
F	22	0.10680	0.10962
L	0	0.00000	0.00000
G	2	0.02247	0.02541
Y	7	0.02954	0.03276
D	7	0.04487	0.04858
R	69	0.28750	0.30131
E	90	0.43062	0.51517
L	8	0.04301	0.04369
L	16	0.08791	0.08738
A	46	0.48421	0.41742
P	22	0.15603	0.15504
E	142	0.66047	0.81282
D	85	0.51205	0.58987
P	101	0.70139	0.71177
A	27	0.22689	0.24501
D	15	0.08242	0.10409
K	87	0.39545	0.42295
E	151	0.73659	0.86434
A	4	0.03604	0.03630
V	13	0.08784	0.08458
A	59	0.48760	0.53539
A	33	0.29464	0.29946
L	1	0.00532	0.00546
S	21	0.16031	0.17918
K	125	0.56561	0.60768
A	2	0.01980	0.01815
L	0	0.00000	0.00000
D	74	0.41341	0.51353
E	119	0.60714	0.68117
V	15	0.10949	0.09759
T	49	0.33562	0.35328
E	57	0.27670	0.32627
A	62	0.55856	0.56261
V	10	0.06250	0.06506
Y	121	0.57075	0.56621
L	6	0.04286	0.03277
E	87	0.45789	0.49800
P	36	0.25175	0.25370
G	0	0.00000	0.00000
D	2	0.01099	0.01388
L	0	0.00000	0.00000
L	0	0.00000	0.00000
I	0	0.00000	0.00000
V	0	0.00000	0.00000
D	0	0.00000	0.00000
N	0	0.00000	0.00000
F	2	0.00948	0.00997
R	18	0.07895	0.07860
T	0	0.00000	0.00000
T	0	0.00000	0.00000
H	12	0.06936	0.06597
A	5	0.05495	0.04537
R	11	0.04089	0.04803
T	31	0.22628	0.22350
P	58	0.46032	0.40874
F	6	0.02740	0.02990
S	58	0.46032	0.49488
P	16	0.11034	0.11276
R	128	0.51822	0.55895
W	138	0.67647	0.57380
D	79	0.47879	0.54823
G	24	0.25263	0.30496
K	93	0.40969	0.45211
D	10	0.05780	0.06940
R	9	0.04265	0.03930
W	0	0.00000	0.00000
L	4	0.03279	0.02185
H	2	0.01099	0.01100
R	21	0.08750	0.09170
V	0	0.00000	0.00000
Y	2	0.01026	0.00936
I	0	0.00000	0.00000
R	5	0.02273	0.02183
T	10	0.05780	0.07210
D	146	0.82486	1.01319
R	50	0.19685	0.21834
N	86	0.43216	0.58743
G	60	0.61856	0.76239
Q	4	0.02116	0.02240
L	43	0.27215	0.23484
S	122	0.89051	1.04096
G	58	0.58586	0.73698
G	77	0.80208	0.97840
E	44	0.20755	0.25186
R	137	0.57806	0.59825
A	8	0.06667	0.07260
G	6	0.06522	0.07624
D	33	0.18333	0.22901
V	38	0.26761	0.24723
V	19	0.13971	0.12362
A	60	0.61856	0.54446
F	50	0.26596	0.24913
T	62	0.47692	0.44701
P	47	0.32192	0.33122
R	67	0.25769	0.29258
G	72	0.46452	0.91487
