# Supplementary material for: Context dependent reference states of solvent accessibility derived from native protein structures and assessed by predictability analysis
Source: BMC Struct Biol. 2009 Apr 27;9:25. doi: 10.1186/1472-6807-9-25 (PMC2685369; doi:10.1186/1472-6807-9-25)
Supplement: Additional File 1 — Additional statistics and data sets. Details are provided in Readme file included in the compressed file. [file 1472-6807-9-25-S1.zip › supplementary_material/ASA_dataset/1dvoA.asa]

P	131	0.72778	0.92319
P	66	0.47143	0.46512
K	187	0.88626	0.90909
W	170	0.82524	0.70686
K	84	0.43979	0.40836
V	53	0.31737	0.34483
K	162	0.76056	0.78755
K	143	0.67136	0.69519
Q	85	0.40670	0.47592
K	143	0.68421	0.69519
L	113	0.62431	0.61715
A	60	0.52174	0.54446
E	102	0.50000	0.58386
K	100	0.46083	0.48614
A	52	0.41600	0.47187
A	58	0.50435	0.52632
R	146	0.56371	0.63755
E	97	0.48020	0.55524
A	61	0.53509	0.55354
E	134	0.65049	0.76703
L	81	0.41327	0.44238
T	91	0.56173	0.65609
A	58	0.49573	0.52632
K	123	0.56682	0.59796
K	63	0.29032	0.30627
A	56	0.51376	0.50817
Q	128	0.62745	0.71669
A	6	0.05455	0.05445
R	156	0.64198	0.68122
Q	131	0.72376	0.73348
A	46	0.40000	0.41742
L	6	0.03191	0.03277
S	77	0.63636	0.65700
I	130	0.92199	0.70270
Y	65	0.37356	0.30416
L	98	0.62821	0.53523
N	107	0.62941	0.73087
L	70	0.50000	0.38230
P	28	0.19444	0.19732
T	71	0.45806	0.51190
L	70	0.35354	0.38230
D	96	0.53631	0.66620
E	101	0.46759	0.57813
A	0	0.00000	0.00000
V	3	0.01899	0.01952
N	83	0.49701	0.56694
T	22	0.14474	0.15862
L	2	0.01176	0.01092
K	60	0.29851	0.29169
P	74	0.54815	0.52149
W	83	0.45856	0.34511
W	6	0.03846	0.02495
P	82	0.67213	0.57787
G	26	0.27660	0.33037
L	1	0.00592	0.00546
F	11	0.05419	0.05481
D	103	0.57542	0.71478
G	44	0.46316	0.55909
D	93	0.50270	0.64539
T	73	0.54074	0.52632
P	12	0.08219	0.08457
R	78	0.30709	0.34061
L	11	0.06471	0.06008
L	12	0.06593	0.06554
A	7	0.07955	0.06352
C	72	0.53333	0.51282
G	59	0.76623	0.74968
I	7	0.03723	0.03784
R	96	0.41202	0.41921
D	111	0.67683	0.77030
V	71	0.50000	0.46194
L	1	0.00641	0.00546
L	54	0.30857	0.29492
E	119	0.55869	0.68117
D	40	0.20101	0.27759
V	19	0.11728	0.12362
A	80	0.75472	0.72595
Q	143	0.74479	0.80067
R	113	0.43295	0.49345
N	141	0.80114	0.96311
I	11	0.07333	0.05946
P	108	0.86400	0.76110
L	20	0.11050	0.10923
S	66	0.53226	0.56314
H	76	0.37438	0.41781
K	134	0.64423	0.65143
K	111	0.53623	0.53962
L	1	0.00645	0.00546
R	83	0.33740	0.36245
R	82	0.32932	0.35808
A	1	0.01000	0.00907
M	22	0.12291	0.10995
K	103	0.50490	0.50073
A	11	0.11000	0.09982
I	2	0.01205	0.01081
T	22	0.16058	0.15862
R	109	0.42578	0.47598
S	16	0.12030	0.13652
E	64	0.30476	0.36634
S	65	0.52000	0.55461
Y	7	0.02941	0.03276
L	6	0.04054	0.03277
C	51	0.45536	0.36325
A	44	0.40000	0.39927
M	12	0.06704	0.05997
K	135	0.66176	0.65630
A	46	0.41071	0.41742
G	55	0.57292	0.69886
A	26	0.21311	0.23593
C	39	0.45882	0.27778
R	27	0.12385	0.11790
Y	65	0.28634	0.30416
D	30	0.17647	0.20819
T	39	0.25161	0.28118
E	142	0.68269	0.81282
G	40	0.44944	0.50826
Y	146	0.67281	0.68320
V	64	0.48120	0.41640
T	52	0.35616	0.37491
E	71	0.37566	0.40641
H	126	0.70787	0.69269
I	5	0.05263	0.02703
S	40	0.33058	0.34130
Q	141	0.65888	0.78947
E	140	0.69307	0.80137
E	50	0.24631	0.28620
E	74	0.36275	0.42358
V	104	0.75362	0.67664
Y	97	0.55747	0.45391
A	1	0.00990	0.00907
A	61	0.54955	0.55354
E	79	0.38164	0.45220
R	75	0.30488	0.32751
L	19	0.11446	0.10377
D	68	0.38418	0.47189
K	62	0.29524	0.30141
I	10	0.07246	0.05405
R	95	0.42035	0.41485
R	127	0.53361	0.55459
Q	77	0.37561	0.43113
N	49	0.26776	0.33470
R	158	0.64754	0.68996
I	74	0.47742	0.40000
K	79	0.38537	0.38405
A	62	0.53448	0.56261
E	138	0.66990	0.78993
L	32	0.18391	0.17477
Q	72	0.33488	0.40314
A	63	0.63000	0.57169
V	45	0.31690	0.29278
L	21	0.12281	0.11469
D	166	0.71552	1.15198
