# Supplementary material for: Context dependent reference states of solvent accessibility derived from native protein structures and assessed by predictability analysis
Source: BMC Struct Biol. 2009 Apr 27;9:25. doi: 10.1186/1472-6807-9-25 (PMC2685369; doi:10.1186/1472-6807-9-25)
Supplement: Additional File 1 — Additional statistics and data sets. Details are provided in Readme file included in the compressed file. [file 1472-6807-9-25-S1.zip › supplementary_material/ASA_dataset/1dzfA.asa]

N	86	0.40000	0.58743
E	43	0.20673	0.24614
R	54	0.21094	0.23581
N	89	0.50568	0.60792
I	16	0.10811	0.08649
S	29	0.23770	0.24744
R	75	0.26132	0.32751
L	2	0.01538	0.01092
W	63	0.26582	0.26195
R	96	0.45070	0.41921
A	1	0.00893	0.00907
F	3	0.01370	0.01495
R	84	0.36842	0.36681
T	7	0.04730	0.05047
V	0	0.00000	0.00000
K	7	0.03241	0.03403
E	13	0.06311	0.07441
M	0	0.00000	0.00000
V	0	0.00000	0.00000
K	72	0.33333	0.35002
D	85	0.49133	0.58987
R	24	0.08922	0.10480
G	16	0.17778	0.20330
Y	12	0.06000	0.05615
F	130	0.86667	0.64773
I	18	0.11842	0.09730
T	55	0.38732	0.39654
Q	85	0.44041	0.47592
E	156	0.77228	0.89296
E	74	0.36275	0.42358
V	1	0.00690	0.00651
E	101	0.54595	0.57813
L	19	0.10615	0.10377
P	68	0.51515	0.47921
L	51	0.27869	0.27854
E	156	0.73239	0.89296
D	84	0.50299	0.58293
F	0	0.00000	0.00000
K	75	0.35885	0.36461
A	86	0.79630	0.78040
K	127	0.61353	0.61740
Y	21	0.12575	0.09827
C	17	0.16038	0.12108
D	39	0.23780	0.27065
S	120	0.85714	1.02389
M	147	0.85965	0.73463
G	41	0.47126	0.52097
R	150	0.60241	0.65502
P	35	0.28000	0.24665
Q	59	0.27189	0.33035
R	31	0.10954	0.13537
K	151	0.76263	0.73408
M	118	0.77124	0.58971
M	3	0.01829	0.01499
S	22	0.18487	0.18771
F	38	0.18627	0.18934
Q	120	0.60302	0.67189
A	3	0.03000	0.02722
N	85	0.53459	0.58060
P	26	0.19118	0.18323
T	38	0.25503	0.27397
E	178	0.88119	1.01889
E	139	0.72396	0.79565
S	11	0.08148	0.09386
I	72	0.43373	0.38919
S	90	0.69231	0.76792
K	62	0.30097	0.30141
F	30	0.19608	0.14948
P	88	0.61538	0.62016
D	145	0.85799	1.00625
M	18	0.09890	0.08996
G	20	0.23529	0.25413
S	30	0.23077	0.25597
L	0	0.00000	0.00000
W	39	0.19500	0.16216
V	0	0.00000	0.00000
E	41	0.21693	0.23469
F	2	0.01515	0.00997
C	2	0.02817	0.01425
D	53	0.32317	0.36780
E	96	0.51892	0.54951
P	55	0.37671	0.38760
S	60	0.45455	0.51195
V	0	0.00000	0.00000
G	23	0.28750	0.29225
V	67	0.48551	0.43591
K	177	0.84689	0.86048
T	51	0.39844	0.36770
M	0	0.00000	0.00000
K	104	0.53061	0.50559
T	100	0.67568	0.72098
F	3	0.01376	0.01495
V	3	0.02308	0.01952
I	79	0.84043	0.42703
H	57	0.32203	0.31336
I	0	0.00000	0.00000
Q	125	0.66138	0.69989
E	145	0.73232	0.82999
K	124	0.56621	0.60282
N	139	0.86335	0.94945
F	13	0.06989	0.06477
Q	63	0.35795	0.35274
T	6	0.04000	0.04326
G	0	0.00000	0.00000
I	0	0.00000	0.00000
F	0	0.00000	0.00000
V	0	0.00000	0.00000
Y	41	0.20918	0.19186
Q	38	0.20652	0.21277
N	108	0.60335	0.73770
N	71	0.43030	0.48497
I	22	0.13253	0.11892
T	37	0.25170	0.26676
P	99	0.66892	0.69767
S	62	0.43972	0.52901
A	0	0.00000	0.00000
M	78	0.43575	0.38981
K	166	0.84694	0.80700
L	32	0.17680	0.17477
V	28	0.20000	0.18217
P	98	0.72059	0.69063
S	56	0.40580	0.47782
I	15	0.08824	0.08108
P	104	0.89655	0.73291
P	129	0.89583	0.90909
A	17	0.14655	0.15426
T	41	0.28671	0.29560
I	13	0.07647	0.07027
E	34	0.17000	0.19462
T	43	0.30070	0.31002
F	34	0.15962	0.16941
N	48	0.27907	0.32787
E	22	0.10377	0.12593
A	58	0.54717	0.52632
A	72	0.64286	0.65336
L	10	0.05236	0.05461
V	14	0.10853	0.09109
V	99	0.68276	0.64411
N	9	0.05172	0.06148
I	93	0.56024	0.50270
T	19	0.13571	0.13699
H	97	0.57396	0.53326
H	94	0.51366	0.51677
E	154	0.81481	0.88151
L	143	0.85119	0.78099
V	29	0.20714	0.18868
P	29	0.21642	0.20437
K	129	0.59174	0.62713
H	36	0.19048	0.19791
I	59	0.56731	0.31892
R	60	0.24490	0.26201
L	21	0.13043	0.11469
S	8	0.05517	0.06826
S	85	0.60284	0.72526
D	117	0.63243	0.81194
E	73	0.34597	0.41786
K	39	0.17647	0.18960
R	192	0.75591	0.83843
E	129	0.61722	0.73841
L	16	0.08602	0.08738
L	31	0.18788	0.16931
K	174	0.82857	0.84589
R	183	0.80973	0.79913
Y	112	0.53589	0.52410
R	231	1.00000	1.00873
L	66	0.41772	0.36046
K	153	0.68304	0.74380
E	85	0.40865	0.48655
S	74	0.63248	0.63140
Q	105	0.48837	0.58791
L	16	0.10811	0.08738
P	65	0.47794	0.45807
R	125	0.48638	0.54585
I	8	0.05195	0.04324
Q	124	0.69663	0.69429
R	140	0.63063	0.61135
A	75	0.63559	0.68058
D	52	0.32704	0.36086
P	80	0.56738	0.56378
V	19	0.12500	0.12362
A	2	0.01905	0.01815
L	93	0.59236	0.50792
Y	16	0.08081	0.07487
L	23	0.13855	0.12561
G	17	0.19767	0.21601
L	15	0.08876	0.08192
K	88	0.41905	0.42781
R	187	0.70566	0.81659
G	16	0.17778	0.20330
E	46	0.24084	0.26331
V	2	0.01342	0.01301
V	0	0.00000	0.00000
K	50	0.24390	0.24307
I	19	0.12752	0.10270
I	27	0.18881	0.14595
R	173	0.77232	0.75546
K	104	0.48598	0.50559
S	103	0.84426	0.87884
E	103	0.49282	0.58958
T	144	0.97959	1.03821
S	51	0.35664	0.43515
G	32	0.34409	0.40661
R	200	0.85837	0.87336
Y	205	0.96244	0.95929
A	20	0.16807	0.18149
S	56	0.42105	0.47782
Y	53	0.22083	0.24801
R	107	0.42800	0.46725
I	5	0.03906	0.02703
C	1	0.00935	0.00712
M	62	0.26383	0.30985
