# Supplementary material for: Context dependent reference states of solvent accessibility derived from native protein structures and assessed by predictability analysis
Source: BMC Struct Biol. 2009 Apr 27;9:25. doi: 10.1186/1472-6807-9-25 (PMC2685369; doi:10.1186/1472-6807-9-25)
Supplement: Additional File 1 — Additional statistics and data sets. Details are provided in Readme file included in the compressed file. [file 1472-6807-9-25-S1.zip › supplementary_material/ASA_dataset/1dzkA.asa]

F	108	0.42688	0.53812
E	113	0.57653	0.64682
L	35	0.19022	0.19115
S	26	0.18978	0.22184
G	19	0.20430	0.24142
K	121	0.58454	0.58824
W	4	0.02116	0.01663
I	17	0.16038	0.09189
T	3	0.02158	0.02163
S	3	0.02362	0.02560
Y	47	0.20705	0.21993
I	12	0.06818	0.06486
G	0	0.00000	0.00000
S	0	0.00000	0.00000
S	55	0.39007	0.46928
D	52	0.29714	0.36086
L	103	0.59884	0.56253
E	117	0.57353	0.66972
K	16	0.07843	0.07778
I	2	0.00980	0.01081
G	19	0.21591	0.24142
E	126	0.58333	0.72124
N	69	0.39655	0.47131
A	11	0.12644	0.09982
P	36	0.26866	0.25370
F	13	0.07143	0.06477
Q	9	0.04787	0.05039
V	16	0.14414	0.10410
F	1	0.00752	0.00498
M	19	0.12925	0.09495
R	20	0.08811	0.08734
S	32	0.26667	0.27304
I	0	0.00000	0.00000
E	88	0.46073	0.50372
F	18	0.08182	0.08969
D	55	0.31250	0.38168
D	90	0.51429	0.62457
K	185	0.84091	0.89937
E	116	0.55769	0.66400
S	58	0.42963	0.49488
K	71	0.33491	0.34516
V	0	0.00000	0.00000
Y	99	0.46698	0.46327
L	15	0.09615	0.08192
N	30	0.16854	0.20492
F	7	0.03955	0.03488
F	13	0.06280	0.06477
S	4	0.02920	0.03413
K	38	0.17352	0.18474
E	104	0.49057	0.59531
N	153	0.78462	1.04508
G	40	0.43956	0.50826
I	115	0.72785	0.62162
C	40	0.40000	0.28490
E	62	0.32804	0.35489
E	113	0.61081	0.64682
F	57	0.29688	0.28401
S	97	0.78226	0.82765
L	30	0.16575	0.16384
I	96	0.53039	0.51892
G	1	0.01042	0.01271
T	49	0.29341	0.35328
K	58	0.26606	0.28196
Q	81	0.39901	0.45353
E	82	0.39234	0.46938
G	10	0.10870	0.12706
N	65	0.37143	0.44399
T	5	0.03937	0.03605
Y	11	0.04783	0.05147
D	47	0.27011	0.32616
V	12	0.07843	0.07807
N	117	0.75974	0.79918
Y	34	0.15596	0.15910
A	37	0.33945	0.33575
G	16	0.16000	0.20330
N	96	0.53631	0.65574
N	9	0.05294	0.06148
K	88	0.41509	0.42781
F	12	0.05634	0.05979
V	10	0.07634	0.06506
V	13	0.09286	0.08458
S	14	0.10938	0.11945
Y	1	0.00500	0.00468
A	4	0.03361	0.03630
S	12	0.09160	0.10239
E	129	0.61722	0.73841
T	53	0.37324	0.38212
A	2	0.01869	0.01815
L	1	0.00633	0.00546
I	0	0.00000	0.00000
I	28	0.17610	0.15135
S	16	0.11268	0.13652
N	14	0.07071	0.09563
I	75	0.55970	0.40541
N	0	0.00000	0.00000
V	51	0.34000	0.33182
D	21	0.12805	0.14573
E	174	0.83254	0.99599
E	168	0.81159	0.96165
G	48	0.52747	0.60991
D	97	0.52432	0.67314
K	154	0.70642	0.74866
T	0	0.00000	0.00000
I	33	0.22297	0.17838
M	12	0.08451	0.05997
T	3	0.01840	0.02163
G	10	0.11628	0.12706
L	2	0.01156	0.01092
L	8	0.04396	0.04369
G	12	0.13187	0.15248
K	91	0.40265	0.44239
G	29	0.31183	0.36849
T	114	0.75000	0.82192
D	146	0.85380	1.01319
I	50	0.29586	0.27027
E	103	0.49758	0.58958
D	95	0.55233	0.65926
Q	46	0.22772	0.25756
D	7	0.04268	0.04858
L	27	0.15698	0.14746
E	74	0.36275	0.42358
K	25	0.11574	0.12154
F	0	0.00000	0.00000
K	87	0.40278	0.42295
E	71	0.34135	0.40641
V	20	0.14599	0.13012
T	1	0.00676	0.00721
R	90	0.34483	0.39301
E	37	0.19681	0.21179
N	55	0.28205	0.37568
G	63	0.69231	0.80051
I	5	0.02976	0.02703
P	53	0.43089	0.37350
E	130	0.61321	0.74413
E	154	0.73333	0.88151
N	18	0.10112	0.12295
I	34	0.20732	0.18378
V	19	0.14394	0.12362
N	31	0.17816	0.21175
I	0	0.00000	0.00000
I	42	0.27632	0.22703
E	158	0.80203	0.90441
R	86	0.34263	0.37555
D	32	0.17680	0.22207
D	119	0.67614	0.82582
C	14	0.20290	0.09972
P	74	0.59200	0.52149
A	141	0.73822	1.27949
