# Supplementary material for: Context dependent reference states of solvent accessibility derived from native protein structures and assessed by predictability analysis
Source: BMC Struct Biol. 2009 Apr 27;9:25. doi: 10.1186/1472-6807-9-25 (PMC2685369; doi:10.1186/1472-6807-9-25)
Supplement: Additional File 1 — Additional statistics and data sets. Details are provided in Readme file included in the compressed file. [file 1472-6807-9-25-S1.zip › supplementary_material/ASA_dataset/1e19A.asa]

G	79	0.57246	1.00381
K	88	0.40183	0.42781
R	17	0.07083	0.07424
V	0	0.00000	0.00000
V	0	0.00000	0.00000
I	0	0.00000	0.00000
A	0	0.00000	0.00000
L	1	0.00465	0.00546
G	5	0.05376	0.06353
G	50	0.53191	0.63532
N	13	0.06952	0.08880
A	2	0.01802	0.01815
L	5	0.02857	0.02731
Q	32	0.16931	0.17917
Q	82	0.45810	0.45913
R	246	0.94615	1.07424
G	81	0.91011	1.02922
Q	55	0.25701	0.30795
K	135	0.60538	0.65630
G	2	0.02222	0.02541
S	21	0.15789	0.17918
Y	37	0.17874	0.17314
E	133	0.63636	0.76131
E	56	0.28283	0.32055
M	0	0.00000	0.00000
M	29	0.14721	0.14493
D	52	0.30952	0.36086
N	3	0.01786	0.02049
V	4	0.02614	0.02602
R	79	0.33193	0.34498
K	87	0.37991	0.42295
T	5	0.03472	0.03605
A	6	0.05217	0.05445
R	121	0.49794	0.52838
Q	31	0.16848	0.17357
I	3	0.01911	0.01622
A	0	0.00000	0.00000
E	52	0.25616	0.29765
I	1	0.00610	0.00541
I	8	0.05333	0.04324
A	43	0.43434	0.39020
R	121	0.43682	0.52838
G	44	0.48889	0.55909
Y	34	0.14719	0.15910
E	72	0.37306	0.41214
V	5	0.03356	0.03253
V	0	0.00000	0.00000
I	0	0.00000	0.00000
T	0	0.00000	0.00000
H	3	0.01657	0.01649
G	15	0.17241	0.19060
N	26	0.13978	0.17760
G	49	0.66216	0.62262
P	66	0.46154	0.46512
Q	4	0.01932	0.02240
V	17	0.12409	0.11061
G	24	0.25263	0.30496
S	20	0.15385	0.17065
L	1	0.00538	0.00546
L	24	0.13873	0.13108
L	38	0.24204	0.20754
H	1	0.00704	0.00550
M	2	0.01212	0.01000
D	37	0.21637	0.25677
A	2	0.01695	0.01815
G	0	0.00000	0.00000
Q	81	0.37850	0.45353
A	85	0.77982	0.77132
T	79	0.53020	0.56957
Y	89	0.38362	0.41647
G	34	0.41975	0.43202
I	20	0.11905	0.10811
P	20	0.15267	0.14094
A	31	0.27679	0.28131
Q	13	0.07027	0.07279
P	22	0.21569	0.15504
M	15	0.08621	0.07496
D	3	0.01765	0.02082
V	0	0.00000	0.00000
A	0	0.00000	0.00000
G	8	0.08333	0.10165
A	0	0.00000	0.00000
M	0	0.00000	0.00000
S	0	0.00000	0.00000
Q	2	0.01010	0.01120
G	0	0.00000	0.00000
W	3	0.01382	0.01247
I	0	0.00000	0.00000
G	0	0.00000	0.00000
Y	0	0.00000	0.00000
M	2	0.01481	0.01000
I	6	0.03922	0.03243
Q	2	0.01053	0.01120
Q	4	0.02041	0.02240
A	12	0.10435	0.10889
L	1	0.00556	0.00546
K	33	0.15640	0.16043
N	8	0.04396	0.05464
E	42	0.22826	0.24041
L	0	0.00000	0.00000
R	44	0.18803	0.19214
K	98	0.47115	0.47642
R	105	0.39623	0.45852
G	66	0.81481	0.83863
M	37	0.18049	0.18491
E	139	0.73545	0.79565
K	85	0.40476	0.41322
K	37	0.17371	0.17987
V	4	0.02667	0.02602
V	1	0.00529	0.00651
T	2	0.01429	0.01442
I	0	0.00000	0.00000
I	0	0.00000	0.00000
T	0	0.00000	0.00000
Q	1	0.00543	0.00560
T	0	0.00000	0.00000
I	38	0.23030	0.20541
V	4	0.03077	0.02602
D	72	0.43636	0.49965
K	94	0.43119	0.45698
N	135	0.72193	0.92213
D	18	0.12414	0.12491
P	98	0.68056	0.69063
A	18	0.17308	0.16334
F	54	0.30337	0.26906
Q	175	0.98315	0.97984
N	107	0.66875	0.73087
P	17	0.12500	0.11980
T	86	0.55484	0.62004
K	108	0.55670	0.52504
P	33	0.23239	0.23256
V	20	0.12422	0.13012
G	12	0.15789	0.15248
P	7	0.04828	0.04933
F	82	0.43158	0.40857
Y	26	0.11872	0.12167
D	98	0.54749	0.68008
E	98	0.46890	0.56096
E	136	0.65385	0.77848
T	62	0.43662	0.44701
A	0	0.00000	0.00000
K	77	0.35484	0.37433
R	140	0.53435	0.61135
L	33	0.20370	0.18023
A	23	0.21905	0.20871
R	159	0.61390	0.69432
E	115	0.57500	0.65827
K	127	0.58257	0.61740
G	62	0.76543	0.78780
W	40	0.18433	0.16632
I	86	0.60993	0.46486
V	23	0.16429	0.14964
K	99	0.45833	0.48128
E	86	0.42365	0.49227
D	19	0.11176	0.13185
S	95	0.69853	0.81058
G	63	0.67742	0.80051
R	143	0.52190	0.62445
G	16	0.20779	0.20330
W	56	0.25571	0.23285
R	39	0.16116	0.17031
R	29	0.11934	0.12664
V	7	0.05185	0.04554
V	1	0.00735	0.00651
P	15	0.11029	0.10571
S	63	0.53846	0.53754
P	3	0.02027	0.02114
D	31	0.19872	0.21513
P	0	0.00000	0.00000
K	102	0.45946	0.49587
G	10	0.11494	0.12706
H	8	0.04278	0.04398
V	28	0.21374	0.18217
E	7	0.03518	0.04007
A	16	0.14035	0.14519
E	136	0.65385	0.77848
T	4	0.02685	0.02884
I	0	0.00000	0.00000
K	68	0.32227	0.33058
K	92	0.44444	0.44725
L	9	0.04972	0.04915
V	6	0.03636	0.03904
E	91	0.47150	0.52089
R	167	0.63498	0.72926
G	41	0.44086	0.52097
V	4	0.02837	0.02602
I	7	0.03382	0.03784
V	0	0.00000	0.00000
I	0	0.00000	0.00000
A	0	0.00000	0.00000
S	0	0.00000	0.00000
G	1	0.01010	0.01271
G	7	0.07143	0.08895
G	0	0.00000	0.00000
G	7	0.07527	0.08895
V	0	0.00000	0.00000
P	9	0.06818	0.06342
V	0	0.00000	0.00000
I	21	0.14189	0.11351
L	62	0.31633	0.33861
E	68	0.31925	0.38924
D	169	0.90860	1.17280
G	32	0.34409	0.40661
E	85	0.44271	0.48655
I	7	0.04930	0.03784
K	63	0.29577	0.30627
G	23	0.24211	0.29225
V	26	0.14943	0.16916
E	56	0.28141	0.32055
A	8	0.07207	0.07260
V	39	0.27857	0.25374
I	9	0.06383	0.04865
D	41	0.24848	0.28452
K	24	0.10390	0.11667
D	2	0.01149	0.01388
L	17	0.10241	0.09285
A	0	0.00000	0.00000
G	0	0.00000	0.00000
E	0	0.00000	0.00000
K	27	0.13433	0.13126
L	0	0.00000	0.00000
A	0	0.00000	0.00000
E	57	0.26636	0.32627
E	47	0.23039	0.26903
V	0	0.00000	0.00000
N	96	0.58537	0.65574
A	2	0.01639	0.01815
D	54	0.30682	0.37474
I	0	0.00000	0.00000
F	0	0.00000	0.00000
M	0	0.00000	0.00000
I	0	0.00000	0.00000
L	0	0.00000	0.00000
T	16	0.09756	0.11536
D	107	0.62209	0.74254
V	37	0.24183	0.24073
N	49	0.26064	0.33470
G	0	0.00000	0.00000
A	1	0.00833	0.00907
A	5	0.04464	0.04537
L	18	0.11465	0.09831
Y	97	0.49744	0.45391
Y	113	0.46694	0.52878
G	61	0.65591	0.77510
T	63	0.42000	0.45422
E	186	0.88995	1.06468
K	121	0.57619	0.58824
E	61	0.30348	0.34917
Q	132	0.72131	0.73908
W	97	0.47087	0.40333
L	18	0.14173	0.09831
R	199	0.83613	0.86900
E	151	0.75500	0.86434
V	11	0.08661	0.07157
K	108	0.52941	0.52504
V	10	0.06993	0.06506
E	130	0.60465	0.74413
E	82	0.39423	0.46938
L	0	0.00000	0.00000
R	75	0.32051	0.32751
K	128	0.71111	0.62227
Y	54	0.24885	0.25269
Y	85	0.45946	0.39775
E	159	0.76077	0.91013
E	93	0.44928	0.53234
G	57	0.63333	0.72427
H	25	0.13736	0.13744
F	12	0.07101	0.05979
K	123	0.58852	0.59796
A	91	0.81250	0.82577
G	84	0.84000	1.06734
S	63	0.46667	0.53754
M	27	0.15789	0.13493
G	2	0.03077	0.02541
P	19	0.12752	0.13390
K	20	0.09434	0.09723
V	0	0.00000	0.00000
L	38	0.22619	0.20754
A	0	0.00000	0.00000
A	1	0.00893	0.00907
I	5	0.03247	0.02703
R	57	0.23849	0.24891
F	0	0.00000	0.00000
I	11	0.07857	0.05946
E	108	0.62069	0.61820
W	96	0.43439	0.39917
G	61	0.77215	0.77510
G	5	0.05208	0.06353
E	72	0.33962	0.41214
R	35	0.14768	0.15284
A	0	0.00000	0.00000
I	1	0.00621	0.00541
I	0	0.00000	0.00000
A	0	0.00000	0.00000
H	48	0.24742	0.26388
L	4	0.02564	0.02185
E	98	0.48039	0.56096
K	82	0.37788	0.39864
A	0	0.00000	0.00000
V	22	0.16923	0.14314
E	81	0.40704	0.46365
A	0	0.00000	0.00000
L	1	0.00562	0.00546
E	66	0.31280	0.37779
G	30	0.32609	0.38119
K	141	0.63514	0.68546
T	27	0.18121	0.19466
G	8	0.08333	0.10165
T	1	0.00649	0.00721
Q	8	0.04420	0.04479
V	0	0.00000	0.00000
L	47	0.28485	0.25669
P	92	0.46939	0.64834
