# Supplementary material for: Context dependent reference states of solvent accessibility derived from native protein structures and assessed by predictability analysis
Source: BMC Struct Biol. 2009 Apr 27;9:25. doi: 10.1186/1472-6807-9-25 (PMC2685369; doi:10.1186/1472-6807-9-25)
Supplement: Additional File 1 — Additional statistics and data sets. Details are provided in Readme file included in the compressed file. [file 1472-6807-9-25-S1.zip › supplementary_material/ASA_dataset/1e29A.asa]

V	85	0.42929	0.55303
E	56	0.30270	0.32055
L	30	0.15306	0.16384
T	69	0.46309	0.49748
E	20	0.09479	0.11448
S	91	0.68939	0.77645
T	34	0.22517	0.24513
R	27	0.10976	0.11790
T	33	0.22603	0.23792
I	4	0.02878	0.02162
P	60	0.48000	0.42283
L	53	0.27895	0.28946
D	67	0.37430	0.46495
E	129	0.59722	0.73841
A	91	0.78448	0.82577
G	63	0.65625	0.80051
G	36	0.38298	0.45743
T	85	0.56291	0.61283
T	29	0.19333	0.20908
T	57	0.37255	0.41096
L	0	0.00000	0.00000
T	69	0.42593	0.49748
A	59	0.51304	0.53539
R	213	0.87654	0.93013
Q	50	0.29586	0.27996
F	21	0.14094	0.10463
T	80	0.49689	0.57678
N	43	0.23757	0.29372
G	0	0.00000	0.00000
Q	84	0.39252	0.47032
K	150	0.72115	0.72922
I	8	0.04598	0.04324
F	5	0.03401	0.02491
V	87	0.59589	0.56604
D	113	0.68072	0.78418
T	10	0.07752	0.07210
C	28	0.23333	0.19943
T	42	0.28767	0.30281
Q	132	0.76301	0.73908
C	69	0.73404	0.49145
H	31	0.18235	0.17042
L	128	0.81013	0.69907
Q	70	0.35000	0.39194
G	0	0.00000	0.00000
K	38	0.17117	0.18474
T	13	0.09091	0.09373
K	105	0.46053	0.51045
T	135	0.92466	0.97332
N	74	0.43275	0.50546
N	88	0.50286	0.60109
N	81	0.46821	0.55328
V	33	0.25581	0.21470
S	4	0.03125	0.03413
L	24	0.12766	0.13108
G	11	0.12791	0.13977
L	76	0.41081	0.41507
A	86	0.71667	0.78040
D	24	0.14545	0.16655
L	9	0.05422	0.04915
A	32	0.26667	0.29038
G	46	0.47917	0.58450
A	6	0.04762	0.05445
E	120	0.61538	0.68689
P	76	0.54676	0.53559
R	111	0.43023	0.48472
R	21	0.07925	0.09170
D	29	0.16384	0.20125
N	7	0.04167	0.04781
V	0	0.00000	0.00000
L	86	0.51190	0.46969
A	21	0.19266	0.19056
L	13	0.06806	0.07100
V	5	0.03030	0.03253
E	86	0.45503	0.49227
F	32	0.17486	0.15944
L	28	0.14213	0.15292
K	48	0.22749	0.23335
N	59	0.35329	0.40301
P	0	0.00000	0.00000
K	71	0.32569	0.34516
S	6	0.05042	0.05119
Y	67	0.28879	0.31352
D	98	0.57310	0.68008
G	25	0.26882	0.31766
E	155	0.73113	0.88724
D	90	0.49451	0.62457
D	107	0.65244	0.74254
Y	73	0.38220	0.34160
S	22	0.18487	0.18771
E	124	0.61084	0.70979
L	126	1.00000	0.68815
H	46	0.27879	0.25289
P	38	0.26573	0.26779
N	0	0.00000	0.00000
I	40	0.27027	0.21622
S	57	0.46721	0.48635
R	62	0.25514	0.27074
P	57	0.39310	0.40169
D	104	0.60116	0.72172
I	72	0.46452	0.38919
Y	26	0.12683	0.12167
P	63	0.45985	0.44397
E	83	0.42784	0.47510
M	9	0.06040	0.04498
R	156	0.73239	0.68122
N	113	0.71975	0.77186
Y	38	0.18812	0.17782
T	73	0.55303	0.52632
E	110	0.51887	0.62965
D	122	0.67033	0.84663
D	35	0.21875	0.24289
I	1	0.00694	0.00541
F	43	0.22513	0.21425
D	14	0.08187	0.09715
V	3	0.01852	0.01952
A	0	0.00000	0.00000
G	0	0.00000	0.00000
Y	25	0.10204	0.11699
T	10	0.08333	0.07210
L	4	0.02174	0.02185
I	0	0.00000	0.00000
A	4	0.04651	0.03630
P	31	0.21379	0.21846
K	99	0.45833	0.48128
L	79	0.45143	0.43146
D	49	0.27374	0.34004
E	185	0.89372	1.05896
R	149	0.67727	0.65066
W	24	0.09639	0.09979
G	9	0.11392	0.11436
G	27	0.28723	0.34307
T	28	0.17834	0.20187
I	49	0.34507	0.26486
Y	152	0.91018	0.71128
F	260	1.00000	1.29547
