# Supplementary material for: Context dependent reference states of solvent accessibility derived from native protein structures and assessed by predictability analysis
Source: BMC Struct Biol. 2009 Apr 27;9:25. doi: 10.1186/1472-6807-9-25 (PMC2685369; doi:10.1186/1472-6807-9-25)
Supplement: Additional File 1 — Additional statistics and data sets. Details are provided in Readme file included in the compressed file. [file 1472-6807-9-25-S1.zip › supplementary_material/ASA_dataset/1e44B.asa]

G	71	0.50714	0.90216
F	17	0.07692	0.08470
K	88	0.42308	0.42781
D	6	0.03593	0.04164
Y	81	0.35841	0.37904
G	2	0.02410	0.02541
H	98	0.50000	0.53876
D	87	0.55063	0.60375
Y	39	0.20312	0.18250
H	99	0.60366	0.54426
P	31	0.23134	0.21846
A	6	0.06061	0.05445
P	13	0.08966	0.09161
K	43	0.19545	0.20904
T	28	0.17949	0.20187
E	127	0.60190	0.72696
N	81	0.45506	0.55328
I	11	0.07285	0.05946
K	117	0.54930	0.56879
G	58	0.65169	0.73698
L	27	0.13846	0.14746
G	55	0.57292	0.69886
D	162	0.89011	1.12422
L	22	0.11828	0.12015
K	118	0.58706	0.57365
P	12	0.08333	0.08457
G	12	0.12632	0.15248
I	12	0.07143	0.06486
P	3	0.02222	0.02114
K	52	0.23636	0.25280
T	10	0.06711	0.07210
P	61	0.42361	0.42988
K	61	0.28111	0.29655
Q	185	0.97368	1.03583
N	111	0.56345	0.75820
G	26	0.26804	0.33037
G	52	0.53061	0.66074
G	3	0.03158	0.03812
K	56	0.25571	0.27224
R	26	0.10484	0.11354
K	20	0.09615	0.09723
R	14	0.06542	0.06114
W	8	0.04790	0.03326
T	42	0.29577	0.30281
G	2	0.02083	0.02541
D	71	0.38378	0.49271
K	192	0.93659	0.93340
G	32	0.31373	0.40661
R	147	0.57422	0.64192
K	83	0.39904	0.40350
I	10	0.07194	0.05405
Y	8	0.03571	0.03744
E	0	0.00000	0.00000
W	21	0.10448	0.08732
D	15	0.09036	0.10409
S	6	0.04651	0.05119
Q	104	0.53608	0.58231
H	103	0.53368	0.56625
G	24	0.26966	0.30496
E	17	0.08057	0.09731
L	0	0.00000	0.00000
E	3	0.01422	0.01717
G	0	0.00000	0.00000
Y	1	0.00410	0.00468
R	111	0.45306	0.48472
A	22	0.20952	0.19964
S	96	0.69065	0.81911
D	47	0.26404	0.32616
G	0	0.00000	0.00000
Q	52	0.26943	0.29115
H	9	0.04762	0.04948
L	46	0.24731	0.25123
G	0	0.00000	0.00000
S	0	0.00000	0.00000
F	18	0.08571	0.08969
D	35	0.23810	0.24289
P	10	0.06849	0.07047
K	149	0.67727	0.72436
T	54	0.36242	0.38933
G	12	0.13043	0.15248
N	97	0.58434	0.66257
Q	104	0.45815	0.58231
L	95	0.59006	0.51884
K	91	0.42925	0.44239
G	36	0.52941	0.45743
P	87	0.55063	0.61311
D	60	0.38462	0.41638
P	109	0.74658	0.76815
K	187	0.84234	0.90909
R	87	0.37500	0.37991
N	73	0.41477	0.49863
I	4	0.02649	0.02162
K	145	0.68720	0.70491
K	166	0.81373	0.80700
Y	58	0.28713	0.27141
L	76	0.30522	0.41507
