# Supplementary material for: Context dependent reference states of solvent accessibility derived from native protein structures and assessed by predictability analysis
Source: BMC Struct Biol. 2009 Apr 27;9:25. doi: 10.1186/1472-6807-9-25 (PMC2685369; doi:10.1186/1472-6807-9-25)
Supplement: Additional File 1 — Additional statistics and data sets. Details are provided in Readme file included in the compressed file. [file 1472-6807-9-25-S1.zip › supplementary_material/ASA_dataset/1e4cP.asa]

M	15	0.05929	0.07496
E	6	0.03352	0.03434
R	53	0.20703	0.23144
N	83	0.46893	0.56694
K	63	0.29858	0.30627
L	30	0.16575	0.16384
A	2	0.01905	0.01815
R	30	0.12346	0.13100
Q	86	0.46739	0.48152
I	0	0.00000	0.00000
I	23	0.15972	0.12432
D	99	0.61491	0.68702
T	12	0.09302	0.08652
C	9	0.07895	0.06410
L	62	0.38037	0.33861
E	81	0.41117	0.46365
M	0	0.00000	0.00000
T	29	0.23016	0.20908
R	187	0.76327	0.81659
L	69	0.36898	0.37684
G	59	0.68605	0.74968
L	5	0.02703	0.02731
N	14	0.08642	0.09563
Q	119	0.60406	0.66629
G	47	0.53409	0.59720
T	77	0.47826	0.55516
A	18	0.15385	0.16334
G	15	0.15000	0.19060
N	3	0.01685	0.02049
V	0	0.00000	0.00000
S	0	0.00000	0.00000
V	8	0.05161	0.05205
R	86	0.37069	0.37555
Y	41	0.24405	0.19186
Q	144	0.81356	0.80627
D	96	0.53933	0.66620
G	14	0.15385	0.17789
M	1	0.00588	0.00500
L	0	0.00000	0.00000
I	0	0.00000	0.00000
T	6	0.04082	0.04326
P	8	0.06107	0.05638
T	57	0.33728	0.41096
G	44	0.51765	0.55909
I	29	0.17262	0.15676
P	43	0.32331	0.30303
Y	86	0.38053	0.40243
E	113	0.57071	0.64682
K	137	0.68159	0.66602
L	19	0.10615	0.10377
T	58	0.38926	0.41817
E	83	0.39336	0.47510
S	89	0.79464	0.75939
H	55	0.32934	0.30236
I	0	0.00000	0.00000
V	1	0.00699	0.00651
F	30	0.18072	0.14948
I	0	0.00000	0.00000
D	26	0.14286	0.18043
G	24	0.26087	0.30496
N	149	0.80108	1.01776
G	15	0.15957	0.19060
K	141	0.64679	0.68546
H	64	0.35165	0.35184
E	58	0.33333	0.33200
E	182	0.87923	1.04179
G	78	0.84783	0.99111
K	67	0.30455	0.32572
L	82	0.52903	0.44784
P	88	0.68217	0.62016
Q	3	0.01478	0.01680
S	53	0.40458	0.45222
E	19	0.10106	0.10876
W	23	0.17969	0.09563
R	83	0.41294	0.36245
F	3	0.01807	0.01495
H	0	0.00000	0.00000
M	27	0.13990	0.13493
A	12	0.10714	0.10889
A	0	0.00000	0.00000
Y	14	0.06114	0.06551
Q	137	0.70619	0.76708
S	11	0.08148	0.09386
R	30	0.12346	0.13100
P	101	0.69655	0.71177
D	77	0.42778	0.53435
A	1	0.00826	0.00907
N	66	0.37500	0.45082
A	0	0.00000	0.00000
V	0	0.00000	0.00000
V	0	0.00000	0.00000
H	0	0.00000	0.00000
N	2	0.01117	0.01366
H	55	0.27919	0.30236
A	3	0.02830	0.02722
V	102	0.77863	0.66363
H	50	0.30303	0.27488
C	0	0.00000	0.00000
T	24	0.17266	0.17304
A	34	0.31481	0.30853
V	0	0.00000	0.00000
S	0	0.00000	0.00000
I	89	0.52976	0.48108
L	92	0.56098	0.50246
N	78	0.44828	0.53279
R	84	0.37004	0.36681
S	60	0.50000	0.51195
I	0	0.00000	0.00000
P	36	0.27481	0.25370
A	4	0.03704	0.03630
I	34	0.22973	0.18378
H	70	0.47945	0.38483
Y	118	0.97521	0.55218
M	32	0.23704	0.15992
I	1	0.00781	0.00541
A	4	0.03478	0.03630
A	13	0.10833	0.11797
A	1	0.00820	0.00907
G	37	0.38542	0.47014
G	6	0.06383	0.07624
N	54	0.27411	0.36885
S	22	0.17742	0.18771
I	0	0.00000	0.00000
P	25	0.19231	0.17618
C	20	0.14599	0.14245
A	4	0.05714	0.03630
P	65	0.49618	0.45807
Y	109	0.47807	0.51006
A	5	0.04425	0.04537
T	74	0.52113	0.53353
F	112	0.52830	0.55805
G	24	0.26374	0.30496
T	43	0.27922	0.31002
R	160	0.61303	0.69869
E	113	0.54067	0.64682
L	3	0.01630	0.01638
S	14	0.11111	0.11945
E	129	0.64500	0.73841
H	51	0.25628	0.28037
V	0	0.00000	0.00000
A	24	0.22857	0.21779
L	133	0.76879	0.72638
A	19	0.17431	0.17241
L	0	0.00000	0.00000
K	107	0.50711	0.52018
N	128	0.65306	0.87432
R	45	0.18072	0.19651
K	53	0.24537	0.25766
A	0	0.00000	0.00000
T	0	0.00000	0.00000
L	0	0.00000	0.00000
L	2	0.01149	0.01092
Q	37	0.18137	0.20717
H	107	0.59444	0.58824
H	22	0.10577	0.12095
G	0	0.00000	0.00000
L	0	0.00000	0.00000
I	0	0.00000	0.00000
A	0	0.00000	0.00000
C	1	0.00901	0.00712
E	15	0.08333	0.08586
V	59	0.42143	0.38386
N	69	0.41818	0.47131
L	6	0.03141	0.03277
E	153	0.75000	0.87579
K	91	0.41935	0.44239
A	0	0.00000	0.00000
L	14	0.07692	0.07646
W	113	0.65698	0.46985
L	2	0.01258	0.01092
A	1	0.00990	0.00907
H	57	0.29534	0.31336
E	44	0.23784	0.25186
V	1	0.00690	0.00651
E	14	0.07035	0.08014
V	51	0.33553	0.33182
L	6	0.03571	0.03277
A	0	0.00000	0.00000
Q	91	0.47644	0.50952
L	70	0.43210	0.38230
Y	15	0.07576	0.07019
L	37	0.25694	0.20208
T	81	0.56250	0.58399
T	50	0.32680	0.36049
L	23	0.13218	0.12561
A	90	0.90909	0.81670
I	144	0.86747	0.77838
T	71	0.48966	0.51190
D	92	0.54118	0.63845
P	104	0.73759	0.73291
V	17	0.12687	0.11061
P	103	0.78030	0.72586
V	84	0.57931	0.54652
L	65	0.37356	0.35500
S	49	0.36296	0.41809
D	100	0.54054	0.69396
E	135	0.64593	0.77275
E	80	0.41026	0.45793
I	3	0.01630	0.01622
A	56	0.56000	0.50817
V	78	0.54930	0.50748
V	11	0.08397	0.07157
L	67	0.38068	0.36592
E	171	0.83824	0.97882
K	181	0.83796	0.87992
F	122	0.49593	0.60787
