# Supplementary material for: Context dependent reference states of solvent accessibility derived from native protein structures and assessed by predictability analysis
Source: BMC Struct Biol. 2009 Apr 27;9:25. doi: 10.1186/1472-6807-9-25 (PMC2685369; doi:10.1186/1472-6807-9-25)
Supplement: Additional File 1 — Additional statistics and data sets. Details are provided in Readme file included in the compressed file. [file 1472-6807-9-25-S1.zip › supplementary_material/ASA_dataset/1e6uA.asa]

A	50	0.30488	0.45372
K	12	0.05634	0.05834
Q	70	0.32864	0.39194
R	26	0.10317	0.11354
V	0	0.00000	0.00000
F	4	0.02410	0.01993
I	0	0.00000	0.00000
A	0	0.00000	0.00000
G	24	0.26667	0.30496
H	15	0.07895	0.08246
R	187	0.62126	0.81659
G	31	0.38272	0.39390
M	38	0.20106	0.18991
V	27	0.20301	0.17567
G	0	0.00000	0.00000
S	3	0.02069	0.02560
A	0	0.00000	0.00000
I	0	0.00000	0.00000
R	93	0.41150	0.40611
R	59	0.24790	0.25764
Q	57	0.28218	0.31915
L	1	0.00599	0.00546
E	107	0.51942	0.61248
Q	171	0.81429	0.95745
R	68	0.26154	0.29694
G	53	0.55208	0.67344
D	85	0.47222	0.58987
V	11	0.07639	0.07157
E	91	0.49189	0.52089
L	40	0.23810	0.21846
V	5	0.03521	0.03253
L	31	0.19620	0.16931
R	75	0.29880	0.32751
T	22	0.16176	0.15862
R	171	0.68675	0.74672
D	163	0.94220	1.13116
E	126	0.60287	0.72124
L	14	0.08284	0.07646
N	68	0.40000	0.46448
L	22	0.12644	0.12015
L	34	0.18478	0.18569
D	77	0.42077	0.53435
S	50	0.37594	0.42662
R	196	0.73684	0.85590
A	26	0.23009	0.23593
V	0	0.00000	0.00000
H	77	0.43258	0.42331
D	83	0.49112	0.57599
F	14	0.06965	0.06976
F	6	0.02970	0.02990
A	57	0.51818	0.51724
S	68	0.51908	0.58020
E	48	0.22749	0.27476
R	165	0.72687	0.72052
I	9	0.05521	0.04865
D	65	0.38235	0.45108
Q	10	0.04950	0.05599
V	0	0.00000	0.00000
Y	2	0.00943	0.00936
L	2	0.01183	0.01092
A	17	0.14655	0.15426
A	11	0.09167	0.09982
A	37	0.33945	0.33575
K	65	0.30374	0.31599
V	91	0.59477	0.59206
G	22	0.22449	0.27954
G	14	0.14894	0.17789
I	94	0.52809	0.50811
V	107	0.74825	0.69616
A	28	0.26923	0.25408
N	4	0.02210	0.02732
N	86	0.49425	0.58743
T	79	0.62205	0.56957
Y	123	0.62437	0.57557
P	53	0.42400	0.37350
A	63	0.52941	0.57169
D	69	0.41818	0.47883
F	1	0.00485	0.00498
I	50	0.41322	0.27027
Y	131	0.71585	0.61301
Q	35	0.19022	0.19597
N	1	0.00610	0.00683
M	82	0.49697	0.40980
M	42	0.29167	0.20990
I	13	0.11818	0.07027
E	3	0.01546	0.01717
S	43	0.32090	0.36689
N	9	0.04545	0.06148
I	0	0.00000	0.00000
I	0	0.00000	0.00000
H	63	0.37278	0.34634
A	0	0.00000	0.00000
A	0	0.00000	0.00000
H	22	0.11518	0.12095
Q	112	0.59893	0.62710
N	50	0.29240	0.34153
D	119	0.69591	0.82582
V	2	0.01307	0.01301
N	69	0.42857	0.47131
K	40	0.18957	0.19446
L	0	0.00000	0.00000
L	0	0.00000	0.00000
F	0	0.00000	0.00000
L	13	0.07692	0.07100
G	5	0.05319	0.06353
S	21	0.14189	0.17918
S	16	0.12800	0.13652
C	24	0.25000	0.17094
I	0	0.00000	0.00000
Y	2	0.00976	0.00936
P	4	0.02963	0.02819
K	99	0.45833	0.48128
L	158	0.87293	0.86292
A	10	0.08547	0.09074
K	160	0.75117	0.77783
Q	52	0.29885	0.29115
P	49	0.48039	0.34531
M	2	0.01026	0.01000
A	25	0.21368	0.22686
E	8	0.03756	0.04579
S	56	0.41791	0.47782
E	30	0.14778	0.17172
L	12	0.06452	0.06554
L	109	0.62644	0.59530
Q	134	0.67000	0.75028
G	38	0.43182	0.48285
T	120	0.75472	0.86518
L	22	0.12155	0.12015
E	40	0.21053	0.22896
P	91	0.65000	0.64130
T	36	0.22642	0.25955
N	26	0.15116	0.17760
E	96	0.50526	0.54951
P	26	0.19697	0.18323
Y	20	0.08772	0.09359
A	0	0.00000	0.00000
I	73	0.43713	0.39459
A	0	0.00000	0.00000
K	7	0.03333	0.03403
I	14	0.08642	0.07568
A	36	0.31579	0.32668
G	0	0.00000	0.00000
I	0	0.00000	0.00000
K	60	0.29557	0.29169
L	42	0.33871	0.22938
C	0	0.00000	0.00000
E	3	0.01515	0.01717
S	57	0.45600	0.48635
Y	38	0.17117	0.17782
N	21	0.13548	0.14344
R	142	0.57959	0.62009
Q	141	0.77901	0.78947
Y	107	0.45148	0.50070
G	52	0.66667	0.66074
R	21	0.07955	0.09170
D	7	0.04094	0.04858
Y	0	0.00000	0.00000
R	1	0.00413	0.00437
S	0	0.00000	0.00000
V	0	0.00000	0.00000
M	0	0.00000	0.00000
P	11	0.08333	0.07752
T	9	0.05660	0.06489
N	64	0.36158	0.43716
L	40	0.27027	0.21846
Y	2	0.00893	0.00936
G	0	0.00000	0.00000
P	12	0.08219	0.08457
H	87	0.43719	0.47828
D	33	0.19643	0.22901
N	92	0.61745	0.62842
F	15	0.09677	0.07474
H	87	0.57616	0.47828
P	53	0.40458	0.37350
S	101	0.73723	0.86177
N	23	0.12169	0.15710
S	48	0.40678	0.40956
H	83	0.45355	0.45629
V	40	0.32787	0.26025
I	5	0.03937	0.02703
P	1	0.00763	0.00705
A	8	0.07143	0.07260
L	5	0.02762	0.02731
L	0	0.00000	0.00000
R	70	0.28455	0.30568
R	84	0.36681	0.36681
F	0	0.00000	0.00000
H	25	0.14793	0.13744
E	56	0.28283	0.32055
A	4	0.03419	0.03630
T	50	0.33557	0.36049
A	75	0.68182	0.68058
Q	135	0.68182	0.75588
K	148	0.73632	0.71949
A	18	0.19355	0.16334
P	105	0.70946	0.73996
D	78	0.44571	0.54129
V	9	0.06338	0.05856
V	43	0.32576	0.27977
V	12	0.09023	0.07807
W	170	0.68548	0.70686
G	0	0.00000	0.00000
S	27	0.18750	0.23038
G	3	0.03297	0.03812
T	94	0.61842	0.67772
P	8	0.05797	0.05638
M	57	0.41007	0.28486
R	41	0.17373	0.17904
E	0	0.00000	0.00000
F	20	0.10929	0.09965
L	2	0.01562	0.01092
H	3	0.01685	0.01649
V	0	0.00000	0.00000
D	45	0.26012	0.31228
D	4	0.02339	0.02776
M	0	0.00000	0.00000
A	0	0.00000	0.00000
A	26	0.21667	0.23593
A	0	0.00000	0.00000
S	0	0.00000	0.00000
I	11	0.06667	0.05946
H	56	0.31461	0.30786
V	0	0.00000	0.00000
M	0	0.00000	0.00000
E	78	0.38614	0.44648
L	23	0.12778	0.12561
A	57	0.56436	0.51724
H	66	0.34197	0.36284
E	135	0.72973	0.77275
V	51	0.40476	0.33182
W	4	0.02286	0.01663
L	80	0.51613	0.43692
E	156	0.76847	0.89296
N	32	0.17680	0.21858
T	8	0.06299	0.05768
Q	90	0.47120	0.50392
P	77	0.75490	0.54264
M	112	0.65497	0.55972
L	36	0.24828	0.19661
S	0	0.00000	0.00000
H	0	0.00000	0.00000
I	0	0.00000	0.00000
N	0	0.00000	0.00000
V	0	0.00000	0.00000
G	0	0.00000	0.00000
T	16	0.09816	0.11536
G	28	0.31818	0.35578
V	95	0.63333	0.61809
D	34	0.24286	0.23595
C	13	0.15854	0.09259
T	39	0.31967	0.28118
I	26	0.26263	0.14054
R	102	0.40000	0.44541
E	103	0.49282	0.58958
L	0	0.00000	0.00000
A	0	0.00000	0.00000
Q	66	0.34021	0.36954
T	10	0.07299	0.07210
I	0	0.00000	0.00000
A	7	0.06796	0.06352
K	131	0.61215	0.63685
V	32	0.21333	0.20820
V	12	0.07692	0.07807
G	44	0.57143	0.55909
Y	19	0.09948	0.08891
K	182	0.85047	0.88478
G	19	0.18627	0.24142
R	165	0.67073	0.72052
V	8	0.05926	0.05205
V	49	0.42982	0.31880
F	28	0.14213	0.13951
D	51	0.30723	0.35392
A	72	0.57143	0.65336
S	93	0.72656	0.79352
K	81	0.40704	0.39378
P	119	0.85000	0.83862
D	68	0.38202	0.47189
G	54	0.58696	0.68615
T	40	0.26316	0.28839
P	105	0.71918	0.73996
R	97	0.37165	0.42358
K	35	0.17766	0.17015
L	3	0.01829	0.01638
L	0	0.00000	0.00000
D	43	0.24571	0.29840
V	5	0.03571	0.03253
T	65	0.43919	0.46864
R	23	0.09388	0.10044
L	0	0.00000	0.00000
H	48	0.29448	0.26388
Q	134	0.72826	0.75028
L	11	0.05729	0.06008
G	50	0.64103	0.63532
W	20	0.10363	0.08316
Y	138	0.88462	0.64577
H	61	0.32620	0.33535
E	171	0.95531	0.97882
I	44	0.24719	0.23784
S	59	0.47581	0.50341
L	41	0.22162	0.22392
E	79	0.39500	0.45220
A	52	0.44828	0.47187
G	0	0.00000	0.00000
L	0	0.00000	0.00000
A	49	0.44954	0.44465
S	60	0.42857	0.51195
T	0	0.00000	0.00000
Y	27	0.12108	0.12635
Q	94	0.71756	0.52632
W	50	0.30488	0.20790
F	9	0.06818	0.04484
L	55	0.31792	0.30038
E	130	0.64039	0.74413
N	85	0.44974	0.58060
Q	149	0.68349	0.83427
