# Supplementary material for: Context dependent reference states of solvent accessibility derived from native protein structures and assessed by predictability analysis
Source: BMC Struct Biol. 2009 Apr 27;9:25. doi: 10.1186/1472-6807-9-25 (PMC2685369; doi:10.1186/1472-6807-9-25)
Supplement: Additional File 1 — Additional statistics and data sets. Details are provided in Readme file included in the compressed file. [file 1472-6807-9-25-S1.zip › supplementary_material/ASA_dataset/1e7lA.asa]

M	87	0.35656	0.43478
L	7	0.05224	0.03823
L	1	0.00541	0.00546
T	63	0.41176	0.45422
G	68	0.76404	0.86404
K	43	0.19545	0.20904
L	49	0.35766	0.26761
Y	65	0.33854	0.30416
K	16	0.08122	0.07778
E	83	0.41919	0.47510
E	5	0.02632	0.02862
K	15	0.07282	0.07292
Q	77	0.36842	0.43113
K	113	0.54327	0.54934
F	36	0.19672	0.17937
Y	34	0.15525	0.15910
D	100	0.57803	0.69396
A	85	0.73276	0.77132
Q	29	0.14646	0.16237
N	124	0.62944	0.84699
G	1	0.01064	0.01271
K	79	0.37619	0.38405
C	1	0.01099	0.00712
L	59	0.37580	0.32223
I	0	0.00000	0.00000
C	12	0.13483	0.08547
Q	98	0.62821	0.54871
R	63	0.27876	0.27511
E	99	0.47368	0.56669
L	3	0.01775	0.01638
N	80	0.51948	0.54645
P	101	0.68707	0.71177
D	91	0.52000	0.63151
V	14	0.10938	0.09109
Q	55	0.28947	0.30795
A	40	0.40000	0.36298
N	5	0.03125	0.03415
H	74	0.40659	0.40682
L	10	0.05714	0.05461
D	7	0.04192	0.04858
H	7	0.03867	0.03848
D	10	0.06623	0.06940
H	114	0.57576	0.62672
E	86	0.45503	0.49227
L	37	0.21893	0.20208
N	99	0.54396	0.67623
G	52	0.70270	0.66074
P	97	0.65101	0.68358
K	88	0.40741	0.42781
A	10	0.08929	0.09074
G	1	0.01053	0.01271
K	33	0.15000	0.16043
V	0	0.00000	0.00000
R	29	0.11154	0.12664
G	0	0.00000	0.00000
L	0	0.00000	0.00000
L	0	0.00000	0.00000
C	4	0.05000	0.02849
N	92	0.60131	0.62842
L	35	0.22293	0.19115
C	0	0.00000	0.00000
D	37	0.24503	0.25677
A	58	0.49573	0.52632
A	3	0.02703	0.02722
E	16	0.07619	0.09159
G	39	0.40206	0.49555
Q	80	0.35874	0.44793
M	0	0.00000	0.00000
K	83	0.43455	0.40350
H	78	0.44068	0.42881
K	60	0.28986	0.29169
F	1	0.00541	0.00498
N	58	0.34118	0.39617
R	184	0.81057	0.80349
S	23	0.16547	0.19625
G	36	0.39130	0.45743
L	0	0.00000	0.00000
K	98	0.46226	0.47642
G	75	0.80645	0.95299
Q	121	0.52838	0.67749
G	70	0.76923	0.88945
V	20	0.13333	0.13012
D	76	0.43931	0.52741
Y	19	0.09406	0.08891
L	37	0.26429	0.20208
E	120	0.64516	0.68689
W	1	0.00490	0.00416
L	1	0.00645	0.00546
E	89	0.43842	0.50944
N	32	0.18935	0.21858
L	0	0.00000	0.00000
L	14	0.07568	0.07646
T	86	0.60140	0.62004
Y	6	0.02791	0.02808
L	27	0.15976	0.14746
K	117	0.54167	0.56879
S	54	0.37762	0.46075
D	124	0.71264	0.86051
Y	29	0.13063	0.13570
T	42	0.26923	0.30281
Q	176	0.85437	0.98544
N	52	0.29050	0.35519
N	33	0.20000	0.22541
I	22	0.13665	0.11892
H	7	0.04217	0.03848
P	46	0.32168	0.32417
N	88	0.43564	0.60109
F	14	0.07143	0.06976
V	7	0.04667	0.04554
G	39	0.40206	0.49555
D	56	0.30270	0.38862
K	7	0.03182	0.03403
S	6	0.04380	0.05119
K	125	0.57078	0.60768
E	72	0.39560	0.41214
F	4	0.02083	0.01993
S	46	0.36800	0.39249
R	183	0.63763	0.79913
L	47	0.25134	0.25669
G	31	0.34066	0.39390
K	83	0.38073	0.40350
E	151	0.76263	0.86434
E	117	0.59091	0.66972
M	0	0.00000	0.00000
M	17	0.12409	0.08496
A	56	0.47863	0.50817
E	34	0.18681	0.19462
M	0	0.00000	0.00000
L	101	0.63125	0.55161
Q	156	0.78000	0.87346
R	90	0.34615	0.39301
G	62	0.69663	0.78780
F	14	0.07527	0.06976
E	155	0.82011	0.88724
Y	60	0.27907	0.28077
N	102	0.53684	0.69672
E	152	0.72381	0.87006
S	99	0.72263	0.84471
D	9	0.04945	0.06246
T	66	0.40994	0.47585
K	97	0.42544	0.47156
T	111	0.79286	0.80029
Q	95	0.50532	0.53191
L	0	0.00000	0.00000
I	39	0.28676	0.21081
A	59	0.50000	0.53539
S	28	0.21705	0.23891
F	1	0.00510	0.00498
K	84	0.41791	0.40836
K	128	0.60094	0.62227
Q	50	0.27174	0.27996
L	0	0.00000	0.00000
R	96	0.41026	0.41921
K	123	0.57477	0.59796
S	65	0.54167	0.55461
L	33	0.17647	0.18023
K	132	0.50190	0.64171
