# Supplementary material for: Context dependent reference states of solvent accessibility derived from native protein structures and assessed by predictability analysis
Source: BMC Struct Biol. 2009 Apr 27;9:25. doi: 10.1186/1472-6807-9-25 (PMC2685369; doi:10.1186/1472-6807-9-25)
Supplement: Additional File 1 — Additional statistics and data sets. Details are provided in Readme file included in the compressed file. [file 1472-6807-9-25-S1.zip › supplementary_material/ASA_dataset/1eaiC.asa]

G	75	0.53571	0.95299
Q	86	0.43434	0.48152
E	9	0.04306	0.05152
S	61	0.50833	0.52048
C	17	0.13821	0.12108
G	12	0.15789	0.15248
P	7	0.04516	0.04933
N	79	0.43407	0.53962
E	19	0.09948	0.10876
V	50	0.39683	0.32531
W	92	0.45320	0.38254
T	25	0.18519	0.18025
E	136	0.66667	0.77848
C	20	0.19417	0.14245
T	17	0.11806	0.12257
G	14	0.16667	0.17789
C	21	0.17073	0.14957
E	69	0.43671	0.39496
M	5	0.03333	0.02499
K	89	0.45178	0.43267
C	38	0.30645	0.27066
G	74	0.97368	0.94028
P	44	0.27848	0.31008
D	92	0.51397	0.63845
E	111	0.51389	0.63537
N	45	0.24862	0.30738
T	28	0.22400	0.20187
P	22	0.17188	0.15504
C	2	0.03774	0.01425
P	25	0.19685	0.17618
L	0	0.00000	0.00000
M	42	0.33071	0.20990
C	44	0.47826	0.31339
R	79	0.35586	0.34498
R	168	0.73362	0.73362
P	57	0.44186	0.40169
S	37	0.27407	0.31570
C	23	0.20909	0.16382
E	8	0.03810	0.04579
C	1	0.01235	0.00712
S	5	0.05155	0.04266
P	10	0.06494	0.07047
G	42	0.43750	0.53367
R	100	0.36496	0.43668
G	36	0.44444	0.45743
M	38	0.18905	0.18991
R	34	0.13439	0.14847
R	37	0.14397	0.16157
T	28	0.17610	0.20187
N	148	0.80874	1.01093
D	86	0.48045	0.59681
G	12	0.12632	0.15248
K	90	0.42857	0.43753
C	9	0.11842	0.06410
I	35	0.27559	0.18919
P	43	0.32824	0.30303
A	38	0.32479	0.34483
S	97	0.79508	0.82765
Q	133	0.77778	0.74468
C	30	0.38961	0.21368
P	190	1.00000	1.33897
