# Supplementary material for: Context dependent reference states of solvent accessibility derived from native protein structures and assessed by predictability analysis
Source: BMC Struct Biol. 2009 Apr 27;9:25. doi: 10.1186/1472-6807-9-25 (PMC2685369; doi:10.1186/1472-6807-9-25)
Supplement: Additional File 1 — Additional statistics and data sets. Details are provided in Readme file included in the compressed file. [file 1472-6807-9-25-S1.zip › supplementary_material/ASA_dataset/1earA.asa]

M	89	0.35178	0.44478
V	90	0.83333	0.58556
I	12	0.08955	0.06486
T	38	0.27941	0.27397
K	22	0.09865	0.10695
I	53	0.34868	0.28649
V	79	0.52318	0.51399
G	30	0.37975	0.38119
H	65	0.34031	0.35734
I	13	0.11017	0.07027
D	134	0.80240	0.92991
D	64	0.36994	0.44414
L	81	0.45763	0.44238
S	98	0.79032	0.83618
H	136	0.86076	0.74766
Q	52	0.27807	0.29115
I	155	0.88571	0.83784
K	50	0.23697	0.24307
K	115	0.53991	0.55907
V	29	0.19463	0.18868
D	7	0.04348	0.04858
W	26	0.10924	0.10811
L	0	0.00000	0.00000
E	31	0.14833	0.17745
V	1	0.00690	0.00651
E	70	0.39106	0.40069
W	0	0.00000	0.00000
E	67	0.32524	0.38351
D	24	0.14458	0.16655
L	0	0.00000	0.00000
N	72	0.40223	0.49180
K	93	0.44498	0.45211
R	118	0.50644	0.51528
I	91	0.55828	0.49189
L	24	0.14724	0.13108
R	180	0.76923	0.78603
K	82	0.36937	0.39864
E	122	0.63874	0.69834
T	6	0.04167	0.04326
E	117	0.55450	0.66972
N	98	0.50256	0.66940
G	44	0.45833	0.55909
T	48	0.31579	0.34607
D	59	0.34503	0.40944
I	0	0.00000	0.00000
A	14	0.14894	0.12704
I	0	0.00000	0.00000
K	107	0.52709	0.52018
L	1	0.00565	0.00546
E	138	0.67980	0.78993
N	72	0.39344	0.49180
S	120	0.85714	1.02389
G	38	0.41758	0.48285
T	83	0.52201	0.59841
L	1	0.00685	0.00546
R	140	0.60606	0.61135
Y	43	0.21608	0.20122
G	3	0.03158	0.03812
D	7	0.03889	0.04858
V	5	0.03521	0.03253
L	4	0.02424	0.02185
Y	99	0.43043	0.46327
E	95	0.45455	0.54379
S	24	0.17518	0.20478
D	142	0.77174	0.98543
D	91	0.51412	0.63151
T	21	0.12281	0.15141
L	4	0.02174	0.02185
I	6	0.04412	0.03243
A	0	0.00000	0.00000
I	0	0.00000	0.00000
R	39	0.17727	0.17031
T	0	0.00000	0.00000
K	72	0.34123	0.35002
L	91	0.51412	0.49700
E	24	0.11765	0.13738
K	122	0.56221	0.59310
V	1	0.00741	0.00651
Y	0	0.00000	0.00000
V	4	0.02564	0.02602
I	0	0.00000	0.00000
K	63	0.30882	0.30627
P	8	0.06061	0.05638
Q	123	0.57477	0.68869
T	72	0.46753	0.51911
M	174	1.00000	0.86957
Q	125	0.67568	0.69989
E	44	0.24719	0.25186
M	31	0.15816	0.15492
G	40	0.46512	0.50826
K	113	0.55392	0.54934
M	1	0.00599	0.00500
A	33	0.30556	0.29946
F	135	0.73370	0.67265
E	55	0.30899	0.31483
I	3	0.01695	0.01622
G	43	0.48864	0.54638
N	104	0.55914	0.71038
R	83	0.38967	0.36245
H	171	0.86364	0.94008
T	31	0.22794	0.22350
M	47	0.33333	0.23488
C	26	0.34667	0.18519
I	7	0.06731	0.03784
I	78	0.51316	0.42162
E	49	0.23671	0.28048
D	152	0.83516	1.05482
D	85	0.47753	0.58987
E	30	0.16129	0.17172
I	0	0.00000	0.00000
L	2	0.01266	0.01092
V	0	0.00000	0.00000
R	63	0.27155	0.27511
Y	98	0.43172	0.45859
D	60	0.33333	0.41638
K	124	0.56881	0.60282
T	78	0.44828	0.56236
L	2	0.01105	0.01092
E	39	0.19118	0.22324
K	106	0.52736	0.51531
L	9	0.05263	0.04915
I	0	0.00000	0.00000
D	95	0.56213	0.65926
E	141	0.71939	0.80710
V	40	0.24691	0.26025
G	54	0.67500	0.68615
V	6	0.03974	0.03904
S	72	0.56250	0.61433
Y	67	0.32367	0.31352
E	121	0.63684	0.69262
Q	96	0.42478	0.53751
S	39	0.29771	0.33276
E	117	0.55450	0.66972
R	70	0.29167	0.30568
R	46	0.20087	0.20087
F	1	0.00671	0.00498
K	116	0.53704	0.56393
E	103	0.53368	0.58958
P	43	0.32576	0.30303
F	50	0.22624	0.24913
K	163	0.82741	0.79242
Y	243	0.84083	1.13711
