# Supplementary material for: Context dependent reference states of solvent accessibility derived from native protein structures and assessed by predictability analysis
Source: BMC Struct Biol. 2009 Apr 27;9:25. doi: 10.1186/1472-6807-9-25 (PMC2685369; doi:10.1186/1472-6807-9-25)
Supplement: Additional File 1 — Additional statistics and data sets. Details are provided in Readme file included in the compressed file. [file 1472-6807-9-25-S1.zip › supplementary_material/ASA_dataset/1eb6A.asa]

T	0	0.00000	0.00000
E	78	0.39594	0.44648
V	20	0.14599	0.13012
T	54	0.34177	0.38933
D	79	0.46471	0.54823
C	28	0.63636	0.19943
K	66	0.29864	0.32086
G	62	0.68889	0.78780
D	26	0.14208	0.18043
A	23	0.20354	0.20871
E	87	0.40845	0.49800
S	56	0.41481	0.47782
S	26	0.19403	0.22184
L	0	0.00000	0.00000
T	45	0.31250	0.32444
T	65	0.43333	0.46864
A	1	0.00935	0.00907
L	1	0.00532	0.00546
S	70	0.49645	0.59727
N	33	0.18539	0.22541
A	0	0.00000	0.00000
A	15	0.13761	0.13612
K	152	0.70698	0.73894
L	12	0.06630	0.06554
A	0	0.00000	0.00000
N	65	0.36723	0.44399
Q	66	0.36264	0.36954
A	0	0.00000	0.00000
A	0	0.00000	0.00000
E	111	0.55224	0.63537
A	13	0.12264	0.11797
A	0	0.00000	0.00000
E	86	0.40376	0.49227
S	89	0.64493	0.75939
G	32	0.34043	0.40661
D	94	0.51087	0.65232
E	103	0.48131	0.58958
S	73	0.54074	0.62287
K	43	0.20874	0.20904
F	0	0.00000	0.00000
E	93	0.49733	0.53234
E	54	0.26341	0.30910
Y	1	0.00450	0.00468
F	0	0.00000	0.00000
K	79	0.38350	0.38405
T	32	0.20513	0.23071
T	47	0.31126	0.33886
D	59	0.34302	0.40944
Q	115	0.58081	0.64390
Q	121	0.60804	0.67749
T	23	0.17037	0.16583
R	19	0.07724	0.08297
T	45	0.28846	0.32444
T	25	0.17361	0.18025
V	0	0.00000	0.00000
A	2	0.01724	0.01815
E	94	0.45411	0.53807
R	2	0.00813	0.00873
L	0	0.00000	0.00000
R	79	0.32510	0.34498
A	23	0.20354	0.20871
V	0	0.00000	0.00000
A	4	0.03810	0.03630
K	169	0.79343	0.82158
E	11	0.05366	0.06297
A	2	0.01724	0.01815
G	59	0.59000	0.74968
S	37	0.27407	0.31570
T	71	0.42771	0.51190
S	89	0.62238	0.75939
G	25	0.25253	0.31766
G	58	0.59184	0.73698
S	72	0.53333	0.61433
T	4	0.02516	0.02884
T	47	0.33333	0.33886
Y	0	0.00000	0.00000
H	11	0.06918	0.06047
C	0	0.00000	0.00000
N	46	0.27545	0.31421
D	38	0.26207	0.26371
P	56	0.43750	0.39464
Y	93	0.40435	0.43519
G	58	0.69880	0.73698
Y	130	0.54393	0.60833
C	40	0.85106	0.28490
E	139	0.83735	0.79565
P	115	0.80986	0.81043
N	136	0.75978	0.92896
V	43	0.31618	0.27977
L	8	0.04762	0.04369
A	6	0.05660	0.05445
Y	26	0.11504	0.12167
T	18	0.15000	0.12978
L	37	0.22981	0.20208
P	67	0.45890	0.47216
S	117	0.82979	0.99829
K	113	0.51364	0.54934
N	35	0.19231	0.23907
E	14	0.07821	0.08014
I	0	0.00000	0.00000
A	0	0.00000	0.00000
N	0	0.00000	0.00000
C	5	0.04237	0.03561
D	121	0.74233	0.83969
I	37	0.23871	0.20000
Y	0	0.00000	0.00000
Y	49	0.19600	0.22929
S	91	0.76471	0.77645
E	119	0.58621	0.68117
L	18	0.10056	0.09831
P	58	0.47154	0.40874
P	72	0.52174	0.50740
L	70	0.40462	0.38230
A	10	0.08772	0.09074
Q	157	0.79293	0.87906
K	165	0.85052	0.80214
C	56	0.76712	0.39886
H	61	0.30198	0.33535
A	39	0.40625	0.35390
Q	78	0.38614	0.43673
D	4	0.02299	0.02776
Q	7	0.03382	0.03919
A	0	0.00000	0.00000
T	7	0.03955	0.05047
T	6	0.04000	0.04326
T	0	0.00000	0.00000
L	0	0.00000	0.00000
H	6	0.03209	0.03299
E	10	0.05682	0.05724
F	0	0.00000	0.00000
T	2	0.01754	0.01442
H	15	0.08671	0.08246
A	0	0.00000	0.00000
P	47	0.31333	0.33122
G	36	0.37113	0.45743
V	19	0.13103	0.12362
Y	51	0.26020	0.23865
Q	143	0.79888	0.80067
P	58	0.41429	0.40874
G	17	0.17895	0.21601
T	9	0.06000	0.06489
E	117	0.55189	0.66972
D	104	0.62651	0.72172
L	62	0.35838	0.33861
G	9	0.10112	0.11436
Y	120	0.48387	0.56153
G	27	0.32530	0.34307
Y	65	0.27426	0.30416
D	109	0.63006	0.75642
A	49	0.41880	0.44465
A	0	0.00000	0.00000
T	16	0.10000	0.11536
Q	154	0.81915	0.86226
L	22	0.13924	0.12015
S	64	0.47761	0.54608
A	36	0.32143	0.32668
Q	143	0.70792	0.80067
D	73	0.44242	0.50659
A	0	0.00000	0.00000
L	29	0.16292	0.15838
N	33	0.19643	0.22541
N	0	0.00000	0.00000
A	0	0.00000	0.00000
D	9	0.05294	0.06246
S	1	0.00769	0.00853
Y	0	0.00000	0.00000
A	3	0.03061	0.02722
L	7	0.04459	0.03823
Y	0	0.00000	0.00000
A	0	0.00000	0.00000
N	7	0.03977	0.04781
A	2	0.02174	0.01815
I	36	0.24324	0.19459
E	96	0.48241	0.54951
L	50	0.29586	0.27307
K	188	0.94472	0.91395
C	40	0.27211	0.28490
