# Supplementary material for: Context dependent reference states of solvent accessibility derived from native protein structures and assessed by predictability analysis
Source: BMC Struct Biol. 2009 Apr 27;9:25. doi: 10.1186/1472-6807-9-25 (PMC2685369; doi:10.1186/1472-6807-9-25)
Supplement: Additional File 1 — Additional statistics and data sets. Details are provided in Readme file included in the compressed file. [file 1472-6807-9-25-S1.zip › supplementary_material/ASA_dataset/1ebfA.asa]

S	56	0.29630	0.47782
T	44	0.27848	0.31723
K	60	0.29412	0.29169
V	37	0.24667	0.24073
V	0	0.00000	0.00000
N	2	0.01176	0.01366
V	0	0.00000	0.00000
A	0	0.00000	0.00000
V	0	0.00000	0.00000
I	14	0.08861	0.07568
G	7	0.07609	0.08895
A	16	0.12598	0.14519
G	42	0.45161	0.53367
V	118	0.79195	0.76773
V	38	0.24359	0.24723
G	1	0.01053	0.01271
S	37	0.25517	0.31570
A	17	0.15888	0.15426
F	0	0.00000	0.00000
L	0	0.00000	0.00000
D	91	0.54819	0.63151
Q	19	0.10270	0.10638
L	11	0.07051	0.06008
L	60	0.32967	0.32769
A	72	0.62609	0.65336
M	32	0.17877	0.15992
K	187	0.93035	0.90909
S	56	0.42424	0.47782
T	93	0.62000	0.67051
I	12	0.08000	0.06486
T	67	0.49630	0.48306
Y	32	0.19753	0.14974
N	28	0.17834	0.19126
L	7	0.03646	0.03823
V	3	0.02113	0.01952
L	5	0.03205	0.02731
L	0	0.00000	0.00000
A	2	0.01739	0.01815
E	53	0.26368	0.30338
A	74	0.64912	0.67151
E	91	0.43961	0.52089
R	104	0.42975	0.45415
S	4	0.03053	0.03413
L	19	0.10497	0.10377
I	57	0.33529	0.30811
S	10	0.07692	0.08532
K	145	0.65909	0.70491
D	119	0.73006	0.82582
F	21	0.10396	0.10463
S	48	0.38095	0.40956
P	68	0.50000	0.47921
L	33	0.18750	0.18023
N	169	0.94944	1.15437
V	22	0.13497	0.14314
G	64	0.67368	0.81321
S	99	0.70213	0.84471
D	103	0.60588	0.71478
W	9	0.04327	0.03742
K	141	0.71212	0.68546
A	62	0.49600	0.56261
A	34	0.30357	0.30853
L	3	0.01734	0.01638
A	70	0.60345	0.63521
A	81	0.68644	0.73503
S	22	0.15714	0.18771
T	142	0.89308	1.02379
T	70	0.44025	0.50469
K	137	0.60088	0.66602
T	22	0.12644	0.15862
L	53	0.32919	0.28946
P	64	0.48485	0.45102
L	5	0.02632	0.02731
D	78	0.43094	0.54129
D	85	0.49133	0.58987
L	7	0.04000	0.03823
I	1	0.00735	0.00541
A	53	0.56989	0.48094
H	20	0.10309	0.10995
L	3	0.01935	0.01638
K	114	0.52535	0.55421
T	80	0.53333	0.57678
S	19	0.15833	0.16212
P	101	0.70139	0.71177
K	93	0.44498	0.45211
P	39	0.27465	0.27484
V	8	0.05442	0.05205
I	0	0.00000	0.00000
L	0	0.00000	0.00000
V	0	0.00000	0.00000
D	0	0.00000	0.00000
N	15	0.08523	0.10246
T	39	0.26531	0.28118
S	87	0.60839	0.74232
S	33	0.24088	0.28157
A	68	0.66019	0.61706
Y	121	0.51055	0.56621
I	11	0.07383	0.05946
A	8	0.07018	0.07260
G	64	0.71111	0.81321
F	33	0.17935	0.16442
Y	0	0.00000	0.00000
T	51	0.38931	0.36770
K	83	0.39904	0.40350
F	0	0.00000	0.00000
V	7	0.04965	0.04554
E	135	0.65534	0.77275
N	53	0.27179	0.36202
G	33	0.36264	0.41931
I	2	0.01075	0.01081
S	0	0.00000	0.00000
I	0	0.00000	0.00000
A	0	0.00000	0.00000
T	0	0.00000	0.00000
P	23	0.16788	0.16209
N	2	0.01170	0.01366
K	44	0.20657	0.21390
K	59	0.27189	0.28683
A	1	0.00926	0.00907
F	0	0.00000	0.00000
S	1	0.00741	0.00853
S	41	0.29078	0.34983
D	108	0.61714	0.74948
L	37	0.22289	0.20208
A	72	0.62609	0.65336
T	31	0.22963	0.22350
W	26	0.18440	0.10811
K	158	0.79798	0.76811
A	39	0.38614	0.35390
L	1	0.00690	0.00546
F	47	0.25269	0.23418
S	50	0.37879	0.42662
N	46	0.25989	0.31421
K	123	0.67213	0.59796
P	115	0.82734	0.81043
T	130	0.81761	0.93727
N	28	0.15470	0.19126
G	2	0.02469	0.02541
F	38	0.17117	0.18934
V	10	0.08264	0.06506
Y	38	0.17593	0.17782
H	2	0.01070	0.01100
E	5	0.02525	0.02862
A	9	0.07692	0.08167
T	1	0.00654	0.00721
V	0	0.00000	0.00000
G	1	0.01163	0.01271
A	4	0.03150	0.03630
G	2	0.02198	0.02541
L	1	0.00588	0.00546
P	8	0.05755	0.05638
I	4	0.02469	0.02162
I	5	0.03145	0.02703
S	39	0.33051	0.33276
F	4	0.02083	0.01993
L	2	0.01149	0.01092
R	69	0.28992	0.30131
E	20	0.10363	0.11448
I	2	0.01220	0.01081
I	64	0.39506	0.34595
Q	75	0.37688	0.41993
T	1	0.00667	0.00721
G	35	0.36458	0.44473
D	3	0.01630	0.02082
E	115	0.58673	0.65827
V	8	0.05517	0.05205
E	95	0.47030	0.54379
K	108	0.52941	0.52504
I	4	0.02439	0.02162
E	30	0.14634	0.17172
G	0	0.00000	0.00000
I	1	0.00599	0.00541
F	5	0.03030	0.02491
S	2	0.01493	0.01706
G	15	0.16484	0.19060
T	18	0.11321	0.12978
L	1	0.00526	0.00546
S	2	0.01786	0.01706
Y	21	0.09251	0.09827
I	2	0.01639	0.01081
F	0	0.00000	0.00000
N	16	0.09302	0.10929
E	99	0.52105	0.56669
F	0	0.00000	0.00000
S	3	0.02679	0.02560
T	44	0.26506	0.31723
S	65	0.47794	0.55461
Q	165	0.78199	0.92385
A	94	0.94000	0.85299
N	44	0.23037	0.30055
D	152	0.88889	1.05482
V	58	0.42336	0.37736
K	94	0.48454	0.45698
F	2	0.01250	0.00997
S	1	0.00709	0.00853
D	73	0.42197	0.50659
V	8	0.05634	0.05205
V	0	0.00000	0.00000
K	73	0.35784	0.35489
V	68	0.47222	0.44242
A	0	0.00000	0.00000
K	71	0.32719	0.34516
K	186	0.89855	0.90423
L	93	0.50820	0.50792
G	51	0.57303	0.64803
Y	114	0.46531	0.53346
T	20	0.15152	0.14420
E	100	0.57803	0.57241
P	115	0.86466	0.81043
D	31	0.19872	0.21513
P	3	0.02098	0.02114
R	41	0.14187	0.17904
D	88	0.48619	0.61069
D	9	0.05202	0.06246
L	0	0.00000	0.00000
N	45	0.24725	0.30738
G	0	0.00000	0.00000
L	69	0.36508	0.37684
D	38	0.21714	0.26371
V	2	0.01235	0.01301
A	0	0.00000	0.00000
R	42	0.17284	0.18341
K	18	0.08571	0.08751
V	1	0.00658	0.00651
T	0	0.00000	0.00000
I	0	0.00000	0.00000
V	1	0.00662	0.00651
G	0	0.00000	0.00000
R	14	0.05578	0.06114
I	16	0.12500	0.08649
S	15	0.11029	0.12799
G	63	0.65625	0.80051
V	12	0.06897	0.07807
E	154	0.77387	0.88151
V	10	0.06897	0.06506
E	131	0.64216	0.74986
S	29	0.23577	0.24744
P	12	0.08219	0.08457
T	110	0.69182	0.79308
S	64	0.52033	0.54608
F	28	0.17949	0.13951
P	91	0.65468	0.64130
V	45	0.35156	0.29278
Q	87	0.44162	0.48712
S	44	0.34646	0.37543
L	17	0.09392	0.09285
I	22	0.15942	0.11892
P	17	0.12593	0.11980
K	146	0.69856	0.70977
P	105	0.76642	0.73996
L	40	0.21858	0.21846
E	79	0.37619	0.45220
S	120	0.96000	1.02389
V	101	0.71631	0.65712
K	62	0.30392	0.30141
S	89	0.72951	0.75939
A	36	0.30508	0.32668
D	117	0.68824	0.81194
E	76	0.36893	0.43503
F	5	0.02732	0.02491
L	23	0.13295	0.12561
E	124	0.60784	0.70979
K	59	0.29353	0.28683
L	6	0.03333	0.03277
S	50	0.37037	0.42662
D	79	0.45402	0.54823
Y	92	0.39485	0.43051
D	4	0.02222	0.02776
K	142	0.61472	0.69033
D	127	0.72989	0.88133
L	34	0.20118	0.18569
T	54	0.38571	0.38933
Q	123	0.65426	0.68869
L	55	0.34161	0.30038
K	19	0.08756	0.09237
K	144	0.65753	0.70005
E	102	0.49756	0.58386
A	0	0.00000	0.00000
A	50	0.44248	0.45372
T	96	0.67606	0.69214
E	65	0.30806	0.37207
N	98	0.49495	0.66940
K	52	0.24762	0.25280
V	0	0.00000	0.00000
L	0	0.00000	0.00000
R	6	0.02655	0.02620
F	4	0.02105	0.01993
I	3	0.01744	0.01622
G	1	0.01205	0.01271
K	64	0.29091	0.31113
V	4	0.02685	0.02602
D	36	0.21687	0.24983
V	31	0.19136	0.20169
A	84	0.76364	0.76225
T	90	0.58442	0.64888
K	166	0.75799	0.80700
S	57	0.43846	0.48635
V	7	0.04430	0.04554
S	31	0.23846	0.26451
V	9	0.05625	0.05856
G	8	0.09091	0.10165
I	28	0.16667	0.15135
E	61	0.31606	0.34917
K	72	0.35821	0.35002
Y	9	0.04036	0.04212
D	86	0.53086	0.59681
Y	62	0.32461	0.29013
S	96	0.85714	0.81911
H	51	0.30357	0.28037
P	24	0.18462	0.16913
F	0	0.00000	0.00000
A	13	0.11818	0.11797
S	35	0.27778	0.29863
L	13	0.06952	0.07100
K	137	0.64623	0.66602
G	48	0.53333	0.60991
S	50	0.35461	0.42662
D	11	0.06077	0.07634
N	2	0.01190	0.01366
V	2	0.01587	0.01301
I	1	0.00562	0.00541
S	6	0.05172	0.05119
I	1	0.00571	0.00541
K	77	0.37198	0.37433
T	2	0.01399	0.01442
K	90	0.43062	0.43753
R	42	0.18584	0.18341
Y	1	0.00488	0.00468
T	106	0.75177	0.76424
N	61	0.36527	0.41667
P	26	0.20312	0.18323
V	0	0.00000	0.00000
V	6	0.04348	0.03904
I	0	0.00000	0.00000
Q	9	0.04390	0.05039
G	0	0.00000	0.00000
A	26	0.20472	0.23593
G	8	0.08333	0.10165
A	58	0.45669	0.52632
G	44	0.45833	0.55909
A	38	0.31667	0.34483
A	41	0.36283	0.37205
V	8	0.05479	0.05205
T	15	0.10714	0.10815
A	0	0.00000	0.00000
A	4	0.03279	0.03630
G	1	0.01075	0.01271
V	0	0.00000	0.00000
L	0	0.00000	0.00000
G	0	0.00000	0.00000
D	0	0.00000	0.00000
V	0	0.00000	0.00000
I	5	0.04098	0.02703
K	55	0.27500	0.26738
I	0	0.00000	0.00000
A	0	0.00000	0.00000
Q	32	0.16667	0.17917
R	38	0.16814	0.16594
L	45	0.19824	0.24577
