# Supplementary material for: Context dependent reference states of solvent accessibility derived from native protein structures and assessed by predictability analysis
Source: BMC Struct Biol. 2009 Apr 27;9:25. doi: 10.1186/1472-6807-9-25 (PMC2685369; doi:10.1186/1472-6807-9-25)
Supplement: Additional File 1 — Additional statistics and data sets. Details are provided in Readme file included in the compressed file. [file 1472-6807-9-25-S1.zip › supplementary_material/ASA_dataset/1eceA.asa]

A	51	0.30539	0.46279
G	0	0.00000	0.00000
G	21	0.21429	0.26684
G	30	0.32609	0.38119
Y	37	0.28244	0.17314
W	2	0.01015	0.00832
H	39	0.27857	0.21440
T	10	0.07353	0.07210
S	63	0.44056	0.53754
G	29	0.31183	0.36849
R	44	0.16418	0.19214
E	44	0.22798	0.25186
I	0	0.00000	0.00000
L	17	0.09551	0.09285
D	1	0.00588	0.00694
A	52	0.42975	0.47187
N	123	0.67956	0.84016
N	102	0.58960	0.69672
V	63	0.52941	0.40989
P	55	0.41667	0.38760
V	6	0.03871	0.03904
R	0	0.00000	0.00000
I	0	0.00000	0.00000
A	0	0.00000	0.00000
G	0	0.00000	0.00000
I	0	0.00000	0.00000
N	0	0.00000	0.00000
W	0	0.00000	0.00000
F	15	0.08197	0.07474
G	0	0.00000	0.00000
F	0	0.00000	0.00000
E	3	0.01546	0.01717
T	15	0.10791	0.10815
C	18	0.13846	0.12821
N	7	0.04828	0.04781
Y	32	0.13853	0.14974
V	0	0.00000	0.00000
V	0	0.00000	0.00000
H	9	0.04839	0.04948
G	0	0.00000	0.00000
L	0	0.00000	0.00000
W	0	0.00000	0.00000
S	40	0.33613	0.34130
R	15	0.06250	0.06550
D	32	0.18713	0.22207
Y	4	0.01932	0.01872
R	82	0.33884	0.35808
S	53	0.41406	0.45222
M	0	0.00000	0.00000
L	0	0.00000	0.00000
D	62	0.37349	0.43026
Q	27	0.14136	0.15118
I	0	0.00000	0.00000
K	77	0.38119	0.37433
S	98	0.81667	0.83618
L	39	0.20745	0.21300
G	20	0.22472	0.25413
Y	0	0.00000	0.00000
N	0	0.00000	0.00000
T	0	0.00000	0.00000
I	0	0.00000	0.00000
R	0	0.00000	0.00000
L	0	0.00000	0.00000
P	0	0.00000	0.00000
Y	0	0.00000	0.00000
S	0	0.00000	0.00000
D	6	0.03261	0.04164
D	11	0.06875	0.07634
I	4	0.02500	0.02162
L	37	0.22699	0.20208
K	126	0.62687	0.61254
P	130	0.90278	0.91614
G	51	0.53684	0.64803
T	23	0.15333	0.16583
M	73	0.51408	0.36482
P	19	0.14844	0.13390
N	8	0.04469	0.05464
S	0	0.00000	0.00000
I	7	0.04242	0.03784
N	4	0.02703	0.02732
F	66	0.34555	0.32885
Y	100	0.51813	0.46795
Q	154	0.78173	0.86226
M	38	0.21469	0.18991
N	0	0.00000	0.00000
Q	118	0.57005	0.66069
D	44	0.26829	0.30534
L	2	0.01389	0.01092
Q	125	0.62500	0.69989
G	63	0.71591	0.80051
L	37	0.20670	0.20208
T	32	0.20382	0.23071
S	0	0.00000	0.00000
L	25	0.14535	0.13654
Q	77	0.38500	0.43113
V	0	0.00000	0.00000
M	0	0.00000	0.00000
D	49	0.30625	0.34004
K	79	0.37619	0.38405
I	0	0.00000	0.00000
V	1	0.00699	0.00651
A	42	0.35000	0.38113
Y	46	0.20628	0.21526
A	0	0.00000	0.00000
G	0	0.00000	0.00000
Q	121	0.65405	0.67749
I	14	0.07865	0.07568
G	0	0.00000	0.00000
L	0	0.00000	0.00000
R	1	0.00424	0.00437
I	0	0.00000	0.00000
I	0	0.00000	0.00000
L	0	0.00000	0.00000
D	0	0.00000	0.00000
R	0	0.00000	0.00000
H	4	0.02051	0.02199
R	53	0.23451	0.23144
P	3	0.02069	0.02114
D	35	0.20115	0.24289
C	2	0.03125	0.01425
S	61	0.44853	0.52048
G	24	0.25806	0.30496
Q	76	0.36190	0.42553
S	14	0.10687	0.11945
A	19	0.16814	0.17241
L	27	0.14835	0.14746
W	0	0.00000	0.00000
Y	66	0.55462	0.30884
T	43	0.31159	0.31002
S	119	0.83217	1.01536
S	87	0.68504	0.74232
V	13	0.08228	0.08458
S	56	0.47863	0.47782
E	53	0.24651	0.30338
A	64	0.54701	0.58076
T	54	0.40000	0.38933
W	0	0.00000	0.00000
I	25	0.25000	0.13514
S	69	0.51111	0.58874
D	26	0.14857	0.18043
L	1	0.00694	0.00546
Q	65	0.30233	0.36394
A	45	0.39130	0.40835
L	1	0.00578	0.00546
A	2	0.01754	0.01815
Q	116	0.60417	0.64950
R	106	0.49765	0.46288
Y	14	0.06763	0.06551
K	112	0.52336	0.54448
G	60	0.63830	0.76239
N	52	0.26943	0.35519
P	22	0.16176	0.15504
T	2	0.01370	0.01442
V	3	0.02381	0.01952
V	0	0.00000	0.00000
G	0	0.00000	0.00000
F	0	0.00000	0.00000
D	0	0.00000	0.00000
L	0	0.00000	0.00000
H	0	0.00000	0.00000
N	0	0.00000	0.00000
E	18	0.09474	0.10303
P	0	0.00000	0.00000
H	22	0.11055	0.12095
D	69	0.53077	0.47883
P	85	0.59028	0.59901
A	4	0.03670	0.03630
C	19	0.33929	0.13533
W	8	0.03810	0.03326
G	17	0.24638	0.21601
C	73	0.48993	0.51994
G	46	0.52273	0.58450
D	75	0.46296	0.52047
P	82	0.58156	0.57787
S	54	0.39130	0.46075
I	37	0.20787	0.20000
D	1	0.00690	0.00694
W	0	0.00000	0.00000
R	46	0.22010	0.20087
L	51	0.31481	0.27854
A	0	0.00000	0.00000
A	0	0.00000	0.00000
E	34	0.16425	0.19462
R	84	0.35443	0.36681
A	0	0.00000	0.00000
G	0	0.00000	0.00000
N	32	0.17112	0.21858
A	15	0.14019	0.13612
V	0	0.00000	0.00000
L	6	0.03448	0.03277
S	94	0.71756	0.80205
V	21	0.13907	0.13663
N	4	0.02597	0.02732
P	52	0.38806	0.36646
N	65	0.33505	0.44399
L	3	0.01724	0.01638
L	0	0.00000	0.00000
I	0	0.00000	0.00000
F	0	0.00000	0.00000
V	0	0.00000	0.00000
E	0	0.00000	0.00000
G	0	0.00000	0.00000
V	0	0.00000	0.00000
Q	33	0.16751	0.18477
S	25	0.19380	0.21331
Y	28	0.12613	0.13102
N	141	0.78333	0.96311
G	80	0.90909	1.01652
D	50	0.26882	0.34698
S	63	0.48462	0.53754
Y	7	0.03846	0.03276
W	21	0.10769	0.08732
W	105	0.41667	0.43659
G	0	0.00000	0.00000
G	0	0.00000	0.00000
N	1	0.00543	0.00683
L	0	0.00000	0.00000
Q	35	0.17500	0.19597
G	0	0.00000	0.00000
A	2	0.01575	0.01815
G	45	0.47872	0.57179
Q	134	0.71658	0.75028
Y	76	0.39378	0.35564
P	51	0.40800	0.35941
V	9	0.06250	0.05856
V	90	0.68702	0.58556
L	25	0.14286	0.13654
N	117	0.65730	0.79918
V	34	0.28571	0.22121
P	93	0.70455	0.65539
N	89	0.49171	0.60792
R	40	0.16878	0.17467
L	27	0.14595	0.14746
V	0	0.00000	0.00000
Y	5	0.02513	0.02340
S	0	0.00000	0.00000
A	0	0.00000	0.00000
H	0	0.00000	0.00000
D	0	0.00000	0.00000
Y	15	0.07389	0.07019
A	0	0.00000	0.00000
T	40	0.25478	0.28839
S	28	0.21875	0.23891
V	42	0.30435	0.27326
Y	122	0.62564	0.57089
P	71	0.61207	0.50035
Q	35	0.16355	0.19597
T	113	0.88281	0.81471
W	27	0.20769	0.11227
F	21	0.15217	0.10463
S	103	0.73050	0.87884
D	64	0.37427	0.44414
P	125	0.89286	0.88090
T	72	0.50350	0.51911
F	37	0.27007	0.18435
P	32	0.24242	0.22551
N	127	0.75148	0.86749
N	25	0.15152	0.17077
M	0	0.00000	0.00000
P	45	0.32143	0.31712
G	44	0.46316	0.55909
I	37	0.24026	0.20000
W	0	0.00000	0.00000
N	55	0.42308	0.37568
K	104	0.46222	0.50559
N	3	0.02013	0.02049
W	0	0.00000	0.00000
G	0	0.00000	0.00000
Y	32	0.12903	0.14974
L	1	0.00833	0.00546
F	0	0.00000	0.00000
N	79	0.45402	0.53962
Q	130	0.61033	0.72788
N	81	0.50625	0.55328
I	81	0.56250	0.43784
A	8	0.09302	0.07260
P	0	0.00000	0.00000
V	0	0.00000	0.00000
W	0	0.00000	0.00000
L	0	0.00000	0.00000
G	0	0.00000	0.00000
E	7	0.03398	0.04007
F	0	0.00000	0.00000
G	0	0.00000	0.00000
T	0	0.00000	0.00000
T	49	0.32026	0.35328
L	19	0.12179	0.10377
Q	162	0.85263	0.90705
S	36	0.31579	0.30717
T	102	0.64151	0.73540
T	47	0.31126	0.33886
D	1	0.00581	0.00694
Q	72	0.37500	0.40314
T	53	0.41406	0.38212
W	0	0.00000	0.00000
L	0	0.00000	0.00000
K	127	0.58525	0.61740
T	35	0.20115	0.25234
L	0	0.00000	0.00000
V	4	0.02797	0.02602
Q	106	0.66667	0.59351
Y	38	0.18719	0.17782
L	0	0.00000	0.00000
R	44	0.18723	0.19214
P	3	0.02222	0.02114
T	33	0.19643	0.23792
A	102	0.92727	0.92559
Q	124	0.69274	0.69429
Y	96	0.40506	0.44923
G	26	0.31325	0.33037
A	20	0.16393	0.18149
D	41	0.24118	0.28452
S	0	0.00000	0.00000
F	2	0.00980	0.00997
Q	0	0.00000	0.00000
W	0	0.00000	0.00000
T	0	0.00000	0.00000
F	1	0.00935	0.00498
W	21	0.11732	0.08732
S	0	0.00000	0.00000
W	0	0.00000	0.00000
N	0	0.00000	0.00000
P	11	0.07483	0.07752
D	8	0.04545	0.05552
S	14	0.10294	0.11945
G	21	0.22340	0.26684
D	50	0.27027	0.34698
T	2	0.01290	0.01442
G	19	0.20879	0.24142
G	4	0.04255	0.05083
I	0	0.00000	0.00000
L	2	0.01227	0.01092
K	99	0.44196	0.48128
D	68	0.37158	0.47189
D	79	0.45143	0.54823
W	1	0.00485	0.00416
Q	98	0.57988	0.54871
T	59	0.42143	0.42538
V	24	0.15584	0.15615
D	35	0.21084	0.24289
T	100	0.68966	0.72098
V	89	0.64493	0.57905
K	6	0.02778	0.02917
D	21	0.11798	0.14573
G	42	0.51220	0.53367
Y	33	0.13306	0.15442
L	0	0.00000	0.00000
A	58	0.61053	0.52632
P	52	0.36364	0.36646
I	0	0.00000	0.00000
K	32	0.15842	0.15557
S	37	0.27206	0.31570
S	80	0.60606	0.68259
I	53	0.35570	0.28649
F	13	0.06806	0.06477
D	75	0.51020	0.52047
P	93	0.65957	0.65539
V	93	0.42081	0.60507
