# Supplementary material for: Context dependent reference states of solvent accessibility derived from native protein structures and assessed by predictability analysis
Source: BMC Struct Biol. 2009 Apr 27;9:25. doi: 10.1186/1472-6807-9-25 (PMC2685369; doi:10.1186/1472-6807-9-25)
Supplement: Additional File 1 — Additional statistics and data sets. Details are provided in Readme file included in the compressed file. [file 1472-6807-9-25-S1.zip › supplementary_material/ASA_dataset/1ed1A.asa]

S	9	0.04945	0.07679
V	24	0.16107	0.15615
L	11	0.06322	0.06008
S	70	0.51095	0.59727
G	56	0.60215	0.71156
K	157	0.71689	0.76325
K	61	0.28111	0.29655
A	13	0.10833	0.11797
D	90	0.52941	0.62457
E	47	0.22488	0.26903
L	1	0.00606	0.00546
E	79	0.38725	0.45220
K	115	0.56373	0.55907
I	6	0.04348	0.03243
R	65	0.26531	0.28384
L	47	0.25967	0.25669
R	192	0.81702	0.83843
P	61	0.41216	0.42988
G	72	0.75000	0.91487
G	36	0.37895	0.45743
K	177	0.80822	0.86048
K	165	0.78571	0.80214
K	69	0.33824	0.33544
Y	11	0.07006	0.05147
M	96	0.53039	0.47976
L	66	0.36667	0.36046
K	132	0.65672	0.64171
H	39	0.24074	0.21440
V	2	0.01600	0.01301
V	63	0.47368	0.40989
W	85	0.42079	0.35343
A	0	0.00000	0.00000
A	6	0.05172	0.05445
N	97	0.55747	0.66257
E	19	0.10326	0.10876
L	0	0.00000	0.00000
D	120	0.65934	0.83276
R	149	0.67727	0.65066
F	81	0.37674	0.40359
G	71	0.92208	0.90216
L	31	0.16757	0.16931
A	49	0.42609	0.44465
E	103	0.48357	0.58958
S	58	0.46400	0.49488
L	34	0.18280	0.18569
L	0	0.00000	0.00000
E	107	0.52709	0.61248
N	70	0.35354	0.47814
K	85	0.40284	0.41322
E	105	0.49763	0.60103
G	1	0.01111	0.01271
C	0	0.00000	0.00000
Q	70	0.37037	0.39194
K	123	0.59135	0.59796
I	0	0.00000	0.00000
L	0	0.00000	0.00000
S	46	0.35115	0.39249
V	66	0.44295	0.42941
L	4	0.02381	0.02185
A	23	0.24211	0.20871
P	89	0.64964	0.62720
L	90	0.48649	0.49153
V	36	0.25714	0.23422
P	112	0.79433	0.78929
T	131	0.77515	0.94448
G	16	0.16327	0.20330
S	65	0.48148	0.55461
E	128	0.59813	0.73268
N	71	0.42012	0.48497
L	10	0.05848	0.05461
K	74	0.34259	0.35975
S	55	0.45833	0.46928
L	0	0.00000	0.00000
Y	18	0.08780	0.08423
N	31	0.19018	0.21175
T	10	0.06897	0.07210
V	0	0.00000	0.00000
C	0	0.00000	0.00000
V	0	0.00000	0.00000
I	0	0.00000	0.00000
W	9	0.13636	0.03742
C	0	0.00000	0.00000
I	12	0.08276	0.06486
H	19	0.11243	0.10445
A	21	0.18919	0.19056
E	171	0.79907	0.97882
E	64	0.33684	0.36634
K	143	0.65899	0.69519
V	15	0.08982	0.09759
K	106	0.52217	0.51531
H	28	0.14583	0.15393
T	6	0.04412	0.04326
E	69	0.34158	0.39496
E	63	0.31034	0.36062
A	0	0.00000	0.00000
K	56	0.26291	0.27224
Q	120	0.61538	0.67189
I	22	0.12291	0.11892
V	0	0.00000	0.00000
Q	73	0.40556	0.40873
R	198	0.80816	0.86463
H	83	0.43455	0.45629
L	20	0.11429	0.10923
V	22	0.17054	0.14314
V	70	0.48611	0.45543
E	126	0.67021	0.72124
T	94	0.61842	0.67772
G	64	0.66667	0.81321
T	161	1.00000	1.16078
A	50	0.42735	0.45372
E	106	0.50962	0.60675
T	70	0.53030	0.50469
M	26	0.18310	0.12994
