# Supplementary material for: Context dependent reference states of solvent accessibility derived from native protein structures and assessed by predictability analysis
Source: BMC Struct Biol. 2009 Apr 27;9:25. doi: 10.1186/1472-6807-9-25 (PMC2685369; doi:10.1186/1472-6807-9-25)
Supplement: Additional File 1 — Additional statistics and data sets. Details are provided in Readme file included in the compressed file. [file 1472-6807-9-25-S1.zip › supplementary_material/ASA_dataset/1edgA.asa]

M	33	0.13808	0.16492
Y	12	0.07229	0.05615
D	67	0.38728	0.46495
A	59	0.46825	0.53539
S	96	0.76190	0.81911
L	23	0.12707	0.12561
I	34	0.24638	0.18378
P	21	0.15789	0.14799
N	38	0.19588	0.25956
L	23	0.11856	0.12561
Q	162	0.81818	0.90705
I	57	0.36306	0.30811
P	105	0.80153	0.73996
Q	101	0.50500	0.56551
K	79	0.37619	0.38405
N	125	0.74850	0.85383
I	35	0.23333	0.18919
P	42	0.31579	0.29598
N	144	0.85207	0.98361
N	49	0.27528	0.33470
D	122	0.68156	0.84663
G	2	0.02198	0.02541
M	5	0.02513	0.02499
N	60	0.37975	0.40984
F	23	0.11735	0.11460
V	0	0.00000	0.00000
K	100	0.46948	0.48614
G	34	0.38202	0.43202
L	0	0.00000	0.00000
R	57	0.21839	0.24891
L	1	0.00535	0.00546
G	0	0.00000	0.00000
W	2	0.00778	0.00832
N	0	0.00000	0.00000
L	2	0.01156	0.01092
G	0	0.00000	0.00000
N	35	0.20000	0.23907
T	0	0.00000	0.00000
F	1	0.00515	0.00498
D	0	0.00000	0.00000
A	0	0.00000	0.00000
F	72	0.34951	0.35874
N	80	0.46512	0.54645
G	39	0.40625	0.49555
T	153	0.98710	1.10310
N	132	0.73743	0.90164
I	47	0.28313	0.25405
T	105	0.80769	0.75703
N	72	0.41860	0.49180
E	52	0.28261	0.29765
L	63	0.32984	0.34407
D	41	0.25000	0.28452
Y	45	0.18519	0.21058
E	5	0.01748	0.02862
T	47	0.31973	0.33886
S	39	0.31452	0.33276
W	77	0.35981	0.32017
S	10	0.07874	0.08532
G	64	0.70330	0.81321
I	48	0.27586	0.25946
K	115	0.55556	0.55907
T	1	0.00641	0.00721
T	58	0.36478	0.41817
K	72	0.33028	0.35002
Q	109	0.57672	0.61030
M	7	0.06087	0.03498
I	0	0.00000	0.00000
D	51	0.29825	0.35392
A	12	0.10714	0.10889
I	0	0.00000	0.00000
K	57	0.27143	0.27710
Q	169	0.80861	0.94625
K	65	0.29148	0.31599
G	13	0.15116	0.16518
F	2	0.01036	0.00997
N	35	0.21212	0.23907
T	0	0.00000	0.00000
V	0	0.00000	0.00000
R	0	0.00000	0.00000
I	0	0.00000	0.00000
P	0	0.00000	0.00000
V	0	0.00000	0.00000
S	0	0.00000	0.00000
W	0	0.00000	0.00000
H	17	0.12687	0.09346
P	30	0.21739	0.21142
H	7	0.03804	0.03848
V	24	0.18321	0.15615
S	79	0.56429	0.67406
G	55	0.58511	0.69886
S	120	0.85106	1.02389
D	86	0.49425	0.59681
Y	32	0.13974	0.14974
K	105	0.50481	0.51045
I	4	0.02857	0.02162
S	33	0.24444	0.28157
D	105	0.60694	0.72866
V	73	0.62931	0.47495
W	0	0.00000	0.00000
M	8	0.06107	0.03998
N	81	0.59124	0.55328
R	10	0.04405	0.04367
V	0	0.00000	0.00000
Q	43	0.22751	0.24076
E	92	0.48421	0.52662
V	0	0.00000	0.00000
V	0	0.00000	0.00000
N	51	0.33117	0.34836
Y	45	0.30822	0.21058
C	0	0.00000	0.00000
I	40	0.30303	0.21622
D	112	0.64368	0.77724
N	19	0.10795	0.12978
K	149	0.76410	0.72436
M	0	0.00000	0.00000
Y	37	0.21143	0.17314
V	0	0.00000	0.00000
I	0	0.00000	0.00000
L	0	0.00000	0.00000
N	0	0.00000	0.00000
T	0	0.00000	0.00000
H	6	0.03550	0.03299
H	52	0.28415	0.28587
D	0	0.00000	0.00000
V	23	0.16197	0.14964
D	59	0.35758	0.40944
K	95	0.43981	0.46184
V	125	0.74850	0.81327
K	108	0.50704	0.52504
G	1	0.01176	0.01271
Y	0	0.00000	0.00000
F	15	0.07692	0.07474
P	0	0.00000	0.00000
S	17	0.11972	0.14505
S	68	0.52713	0.58020
Q	162	0.87097	0.90705
Y	61	0.32105	0.28545
M	21	0.13125	0.10495
A	67	0.61468	0.60799
S	37	0.26429	0.31570
S	0	0.00000	0.00000
K	63	0.29717	0.30627
K	100	0.49020	0.48614
Y	0	0.00000	0.00000
I	0	0.00000	0.00000
T	39	0.28058	0.28118
S	31	0.24219	0.26451
V	0	0.00000	0.00000
W	0	0.00000	0.00000
A	40	0.51282	0.36298
Q	32	0.16327	0.17917
I	0	0.00000	0.00000
A	0	0.00000	0.00000
A	67	0.58261	0.60799
R	69	0.28163	0.30131
F	0	0.00000	0.00000
A	33	0.29464	0.29946
N	143	0.84615	0.97678
Y	33	0.15138	0.15442
D	63	0.35196	0.43720
E	88	0.45596	0.50372
H	39	0.20635	0.21440
L	0	0.00000	0.00000
I	0	0.00000	0.00000
F	0	0.00000	0.00000
E	0	0.00000	0.00000
G	0	0.00000	0.00000
M	0	0.00000	0.00000
N	2	0.01220	0.01366
E	32	0.16842	0.18317
P	0	0.00000	0.00000
R	30	0.11811	0.13100
L	10	0.05405	0.05461
V	56	0.39161	0.36435
G	67	0.84810	0.85133
H	52	0.26131	0.28587
A	90	0.85714	0.81670
N	16	0.09195	0.10929
E	28	0.16471	0.16027
W	148	0.79570	0.61538
W	127	0.81410	0.52807
P	19	0.17431	0.13390
E	57	0.28500	0.32627
L	68	0.34694	0.37138
T	121	0.89630	0.87239
N	42	0.22951	0.28689
S	99	0.71739	0.84471
D	82	0.47399	0.56905
V	0	0.00000	0.00000
V	31	0.20530	0.20169
D	48	0.27907	0.33310
S	0	0.00000	0.00000
I	5	0.03030	0.02703
N	66	0.44295	0.45082
C	0	0.00000	0.00000
I	1	0.00662	0.00541
N	17	0.11039	0.11612
Q	89	0.39207	0.49832
L	0	0.00000	0.00000
N	0	0.00000	0.00000
Q	44	0.21256	0.24636
D	24	0.14907	0.16655
F	1	0.00505	0.00498
V	0	0.00000	0.00000
N	79	0.47305	0.53962
T	27	0.18621	0.19466
V	0	0.00000	0.00000
R	10	0.04016	0.04367
A	87	0.76991	0.78947
T	63	0.37500	0.45422
G	24	0.26374	0.30496
G	67	0.70526	0.85133
K	98	0.43750	0.47642
N	2	0.01149	0.01366
A	22	0.19469	0.19964
S	64	0.51613	0.54608
R	3	0.01261	0.01310
Y	14	0.05858	0.06551
L	0	0.00000	0.00000
M	0	0.00000	0.00000
C	0	0.00000	0.00000
P	0	0.00000	0.00000
G	1	0.01064	0.01271
Y	2	0.00922	0.00936
V	11	0.07586	0.07157
A	0	0.00000	0.00000
S	21	0.17073	0.17918
P	11	0.07432	0.07752
D	74	0.41573	0.51353
G	1	0.01042	0.01271
A	1	0.00909	0.00907
T	25	0.15625	0.18025
N	18	0.09836	0.12295
D	154	0.92216	1.06870
Y	110	0.47414	0.51474
F	17	0.09605	0.08470
R	179	0.84834	0.78166
M	69	0.43125	0.34483
P	11	0.08594	0.07752
N	120	0.64865	0.81967
D	26	0.15951	0.18043
I	71	0.41520	0.38378
S	123	0.90441	1.04949
G	84	0.91304	1.06734
N	36	0.20112	0.24590
N	133	0.76000	0.90847
N	44	0.25882	0.30055
K	37	0.17453	0.17987
I	11	0.07383	0.05946
I	0	0.00000	0.00000
V	1	0.00746	0.00651
S	0	0.00000	0.00000
V	1	0.00746	0.00651
H	10	0.05917	0.05498
A	2	0.01852	0.01815
Y	33	0.14732	0.15442
C	23	0.39655	0.16382
P	14	0.13462	0.09866
W	122	0.46923	0.50728
N	76	0.47500	0.51913
F	2	0.01036	0.00997
A	0	0.00000	0.00000
G	7	0.07692	0.08895
L	49	0.26486	0.26761
A	40	0.34783	0.36298
M	92	0.50829	0.45977
A	99	0.83193	0.89837
D	116	0.63043	0.80500
G	63	0.65625	0.80051
G	13	0.13830	0.16518
T	43	0.27742	0.31002
N	69	0.37912	0.47131
A	59	0.62766	0.53539
W	9	0.03930	0.03742
N	76	0.47500	0.51913
I	18	0.13433	0.09730
N	134	0.76136	0.91530
D	54	0.31034	0.37474
S	63	0.44681	0.53754
K	139	0.63182	0.67574
D	44	0.26667	0.30534
Q	62	0.31795	0.34714
S	63	0.48092	0.53754
E	88	0.43781	0.50372
V	0	0.00000	0.00000
T	19	0.13475	0.13699
W	100	0.76923	0.41580
F	0	0.00000	0.00000
M	0	0.00000	0.00000
D	55	0.32738	0.38168
N	61	0.36310	0.41667
I	2	0.01681	0.01081
Y	33	0.16667	0.15442
N	102	0.60000	0.69672
K	71	0.36788	0.34516
Y	10	0.04878	0.04679
T	0	0.00000	0.00000
S	34	0.25954	0.29010
R	153	0.59766	0.66812
G	0	0.00000	0.00000
I	24	0.14286	0.12973
P	0	0.00000	0.00000
V	0	0.00000	0.00000
I	0	0.00000	0.00000
I	0	0.00000	0.00000
G	0	0.00000	0.00000
E	9	0.04545	0.05152
C	0	0.00000	0.00000
G	0	0.00000	0.00000
A	1	0.00820	0.00907
V	9	0.05696	0.05856
D	42	0.25455	0.29146
K	16	0.07339	0.07778
N	156	0.93413	1.06557
N	12	0.06630	0.08197
L	56	0.32749	0.30584
K	113	0.52074	0.54934
T	34	0.25564	0.24513
R	0	0.00000	0.00000
V	0	0.00000	0.00000
E	28	0.14973	0.16027
Y	0	0.00000	0.00000
M	2	0.01149	0.01000
S	0	0.00000	0.00000
Y	14	0.06167	0.06551
Y	0	0.00000	0.00000
V	4	0.02759	0.02602
A	7	0.06604	0.06352
Q	16	0.07843	0.08959
A	0	0.00000	0.00000
K	69	0.31507	0.33544
A	3	0.02586	0.02722
R	13	0.04693	0.05677
G	6	0.07229	0.07624
I	3	0.01765	0.01622
L	0	0.00000	0.00000
C	5	0.04310	0.03561
I	0	0.00000	0.00000
L	0	0.00000	0.00000
W	14	0.07330	0.05821
D	0	0.00000	0.00000
N	5	0.02825	0.03415
N	24	0.13714	0.16393
N	31	0.18788	0.21175
F	67	0.34715	0.33383
S	82	0.61194	0.69966
G	62	0.68132	0.78780
T	106	0.65031	0.76424
G	57	0.62637	0.72427
E	94	0.44550	0.53807
L	27	0.18367	0.14746
F	4	0.01951	0.01993
G	1	0.01235	0.01271
F	2	0.01000	0.00997
F	0	0.00000	0.00000
D	2	0.01361	0.01388
R	3	0.01224	0.01310
R	183	0.73494	0.79913
S	52	0.44068	0.44369
C	29	0.43939	0.20655
Q	116	0.69461	0.64950
F	18	0.11465	0.08969
K	87	0.41038	0.42295
F	37	0.24183	0.18435
P	31	0.22628	0.21846
E	12	0.05769	0.06869
I	1	0.00610	0.00541
I	0	0.00000	0.00000
D	33	0.18132	0.22901
G	0	0.00000	0.00000
M	0	0.00000	0.00000
V	23	0.18254	0.14964
K	127	0.65128	0.61740
Y	28	0.12613	0.13102
A	11	0.13580	0.09982
F	9	0.04286	0.04484
G	57	0.74026	0.72427
L	116	0.61702	0.63353
I	157	1.00000	0.84865
N	202	0.98058	1.37978
