# Supplementary material for: Context dependent reference states of solvent accessibility derived from native protein structures and assessed by predictability analysis
Source: BMC Struct Biol. 2009 Apr 27;9:25. doi: 10.1186/1472-6807-9-25 (PMC2685369; doi:10.1186/1472-6807-9-25)
Supplement: Additional File 1 — Additional statistics and data sets. Details are provided in Readme file included in the compressed file. [file 1472-6807-9-25-S1.zip › supplementary_material/ASA_dataset/1eexA.asa]

M	73	0.29555	0.36482
R	3	0.01322	0.01310
S	0	0.00000	0.00000
K	87	0.39189	0.42295
R	0	0.00000	0.00000
F	27	0.13171	0.13453
E	76	0.38191	0.43503
A	18	0.16514	0.16334
L	2	0.01156	0.01092
A	56	0.47863	0.50817
K	169	0.77880	0.82158
R	35	0.15487	0.15284
P	64	0.46043	0.45102
V	0	0.00000	0.00000
N	40	0.22727	0.27322
Q	97	0.46860	0.54311
D	9	0.05056	0.06246
G	17	0.18085	0.21601
F	5	0.02252	0.02491
V	0	0.00000	0.00000
K	90	0.41667	0.43753
E	59	0.34503	0.33772
W	21	0.08678	0.08732
I	49	0.39516	0.26486
E	128	0.64322	0.73268
E	36	0.17391	0.20607
G	0	0.00000	0.00000
F	0	0.00000	0.00000
I	5	0.03333	0.02703
A	0	0.00000	0.00000
M	7	0.04094	0.03498
E	80	0.37736	0.45793
S	10	0.08130	0.08532
P	100	0.71429	0.70472
N	72	0.38919	0.49180
D	31	0.21379	0.21513
P	31	0.21233	0.21846
K	168	0.80383	0.81672
P	19	0.13103	0.13390
S	23	0.16667	0.19625
I	19	0.10857	0.10270
K	99	0.49500	0.48128
I	26	0.17105	0.14054
V	67	0.50758	0.43591
N	166	0.88298	1.13388
G	59	0.62766	0.74968
A	55	0.45082	0.49909
V	14	0.09589	0.09109
T	32	0.21918	0.23071
E	63	0.30882	0.36062
L	5	0.02618	0.02731
D	7	0.03846	0.04858
G	50	0.52632	0.63532
K	56	0.26168	0.27224
P	52	0.36620	0.36646
V	62	0.38994	0.40338
S	100	0.77519	0.85324
D	92	0.50829	0.63845
F	5	0.02525	0.02491
D	4	0.02516	0.02776
L	3	0.01714	0.01638
I	1	0.00602	0.00541
D	2	0.01282	0.01388
H	11	0.05914	0.06047
F	1	0.00495	0.00498
I	1	0.00667	0.00541
A	5	0.05051	0.04537
R	110	0.42636	0.48035
Y	62	0.31156	0.29013
G	5	0.06173	0.06353
I	12	0.06557	0.06486
N	56	0.34356	0.38251
L	38	0.21591	0.20754
N	151	0.86782	1.03142
R	86	0.35391	0.37555
A	1	0.00885	0.00907
E	113	0.52804	0.64682
E	94	0.46078	0.53807
V	0	0.00000	0.00000
M	37	0.22156	0.18491
A	87	0.85294	0.78947
M	60	0.31088	0.29985
D	99	0.60000	0.68702
S	6	0.04545	0.05119
V	43	0.30496	0.27977
K	103	0.49758	0.50073
L	6	0.03315	0.03277
A	0	0.00000	0.00000
N	8	0.04678	0.05464
M	31	0.22628	0.15492
L	4	0.02326	0.02185
C	1	0.01064	0.00712
D	16	0.12030	0.11103
P	2	0.01471	0.01409
N	72	0.40223	0.49180
V	19	0.12500	0.12362
K	129	0.62927	0.62713
R	34	0.12186	0.14847
S	82	0.61654	0.69966
E	93	0.47938	0.53234
I	4	0.02454	0.02162
V	18	0.13534	0.11711
P	46	0.34848	0.32417
L	13	0.06989	0.07100
T	2	0.01389	0.01442
T	27	0.18000	0.19466
A	1	0.00877	0.00907
M	3	0.01724	0.01499
T	1	0.00709	0.00721
P	2	0.01342	0.01409
A	5	0.04237	0.04537
K	9	0.04286	0.04375
I	0	0.00000	0.00000
V	9	0.06818	0.05856
E	60	0.30151	0.34345
V	2	0.01342	0.01301
V	0	0.00000	0.00000
S	14	0.11765	0.11945
H	61	0.30653	0.33535
M	0	0.00000	0.00000
N	35	0.21605	0.23907
V	1	0.00699	0.00651
V	1	0.00694	0.00651
E	0	0.00000	0.00000
M	0	0.00000	0.00000
M	0	0.00000	0.00000
M	1	0.00730	0.00500
A	0	0.00000	0.00000
M	0	0.00000	0.00000
Q	8	0.04571	0.04479
K	2	0.01042	0.00972
M	0	0.00000	0.00000
R	9	0.03896	0.03930
A	3	0.02752	0.02722
R	0	0.00000	0.00000
R	65	0.25292	0.28384
T	37	0.27007	0.26676
P	9	0.06081	0.06342
S	0	0.00000	0.00000
Q	0	0.00000	0.00000
Q	0	0.00000	0.00000
A	0	0.00000	0.00000
H	2	0.01111	0.01100
V	0	0.00000	0.00000
T	0	0.00000	0.00000
N	0	0.00000	0.00000
V	34	0.22368	0.22121
K	84	0.38889	0.40836
D	1	0.00581	0.00694
N	4	0.02516	0.02732
P	0	0.00000	0.00000
V	0	0.00000	0.00000
Q	0	0.00000	0.00000
I	0	0.00000	0.00000
A	0	0.00000	0.00000
A	0	0.00000	0.00000
D	0	0.00000	0.00000
A	0	0.00000	0.00000
A	0	0.00000	0.00000
E	0	0.00000	0.00000
G	0	0.00000	0.00000
A	3	0.02586	0.02722
W	68	0.29310	0.28274
R	2	0.00830	0.00873
G	19	0.21348	0.24142
F	0	0.00000	0.00000
D	24	0.13953	0.16655
E	0	0.00000	0.00000
Q	0	0.00000	0.00000
E	2	0.01047	0.01145
T	0	0.00000	0.00000
T	15	0.10417	0.10815
V	21	0.13816	0.13663
A	27	0.25714	0.24501
V	32	0.21622	0.20820
A	59	0.59596	0.53539
R	109	0.42248	0.47598
Y	2	0.00939	0.00936
A	5	0.05882	0.04537
P	4	0.02985	0.02819
F	0	0.00000	0.00000
N	0	0.00000	0.00000
A	1	0.01087	0.00907
I	2	0.01198	0.01081
A	0	0.00000	0.00000
L	0	0.00000	0.00000
L	4	0.01942	0.02185
V	0	0.00000	0.00000
G	0	0.00000	0.00000
S	0	0.00000	0.00000
Q	1	0.00495	0.00560
V	15	0.10949	0.09759
G	7	0.08235	0.08895
R	49	0.19679	0.21397
P	50	0.33784	0.35236
G	3	0.03093	0.03812
V	0	0.00000	0.00000
L	0	0.00000	0.00000
T	1	0.00714	0.00721
Q	0	0.00000	0.00000
C	0	0.00000	0.00000
S	8	0.06667	0.06826
L	28	0.15135	0.15292
E	30	0.14218	0.17172
E	16	0.07882	0.09159
A	15	0.12821	0.13612
T	64	0.45070	0.46143
E	1	0.00490	0.00572
L	0	0.00000	0.00000
K	73	0.34272	0.35489
L	2	0.01093	0.01092
G	4	0.04819	0.05083
M	23	0.13529	0.11494
L	17	0.09884	0.09285
G	10	0.11765	0.12706
H	2	0.01105	0.01100
T	2	0.02326	0.01442
C	1	0.01493	0.00712
Y	0	0.00000	0.00000
A	0	0.00000	0.00000
E	0	0.00000	0.00000
T	25	0.16779	0.18025
I	0	0.00000	0.00000
S	30	0.26786	0.25597
V	2	0.01449	0.01301
Y	36	0.14938	0.16846
G	0	0.00000	0.00000
T	0	0.00000	0.00000
E	14	0.08092	0.08014
P	30	0.22222	0.21142
V	0	0.00000	0.00000
F	4	0.01942	0.01993
T	11	0.08029	0.07931
D	13	0.07027	0.09022
G	4	0.04211	0.05083
D	1	0.00543	0.00694
D	0	0.00000	0.00000
T	2	0.01481	0.01442
P	2	0.01550	0.01409
W	0	0.00000	0.00000
S	0	0.00000	0.00000
K	0	0.00000	0.00000
G	0	0.00000	0.00000
F	2	0.01026	0.00997
L	0	0.00000	0.00000
A	0	0.00000	0.00000
S	0	0.00000	0.00000
S	0	0.00000	0.00000
Y	1	0.00500	0.00468
A	4	0.03361	0.03630
S	3	0.02419	0.02560
R	15	0.05859	0.06550
G	0	0.00000	0.00000
L	1	0.00592	0.00546
K	1	0.00474	0.00486
M	10	0.06098	0.04998
R	0	0.00000	0.00000
F	0	0.00000	0.00000
T	12	0.07947	0.08652
S	10	0.06993	0.08532
G	1	0.01064	0.01271
S	0	0.00000	0.00000
G	0	0.00000	0.00000
S	10	0.07407	0.08532
E	0	0.00000	0.00000
V	1	0.00714	0.00651
Q	32	0.17112	0.17917
M	35	0.21084	0.17491
G	2	0.02597	0.02541
Y	57	0.25676	0.26673
A	2	0.01802	0.01815
E	79	0.37619	0.45220
G	15	0.16304	0.19060
K	50	0.23148	0.24307
S	0	0.00000	0.00000
M	0	0.00000	0.00000
L	0	0.00000	0.00000
Y	14	0.07071	0.06551
L	1	0.00714	0.00546
E	0	0.00000	0.00000
A	0	0.00000	0.00000
R	7	0.03111	0.03057
C	0	0.00000	0.00000
I	0	0.00000	0.00000
Y	0	0.00000	0.00000
I	0	0.00000	0.00000
T	0	0.00000	0.00000
K	26	0.11765	0.12640
A	0	0.00000	0.00000
A	0	0.00000	0.00000
G	2	0.02151	0.02541
V	3	0.01875	0.01952
Q	6	0.02985	0.03359
G	0	0.00000	0.00000
L	0	0.00000	0.00000
Q	4	0.02062	0.02240
N	0	0.00000	0.00000
G	0	0.00000	0.00000
S	2	0.01429	0.01706
V	8	0.05063	0.05205
S	52	0.48598	0.44369
C	20	0.20833	0.14245
I	1	0.00680	0.00541
G	6	0.07229	0.07624
V	0	0.00000	0.00000
P	0	0.00000	0.00000
S	2	0.01418	0.01706
A	0	0.00000	0.00000
V	0	0.00000	0.00000
P	4	0.02941	0.02819
S	4	0.02857	0.03413
G	0	0.00000	0.00000
I	2	0.01064	0.01081
R	11	0.04348	0.04803
A	0	0.00000	0.00000
V	0	0.00000	0.00000
L	0	0.00000	0.00000
A	0	0.00000	0.00000
E	0	0.00000	0.00000
N	0	0.00000	0.00000
L	0	0.00000	0.00000
I	0	0.00000	0.00000
C	0	0.00000	0.00000
S	0	0.00000	0.00000
S	0	0.00000	0.00000
L	0	0.00000	0.00000
D	5	0.02959	0.03470
L	2	0.01163	0.01092
E	0	0.00000	0.00000
C	0	0.00000	0.00000
A	0	0.00000	0.00000
S	0	0.00000	0.00000
S	0	0.00000	0.00000
N	0	0.00000	0.00000
D	3	0.01714	0.02082
Q	5	0.02604	0.02800
T	5	0.04098	0.03605
F	2	0.01081	0.00997
T	6	0.05263	0.04326
H	38	0.19895	0.20891
S	7	0.05000	0.05973
D	53	0.30636	0.36780
M	2	0.01429	0.01000
R	0	0.00000	0.00000
R	30	0.11673	0.13100
T	1	0.00633	0.00721
A	2	0.01739	0.01815
R	2	0.00830	0.00873
L	4	0.02353	0.02185
L	1	0.00719	0.00546
M	0	0.00000	0.00000
Q	1	0.00552	0.00560
F	2	0.01075	0.00997
L	9	0.06923	0.04915
P	10	0.06944	0.07047
G	3	0.03158	0.03812
T	0	0.00000	0.00000
D	0	0.00000	0.00000
F	0	0.00000	0.00000
I	0	0.00000	0.00000
S	0	0.00000	0.00000
S	0	0.00000	0.00000
G	0	0.00000	0.00000
Y	0	0.00000	0.00000
S	0	0.00000	0.00000
A	1	0.00870	0.00907
V	0	0.00000	0.00000
P	2	0.01515	0.01409
N	17	0.10119	0.11612
Y	47	0.21560	0.21993
D	0	0.00000	0.00000
N	0	0.00000	0.00000
M	33	0.20122	0.16492
F	36	0.19890	0.17937
A	16	0.14159	0.14519
G	0	0.00000	0.00000
S	1	0.00709	0.00853
N	3	0.01705	0.02049
E	1	0.00461	0.00572
D	16	0.08840	0.11103
A	0	0.00000	0.00000
E	64	0.30476	0.36634
D	3	0.01796	0.02082
F	1	0.00505	0.00498
D	20	0.11364	0.13879
D	0	0.00000	0.00000
Y	3	0.01327	0.01404
N	2	0.01183	0.01366
V	4	0.03175	0.02602
I	6	0.03947	0.03243
Q	0	0.00000	0.00000
R	3	0.01128	0.01310
D	1	0.00595	0.00694
L	1	0.00538	0.00546
K	41	0.19524	0.19932
V	13	0.08725	0.08458
D	13	0.07514	0.09022
G	0	0.00000	0.00000
G	10	0.11628	0.12706
L	2	0.01075	0.01092
R	62	0.26383	0.27074
P	16	0.11511	0.11276
V	26	0.16774	0.16916
R	135	0.55785	0.58952
E	44	0.22335	0.25186
E	117	0.55189	0.66972
D	43	0.21608	0.29840
V	0	0.00000	0.00000
I	29	0.21014	0.15676
A	60	0.63830	0.54446
I	23	0.14935	0.12432
R	0	0.00000	0.00000
N	51	0.28814	0.34836
K	58	0.25439	0.28196
A	0	0.00000	0.00000
A	0	0.00000	0.00000
R	96	0.34286	0.41921
A	0	0.00000	0.00000
L	0	0.00000	0.00000
Q	46	0.21395	0.25756
A	15	0.15000	0.13612
V	0	0.00000	0.00000
F	0	0.00000	0.00000
A	75	0.66372	0.68058
G	48	0.54545	0.60991
M	9	0.04412	0.04498
G	45	0.58442	0.57179
L	8	0.04706	0.04369
P	15	0.12195	0.10571
P	100	0.72993	0.70472
I	7	0.03911	0.03784
T	63	0.43448	0.45422
D	123	0.68333	0.85357
E	131	0.62679	0.74986
E	12	0.05882	0.06869
V	9	0.06207	0.05856
E	105	0.52764	0.60103
A	15	0.14151	0.13612
A	0	0.00000	0.00000
T	0	0.00000	0.00000
Y	50	0.25126	0.23397
A	0	0.00000	0.00000
H	16	0.08122	0.08796
G	0	0.00000	0.00000
S	10	0.07246	0.08532
K	156	0.70909	0.75839
D	50	0.30303	0.34698
M	19	0.10795	0.09495
P	29	0.23577	0.20437
E	135	0.64593	0.77275
R	33	0.12891	0.14410
N	95	0.53977	0.64891
I	57	0.34756	0.30811
V	101	0.76515	0.65712
E	65	0.32663	0.37207
D	1	0.00595	0.00694
I	34	0.20359	0.18378
K	110	0.53922	0.53476
F	43	0.20476	0.21425
A	0	0.00000	0.00000
Q	47	0.22066	0.26316
E	73	0.38421	0.41786
I	0	0.00000	0.00000
I	36	0.21302	0.19459
N	116	0.71605	0.79235
K	152	0.67556	0.73894
N	100	0.51020	0.68306
R	38	0.15323	0.16594
N	44	0.22111	0.30055
G	4	0.04598	0.05083
L	16	0.08377	0.08738
E	61	0.29187	0.34917
V	2	0.01342	0.01301
V	0	0.00000	0.00000
K	51	0.24402	0.24793
A	3	0.02970	0.02722
L	0	0.00000	0.00000
A	16	0.14035	0.14519
Q	135	0.66176	0.75588
G	39	0.41053	0.49555
G	65	0.67708	0.82592
F	20	0.09615	0.09965
T	84	0.61314	0.60562
D	77	0.44767	0.53435
V	1	0.00617	0.00651
A	0	0.00000	0.00000
Q	59	0.29208	0.33035
D	38	0.24516	0.26371
M	2	0.01183	0.01000
L	0	0.00000	0.00000
N	63	0.35795	0.43033
I	10	0.06211	0.05405
Q	15	0.08108	0.08399
K	36	0.17910	0.17501
A	18	0.16667	0.16334
K	17	0.07907	0.08264
L	5	0.02793	0.02731
T	10	0.06536	0.07210
G	0	0.00000	0.00000
D	5	0.02825	0.03470
Y	3	0.01485	0.01404
L	7	0.05738	0.03823
H	0	0.00000	0.00000
T	0	0.00000	0.00000
S	0	0.00000	0.00000
A	0	0.00000	0.00000
I	2	0.01242	0.01081
I	11	0.08527	0.05946
V	43	0.28477	0.27977
G	61	0.62887	0.77510
D	138	0.74194	0.95767
G	49	0.51042	0.62262
Q	83	0.41919	0.46473
V	12	0.08511	0.07807
L	31	0.17816	0.16931
S	0	0.00000	0.00000
A	5	0.04348	0.04537
V	15	0.09494	0.09759
N	65	0.35714	0.44399
D	23	0.13450	0.15961
V	90	0.58824	0.58556
N	8	0.04396	0.05464
D	89	0.53293	0.61763
Y	13	0.06404	0.06083
A	40	0.36697	0.36298
G	0	0.00000	0.00000
P	1	0.00671	0.00705
A	44	0.37931	0.39927
T	44	0.26190	0.31723
G	5	0.05952	0.06353
Y	53	0.21721	0.24801
R	37	0.16017	0.16157
L	15	0.09868	0.08192
Q	121	0.60500	0.67749
G	37	0.40659	0.47014
E	167	0.78774	0.95592
R	53	0.24091	0.23144
W	20	0.11050	0.08316
E	97	0.56069	0.55524
E	70	0.35897	0.40069
I	0	0.00000	0.00000
K	26	0.12037	0.12640
N	100	0.59880	0.68306
I	7	0.04667	0.03784
P	64	0.44755	0.45102
G	50	0.51020	0.63532
A	6	0.05310	0.05445
L	122	0.70115	0.66630
D	79	0.48466	0.54823
P	12	0.08824	0.08457
N	116	0.46774	0.79235
