# Supplementary material for: Context dependent reference states of solvent accessibility derived from native protein structures and assessed by predictability analysis
Source: BMC Struct Biol. 2009 Apr 27;9:25. doi: 10.1186/1472-6807-9-25 (PMC2685369; doi:10.1186/1472-6807-9-25)
Supplement: Additional File 1 — Additional statistics and data sets. Details are provided in Readme file included in the compressed file. [file 1472-6807-9-25-S1.zip › supplementary_material/ASA_dataset/1eexB.asa]

G	117	0.83571	1.48666
F	14	0.07179	0.06976
L	18	0.10843	0.09831
T	87	0.58389	0.62725
E	78	0.39594	0.44648
V	63	0.38889	0.40989
G	30	0.35294	0.38119
E	124	0.59330	0.70979
A	7	0.06863	0.06352
R	206	0.84774	0.89956
Q	105	0.50000	0.58791
G	17	0.19318	0.21601
T	122	0.79221	0.87960
Q	115	0.63187	0.64390
Q	129	0.61137	0.72228
D	48	0.28235	0.33310
E	10	0.05102	0.05724
V	0	0.00000	0.00000
I	0	0.00000	0.00000
I	0	0.00000	0.00000
A	0	0.00000	0.00000
V	0	0.00000	0.00000
G	0	0.00000	0.00000
P	5	0.03356	0.03524
A	0	0.00000	0.00000
F	0	0.00000	0.00000
G	7	0.09091	0.08895
L	86	0.46486	0.46969
A	60	0.52632	0.54446
Q	20	0.10309	0.11198
T	82	0.58571	0.59120
V	62	0.42177	0.40338
N	3	0.01724	0.02049
I	2	0.01220	0.01081
V	52	0.34437	0.33832
G	40	0.45455	0.50826
I	27	0.16071	0.14595
P	55	0.42636	0.38760
H	0	0.00000	0.00000
K	114	0.52535	0.55421
S	19	0.14394	0.16212
I	0	0.00000	0.00000
L	1	0.00613	0.00546
R	130	0.54622	0.56769
E	28	0.14000	0.16027
V	0	0.00000	0.00000
I	28	0.20290	0.15135
A	23	0.20175	0.20871
G	0	0.00000	0.00000
I	0	0.00000	0.00000
E	113	0.56784	0.64682
E	100	0.49261	0.57241
E	43	0.20773	0.24614
G	65	0.73864	0.82592
I	18	0.10345	0.09730
K	120	0.58537	0.58337
A	26	0.22414	0.23593
R	37	0.14683	0.16157
V	7	0.05738	0.04554
I	0	0.00000	0.00000
R	1	0.00455	0.00437
C	0	0.00000	0.00000
F	14	0.16471	0.06976
K	44	0.19731	0.21390
S	8	0.05882	0.06826
S	0	0.00000	0.00000
D	27	0.15607	0.18737
V	15	0.09259	0.09759
A	10	0.10309	0.09074
F	34	0.16585	0.16941
V	0	0.00000	0.00000
A	0	0.00000	0.00000
V	7	0.05385	0.04554
E	19	0.08756	0.10876
G	0	0.00000	0.00000
N	2	0.01075	0.01366
R	151	0.63713	0.65939
L	25	0.15528	0.13654
S	1	0.00730	0.00853
G	18	0.19149	0.22872
S	21	0.14583	0.17918
G	6	0.06593	0.07624
I	4	0.02151	0.02162
S	0	0.00000	0.00000
I	0	0.00000	0.00000
G	0	0.00000	0.00000
I	0	0.00000	0.00000
Q	10	0.05464	0.05599
S	0	0.00000	0.00000
K	18	0.07895	0.08751
G	1	0.01075	0.01271
T	15	0.09934	0.10815
T	0	0.00000	0.00000
V	2	0.01399	0.01301
I	0	0.00000	0.00000
H	0	0.00000	0.00000
Q	69	0.33014	0.38634
Q	94	0.44762	0.52632
G	79	0.89773	1.00381
L	42	0.24706	0.22938
P	39	0.31707	0.27484
P	15	0.10870	0.10571
L	60	0.33149	0.32769
S	23	0.16312	0.19625
N	44	0.26190	0.30055
L	33	0.17277	0.18023
E	15	0.07426	0.08586
L	79	0.53741	0.43146
F	14	0.07447	0.06976
P	80	0.64000	0.56378
Q	26	0.12500	0.14558
A	4	0.04040	0.03630
P	24	0.17518	0.16913
L	43	0.24571	0.23484
L	7	0.03784	0.03823
T	68	0.47222	0.49027
L	53	0.29282	0.28946
E	163	0.79512	0.93303
T	14	0.10769	0.10094
Y	0	0.00000	0.00000
R	81	0.31765	0.35371
Q	81	0.44022	0.45353
I	0	0.00000	0.00000
G	0	0.00000	0.00000
K	43	0.19196	0.20904
N	5	0.02874	0.03415
A	0	0.00000	0.00000
A	0	0.00000	0.00000
R	72	0.27907	0.31441
Y	38	0.17840	0.17782
A	4	0.03774	0.03630
K	74	0.34101	0.35975
R	204	0.80315	0.89083
E	76	0.36893	0.43503
S	114	0.92683	0.97270
P	8	0.05479	0.05638
Q	165	0.87302	0.92385
P	48	0.36923	0.33827
V	15	0.11194	0.09759
P	103	0.73050	0.72586
T	65	0.41935	0.46864
L	76	0.45509	0.41507
N	34	0.18994	0.23224
D	61	0.34857	0.42332
Q	53	0.25854	0.29675
M	36	0.20112	0.17991
A	11	0.10680	0.09982
R	28	0.12017	0.12227
P	5	0.03472	0.03524
K	73	0.34272	0.35489
Y	68	0.34872	0.31820
Q	21	0.11932	0.11758
A	5	0.04673	0.04537
K	87	0.40654	0.42295
S	18	0.14754	0.15358
A	0	0.00000	0.00000
I	6	0.03352	0.03243
L	31	0.20667	0.16931
H	8	0.04598	0.04398
I	2	0.01342	0.01081
K	66	0.32195	0.32086
E	1	0.00524	0.00572
T	8	0.05714	0.05768
K	107	0.53234	0.52018
Y	114	0.48927	0.53346
V	27	0.20149	0.17567
V	65	0.34392	0.42290
T	107	0.68590	0.77145
G	38	0.42697	0.48285
K	73	0.32589	0.35489
N	58	0.34731	0.39617
P	7	0.05303	0.04933
Q	30	0.14925	0.16797
E	41	0.21809	0.23469
L	7	0.03933	0.03823
R	135	0.54217	0.58952
V	57	0.40141	0.37085
A	109	0.65269	0.98911
