# Supplementary material for: Context dependent reference states of solvent accessibility derived from native protein structures and assessed by predictability analysis
Source: BMC Struct Biol. 2009 Apr 27;9:25. doi: 10.1186/1472-6807-9-25 (PMC2685369; doi:10.1186/1472-6807-9-25)
Supplement: Additional File 1 — Additional statistics and data sets. Details are provided in Readme file included in the compressed file. [file 1472-6807-9-25-S1.zip › supplementary_material/ASA_dataset/1eexG.asa]

S	139	0.74332	1.18601
A	2	0.01681	0.01815
R	132	0.52381	0.57642
V	53	0.36054	0.34483
S	66	0.51163	0.56314
D	28	0.16092	0.19431
Y	2	0.01093	0.00936
P	4	0.02857	0.02819
L	0	0.00000	0.00000
A	35	0.29412	0.31760
N	82	0.46857	0.56011
K	100	0.46948	0.48614
H	38	0.21591	0.20891
P	47	0.33571	0.33122
E	116	0.58586	0.66400
W	78	0.41489	0.32432
V	3	0.03000	0.01952
K	84	0.40191	0.40836
T	11	0.07639	0.07931
A	55	0.47414	0.49909
T	63	0.39375	0.45422
N	134	0.74444	0.91530
K	36	0.16667	0.17501
T	58	0.33333	0.41817
L	19	0.09596	0.10377
D	137	0.75691	0.95073
D	44	0.25581	0.30534
F	1	0.00510	0.00498
T	33	0.22759	0.23792
L	9	0.04972	0.04915
E	123	0.60591	0.70406
N	36	0.20000	0.24590
V	1	0.00735	0.00651
L	63	0.36207	0.34407
S	77	0.54610	0.65700
N	90	0.50847	0.61475
K	89	0.42381	0.43267
V	0	0.00000	0.00000
T	34	0.24286	0.24513
A	35	0.31818	0.31760
Q	144	0.71287	0.80627
D	15	0.09677	0.10409
M	31	0.22143	0.15492
R	77	0.33478	0.33624
I	9	0.06000	0.04865
T	6	0.04082	0.04326
P	32	0.22069	0.22551
E	96	0.45070	0.54951
T	1	0.00680	0.00721
L	0	0.00000	0.00000
R	91	0.34866	0.39738
L	40	0.26316	0.21846
Q	0	0.00000	0.00000
A	2	0.01667	0.01815
S	38	0.29008	0.32423
I	0	0.00000	0.00000
A	0	0.00000	0.00000
K	131	0.58222	0.63685
D	65	0.37791	0.45108
A	28	0.23729	0.25408
G	54	0.58065	0.68615
R	18	0.06818	0.07860
D	90	0.54878	0.62457
R	56	0.22311	0.24454
L	9	0.05556	0.04915
A	7	0.06087	0.06352
M	67	0.34010	0.33483
N	5	0.03165	0.03415
F	3	0.01695	0.01495
E	57	0.31844	0.32627
R	6	0.02532	0.02620
A	0	0.00000	0.00000
A	1	0.00901	0.00907
E	10	0.04854	0.05724
L	0	0.00000	0.00000
T	29	0.17901	0.20908
A	55	0.50926	0.49909
V	1	0.00714	0.00651
P	68	0.46575	0.47921
D	47	0.26705	0.32616
D	114	0.63687	0.79112
R	53	0.22363	0.23144
I	0	0.00000	0.00000
L	17	0.08673	0.09285
E	112	0.54106	0.64110
I	1	0.00735	0.00541
Y	0	0.00000	0.00000
N	47	0.30519	0.32104
A	12	0.10811	0.10889
L	1	0.00599	0.00546
R	1	0.00426	0.00437
P	2	0.01418	0.01409
Y	53	0.24883	0.24801
R	55	0.22727	0.24017
S	9	0.07317	0.07679
T	53	0.33544	0.38212
K	81	0.36323	0.39378
E	126	0.63636	0.72124
E	86	0.41346	0.49227
L	0	0.00000	0.00000
L	35	0.19231	0.19115
A	53	0.53535	0.48094
I	15	0.08982	0.08108
A	0	0.00000	0.00000
D	90	0.48913	0.62457
D	24	0.13873	0.16655
L	0	0.00000	0.00000
E	83	0.39524	0.47510
S	85	0.69106	0.72526
R	147	0.61765	0.64192
Y	44	0.26190	0.20590
Q	118	0.67045	0.66069
A	0	0.00000	0.00000
K	117	0.55714	0.56879
I	52	0.37143	0.28108
C	1	0.00725	0.00712
A	0	0.00000	0.00000
A	53	0.50476	0.48094
F	13	0.06341	0.06477
V	0	0.00000	0.00000
R	74	0.30579	0.32314
E	27	0.13366	0.15455
A	0	0.00000	0.00000
A	0	0.00000	0.00000
T	65	0.40881	0.46864
L	2	0.01149	0.01092
Y	1	0.00461	0.00468
V	62	0.48062	0.40338
E	116	0.60104	0.66400
R	76	0.29231	0.33188
K	130	0.63725	0.63199
K	16	0.07729	0.07778
L	17	0.09770	0.09285
K	101	0.47642	0.49101
G	64	0.71111	0.81321
D	53	0.28804	0.36780
D	49	0.22477	0.34004
