# Supplementary material for: Context dependent reference states of solvent accessibility derived from native protein structures and assessed by predictability analysis
Source: BMC Struct Biol. 2009 Apr 27;9:25. doi: 10.1186/1472-6807-9-25 (PMC2685369; doi:10.1186/1472-6807-9-25)
Supplement: Additional File 1 — Additional statistics and data sets. Details are provided in Readme file included in the compressed file. [file 1472-6807-9-25-S1.zip › supplementary_material/ASA_dataset/1efyA.asa]

K	165	0.63707	0.80214
S	15	0.10949	0.12799
K	168	0.76712	0.81672
L	36	0.19890	0.19661
A	47	0.40171	0.42650
K	160	0.76923	0.77783
P	26	0.20000	0.18323
I	11	0.06044	0.05946
Q	26	0.12381	0.14558
D	75	0.45732	0.52047
L	0	0.00000	0.00000
I	1	0.00629	0.00541
K	96	0.50000	0.46670
M	47	0.27011	0.23488
I	3	0.01775	0.01622
F	11	0.05759	0.05481
D	67	0.39181	0.46495
V	53	0.36806	0.34483
E	139	0.68137	0.79565
S	29	0.28431	0.24744
M	2	0.01449	0.01000
K	86	0.41748	0.41808
K	90	0.41475	0.43753
A	2	0.01923	0.01815
M	0	0.00000	0.00000
V	84	0.70588	0.54652
E	98	0.51852	0.56096
F	26	0.14943	0.12955
E	67	0.37640	0.38351
I	5	0.02959	0.02703
D	34	0.21250	0.23595
L	34	0.23611	0.18569
Q	176	0.82629	0.98544
K	144	0.75000	0.70005
M	0	0.00000	0.00000
P	62	0.45588	0.43693
L	11	0.05820	0.06008
G	32	0.35165	0.40661
K	92	0.41818	0.44725
L	13	0.07222	0.07100
S	37	0.28244	0.31570
K	96	0.43243	0.46670
R	139	0.56504	0.60699
Q	19	0.10326	0.10638
I	0	0.00000	0.00000
Q	84	0.45902	0.47032
S	46	0.35115	0.39249
A	0	0.00000	0.00000
Y	1	0.00415	0.00468
S	44	0.38596	0.37543
I	14	0.08333	0.07568
L	0	0.00000	0.00000
N	54	0.30000	0.36885
E	81	0.42408	0.46365
V	0	0.00000	0.00000
Q	13	0.07182	0.07279
Q	72	0.36735	0.40314
A	8	0.08000	0.07260
V	38	0.25000	0.24723
S	60	0.46512	0.51195
D	131	0.73596	0.90909
G	69	0.71875	0.87675
G	24	0.24490	0.30496
S	66	0.48889	0.56314
E	163	0.77619	0.93303
S	82	0.70085	0.69966
Q	82	0.39806	0.45913
I	18	0.10227	0.09730
L	78	0.43820	0.42600
D	81	0.47929	0.56211
L	0	0.00000	0.00000
S	0	0.00000	0.00000
N	87	0.51786	0.59426
R	99	0.41250	0.43231
F	0	0.00000	0.00000
Y	31	0.16146	0.14506
T	117	0.97500	0.84355
L	48	0.26087	0.26215
I	0	0.00000	0.00000
P	22	0.17054	0.15504
H	22	0.11055	0.12095
D	95	0.56213	0.65926
F	22	0.10577	0.10962
G	54	0.75000	0.68615
M	210	1.00000	1.04948
K	106	0.51456	0.51531
K	181	0.90050	0.87992
P	71	0.60684	0.50035
P	39	0.28261	0.27484
L	74	0.42286	0.40415
L	0	0.00000	0.00000
S	61	0.43262	0.52048
N	79	0.47024	0.53962
L	65	0.34031	0.35500
E	165	0.90659	0.94448
Y	38	0.16814	0.17782
I	0	0.00000	0.00000
Q	35	0.17157	0.19597
A	52	0.48598	0.47187
K	10	0.04673	0.04861
V	0	0.00000	0.00000
Q	80	0.42781	0.44793
M	1	0.00595	0.00500
L	0	0.00000	0.00000
D	39	0.21429	0.27065
N	19	0.11111	0.12978
L	0	0.00000	0.00000
L	33	0.17935	0.18023
D	25	0.14205	0.17349
I	0	0.00000	0.00000
E	10	0.05208	0.05724
V	9	0.06207	0.05856
A	1	0.00833	0.00907
Y	52	0.21577	0.24333
S	53	0.47321	0.45222
L	44	0.23656	0.24031
L	35	0.19337	0.19115
R	144	0.55814	0.62882
G	37	0.39362	0.47014
G	43	0.45745	0.54638
N	74	0.37374	0.50546
E	166	0.76498	0.95020
D	79	0.42473	0.54823
G	72	0.75789	0.91487
D	166	0.89730	1.15198
K	56	0.24242	0.27224
D	32	0.20126	0.22207
P	77	0.60630	0.54264
I	18	0.09836	0.09730
D	1	0.00585	0.00694
I	13	0.07386	0.07027
N	15	0.08929	0.10246
Y	34	0.15668	0.15910
E	91	0.45960	0.52089
K	32	0.15920	0.15557
L	0	0.00000	0.00000
R	154	0.61355	0.67249
T	8	0.04624	0.05768
D	72	0.42105	0.49965
I	6	0.03593	0.03243
K	130	0.61321	0.63199
V	59	0.39333	0.38386
V	8	0.05298	0.05205
D	110	0.66667	0.76336
K	69	0.29870	0.33544
D	140	0.77778	0.97155
S	27	0.20000	0.23038
E	125	0.59524	0.71551
E	65	0.32020	0.37207
A	0	0.00000	0.00000
K	105	0.50000	0.51045
I	28	0.18792	0.15135
I	1	0.00645	0.00541
K	70	0.33333	0.34030
Q	76	0.42458	0.42553
Y	1	0.00500	0.00468
V	7	0.05109	0.04554
K	138	0.66029	0.67088
N	23	0.13450	0.15710
T	0	0.00000	0.00000
H	40	0.23121	0.21990
A	0	0.00000	0.00000
A	77	0.68142	0.69873
T	90	0.64748	0.64888
H	35	0.16746	0.19241
N	79	0.53378	0.53962
A	65	0.64356	0.58984
Y	6	0.02913	0.02808
D	72	0.45283	0.49965
L	32	0.17204	0.17477
K	114	0.54286	0.55421
V	19	0.12667	0.12362
V	45	0.31250	0.29278
E	40	0.22472	0.22896
I	0	0.00000	0.00000
F	0	0.00000	0.00000
R	62	0.26160	0.27074
I	1	0.00714	0.00541
E	100	0.50761	0.57241
R	23	0.09787	0.10044
E	116	0.56863	0.66400
G	51	0.52041	0.64803
E	2	0.00966	0.01145
S	34	0.29060	0.29010
Q	136	0.64762	0.76148
R	70	0.32864	0.30568
Y	0	0.00000	0.00000
K	94	0.48958	0.45698
P	85	0.61594	0.59901
F	41	0.18552	0.20429
K	68	0.34518	0.33058
Q	174	0.94565	0.97424
L	30	0.19231	0.16384
H	97	0.53591	0.53326
N	28	0.16374	0.19126
R	49	0.20000	0.21397
Q	15	0.07426	0.08399
L	6	0.03846	0.03277
L	0	0.00000	0.00000
W	0	0.00000	0.00000
H	35	0.21605	0.19241
G	8	0.09091	0.10165
S	16	0.11594	0.13652
R	33	0.12313	0.14410
T	19	0.12179	0.13699
T	9	0.06383	0.06489
N	6	0.03488	0.04098
F	0	0.00000	0.00000
A	0	0.00000	0.00000
G	0	0.00000	0.00000
I	7	0.04118	0.03784
L	0	0.00000	0.00000
S	22	0.16058	0.18771
Q	82	0.41414	0.45913
G	2	0.02273	0.02541
L	10	0.05376	0.05461
R	95	0.40254	0.41485
I	54	0.35526	0.29189
A	18	0.20930	0.16334
P	22	0.17054	0.15504
P	108	0.76596	0.76110
E	66	0.31579	0.37779
A	4	0.04545	0.03630
P	0	0.00000	0.00000
V	52	0.34667	0.33832
T	33	0.21154	0.23792
G	8	0.09524	0.10165
Y	26	0.16352	0.12167
M	64	0.60952	0.31984
F	0	0.00000	0.00000
G	0	0.00000	0.00000
K	50	0.22124	0.24307
G	11	0.12360	0.13977
I	5	0.02976	0.02703
Y	56	0.33533	0.26205
F	5	0.02778	0.02491
A	3	0.02655	0.02722
D	3	0.01863	0.02082
M	3	0.01961	0.01499
V	0	0.00000	0.00000
S	0	0.00000	0.00000
K	24	0.11429	0.11667
S	6	0.04918	0.05119
A	1	0.00833	0.00907
N	65	0.38462	0.44399
Y	134	0.91781	0.62705
C	7	0.05512	0.04986
H	106	0.73611	0.58274
T	22	0.16176	0.15862
S	55	0.40441	0.46928
Q	139	0.65877	0.77828
A	91	0.74590	0.82577
D	57	0.35849	0.39556
P	27	0.21260	0.19027
I	44	0.24309	0.23784
G	1	0.01250	0.01271
L	0	0.00000	0.00000
I	0	0.00000	0.00000
L	1	0.00685	0.00546
L	0	0.00000	0.00000
G	0	0.00000	0.00000
E	2	0.01047	0.01145
V	0	0.00000	0.00000
A	0	0.00000	0.00000
L	0	0.00000	0.00000
G	2	0.02273	0.02541
N	70	0.44304	0.47814
M	35	0.22152	0.17491
Y	87	0.46277	0.40711
E	101	0.55801	0.57813
L	19	0.11243	0.10377
K	84	0.39810	0.40836
N	93	0.53448	0.63525
A	41	0.36283	0.37205
S	50	0.34247	0.42662
H	90	0.53892	0.49478
I	17	0.11184	0.09189
T	135	0.99265	0.97332
K	170	0.80569	0.82645
L	36	0.23226	0.19661
P	52	0.36111	0.36646
K	198	0.89189	0.96257
G	47	0.49474	0.59720
K	74	0.33945	0.35975
H	58	0.30688	0.31886
S	0	0.00000	0.00000
V	0	0.00000	0.00000
K	31	0.14554	0.15070
G	0	0.00000	0.00000
L	9	0.04615	0.04915
G	0	0.00000	0.00000
K	77	0.34685	0.37433
T	36	0.25000	0.25955
A	11	0.11579	0.09982
P	9	0.06081	0.06342
D	47	0.30128	0.32616
P	93	0.66429	0.65539
T	122	0.72619	0.87960
A	37	0.31897	0.33575
T	51	0.28814	0.36770
T	56	0.37333	0.40375
T	77	0.50327	0.55516
L	30	0.15152	0.16384
D	131	0.71978	0.90909
G	46	0.49462	0.58450
V	3	0.01724	0.01952
E	78	0.39196	0.44648
V	1	0.00699	0.00651
P	7	0.05303	0.04933
L	17	0.08995	0.09285
G	0	0.00000	0.00000
N	89	0.47849	0.60792
G	35	0.38462	0.44473
I	71	0.38172	0.38378
S	78	0.57353	0.66553
T	48	0.27119	0.34607
G	56	0.65882	0.71156
I	53	0.28962	0.28649
N	82	0.46591	0.56011
D	99	0.60366	0.68702
T	15	0.11628	0.10815
C	83	0.72807	0.59117
L	16	0.11852	0.08738
L	83	0.55333	0.45330
Y	13	0.06341	0.06083
N	5	0.02632	0.03415
E	16	0.08421	0.09159
Y	5	0.02212	0.02340
I	0	0.00000	0.00000
V	0	0.00000	0.00000
Y	46	0.21198	0.21526
D	71	0.40805	0.49271
V	46	0.28395	0.29928
A	14	0.13208	0.12704
Q	18	0.09137	0.10078
V	1	0.00617	0.00651
N	8	0.04848	0.05464
L	3	0.01754	0.01638
K	31	0.16316	0.15070
Y	10	0.04950	0.04679
L	0	0.00000	0.00000
L	0	0.00000	0.00000
K	18	0.08451	0.08751
L	0	0.00000	0.00000
K	68	0.33010	0.33058
F	3	0.01622	0.01495
N	88	0.62857	0.60109
Y	62	0.31313	0.29013
K	109	0.51174	0.52990
T	196	0.92019	1.41312
