# Supplementary material for: Context dependent reference states of solvent accessibility derived from native protein structures and assessed by predictability analysis
Source: BMC Struct Biol. 2009 Apr 27;9:25. doi: 10.1186/1472-6807-9-25 (PMC2685369; doi:10.1186/1472-6807-9-25)
Supplement: Additional File 1 — Additional statistics and data sets. Details are provided in Readme file included in the compressed file. [file 1472-6807-9-25-S1.zip › supplementary_material/ASA_dataset/1ei7A.asa]

S	12	0.06818	0.10239
Y	4	0.01843	0.01872
S	66	0.57895	0.56314
I	56	0.32000	0.30270
T	97	0.67832	0.69935
T	65	0.48872	0.46864
P	1	0.00676	0.00705
S	77	0.55396	0.65700
Q	4	0.02247	0.02240
F	107	0.57838	0.53313
V	63	0.48092	0.40989
F	34	0.18280	0.16941
L	23	0.09705	0.12561
S	45	0.31034	0.38396
S	72	0.52555	0.61433
A	0	0.00000	0.00000
W	6	0.02765	0.02495
A	2	0.01786	0.01815
D	61	0.38365	0.42332
P	36	0.28346	0.25370
I	112	0.71795	0.60541
E	83	0.41709	0.47510
L	0	0.00000	0.00000
I	50	0.31847	0.27027
N	82	0.50307	0.56011
L	27	0.17197	0.14746
C	0	0.00000	0.00000
T	90	0.72000	0.64888
N	114	0.62637	0.77869
A	0	0.00000	0.00000
L	49	0.22791	0.26761
G	73	0.82955	0.92757
N	53	0.31928	0.36202
Q	137	0.84049	0.76708
F	1	0.00562	0.00498
Q	89	0.50568	0.49832
T	59	0.41844	0.42538
Q	37	0.20330	0.20717
Q	151	0.77041	0.84546
A	6	0.05455	0.05445
R	0	0.00000	0.00000
T	31	0.20946	0.22350
V	68	0.53968	0.44242
V	3	0.01695	0.01952
Q	51	0.28333	0.28555
R	121	0.49187	0.52838
Q	77	0.45562	0.43113
F	1	0.00505	0.00498
S	67	0.50376	0.57167
E	128	0.63682	0.73268
V	3	0.02381	0.01952
W	19	0.08756	0.07900
K	102	0.51777	0.49587
P	78	0.53793	0.54968
S	21	0.17949	0.17918
P	0	0.00000	0.00000
Q	96	0.46377	0.53751
V	39	0.26897	0.25374
T	72	0.49655	0.51911
V	62	0.41060	0.40338
R	82	0.36771	0.35808
F	0	0.00000	0.00000
P	27	0.18881	0.19027
D	117	0.66477	0.81194
S	83	0.61940	0.70819
D	94	0.51934	0.65232
F	102	0.52577	0.50822
K	42	0.21875	0.20418
V	2	0.01481	0.01301
Y	8	0.04040	0.03744
R	28	0.12121	0.12227
Y	110	0.58201	0.51474
N	16	0.10390	0.10929
A	40	0.37383	0.36298
V	18	0.12676	0.11711
L	0	0.00000	0.00000
D	49	0.30061	0.34004
P	74	0.57812	0.52149
L	24	0.12973	0.13108
V	0	0.00000	0.00000
T	69	0.49286	0.49748
A	59	0.55140	0.53539
L	0	0.00000	0.00000
L	32	0.17582	0.17477
G	44	0.47826	0.55909
A	15	0.13274	0.13612
F	4	0.01818	0.01993
D	118	0.69822	0.81888
T	31	0.21379	0.22350
R	126	0.49219	0.55022
N	61	0.36527	0.41667
R	54	0.22131	0.23581
I	95	0.63333	0.51351
I	121	0.79605	0.65405
E	161	0.83854	0.92158
V	126	0.86897	0.81978
E	144	0.69903	0.82427
N	122	0.64550	0.83333
Q	147	0.80769	0.82307
A	53	0.53000	0.48094
N	52	0.32704	0.35519
P	92	0.67647	0.64834
T	76	0.50000	0.54795
T	140	0.93333	1.00937
A	54	0.46154	0.49002
E	48	0.23077	0.27476
T	61	0.41497	0.43980
L	102	0.51515	0.55707
D	60	0.35294	0.41638
A	13	0.11712	0.11797
T	67	0.44667	0.48306
R	117	0.48148	0.51092
R	58	0.23868	0.25328
V	4	0.02581	0.02602
D	67	0.38728	0.46495
D	85	0.48571	0.58987
A	5	0.04505	0.04537
T	19	0.12418	0.13699
V	93	0.61184	0.60507
A	45	0.42857	0.40835
I	0	0.00000	0.00000
R	74	0.32743	0.32314
S	55	0.43307	0.46928
A	8	0.07547	0.07260
I	0	0.00000	0.00000
N	72	0.42857	0.49180
N	71	0.39227	0.48497
L	1	0.00725	0.00546
I	29	0.17791	0.15676
V	57	0.43182	0.37085
E	13	0.07027	0.07441
L	25	0.15432	0.13654
I	129	0.73295	0.69730
R	99	0.37500	0.43231
G	37	0.39362	0.47014
T	30	0.18405	0.21629
G	8	0.08163	0.10165
S	36	0.27068	0.30717
Y	21	0.09459	0.09827
N	49	0.31613	0.33470
R	59	0.25991	0.25764
S	85	0.60714	0.72526
S	39	0.31707	0.33276
F	0	0.00000	0.00000
E	34	0.16749	0.19462
S	66	0.48889	0.56314
S	15	0.10638	0.12799
S	9	0.06429	0.07679
G	32	0.34783	0.40661
L	2	0.01058	0.01092
V	95	1.00000	0.61809
W	58	0.28571	0.24116
T	76	0.61290	0.54795
S	113	0.79021	0.96416
G	41	0.51899	0.52097
P	118	0.79195	0.83157
A	62	0.53448	0.56261
T	137	0.63134	0.98774
