# Supplementary material for: Context dependent reference states of solvent accessibility derived from native protein structures and assessed by predictability analysis
Source: BMC Struct Biol. 2009 Apr 27;9:25. doi: 10.1186/1472-6807-9-25 (PMC2685369; doi:10.1186/1472-6807-9-25)
Supplement: Additional File 1 — Additional statistics and data sets. Details are provided in Readme file included in the compressed file. [file 1472-6807-9-25-S1.zip › supplementary_material/ASA_dataset/1ei9A.asa]

D	165	0.78199	1.14504
P	99	0.82500	0.69767
P	105	0.72917	0.73996
A	74	0.74747	0.67151
P	31	0.22628	0.21846
L	42	0.24706	0.22938
P	12	0.09091	0.08457
L	0	0.00000	0.00000
V	0	0.00000	0.00000
I	0	0.00000	0.00000
W	2	0.01156	0.00832
H	3	0.01852	0.01649
G	4	0.05263	0.05083
M	61	0.29902	0.30485
G	40	0.40816	0.50826
D	37	0.19892	0.25677
S	2	0.01818	0.01706
C	5	0.04762	0.03561
C	77	0.77778	0.54843
N	65	0.41667	0.44399
P	106	0.82812	0.74700
L	161	0.88950	0.87930
S	32	0.27350	0.27304
M	7	0.04094	0.03498
G	16	0.18605	0.20330
A	37	0.35577	0.33575
I	13	0.07263	0.07027
K	54	0.25592	0.26252
K	92	0.46939	0.44725
M	32	0.20779	0.15992
V	0	0.00000	0.00000
E	55	0.27228	0.31483
K	145	0.69048	0.70491
K	106	0.49302	0.51531
I	10	0.06369	0.05405
P	113	0.79021	0.79634
G	75	0.78947	0.95299
I	11	0.06395	0.05946
H	55	0.30899	0.30236
V	9	0.06618	0.05856
L	41	0.23563	0.22392
S	15	0.11364	0.12799
L	3	0.01622	0.01638
E	70	0.33816	0.40069
I	3	0.01695	0.01622
G	35	0.42169	0.44473
K	193	0.86937	0.93826
T	63	0.36207	0.45422
L	99	0.67808	0.54069
R	188	0.78992	0.82096
E	78	0.36620	0.44648
D	1	0.00503	0.00694
V	44	0.30556	0.28627
E	89	0.43204	0.50944
N	26	0.14208	0.17760
S	3	0.02679	0.02560
F	66	0.29596	0.32885
F	128	0.83660	0.63777
L	50	0.27027	0.27307
N	25	0.14045	0.17077
V	0	0.00000	0.00000
N	35	0.20231	0.23907
S	58	0.40845	0.49488
Q	3	0.01485	0.01680
V	1	0.00690	0.00651
T	82	0.55405	0.59120
T	53	0.36806	0.38212
V	0	0.00000	0.00000
C	22	0.28205	0.15670
Q	122	0.75776	0.68309
I	61	0.34659	0.32973
L	0	0.00000	0.00000
A	49	0.41880	0.44465
K	151	0.67111	0.73408
D	27	0.16981	0.18737
P	107	0.73288	0.75405
K	140	0.64815	0.68060
L	0	0.00000	0.00000
Q	79	0.41799	0.44233
Q	182	0.86667	1.01904
G	3	0.03659	0.03812
Y	1	0.00415	0.00468
N	4	0.02597	0.02732
A	0	0.00000	0.00000
M	0	0.00000	0.00000
G	0	0.00000	0.00000
F	12	0.05634	0.05979
S	16	0.12903	0.13652
Q	2	0.01010	0.01120
G	0	0.00000	0.00000
G	0	0.00000	0.00000
Q	0	0.00000	0.00000
F	0	0.00000	0.00000
L	0	0.00000	0.00000
R	0	0.00000	0.00000
A	0	0.00000	0.00000
V	0	0.00000	0.00000
A	7	0.06604	0.06352
Q	0	0.00000	0.00000
R	66	0.31579	0.28821
C	20	0.19608	0.14245
P	75	0.55970	0.52854
S	84	0.71795	0.71672
P	2	0.01681	0.01409
P	54	0.40909	0.38055
M	19	0.10106	0.09495
V	32	0.23358	0.20820
N	25	0.15152	0.17077
L	0	0.00000	0.00000
I	0	0.00000	0.00000
S	0	0.00000	0.00000
V	7	0.04375	0.04554
G	0	0.00000	0.00000
G	0	0.00000	0.00000
Q	6	0.03109	0.03359
H	0	0.00000	0.00000
Q	12	0.06061	0.06719
G	0	0.00000	0.00000
V	21	0.13462	0.13663
F	0	0.00000	0.00000
G	7	0.09091	0.08895
L	61	0.35882	0.33315
P	74	0.54412	0.52149
R	168	0.71795	0.73362
C	34	0.33333	0.24217
P	68	0.46575	0.47921
G	8	0.08163	0.10165
E	117	0.56522	0.66972
S	119	0.88148	1.01536
S	32	0.25000	0.27304
H	148	0.88623	0.81363
I	118	0.95935	0.63784
C	16	0.13115	0.11396
D	34	0.23611	0.23595
F	129	0.62621	0.64275
I	64	0.36571	0.34595
R	8	0.03571	0.03493
K	92	0.40175	0.44725
T	57	0.32759	0.41096
L	79	0.47305	0.43146
N	22	0.12429	0.15027
A	88	0.71545	0.79855
G	35	0.36458	0.44473
A	14	0.12613	0.12704
Y	13	0.05991	0.06083
N	82	0.48235	0.56011
K	165	0.72368	0.80214
A	57	0.57000	0.51724
I	45	0.33582	0.24324
Q	2	0.01058	0.01120
E	98	0.49000	0.56096
R	137	0.55691	0.59825
L	40	0.21622	0.21846
V	0	0.00000	0.00000
Q	73	0.38421	0.40873
A	5	0.04386	0.04537
E	0	0.00000	0.00000
Y	14	0.07568	0.06551
W	24	0.12183	0.09979
H	4	0.02740	0.02199
D	3	0.02308	0.02082
P	0	0.00000	0.00000
I	73	0.53676	0.39459
R	133	0.52157	0.58079
E	22	0.10329	0.12593
D	93	0.55357	0.64539
I	57	0.36774	0.30811
Y	0	0.00000	0.00000
R	68	0.27755	0.29694
N	111	0.70253	0.75820
H	92	0.50829	0.50577
S	0	0.00000	0.00000
I	42	0.28188	0.22703
F	0	0.00000	0.00000
L	0	0.00000	0.00000
A	0	0.00000	0.00000
D	43	0.24432	0.29840
I	0	0.00000	0.00000
N	1	0.00649	0.00683
Q	4	0.01914	0.02240
E	35	0.17500	0.20034
R	123	0.46768	0.53712
G	57	0.61290	0.72427
V	83	0.53896	0.54001
N	55	0.31073	0.37568
E	170	0.80952	0.97310
S	57	0.45600	0.48635
Y	20	0.09950	0.09359
K	56	0.24348	0.27224
K	143	0.66204	0.69519
N	19	0.10497	0.12978
L	0	0.00000	0.00000
M	59	0.31892	0.29485
A	57	0.58763	0.51724
L	6	0.03333	0.03277
K	136	0.62673	0.66116
K	75	0.37129	0.36461
F	3	0.01408	0.01495
V	0	0.00000	0.00000
M	0	0.00000	0.00000
V	0	0.00000	0.00000
K	22	0.11340	0.10695
F	0	0.00000	0.00000
L	85	0.45946	0.46423
N	86	0.48045	0.58743
D	14	0.08537	0.09715
T	53	0.41732	0.38212
I	67	0.40606	0.36216
V	10	0.07692	0.06506
D	24	0.16552	0.16655
P	6	0.04255	0.04228
V	40	0.25157	0.26025
D	50	0.29070	0.34698
S	0	0.00000	0.00000
E	0	0.00000	0.00000
W	79	0.52318	0.32848
F	1	0.00546	0.00498
G	4	0.04938	0.05083
F	12	0.06522	0.05979
Y	17	0.08333	0.07955
R	88	0.36364	0.38428
S	76	0.54676	0.64846
G	49	0.52688	0.62262
Q	45	0.21028	0.25196
A	11	0.10280	0.09982
K	148	0.69484	0.71949
E	102	0.53403	0.58386
T	44	0.29530	0.31723
I	29	0.20863	0.15676
P	56	0.44800	0.39464
L	1	0.00568	0.00546
Q	73	0.37245	0.40873
E	125	0.59809	0.71551
S	20	0.15152	0.17065
T	77	0.53472	0.55516
L	10	0.05747	0.05461
Y	29	0.14721	0.13570
T	80	0.51282	0.57678
Q	117	0.58209	0.65510
D	25	0.14205	0.17349
R	58	0.23108	0.25328
L	0	0.00000	0.00000
G	0	0.00000	0.00000
L	0	0.00000	0.00000
K	93	0.42857	0.45211
A	37	0.35577	0.33575
M	3	0.01554	0.01499
D	50	0.31250	0.34698
K	172	0.76106	0.83617
A	63	0.56250	0.57169
G	39	0.41489	0.49555
Q	41	0.21693	0.22956
L	14	0.08187	0.07646
V	30	0.21739	0.19519
F	57	0.30645	0.28401
L	34	0.20118	0.18569
A	39	0.35780	0.35390
L	20	0.11236	0.10923
E	157	0.74408	0.89868
G	11	0.12088	0.13977
D	36	0.20571	0.24983
H	36	0.21302	0.19791
L	62	0.39241	0.33861
Q	120	0.58824	0.67189
L	61	0.38608	0.33315
S	66	0.52381	0.56314
E	115	0.54762	0.65827
E	141	0.78771	0.80710
W	35	0.23179	0.14553
F	5	0.03623	0.02491
Y	66	0.30275	0.30884
A	55	0.61111	0.49909
H	77	0.38889	0.42331
I	2	0.01266	0.01081
I	9	0.06122	0.04865
P	74	0.60163	0.52149
F	40	0.19417	0.19930
L	2	0.01156	0.01092
E	152	0.61290	0.87006
