# Supplementary material for: Context dependent reference states of solvent accessibility derived from native protein structures and assessed by predictability analysis
Source: BMC Struct Biol. 2009 Apr 27;9:25. doi: 10.1186/1472-6807-9-25 (PMC2685369; doi:10.1186/1472-6807-9-25)
Supplement: Additional File 1 — Additional statistics and data sets. Details are provided in Readme file included in the compressed file. [file 1472-6807-9-25-S1.zip › supplementary_material/ASA_dataset/1ejfA.asa]

M	54	0.22594	0.26987
Q	7	0.03535	0.03919
P	50	0.34247	0.35236
A	1	0.00855	0.00907
S	66	0.46479	0.56314
A	3	0.02564	0.02722
K	47	0.24479	0.22849
W	13	0.06103	0.05405
Y	23	0.11111	0.10763
D	4	0.02564	0.02776
R	57	0.23265	0.24891
R	121	0.45660	0.52838
D	51	0.29825	0.35392
Y	79	0.35111	0.36968
V	0	0.00000	0.00000
F	33	0.19880	0.16442
I	0	0.00000	0.00000
E	41	0.21466	0.23469
F	3	0.02273	0.01495
C	52	0.62651	0.37037
V	5	0.04505	0.03253
E	127	0.63819	0.72696
D	86	0.50588	0.59681
S	7	0.04965	0.05973
K	75	0.34091	0.36461
D	122	0.69318	0.84663
V	35	0.22876	0.22772
N	92	0.54118	0.62842
V	20	0.14085	0.13012
N	73	0.51049	0.49863
F	30	0.16949	0.14948
E	74	0.36634	0.42358
K	91	0.43128	0.44239
S	9	0.06569	0.07679
K	56	0.25571	0.27224
L	2	0.01117	0.01092
T	23	0.16788	0.16583
F	0	0.00000	0.00000
S	34	0.35052	0.29010
C	7	0.05147	0.04986
L	26	0.15951	0.14200
G	6	0.06452	0.07624
G	16	0.16327	0.20330
S	128	0.90780	1.09215
D	119	0.65746	0.82582
N	77	0.51678	0.52596
F	84	0.47191	0.41854
K	117	0.56250	0.56879
H	24	0.13483	0.13194
L	59	0.36646	0.32223
N	3	0.01667	0.02049
E	95	0.53073	0.54379
I	8	0.04734	0.04324
D	94	0.58750	0.65232
L	0	0.00000	0.00000
F	13	0.07831	0.06477
H	20	0.12270	0.10995
C	6	0.09231	0.04274
I	3	0.02273	0.01622
D	59	0.35329	0.40944
P	37	0.27206	0.26075
N	158	0.85405	1.07923
D	68	0.39080	0.47189
S	16	0.11348	0.13652
K	136	0.66019	0.66116
H	78	0.44068	0.42881
K	101	0.49029	0.49101
R	95	0.41304	0.41485
T	72	0.41618	0.51911
D	98	0.55367	0.68008
R	184	0.65480	0.80349
S	16	0.13333	0.13652
I	0	0.00000	0.00000
L	39	0.30709	0.21300
C	0	0.00000	0.00000
C	15	0.24194	0.10684
L	0	0.00000	0.00000
R	81	0.34615	0.35371
K	2	0.00893	0.00972
G	17	0.18889	0.21601
E	65	0.31401	0.37207
S	78	0.56522	0.66553
G	29	0.31183	0.36849
Q	9	0.04286	0.05039
S	66	0.48889	0.56314
W	6	0.03468	0.02495
P	91	1.00000	0.64130
R	31	0.12205	0.13537
L	2	0.01163	0.01092
T	13	0.08387	0.09373
K	7	0.03139	0.03403
E	75	0.37129	0.42931
R	182	0.76793	0.79476
A	50	0.42017	0.45372
K	202	0.93953	0.98201
L	57	0.32571	0.31131
N	156	0.92308	1.06557
W	33	0.21154	0.13721
L	31	0.21831	0.16931
S	70	0.53435	0.59727
V	42	0.26250	0.27326
D	3	0.01852	0.02082
F	160	0.87432	0.79721
N	148	0.90798	1.01093
N	67	0.42138	0.45765
W	82	0.64567	0.34096
K	123	0.65775	0.59796
D	133	0.78698	0.92297
W	44	0.23280	0.18295
E	132	0.58150	0.75558
