# Supplementary material for: Context dependent reference states of solvent accessibility derived from native protein structures and assessed by predictability analysis
Source: BMC Struct Biol. 2009 Apr 27;9:25. doi: 10.1186/1472-6807-9-25 (PMC2685369; doi:10.1186/1472-6807-9-25)
Supplement: Additional File 1 — Additional statistics and data sets. Details are provided in Readme file included in the compressed file. [file 1472-6807-9-25-S1.zip › supplementary_material/ASA_dataset/1ejgA.asa]

T	85	0.41667	0.61283
T	16	0.11765	0.11536
C	0	0.00000	0.00000
C	0	0.00000	0.00000
P	54	0.40299	0.38055
S	47	0.34058	0.40102
I	46	0.28931	0.24865
V	28	0.19580	0.18217
A	2	0.02020	0.01815
R	49	0.18631	0.21397
S	48	0.34532	0.40956
N	68	0.38418	0.46448
F	5	0.02857	0.02491
N	96	0.58537	0.65574
V	119	0.96748	0.77424
C	10	0.09346	0.07123
R	120	0.41379	0.52402
L	173	0.99425	0.94484
P	107	0.74306	0.75405
G	49	0.51579	0.62262
T	47	0.30921	0.33886
P	64	0.44138	0.45102
E	54	0.25837	0.30910
A	46	0.42202	0.41742
L	141	1.00000	0.77007
C	0	0.00000	0.00000
A	4	0.03922	0.03630
T	146	0.97987	1.05263
Y	145	0.70388	0.67852
T	19	0.12925	0.13699
G	35	0.41667	0.44473
C	1	0.00847	0.00712
I	66	0.63462	0.35676
I	97	0.63399	0.52432
I	47	0.31973	0.25405
P	137	0.95804	0.96547
G	38	0.38776	0.48285
A	78	0.70909	0.70780
T	122	0.80795	0.87960
C	43	0.43878	0.30627
P	50	0.34247	0.35236
G	74	0.77083	0.94028
D	113	0.63842	0.78418
Y	60	0.29557	0.28077
A	65	0.60185	0.58984
N	80	0.32787	0.54645
