# Supplementary material for: Context dependent reference states of solvent accessibility derived from native protein structures and assessed by predictability analysis
Source: BMC Struct Biol. 2009 Apr 27;9:25. doi: 10.1186/1472-6807-9-25 (PMC2685369; doi:10.1186/1472-6807-9-25)
Supplement: Additional File 1 — Additional statistics and data sets. Details are provided in Readme file included in the compressed file. [file 1472-6807-9-25-S1.zip › supplementary_material/ASA_dataset/1el6A.asa]

S	67	0.36022	0.57167
R	154	0.53659	0.67249
L	73	0.45062	0.39869
A	1	0.00833	0.00907
D	0	0.00000	0.00000
F	70	0.36842	0.34878
L	16	0.09467	0.08738
G	3	0.03614	0.03812
F	1	0.00483	0.00498
R	42	0.19005	0.18341
P	37	0.25694	0.26075
K	47	0.21364	0.22849
T	70	0.46980	0.50469
G	75	0.78125	0.95299
D	7	0.03955	0.04858
I	89	0.55625	0.48108
D	22	0.13253	0.15267
V	0	0.00000	0.00000
M	40	0.23529	0.19990
N	54	0.39416	0.36885
R	112	0.45714	0.48908
Q	21	0.10000	0.11758
S	23	0.19828	0.19625
V	1	0.00625	0.00651
G	0	0.00000	0.00000
S	23	0.16429	0.19625
V	15	0.10067	0.09759
T	0	0.00000	0.00000
I	0	0.00000	0.00000
S	5	0.04132	0.04266
Q	0	0.00000	0.00000
L	1	0.00568	0.00546
A	42	0.35897	0.38113
K	73	0.32883	0.35489
G	49	0.56977	0.62262
F	33	0.17935	0.16442
Y	111	0.60656	0.51942
E	92	0.47668	0.52662
P	24	0.16901	0.16913
N	0	0.00000	0.00000
I	0	0.00000	0.00000
E	0	0.00000	0.00000
S	0	0.00000	0.00000
A	0	0.00000	0.00000
I	4	0.02260	0.02162
N	14	0.07955	0.09563
D	0	0.00000	0.00000
V	3	0.02273	0.01952
H	4	0.02439	0.02199
N	6	0.03704	0.04098
F	1	0.00518	0.00498
S	7	0.06140	0.05973
I	8	0.04571	0.04324
K	46	0.22772	0.22363
D	28	0.15909	0.19431
V	73	0.36318	0.47495
G	2	0.02128	0.02541
T	8	0.05096	0.05768
I	16	0.11594	0.08649
I	17	0.12879	0.09189
T	27	0.20769	0.19466
N	1	0.00556	0.00683
K	73	0.33796	0.35489
T	69	0.46309	0.49748
G	32	0.36364	0.40661
V	71	0.47020	0.46194
S	34	0.27419	0.29010
P	11	0.07586	0.07752
E	69	0.30396	0.39496
G	11	0.11828	0.13977
V	64	0.42384	0.41640
S	13	0.10484	0.11092
Q	0	0.00000	0.00000
T	20	0.12422	0.14420
D	0	0.00000	0.00000
Y	44	0.26347	0.20590
W	0	0.00000	0.00000
A	11	0.11579	0.09982
F	6	0.02752	0.02990
S	64	0.47761	0.54608
G	38	0.41758	0.48285
T	68	0.45033	0.49027
V	2	0.01282	0.01301
T	57	0.36076	0.41096
D	34	0.18579	0.23595
D	160	0.87432	1.11034
S	109	0.84496	0.93003
L	70	0.41667	0.38230
P	81	0.65854	0.57082
P	129	0.87755	0.90909
G	46	0.46939	0.58450
S	17	0.13281	0.14505
P	103	0.72028	0.72586
I	16	0.08939	0.08649
T	92	0.63889	0.66330
V	1	0.00704	0.00651
L	84	0.54194	0.45877
V	0	0.00000	0.00000
F	3	0.01402	0.01495
G	5	0.06494	0.06353
L	10	0.05882	0.05461
P	72	0.50350	0.50740
V	2	0.01258	0.01301
S	89	0.67424	0.75939
A	0	0.00000	0.00000
T	49	0.27684	0.35328
T	10	0.06494	0.07210
G	51	0.56667	0.64803
M	21	0.11170	0.10495
T	64	0.46043	0.46143
A	14	0.13462	0.12704
I	92	0.62162	0.49730
E	95	0.49738	0.54379
F	0	0.00000	0.00000
V	0	0.00000	0.00000
A	39	0.37143	0.35390
K	73	0.34112	0.35489
V	0	0.00000	0.00000
R	61	0.24303	0.26638
V	60	0.42254	0.39037
A	4	0.03810	0.03630
L	0	0.00000	0.00000
Q	101	0.51531	0.56551
E	118	0.55924	0.67544
A	7	0.06306	0.06352
I	44	0.26347	0.23784
A	74	0.62712	0.67151
S	68	0.52713	0.58020
F	134	0.69072	0.66766
T	42	0.27815	0.30281
A	0	0.00000	0.00000
I	1	0.00565	0.00541
N	56	0.33939	0.38251
S	47	0.38525	0.40102
Y	60	0.29851	0.28077
K	109	0.50230	0.52990
D	71	0.43293	0.49271
H	33	0.20625	0.18142
P	96	0.79339	0.67653
T	128	0.82051	0.92286
D	52	0.28108	0.36086
G	38	0.39583	0.48285
S	26	0.18841	0.22184
K	40	0.18265	0.19446
L	0	0.00000	0.00000
E	41	0.19617	0.23469
V	0	0.00000	0.00000
T	22	0.16058	0.15862
Y	0	0.00000	0.00000
L	5	0.03012	0.02731
D	0	0.00000	0.00000
N	0	0.00000	0.00000
Q	3	0.01478	0.01680
K	31	0.15657	0.15070
H	0	0.00000	0.00000
V	85	0.62500	0.55303
L	14	0.08046	0.07646
S	99	0.79839	0.84471
T	91	0.63636	0.65609
Y	72	0.30769	0.33692
S	83	0.62406	0.70819
T	29	0.20280	0.20908
Y	115	0.49569	0.53814
G	40	0.49383	0.50826
I	0	0.00000	0.00000
T	46	0.35938	0.33165
I	0	0.00000	0.00000
S	29	0.23967	0.24744
Q	29	0.13551	0.16237
E	73	0.38421	0.41786
I	62	0.37805	0.33514
I	77	0.48428	0.41622
S	57	0.46721	0.48635
E	110	0.52381	0.62965
S	21	0.15556	0.17918
K	37	0.18593	0.17987
P	33	0.22917	0.23256
G	2	0.02128	0.02541
Y	2	0.00806	0.00936
G	3	0.03226	0.03812
T	47	0.34307	0.33886
W	14	0.07254	0.05821
N	87	0.65414	0.59426
L	84	0.48276	0.45877
L	29	0.15934	0.15838
G	13	0.14130	0.16518
A	16	0.13559	0.14519
Q	31	0.15979	0.17357
T	64	0.45714	0.46143
V	15	0.09615	0.09759
T	71	0.47651	0.51190
L	1	0.00505	0.00546
D	66	0.36264	0.45802
N	167	0.94350	1.14071
Q	72	0.36364	0.40314
Q	181	0.90955	1.01344
T	106	0.72603	0.76424
P	68	0.51908	0.47921
T	19	0.13014	0.13699
V	58	0.43609	0.37736
F	10	0.06494	0.04983
Y	77	0.37198	0.36032
H	14	0.10145	0.07697
F	9	0.04688	0.04484
E	31	0.17318	0.17745
R	21	0.08235	0.09170
T	68	0.43038	0.49027
A	53	0.31176	0.48094
