# Supplementary material for: Context dependent reference states of solvent accessibility derived from native protein structures and assessed by predictability analysis
Source: BMC Struct Biol. 2009 Apr 27;9:25. doi: 10.1186/1472-6807-9-25 (PMC2685369; doi:10.1186/1472-6807-9-25)
Supplement: Additional File 1 — Additional statistics and data sets. Details are provided in Readme file included in the compressed file. [file 1472-6807-9-25-S1.zip › supplementary_material/ASA_dataset/1elkA.asa]

S	39	0.20745	0.33276
D	53	0.29282	0.36780
F	62	0.32632	0.30892
L	98	0.62420	0.53523
L	47	0.25824	0.25669
G	48	0.54545	0.60991
N	81	0.41969	0.55328
P	20	0.16949	0.14094
F	16	0.07306	0.07972
S	75	0.55556	0.63993
S	22	0.16667	0.18771
P	72	0.50350	0.50740
V	0	0.00000	0.00000
G	0	0.00000	0.00000
Q	78	0.39196	0.43673
R	80	0.35088	0.34934
I	0	0.00000	0.00000
E	74	0.38342	0.42358
K	110	0.50691	0.53476
A	1	0.00862	0.00907
T	0	0.00000	0.00000
D	61	0.32973	0.42332
G	22	0.22917	0.27954
S	104	0.80000	0.88737
L	40	0.23256	0.21846
Q	175	0.92105	0.97984
S	63	0.48092	0.53754
E	74	0.34742	0.42358
D	55	0.35484	0.38168
W	128	0.59259	0.53222
A	76	0.77551	0.68966
L	25	0.14045	0.13654
N	3	0.01796	0.02049
M	78	0.45349	0.38981
E	68	0.34694	0.38924
I	0	0.00000	0.00000
C	3	0.02459	0.02137
D	80	0.49080	0.55517
I	21	0.13376	0.11351
I	2	0.01183	0.01081
N	71	0.43293	0.48497
E	148	0.70476	0.84717
T	52	0.36111	0.37491
E	152	0.75248	0.87006
E	112	0.54106	0.64110
G	1	0.01299	0.01271
P	5	0.03356	0.03524
K	121	0.53304	0.58824
D	34	0.19767	0.23595
A	1	0.00926	0.00907
L	16	0.09581	0.08738
R	73	0.30041	0.31878
A	0	0.00000	0.00000
V	2	0.01299	0.01301
K	71	0.33333	0.34516
K	99	0.44395	0.48128
R	28	0.12017	0.12227
I	3	0.01852	0.01622
V	74	0.49007	0.48146
G	69	0.82143	0.87675
N	30	0.15957	0.20492
K	122	0.54222	0.59310
N	65	0.40373	0.44399
F	45	0.29032	0.22422
H	74	0.43787	0.40682
E	26	0.14054	0.14883
V	1	0.00833	0.00651
M	30	0.17647	0.14993
L	7	0.04575	0.03823
A	0	0.00000	0.00000
L	0	0.00000	0.00000
T	3	0.02326	0.02163
V	1	0.00704	0.00651
L	1	0.00568	0.00546
E	60	0.29268	0.34345
T	6	0.04317	0.04326
C	3	0.02344	0.02137
V	14	0.10938	0.09109
K	138	0.66029	0.67088
N	77	0.43750	0.52596
C	15	0.11278	0.10684
G	32	0.40506	0.40661
H	84	0.44211	0.46179
R	105	0.42857	0.45852
F	2	0.01205	0.00997
H	29	0.19595	0.15943
V	47	0.34559	0.30579
L	69	0.44516	0.37684
V	0	0.00000	0.00000
A	1	0.00870	0.00907
S	45	0.36885	0.38396
Q	107	0.51942	0.59910
D	84	0.52174	0.58293
F	9	0.04545	0.04484
V	0	0.00000	0.00000
E	51	0.25000	0.29193
S	7	0.05600	0.05973
V	0	0.00000	0.00000
L	0	0.00000	0.00000
V	5	0.03448	0.03253
R	132	0.51163	0.57642
T	6	0.04110	0.04326
I	19	0.12667	0.10270
L	65	0.44828	0.35500
P	20	0.13889	0.14094
K	171	0.75664	0.83131
N	29	0.17365	0.19809
N	115	0.74194	0.78552
P	16	0.12308	0.11276
P	52	0.37143	0.36646
T	105	0.70946	0.75703
I	106	0.64242	0.57297
V	0	0.00000	0.00000
H	54	0.30337	0.29687
D	71	0.44654	0.49271
K	38	0.17593	0.18474
V	0	0.00000	0.00000
L	6	0.03429	0.03277
N	72	0.42353	0.49180
L	3	0.02174	0.01638
I	0	0.00000	0.00000
Q	7	0.03825	0.03919
S	48	0.35556	0.40956
W	8	0.03448	0.03326
A	0	0.00000	0.00000
D	83	0.50303	0.57599
A	64	0.59259	0.58076
F	11	0.05023	0.05481
R	112	0.48069	0.48908
S	107	0.76429	0.91297
S	30	0.22727	0.25597
P	122	0.82432	0.85976
D	93	0.52247	0.64539
L	2	0.01183	0.01092
T	76	0.49673	0.54795
G	13	0.14773	0.16518
V	0	0.00000	0.00000
V	18	0.09524	0.11711
T	91	0.65000	0.65609
I	14	0.09859	0.07568
Y	9	0.04018	0.04212
E	29	0.15508	0.16600
D	62	0.37349	0.43026
L	27	0.18121	0.14746
R	105	0.42683	0.45852
R	178	0.74167	0.77729
K	153	0.68304	0.74380
G	54	0.60674	0.68615
L	53	0.27749	0.28946
E	160	0.81218	0.91586
F	32	0.17582	0.15944
P	47	0.39167	0.33122
