# Supplementary material for: Context dependent reference states of solvent accessibility derived from native protein structures and assessed by predictability analysis
Source: BMC Struct Biol. 2009 Apr 27;9:25. doi: 10.1186/1472-6807-9-25 (PMC2685369; doi:10.1186/1472-6807-9-25)
Supplement: Additional File 1 — Additional statistics and data sets. Details are provided in Readme file included in the compressed file. [file 1472-6807-9-25-S1.zip › supplementary_material/ASA_dataset/1eokA.asa]

N	59	0.26941	0.40301
G	15	0.17647	0.19060
V	7	0.05109	0.04554
C	0	0.00000	0.00000
I	1	0.00800	0.00541
A	0	0.00000	0.00000
Y	3	0.01493	0.01404
Y	0	0.00000	0.00000
I	8	0.04348	0.04324
T	0	0.00000	0.00000
D	55	0.29730	0.38168
G	19	0.20879	0.24142
R	77	0.30315	0.33624
N	67	0.41615	0.45765
P	86	0.63235	0.60606
T	117	0.81818	0.84355
F	25	0.11905	0.12456
K	68	0.32075	0.33058
L	0	0.00000	0.00000
K	93	0.41518	0.45211
D	70	0.40230	0.48577
I	1	0.00621	0.00541
P	29	0.20714	0.20437
D	112	0.66272	0.77724
K	108	0.50000	0.52504
V	6	0.04027	0.03904
D	57	0.33929	0.39556
M	6	0.03922	0.02999
V	0	0.00000	0.00000
I	0	0.00000	0.00000
L	0	0.00000	0.00000
F	29	0.14146	0.14449
G	4	0.05195	0.05083
L	0	0.00000	0.00000
K	55	0.28947	0.26738
Y	25	0.11848	0.11699
W	134	0.63208	0.55717
S	8	0.07018	0.06826
L	0	0.00000	0.00000
Q	81	0.38756	0.45353
D	57	0.34969	0.39556
T	48	0.33566	0.34607
T	107	0.67296	0.77145
K	160	0.75829	0.77783
L	34	0.21935	0.18569
P	83	0.57639	0.58492
G	26	0.27083	0.33037
G	39	0.41489	0.49555
T	61	0.37423	0.43980
G	53	0.58889	0.67344
M	64	0.35955	0.31984
M	0	0.00000	0.00000
G	24	0.28235	0.30496
S	13	0.09220	0.11092
F	5	0.02551	0.02491
K	155	0.69507	0.75352
S	38	0.31933	0.32423
Y	32	0.15920	0.14974
K	156	0.71889	0.75839
D	21	0.12069	0.14573
L	0	0.00000	0.00000
D	63	0.39623	0.43720
T	83	0.58042	0.59841
Q	3	0.01724	0.01680
I	0	0.00000	0.00000
R	64	0.28319	0.27948
S	33	0.25191	0.28157
L	0	0.00000	0.00000
Q	43	0.22632	0.24076
S	105	0.77778	0.89590
R	96	0.37500	0.41921
G	61	0.73494	0.77510
I	11	0.06322	0.05946
K	58	0.27358	0.28196
V	0	0.00000	0.00000
L	1	0.00595	0.00546
Q	0	0.00000	0.00000
N	5	0.03125	0.03415
I	1	0.00575	0.00541
D	42	0.25150	0.29146
D	1	0.00535	0.00694
D	74	0.41808	0.51353
V	75	0.56391	0.48796
S	24	0.20168	0.20478
W	2	0.00813	0.00832
Q	35	0.20000	0.19597
S	46	0.32394	0.39249
S	95	0.68345	0.81058
K	130	0.65327	0.63199
P	1	0.00694	0.00705
G	26	0.27083	0.33037
G	65	0.67708	0.82592
F	52	0.25000	0.25909
A	79	0.71818	0.71688
S	48	0.33803	0.40956
A	16	0.13445	0.14519
A	34	0.28333	0.30853
A	25	0.24038	0.22686
Y	0	0.00000	0.00000
G	0	0.00000	0.00000
D	71	0.38798	0.49271
A	13	0.11607	0.11797
I	0	0.00000	0.00000
K	59	0.29208	0.28683
S	53	0.40152	0.45222
I	10	0.06289	0.05405
V	0	0.00000	0.00000
I	25	0.17730	0.13514
D	67	0.40606	0.46495
K	105	0.55556	0.51045
W	15	0.07282	0.06237
K	123	0.66848	0.59796
L	0	0.00000	0.00000
D	33	0.18132	0.22901
G	0	0.00000	0.00000
I	0	0.00000	0.00000
S	0	0.00000	0.00000
L	0	0.00000	0.00000
D	10	0.05682	0.06940
I	0	0.00000	0.00000
E	45	0.23810	0.25758
H	55	0.32934	0.30236
S	86	0.61871	0.73379
G	22	0.24176	0.27954
A	59	0.49167	0.53539
K	100	0.48077	0.48614
P	30	0.20408	0.21142
N	159	1.00000	1.08607
P	104	0.77037	0.73291
I	82	0.39234	0.44324
P	72	0.54962	0.50740
T	140	0.97902	1.00937
F	23	0.16788	0.11460
P	61	0.42958	0.42988
G	19	0.20213	0.24142
Y	97	0.43694	0.45391
A	83	0.82178	0.75318
A	42	0.37168	0.38113
T	0	0.00000	0.00000
G	0	0.00000	0.00000
Y	16	0.06639	0.07487
N	142	0.78889	0.96995
G	28	0.34568	0.35578
W	51	0.26425	0.21206
Y	101	0.60843	0.47263
S	79	0.57246	0.67406
G	19	0.20213	0.24142
S	1	0.00741	0.00853
M	0	0.00000	0.00000
A	9	0.08036	0.08167
A	4	0.03540	0.03630
T	39	0.28058	0.28118
P	99	0.66443	0.69767
A	26	0.25000	0.23593
F	0	0.00000	0.00000
L	23	0.12432	0.12561
N	90	0.50562	0.61475
V	0	0.00000	0.00000
I	0	0.00000	0.00000
S	46	0.37705	0.39249
E	32	0.15764	0.18317
L	0	0.00000	0.00000
T	16	0.10323	0.11536
K	105	0.52239	0.51045
Y	48	0.24000	0.22461
F	0	0.00000	0.00000
G	3	0.03297	0.03812
T	67	0.44371	0.48306
T	98	0.65333	0.70656
A	15	0.15789	0.13612
P	80	0.53333	0.56378
N	132	0.78107	0.90164
N	101	0.59412	0.68989
K	26	0.11927	0.12640
Q	7	0.03804	0.03919
L	0	0.00000	0.00000
Q	1	0.00505	0.00560
I	0	0.00000	0.00000
A	1	0.00847	0.00907
S	1	0.00694	0.00853
G	2	0.02198	0.02541
I	1	0.00562	0.00541
D	34	0.20482	0.23595
V	4	0.03077	0.02602
Y	24	0.13793	0.11231
A	0	0.00000	0.00000
W	0	0.00000	0.00000
N	43	0.33077	0.29372
K	109	0.51415	0.52990
I	0	0.00000	0.00000
M	1	0.00541	0.00500
E	122	0.66304	0.69834
N	86	0.49711	0.58743
F	14	0.06635	0.06976
R	48	0.20690	0.20961
N	91	0.51124	0.62158
N	19	0.11515	0.12978
F	0	0.00000	0.00000
N	28	0.20000	0.19126
Y	58	0.33918	0.27141
I	0	0.00000	0.00000
Q	1	0.00532	0.00560
L	0	0.00000	0.00000
Q	48	0.25263	0.26876
S	2	0.01550	0.01706
Y	60	0.25424	0.28077
G	39	0.46988	0.49555
A	5	0.04348	0.04537
N	67	0.37853	0.45765
V	22	0.17054	0.14314
S	85	0.62500	0.72526
R	56	0.20896	0.24454
T	1	0.00746	0.00721
Q	25	0.13298	0.13998
L	40	0.29630	0.21846
M	0	0.00000	0.00000
M	0	0.00000	0.00000
N	63	0.40385	0.43033
Y	25	0.11468	0.11699
A	0	0.00000	0.00000
T	27	0.16071	0.19466
G	56	0.58333	0.71156
T	85	0.54839	0.61283
N	11	0.06111	0.07514
K	140	0.66038	0.68060
I	2	0.01274	0.01081
P	43	0.32824	0.30303
A	17	0.14530	0.15426
S	74	0.57812	0.63140
K	26	0.11872	0.12640
M	0	0.00000	0.00000
V	0	0.00000	0.00000
F	0	0.00000	0.00000
G	2	0.02353	0.02541
A	0	0.00000	0.00000
Y	71	0.31839	0.33224
A	0	0.00000	0.00000
E	63	0.30000	0.36062
G	31	0.31633	0.39390
G	35	0.37234	0.44473
T	130	0.83871	0.93727
N	25	0.15244	0.17077
Q	76	0.41758	0.42553
A	85	0.85000	0.77132
N	50	0.26178	0.34153
D	2	0.01170	0.01388
V	24	0.16667	0.15615
E	107	0.53769	0.61248
V	4	0.02759	0.02602
A	3	0.02857	0.02722
K	142	0.73958	0.69033
W	31	0.15347	0.12890
T	94	0.71756	0.67772
P	4	0.03053	0.02819
T	114	0.74026	0.82192
Q	68	0.34171	0.38074
G	25	0.27174	0.31766
A	71	0.59167	0.64428
K	22	0.09910	0.10695
G	6	0.06122	0.07624
G	0	0.00000	0.00000
M	0	0.00000	0.00000
M	0	0.00000	0.00000
I	0	0.00000	0.00000
Y	29	0.17059	0.13570
T	0	0.00000	0.00000
Y	0	0.00000	0.00000
N	0	0.00000	0.00000
S	34	0.23776	0.29010
N	54	0.31395	0.36885
V	33	0.25581	0.21470
S	85	0.66406	0.72526
Y	2	0.01000	0.00936
A	0	0.00000	0.00000
N	44	0.25000	0.30055
A	21	0.19626	0.19056
V	0	0.00000	0.00000
R	29	0.12719	0.12664
D	77	0.46108	0.53435
A	16	0.14545	0.14519
V	6	0.03896	0.03904
K	69	0.25182	0.33544
