# Supplementary material for: Context dependent reference states of solvent accessibility derived from native protein structures and assessed by predictability analysis
Source: BMC Struct Biol. 2009 Apr 27;9:25. doi: 10.1186/1472-6807-9-25 (PMC2685369; doi:10.1186/1472-6807-9-25)
Supplement: Additional File 1 — Additional statistics and data sets. Details are provided in Readme file included in the compressed file. [file 1472-6807-9-25-S1.zip › supplementary_material/ASA_dataset/1ep3B.asa]

S	3	0.01657	0.02560
Q	27	0.12558	0.15118
L	41	0.24260	0.22392
Q	33	0.16837	0.18477
E	37	0.20787	0.21179
M	93	0.60000	0.46477
M	1	0.00606	0.00500
T	50	0.33784	0.36049
V	1	0.00794	0.00651
V	59	0.42143	0.38386
S	23	0.18548	0.19625
Q	30	0.14286	0.16797
R	135	0.59735	0.58952
E	95	0.47500	0.54379
V	60	0.41379	0.39037
A	14	0.11667	0.12704
Y	141	0.64977	0.65980
N	47	0.29747	0.32104
I	6	0.04082	0.03243
F	26	0.16561	0.12955
E	39	0.19697	0.22324
M	1	0.00617	0.00500
V	20	0.14815	0.13012
L	0	0.00000	0.00000
K	115	0.54245	0.55907
G	11	0.11828	0.13977
T	77	0.48428	0.55516
L	0	0.00000	0.00000
V	2	0.01274	0.01301
D	94	0.57317	0.65232
E	77	0.41848	0.44076
M	14	0.08140	0.06997
D	110	0.64327	0.76336
L	56	0.32184	0.30584
P	0	0.00000	0.00000
G	1	0.01010	0.01271
Q	36	0.18090	0.20157
F	7	0.03763	0.03488
L	0	0.00000	0.00000
H	0	0.00000	0.00000
L	1	0.00575	0.00546
A	25	0.22727	0.22686
V	11	0.07857	0.07157
P	76	0.57576	0.53559
N	51	0.28492	0.34836
G	63	0.67021	0.80051
A	31	0.28704	0.28131
M	24	0.14545	0.11994
L	45	0.33582	0.24577
L	12	0.06630	0.06554
R	6	0.02439	0.02620
R	43	0.18777	0.18777
P	53	0.41732	0.37350
I	25	0.14970	0.13514
S	25	0.21552	0.21331
I	1	0.00602	0.00541
S	2	0.01493	0.01706
S	14	0.11966	0.11945
W	13	0.05439	0.05405
D	76	0.46626	0.52741
K	115	0.53241	0.55907
R	223	0.94492	0.97380
A	36	0.30252	0.32668
K	72	0.32877	0.35002
T	21	0.15217	0.15141
C	1	0.00833	0.00712
T	16	0.13115	0.11536
I	0	0.00000	0.00000
L	9	0.06338	0.04915
Y	5	0.02252	0.02340
R	140	0.56000	0.61135
I	18	0.10465	0.09730
G	33	0.41772	0.41931
D	76	0.41304	0.52741
E	115	0.55556	0.65827
T	96	0.64865	0.69214
T	36	0.23377	0.25955
G	1	0.01042	0.01271
T	21	0.13125	0.15141
Y	67	0.35450	0.31352
K	59	0.29949	0.28683
L	2	0.01111	0.01092
S	12	0.09160	0.10239
K	116	0.52968	0.56393
L	37	0.20904	0.20208
E	154	0.73333	0.88151
S	87	0.63043	0.74232
G	49	0.53846	0.62262
A	27	0.22500	0.24501
K	121	0.56542	0.58824
V	3	0.02013	0.01952
D	44	0.26506	0.30534
V	0	0.00000	0.00000
M	1	0.00510	0.00500
G	1	0.01538	0.01271
P	20	0.14706	0.14094
L	15	0.07937	0.08192
G	18	0.20455	0.22872
N	99	0.53226	0.67623
G	8	0.09877	0.10165
F	0	0.00000	0.00000
P	42	0.30216	0.29598
V	25	0.16447	0.16265
A	100	0.86207	0.90744
E	122	0.61307	0.69834
V	10	0.07299	0.06506
T	74	0.47134	0.53353
S	74	0.52857	0.63140
T	108	0.64671	0.77866
D	12	0.06780	0.08328
K	88	0.41905	0.42781
I	0	0.00000	0.00000
L	0	0.00000	0.00000
I	0	0.00000	0.00000
I	0	0.00000	0.00000
G	0	0.00000	0.00000
G	10	0.10204	0.12706
G	30	0.31915	0.38119
I	42	0.21320	0.22703
G	2	0.02410	0.02541
V	0	0.00000	0.00000
P	4	0.03306	0.02819
P	0	0.00000	0.00000
L	0	0.00000	0.00000
Y	39	0.16957	0.18250
E	0	0.00000	0.00000
L	0	0.00000	0.00000
A	0	0.00000	0.00000
K	66	0.30986	0.32086
Q	46	0.25000	0.25756
L	2	0.01198	0.01092
E	45	0.22059	0.25758
K	185	0.85648	0.89937
T	36	0.24161	0.25955
G	39	0.46429	0.49555
C	2	0.01869	0.01425
Q	56	0.47863	0.31355
M	0	0.00000	0.00000
T	4	0.03390	0.02884
I	0	0.00000	0.00000
L	0	0.00000	0.00000
L	0	0.00000	0.00000
G	8	0.09639	0.10165
F	3	0.01442	0.01495
A	56	0.50909	0.50817
S	29	0.22137	0.24744
E	94	0.43925	0.53807
N	70	0.38889	0.47814
V	30	0.19737	0.19519
K	40	0.19512	0.19446
I	10	0.05882	0.05405
L	13	0.06633	0.07100
E	38	0.18719	0.21752
N	112	0.65882	0.76503
E	61	0.32105	0.34917
F	0	0.00000	0.00000
S	61	0.46212	0.52048
N	129	0.76786	0.88115
L	17	0.09942	0.09285
K	145	0.68720	0.70491
N	48	0.28743	0.32787
V	22	0.15493	0.14314
T	68	0.45638	0.49027
L	36	0.21176	0.19661
K	71	0.33491	0.34516
I	10	0.06173	0.05405
A	0	0.00000	0.00000
T	0	0.00000	0.00000
D	70	0.38251	0.48577
D	95	0.53073	0.65926
G	29	0.30208	0.36849
S	53	0.39850	0.45222
Y	88	0.37288	0.41179
G	55	0.59140	0.69886
T	57	0.34132	0.41096
K	158	0.72811	0.76811
G	13	0.14943	0.16518
H	123	0.65775	0.67620
V	8	0.05442	0.05205
G	21	0.22581	0.26684
M	110	0.64706	0.54973
L	3	0.01863	0.01638
M	5	0.03311	0.02499
N	137	0.83537	0.93579
E	122	0.68156	0.69834
I	28	0.16568	0.15135
D	145	0.94771	1.00625
F	52	0.26131	0.25909
E	167	0.84343	0.95592
V	14	0.09272	0.09109
D	63	0.36416	0.43720
A	0	0.00000	0.00000
L	0	0.00000	0.00000
Y	1	0.00508	0.00468
T	0	0.00000	0.00000
C	4	0.03846	0.02849
G	14	0.17073	0.17789
A	58	0.61702	0.52632
P	108	0.78261	0.76110
A	80	0.76923	0.72595
M	20	0.12121	0.09995
L	16	0.08889	0.08738
K	119	0.54839	0.57851
A	29	0.26364	0.26316
V	0	0.00000	0.00000
A	2	0.01905	0.01815
K	101	0.46544	0.49101
K	99	0.48529	0.48128
Y	43	0.19283	0.20122
D	109	0.72185	0.75642
Q	181	0.97838	1.01344
L	29	0.17365	0.15838
E	115	0.53991	0.65827
R	44	0.17886	0.19214
L	2	0.01156	0.01092
Y	12	0.06486	0.05615
I	4	0.02597	0.02162
S	3	0.03061	0.02560
M	37	0.18974	0.18491
E	120	0.56604	0.68689
S	33	0.26829	0.28157
R	117	0.52466	0.51092
M	19	0.13287	0.09495
A	1	0.00952	0.00907
C	2	0.01481	0.01425
G	1	0.01299	0.01271
I	12	0.06091	0.06486
G	0	0.00000	0.00000
A	2	0.01639	0.01815
C	11	0.10377	0.07835
Y	49	0.28161	0.22929
A	1	0.01190	0.00907
C	4	0.03478	0.02849
V	3	0.02703	0.01952
E	40	0.20619	0.22896
H	79	0.44382	0.43430
D	8	0.05031	0.05552
K	95	0.43182	0.46184
E	154	0.75862	0.88151
D	80	0.44693	0.55517
E	99	0.46262	0.56669
S	94	0.83929	0.80205
H	87	0.40845	0.47828
A	8	0.08511	0.07260
L	0	0.00000	0.00000
K	8	0.03810	0.03889
V	0	0.00000	0.00000
C	2	0.01613	0.01425
E	45	0.24590	0.25758
D	30	0.16129	0.20819
G	0	0.00000	0.00000
P	6	0.04027	0.04228
V	10	0.07407	0.06506
F	0	0.00000	0.00000
L	53	0.31361	0.28946
G	21	0.23077	0.26684
K	66	0.29730	0.32086
Q	72	0.39130	0.40314
L	2	0.01266	0.01092
S	14	0.10606	0.11945
L	79	0.32377	0.43146
