# Supplementary material for: Context dependent reference states of solvent accessibility derived from native protein structures and assessed by predictability analysis
Source: BMC Struct Biol. 2009 Apr 27;9:25. doi: 10.1186/1472-6807-9-25 (PMC2685369; doi:10.1186/1472-6807-9-25)
Supplement: Additional File 1 — Additional statistics and data sets. Details are provided in Readme file included in the compressed file. [file 1472-6807-9-25-S1.zip › supplementary_material/ASA_dataset/1erwA.asa]

M	66	0.26087	0.32984
V	33	0.26190	0.21470
K	83	0.40488	0.40350
Q	95	0.48718	0.53191
I	8	0.05298	0.04324
E	99	0.51031	0.56669
S	45	0.33333	0.38396
K	71	0.31696	0.34516
T	88	0.61111	0.63446
A	34	0.33333	0.30853
F	15	0.08427	0.07474
Q	107	0.58791	0.59910
E	126	0.59716	0.72124
A	18	0.16514	0.16334
L	26	0.14943	0.14200
D	133	0.78235	0.92297
A	85	0.72650	0.77132
A	11	0.09016	0.09982
G	43	0.46739	0.54638
D	115	0.62162	0.79806
K	91	0.41935	0.44239
L	0	0.00000	0.00000
V	3	0.02326	0.01952
V	0	0.00000	0.00000
V	0	0.00000	0.00000
D	0	0.00000	0.00000
F	0	0.00000	0.00000
S	8	0.06107	0.06826
A	5	0.04762	0.04537
T	98	0.72593	0.70656
W	169	1.00000	0.70270
S	11	0.08661	0.09386
G	48	0.60759	0.60991
P	64	0.41026	0.45102
S	4	0.02837	0.03413
K	120	0.54795	0.58337
M	143	0.82184	0.71464
I	1	0.00847	0.00541
K	87	0.42647	0.42295
P	73	0.52899	0.51445
F	44	0.23913	0.21923
F	3	0.01754	0.01495
H	88	0.50867	0.48378
S	51	0.38346	0.43515
L	1	0.00518	0.00546
S	8	0.06349	0.06826
E	128	0.60094	0.73268
K	129	0.64179	0.62713
Y	29	0.15676	0.13570
S	101	0.74815	0.86177
N	92	0.53488	0.62842
V	6	0.04762	0.03904
I	29	0.18954	0.15676
F	0	0.00000	0.00000
L	0	0.00000	0.00000
E	36	0.17225	0.20607
V	0	0.00000	0.00000
D	21	0.12651	0.14573
V	15	0.10563	0.09759
D	68	0.39306	0.47189
D	89	0.50568	0.61763
C	1	0.00826	0.00712
Q	129	0.65482	0.72228
D	78	0.45349	0.54129
V	2	0.01235	0.01301
A	14	0.12174	0.12704
S	87	0.66412	0.74232
E	114	0.72152	0.65255
C	18	0.13636	0.12821
E	128	0.71111	0.73268
V	29	0.22835	0.18868
K	169	0.88021	0.82158
C	61	0.42069	0.43447
M	29	0.21970	0.14493
P	0	0.00000	0.00000
T	2	0.01399	0.01442
F	0	0.00000	0.00000
Q	0	0.00000	0.00000
F	0	0.00000	0.00000
F	17	0.09239	0.08470
K	51	0.25373	0.24793
K	127	0.56951	0.61740
G	50	0.53763	0.63532
Q	142	0.66355	0.79507
K	93	0.45366	0.45211
V	64	0.41830	0.41640
G	23	0.27059	0.29225
E	85	0.41262	0.48655
F	29	0.15104	0.14449
S	65	0.48507	0.55461
G	29	0.31868	0.36849
A	43	0.37391	0.39020
N	71	0.40571	0.48497
K	100	0.47393	0.48614
E	165	0.82915	0.94448
K	102	0.50746	0.49587
L	0	0.00000	0.00000
E	43	0.21500	0.24614
A	58	0.49573	0.52632
T	31	0.21678	0.22350
I	0	0.00000	0.00000
N	91	0.55488	0.62158
E	146	0.79348	0.83572
L	27	0.16071	0.14746
V	84	0.43523	0.54652
