# Supplementary material for: Context dependent reference states of solvent accessibility derived from native protein structures and assessed by predictability analysis
Source: BMC Struct Biol. 2009 Apr 27;9:25. doi: 10.1186/1472-6807-9-25 (PMC2685369; doi:10.1186/1472-6807-9-25)
Supplement: Additional File 1 — Additional statistics and data sets. Details are provided in Readme file included in the compressed file. [file 1472-6807-9-25-S1.zip › supplementary_material/ASA_dataset/1erzA.asa]

T	54	0.27136	0.38933
R	76	0.28358	0.33188
Q	14	0.08046	0.07839
M	33	0.28696	0.16492
I	52	0.40945	0.28108
L	0	0.00000	0.00000
A	0	0.00000	0.00000
V	0	0.00000	0.00000
G	0	0.00000	0.00000
Q	0	0.00000	0.00000
Q	0	0.00000	0.00000
G	2	0.02899	0.02541
P	42	0.28966	0.29598
I	0	0.00000	0.00000
A	41	0.41414	0.37205
R	136	0.48571	0.59389
A	82	0.72566	0.74410
E	44	0.21154	0.25186
T	68	0.49635	0.49027
R	64	0.24521	0.27948
E	139	0.70202	0.79565
Q	93	0.47208	0.52072
V	0	0.00000	0.00000
V	7	0.05303	0.04554
V	89	0.63121	0.57905
R	42	0.18261	0.18341
L	0	0.00000	0.00000
L	40	0.21739	0.21846
D	82	0.50307	0.56905
M	3	0.01775	0.01499
L	0	0.00000	0.00000
T	61	0.39355	0.43980
K	110	0.49774	0.53476
A	0	0.00000	0.00000
A	26	0.22034	0.23593
S	94	0.75806	0.80205
R	129	0.50391	0.56332
G	33	0.37079	0.41931
A	5	0.04348	0.04537
N	65	0.39634	0.44399
F	3	0.01630	0.01495
I	0	0.00000	0.00000
V	0	0.00000	0.00000
F	0	0.00000	0.00000
P	0	0.00000	0.00000
E	2	0.01000	0.01145
L	1	0.00556	0.00546
A	0	0.00000	0.00000
L	4	0.02186	0.02185
T	10	0.06944	0.07210
T	1	0.00709	0.00721
F	6	0.03158	0.02990
F	0	0.00000	0.00000
P	0	0.00000	0.00000
R	8	0.03239	0.03493
W	65	0.43919	0.27027
H	84	0.50299	0.46179
F	15	0.08475	0.07474
T	125	0.91241	0.90123
D	66	0.36667	0.45802
E	114	0.52778	0.65255
A	72	0.63158	0.65336
E	113	0.54854	0.64682
L	12	0.06283	0.06554
D	30	0.16393	0.20819
S	66	0.51969	0.56314
F	27	0.13366	0.13453
Y	10	0.05464	0.04679
E	18	0.06294	0.10303
T	108	0.75000	0.77866
E	113	0.65698	0.64682
M	35	0.20833	0.17491
P	27	0.19286	0.19027
G	9	0.11688	0.11436
P	104	0.69799	0.73291
V	69	0.47917	0.44893
V	2	0.01418	0.01301
R	136	0.58874	0.59389
P	48	0.33103	0.33827
L	0	0.00000	0.00000
F	16	0.09581	0.07972
E	115	0.56931	0.65827
K	63	0.29032	0.30627
A	0	0.00000	0.00000
A	43	0.38739	0.39020
E	133	0.64563	0.76131
L	71	0.40571	0.38777
G	23	0.24731	0.29225
I	0	0.00000	0.00000
G	0	0.00000	0.00000
F	0	0.00000	0.00000
N	2	0.01212	0.01366
L	0	0.00000	0.00000
G	1	0.01124	0.01271
Y	5	0.02252	0.02340
A	2	0.01802	0.01815
E	15	0.07282	0.08586
L	18	0.10714	0.09831
V	42	0.32558	0.27326
V	95	0.65972	0.61809
E	96	0.44240	0.54951
G	90	0.91837	1.14358
G	69	0.74194	0.87675
V	89	0.64493	0.57905
K	77	0.37561	0.37433
R	51	0.20902	0.22271
R	31	0.13537	0.13537
F	2	0.01143	0.00997
N	1	0.00606	0.00683
T	0	0.00000	0.00000
S	3	0.02459	0.02560
I	0	0.00000	0.00000
L	0	0.00000	0.00000
V	0	0.00000	0.00000
D	23	0.13939	0.15961
K	99	0.45000	0.48128
S	72	0.52941	0.61433
G	15	0.16129	0.19060
K	136	0.62963	0.66116
I	78	0.51316	0.42162
V	44	0.29139	0.28627
G	8	0.09412	0.10165
K	57	0.26389	0.27710
Y	0	0.00000	0.00000
R	33	0.14043	0.14410
K	1	0.00481	0.00486
I	1	0.00709	0.00541
H	1	0.00592	0.00550
L	9	0.06716	0.04915
P	12	0.08333	0.08457
G	27	0.29032	0.34307
H	16	0.08205	0.08796
K	124	0.61386	0.60282
E	157	0.89714	0.89868
Y	133	0.57576	0.62237
E	64	0.33684	0.36634
A	74	0.74747	0.67151
Y	137	0.68500	0.64109
R	21	0.09375	0.09170
P	94	0.68116	0.66244
F	36	0.19780	0.17937
Q	11	0.05263	0.06159
H	28	0.14815	0.15393
L	0	0.00000	0.00000
E	0	0.00000	0.00000
K	43	0.19457	0.20904
R	100	0.44248	0.43668
Y	1	0.00493	0.00468
F	7	0.03825	0.03488
E	62	0.34831	0.35489
P	62	0.43357	0.43693
G	2	0.02083	0.02541
D	78	0.42857	0.54129
L	69	0.39884	0.37684
G	14	0.16867	0.17789
F	2	0.01242	0.00997
P	23	0.16547	0.16209
V	32	0.23881	0.20820
Y	59	0.27189	0.27609
D	107	0.61494	0.74254
V	3	0.02113	0.01952
D	61	0.35260	0.42332
A	78	0.66667	0.70780
A	2	0.01835	0.01815
K	72	0.37500	0.35002
M	1	0.00606	0.00500
G	0	0.00000	0.00000
M	1	0.00529	0.00500
F	1	0.00546	0.00498
I	4	0.03636	0.02162
C	6	0.07895	0.04274
N	7	0.04192	0.04781
D	0	0.00000	0.00000
R	0	0.00000	0.00000
R	17	0.07203	0.07424
W	0	0.00000	0.00000
P	9	0.08257	0.06342
E	3	0.01435	0.01717
A	0	0.00000	0.00000
W	4	0.01724	0.01663
R	3	0.01587	0.01310
V	2	0.02020	0.01301
M	0	0.00000	0.00000
G	0	0.00000	0.00000
L	43	0.23118	0.23484
R	136	0.52713	0.59389
G	32	0.35955	0.40661
A	4	0.03175	0.03630
E	22	0.10837	0.12593
I	0	0.00000	0.00000
I	0	0.00000	0.00000
C	0	0.00000	0.00000
G	0	0.00000	0.00000
G	4	0.04348	0.05083
Y	0	0.00000	0.00000
N	2	0.01227	0.01366
T	12	0.09600	0.08652
P	27	0.20611	0.19027
T	46	0.32394	0.33165
H	64	0.30622	0.35184
N	63	0.38889	0.43033
P	15	0.11538	0.10571
P	44	0.30986	0.31008
V	3	0.02239	0.01952
P	61	0.46923	0.42988
Q	89	0.49171	0.49832
H	23	0.13855	0.12644
D	42	0.27815	0.29146
H	144	0.85207	0.79164
L	13	0.07975	0.07100
T	18	0.11465	0.12978
S	34	0.27642	0.29010
F	60	0.30000	0.29895
H	11	0.07143	0.06047
H	0	0.00000	0.00000
L	22	0.13497	0.12015
L	4	0.02222	0.02185
S	0	0.00000	0.00000
M	1	0.00588	0.00500
Q	37	0.19372	0.20717
A	2	0.01681	0.01815
G	2	0.02000	0.02541
S	0	0.00000	0.00000
Y	2	0.01047	0.00936
Q	10	0.05435	0.05599
N	0	0.00000	0.00000
G	1	0.01064	0.01271
A	0	0.00000	0.00000
W	3	0.01571	0.01247
S	0	0.00000	0.00000
A	0	0.00000	0.00000
A	0	0.00000	0.00000
A	0	0.00000	0.00000
G	0	0.00000	0.00000
K	0	0.00000	0.00000
V	0	0.00000	0.00000
G	2	0.02151	0.02541
M	104	0.50732	0.51974
E	1	0.00513	0.00572
E	46	0.21905	0.26331
N	153	0.85475	1.04508
C	6	0.13043	0.04274
M	69	0.65714	0.34483
L	1	0.00746	0.00546
L	13	0.07143	0.07100
G	7	0.08235	0.08895
H	66	0.35294	0.36284
S	0	0.00000	0.00000
C	0	0.00000	0.00000
I	0	0.00000	0.00000
V	0	0.00000	0.00000
A	1	0.00962	0.00907
P	0	0.00000	0.00000
T	1	0.00592	0.00721
G	0	0.00000	0.00000
E	66	0.34375	0.37779
I	54	0.33129	0.29189
V	72	0.50350	0.46845
A	13	0.12381	0.11797
L	67	0.36612	0.36592
T	0	0.00000	0.00000
T	123	0.82000	0.88681
T	47	0.30719	0.33886
L	75	0.41436	0.40961
E	131	0.61502	0.74986
D	55	0.30726	0.38168
E	36	0.18367	0.20607
V	15	0.12500	0.09759
I	12	0.08955	0.06486
T	35	0.22876	0.25234
A	12	0.09524	0.10889
A	75	0.66372	0.68058
V	1	0.00633	0.00651
D	39	0.23636	0.27065
L	7	0.03955	0.03823
D	48	0.26374	0.33310
R	78	0.36967	0.34061
C	13	0.11304	0.09259
R	122	0.51915	0.53275
E	41	0.19617	0.23469
L	1	0.00562	0.00546
R	55	0.23109	0.24017
E	103	0.54787	0.58958
H	67	0.37640	0.36833
I	52	0.42623	0.28108
F	0	0.00000	0.00000
N	43	0.26543	0.29372
F	20	0.11236	0.09965
K	191	0.96954	0.92854
Q	95	0.54598	0.53191
H	15	0.09375	0.08246
R	20	0.08000	0.08734
Q	39	0.21788	0.21837
P	20	0.13605	0.14094
Q	104	0.57459	0.58231
H	54	0.31579	0.29687
Y	0	0.00000	0.00000
G	33	0.38824	0.41931
L	40	0.21277	0.21846
I	3	0.02206	0.01622
A	22	0.21154	0.19964
E	117	0.56796	0.66972
L	180	0.80717	0.98307
