# Supplementary material for: Context dependent reference states of solvent accessibility derived from native protein structures and assessed by predictability analysis
Source: BMC Struct Biol. 2009 Apr 27;9:25. doi: 10.1186/1472-6807-9-25 (PMC2685369; doi:10.1186/1472-6807-9-25)
Supplement: Additional File 1 — Additional statistics and data sets. Details are provided in Readme file included in the compressed file. [file 1472-6807-9-25-S1.zip › supplementary_material/ASA_dataset/1es5A.asa]

K	50	0.19608	0.24307
P	27	0.19424	0.19027
T	17	0.11486	0.12257
I	14	0.09150	0.07568
A	40	0.34783	0.36298
A	0	0.00000	0.00000
V	66	0.39759	0.42941
G	0	0.00000	0.00000
G	0	0.00000	0.00000
Y	2	0.00901	0.00936
A	0	0.00000	0.00000
M	9	0.04569	0.04498
N	27	0.17532	0.18443
N	45	0.25568	0.30738
G	70	0.72917	0.88945
T	92	0.56442	0.66330
G	39	0.40625	0.49555
T	84	0.55629	0.60562
T	60	0.39216	0.43259
L	26	0.14943	0.14200
Y	9	0.04569	0.04212
T	52	0.39695	0.37491
K	74	0.33484	0.35975
A	43	0.34400	0.39020
A	5	0.04167	0.04537
D	73	0.40556	0.50659
T	61	0.42069	0.43980
R	123	0.50617	0.53712
R	73	0.29317	0.31878
S	38	0.30894	0.32423
T	1	0.00565	0.00721
G	11	0.11224	0.13977
S	18	0.13333	0.15358
T	1	0.00629	0.00721
T	0	0.00000	0.00000
K	0	0.00000	0.00000
I	0	0.00000	0.00000
M	1	0.00704	0.00500
T	0	0.00000	0.00000
A	1	0.00855	0.00907
K	41	0.19159	0.19932
V	9	0.06000	0.05856
V	0	0.00000	0.00000
L	16	0.09524	0.08738
A	76	0.66667	0.68966
Q	33	0.17553	0.18477
S	124	0.87943	1.05802
N	100	0.59524	0.68306
L	54	0.30682	0.29492
N	83	0.48824	0.56694
L	29	0.14948	0.15838
D	101	0.59412	0.70090
A	14	0.11024	0.12704
K	124	0.57944	0.60282
V	12	0.07895	0.07807
T	65	0.46429	0.46864
I	2	0.01429	0.01081
Q	70	0.37838	0.39194
K	121	0.60199	0.58824
A	25	0.24038	0.22686
Y	6	0.02490	0.02808
S	32	0.24060	0.27304
D	79	0.45402	0.54823
Y	43	0.19111	0.20122
V	3	0.02239	0.01952
V	95	0.69853	0.61809
A	79	0.75962	0.71688
N	70	0.38674	0.47814
N	153	0.95031	1.04508
A	13	0.11504	0.11797
S	58	0.47541	0.49488
Q	61	0.28910	0.34155
A	0	0.00000	0.00000
H	111	0.57216	0.61023
L	10	0.07092	0.05461
I	62	0.38037	0.33514
V	58	0.38411	0.37736
G	5	0.05155	0.06353
D	1	0.00541	0.00694
K	51	0.23611	0.24793
V	0	0.00000	0.00000
T	17	0.11724	0.12257
V	0	0.00000	0.00000
R	85	0.36325	0.37118
Q	21	0.10396	0.11758
L	0	0.00000	0.00000
L	4	0.02667	0.02185
Y	27	0.12054	0.12635
G	0	0.00000	0.00000
L	0	0.00000	0.00000
M	2	0.01242	0.01000
L	0	0.00000	0.00000
P	19	0.13014	0.13390
S	5	0.03571	0.04266
G	0	0.00000	0.00000
C	0	0.00000	0.00000
D	2	0.01325	0.01388
A	0	0.00000	0.00000
A	0	0.00000	0.00000
Y	36	0.16143	0.16846
A	0	0.00000	0.00000
L	0	0.00000	0.00000
A	0	0.00000	0.00000
D	10	0.05495	0.06940
K	82	0.41414	0.39864
Y	9	0.03814	0.04212
G	7	0.08434	0.08895
S	90	0.62500	0.76792
G	35	0.37234	0.44473
S	121	0.89630	1.03242
T	78	0.51656	0.56236
R	72	0.28458	0.31441
A	73	0.64602	0.66243
A	38	0.33043	0.34483
R	57	0.22619	0.24891
V	24	0.15484	0.15615
K	160	0.78431	0.77783
S	35	0.27559	0.29863
F	0	0.00000	0.00000
I	25	0.14535	0.13514
G	31	0.37349	0.39390
K	63	0.30882	0.30627
M	0	0.00000	0.00000
N	31	0.16230	0.21175
T	79	0.51299	0.56957
A	15	0.11905	0.13612
A	4	0.03540	0.03630
T	99	0.61875	0.71377
N	130	0.73446	0.88798
L	60	0.34682	0.32769
G	45	0.52326	0.57179
L	17	0.08947	0.09285
H	156	0.86188	0.85761
N	39	0.24528	0.26639
T	18	0.14062	0.12978
H	68	0.35979	0.37383
F	1	0.00588	0.00498
D	75	0.42857	0.52047
S	10	0.07874	0.08532
F	11	0.05238	0.05481
D	1	0.00559	0.00694
G	14	0.15909	0.17789
I	45	0.22843	0.24324
G	52	0.59091	0.66074
N	78	0.41935	0.53279
G	71	0.75532	0.90216
A	34	0.29565	0.30853
N	6	0.03550	0.04098
Y	57	0.26636	0.26673
S	0	0.00000	0.00000
T	0	0.00000	0.00000
P	0	0.00000	0.00000
R	63	0.21799	0.27511
D	8	0.04762	0.05552
L	2	0.01183	0.01092
T	0	0.00000	0.00000
K	70	0.31390	0.34030
I	2	0.01235	0.01081
A	0	0.00000	0.00000
S	18	0.12857	0.15358
S	24	0.17518	0.20478
A	3	0.02727	0.02722
M	13	0.07263	0.06497
K	163	0.80693	0.79242
N	51	0.29480	0.34836
S	70	0.54688	0.59727
T	39	0.24224	0.28118
F	2	0.01290	0.00997
R	94	0.41228	0.41048
T	65	0.43919	0.46864
V	5	0.03968	0.03253
V	0	0.00000	0.00000
K	101	0.48325	0.49101
T	29	0.20280	0.20908
K	127	0.57466	0.61740
A	49	0.47115	0.44465
Y	50	0.22124	0.23397
T	49	0.38281	0.35328
A	0	0.00000	0.00000
K	114	0.52055	0.55421
T	1	0.00730	0.00721
V	23	0.14744	0.14964
T	13	0.08966	0.09373
K	167	0.73246	0.81186
T	121	0.81208	0.87239
G	46	0.46939	0.58450
S	57	0.47899	0.48635
I	102	0.66234	0.55135
R	83	0.37727	0.36245
T	88	0.70400	0.63446
M	12	0.07547	0.05997
D	136	0.80952	0.94379
T	72	0.55814	0.51911
W	10	0.07092	0.04158
K	138	0.64186	0.67088
N	19	0.11111	0.12978
T	54	0.39706	0.38933
N	3	0.01657	0.02049
G	20	0.22989	0.25413
L	0	0.00000	0.00000
L	20	0.11111	0.10923
S	100	0.68966	0.85324
S	66	0.55462	0.56314
Y	8	0.03687	0.03744
S	94	0.68116	0.80205
G	31	0.34066	0.39390
A	17	0.16346	0.15426
I	38	0.20321	0.20541
G	0	0.00000	0.00000
V	0	0.00000	0.00000
K	0	0.00000	0.00000
T	8	0.05369	0.05768
G	3	0.03125	0.03812
A	55	0.43307	0.49909
G	25	0.33333	0.31766
P	103	0.69595	0.72586
E	144	0.68900	0.82427
A	5	0.04545	0.04537
K	104	0.50242	0.50559
Y	86	0.51497	0.40243
C	0	0.00000	0.00000
L	1	0.00671	0.00546
V	0	0.00000	0.00000
F	0	0.00000	0.00000
A	0	0.00000	0.00000
A	0	0.00000	0.00000
T	53	0.35333	0.38212
R	90	0.34351	0.39301
G	89	0.94681	1.13088
G	86	0.90526	1.09276
K	68	0.30631	0.33058
T	35	0.25547	0.25234
V	0	0.00000	0.00000
I	1	0.00633	0.00541
G	0	0.00000	0.00000
T	0	0.00000	0.00000
V	0	0.00000	0.00000
L	0	0.00000	0.00000
A	21	0.19266	0.19056
S	1	0.00714	0.00853
T	97	0.58434	0.69935
S	39	0.31967	0.33276
I	80	0.47059	0.43243
P	95	0.72519	0.66949
A	15	0.14151	0.13612
R	13	0.05019	0.05677
E	46	0.22330	0.26331
S	51	0.37226	0.43515
D	2	0.01111	0.01388
A	0	0.00000	0.00000
T	37	0.24026	0.26676
K	80	0.35874	0.38892
I	0	0.00000	0.00000
M	0	0.00000	0.00000
N	69	0.44231	0.47131
Y	66	0.29864	0.30884
G	1	0.01351	0.01271
F	34	0.16346	0.16941
A	85	0.86735	0.77132
L	124	0.50612	0.67723
