# Supplementary material for: Context dependent reference states of solvent accessibility derived from native protein structures and assessed by predictability analysis
Source: BMC Struct Biol. 2009 Apr 27;9:25. doi: 10.1186/1472-6807-9-25 (PMC2685369; doi:10.1186/1472-6807-9-25)
Supplement: Additional File 1 — Additional statistics and data sets. Details are provided in Readme file included in the compressed file. [file 1472-6807-9-25-S1.zip › supplementary_material/ASA_dataset/1es9A.asa]

E	89	0.35743	0.50944
N	37	0.22699	0.25273
P	43	0.29861	0.30303
A	0	0.00000	0.00000
S	39	0.30469	0.33276
K	83	0.41709	0.40350
P	44	0.31655	0.31008
T	65	0.48148	0.46864
P	39	0.27465	0.27484
V	49	0.38281	0.31880
Q	157	0.84409	0.87906
D	77	0.44767	0.53435
V	108	0.84375	0.70267
Q	155	0.77114	0.86786
G	65	0.74713	0.82592
D	103	0.55376	0.71478
G	24	0.25263	0.30496
K	120	0.57971	0.58337
W	23	0.11917	0.09563
M	66	0.39053	0.32984
S	75	0.59055	0.63993
L	28	0.17073	0.15292
H	5	0.02941	0.02749
H	110	0.69182	0.60473
R	141	0.57551	0.61572
F	3	0.01587	0.01495
V	40	0.33613	0.26025
A	41	0.36283	0.37205
D	43	0.25294	0.29840
S	0	0.00000	0.00000
K	136	0.61818	0.66116
D	116	0.63736	0.80500
K	106	0.48182	0.51531
E	143	0.74093	0.81855
P	7	0.05072	0.04933
E	63	0.30732	0.36062
V	0	0.00000	0.00000
V	0	0.00000	0.00000
F	3	0.01807	0.01495
I	0	0.00000	0.00000
G	0	0.00000	0.00000
D	2	0.01075	0.01388
S	11	0.08527	0.09386
L	7	0.04000	0.03823
V	3	0.02098	0.01952
Q	51	0.27419	0.28555
L	45	0.33333	0.24577
M	2	0.01290	0.01000
H	97	0.71324	0.53326
Q	146	0.90683	0.81747
C	56	0.87500	0.39886
E	10	0.06623	0.05724
I	59	0.39073	0.31892
W	9	0.06522	0.03742
R	163	0.62934	0.71179
E	142	0.67943	0.81282
L	19	0.12925	0.10377
F	0	0.00000	0.00000
S	52	0.41270	0.44369
P	79	0.58088	0.55673
L	17	0.08718	0.09285
H	107	0.54040	0.58824
A	22	0.23404	0.19964
L	25	0.14045	0.13654
N	19	0.10674	0.12978
F	0	0.00000	0.00000
G	0	0.00000	0.00000
I	5	0.02538	0.02703
G	36	0.37500	0.45743
G	47	0.48958	0.59720
D	0	0.00000	0.00000
S	11	0.07971	0.09386
T	0	0.00000	0.00000
Q	22	0.10945	0.12318
H	26	0.17808	0.14294
V	0	0.00000	0.00000
L	6	0.03922	0.03277
W	42	0.17722	0.17464
R	0	0.00000	0.00000
L	2	0.01274	0.01092
E	94	0.46305	0.53807
N	72	0.36923	0.49180
G	11	0.11224	0.13977
E	0	0.00000	0.00000
L	0	0.00000	0.00000
E	62	0.29524	0.35489
H	114	0.64045	0.62672
I	10	0.09615	0.05405
R	171	0.74026	0.74672
P	0	0.00000	0.00000
K	113	0.53302	0.54934
I	1	0.00658	0.00541
V	0	0.00000	0.00000
V	2	0.01515	0.01301
V	1	0.00752	0.00651
W	7	0.03955	0.02911
V	2	0.01418	0.01301
G	1	0.01064	0.01271
T	9	0.05806	0.06489
N	25	0.14620	0.17077
N	0	0.00000	0.00000
H	102	0.53403	0.56075
G	78	0.98734	0.99111
H	27	0.14917	0.14843
T	70	0.48611	0.50469
A	9	0.07692	0.08167
E	105	0.51724	0.60103
Q	56	0.28426	0.31355
V	0	0.00000	0.00000
T	11	0.07051	0.07931
G	23	0.25275	0.29225
G	0	0.00000	0.00000
I	4	0.02299	0.02162
K	111	0.54146	0.53962
A	26	0.26000	0.23593
I	0	0.00000	0.00000
V	2	0.01504	0.01301
Q	98	0.52688	0.54871
L	22	0.12865	0.12015
V	0	0.00000	0.00000
N	42	0.23729	0.28689
E	130	0.62500	0.74413
R	92	0.38983	0.40175
Q	3	0.01676	0.01680
P	74	0.50340	0.52149
Q	53	0.25481	0.29675
A	0	0.00000	0.00000
R	73	0.28968	0.31878
V	0	0.00000	0.00000
V	0	0.00000	0.00000
V	3	0.02290	0.01952
L	3	0.01596	0.01638
G	3	0.03488	0.03812
L	6	0.03468	0.03277
L	7	0.04516	0.03823
P	17	0.12500	0.11980
R	37	0.14231	0.16157
G	21	0.23596	0.26684
Q	88	0.45596	0.49272
H	100	0.65359	0.54975
P	86	0.60140	0.60606
N	39	0.24528	0.26639
P	108	0.84375	0.76110
L	47	0.26404	0.25669
R	19	0.07983	0.08297
E	93	0.46500	0.53234
K	34	0.15525	0.16529
N	3	0.01531	0.02049
R	117	0.44828	0.51092
R	93	0.38272	0.40611
V	0	0.00000	0.00000
N	21	0.11864	0.14344
E	54	0.29348	0.30910
L	41	0.24405	0.22392
V	2	0.01379	0.01301
R	121	0.48594	0.52838
A	71	0.62832	0.64428
A	27	0.24107	0.24501
L	7	0.04046	0.03823
A	84	0.70000	0.76225
G	69	0.76667	0.87675
H	61	0.35882	0.33535
P	117	0.90698	0.82452
R	102	0.40964	0.44541
A	10	0.08850	0.09074
H	26	0.15951	0.14294
F	47	0.30128	0.23418
L	27	0.14754	0.14746
D	99	0.58235	0.68702
A	5	0.04310	0.04537
D	45	0.28302	0.31228
P	78	0.53425	0.54968
G	42	0.44211	0.53367
F	4	0.01802	0.01993
V	56	0.45528	0.36435
H	81	0.49091	0.44530
S	137	0.97857	1.16894
D	112	0.62921	0.77724
G	13	0.14130	0.16518
T	27	0.17197	0.19466
I	1	0.00629	0.00541
S	29	0.24576	0.24744
H	93	0.47208	0.51127
H	116	0.63388	0.63771
D	27	0.19565	0.18737
M	0	0.00000	0.00000
Y	118	0.71084	0.55218
D	67	0.41358	0.46495
Y	64	0.31683	0.29949
L	27	0.22131	0.14746
H	42	0.24277	0.23090
L	2	0.01183	0.01092
S	22	0.16541	0.18771
R	116	0.40418	0.50655
L	104	0.55615	0.56800
G	0	0.00000	0.00000
Y	2	0.00816	0.00936
T	33	0.25000	0.23792
P	47	0.33099	0.33122
V	0	0.00000	0.00000
C	0	0.00000	0.00000
R	153	0.60474	0.66812
A	37	0.35238	0.33575
L	1	0.00575	0.00546
H	52	0.27225	0.28587
S	77	0.57895	0.65700
L	18	0.09677	0.09831
L	0	0.00000	0.00000
L	83	0.45856	0.45330
R	165	0.63218	0.72052
L	22	0.12941	0.12015
L	71	0.29218	0.38777
