# Supplementary material for: Context dependent reference states of solvent accessibility derived from native protein structures and assessed by predictability analysis
Source: BMC Struct Biol. 2009 Apr 27;9:25. doi: 10.1186/1472-6807-9-25 (PMC2685369; doi:10.1186/1472-6807-9-25)
Supplement: Additional File 1 — Additional statistics and data sets. Details are provided in Readme file included in the compressed file. [file 1472-6807-9-25-S1.zip › supplementary_material/ASA_dataset/1escA.asa]

D	82	0.38863	0.56905
P	65	0.46099	0.45807
V	17	0.12687	0.11061
P	12	0.08511	0.08457
T	0	0.00000	0.00000
V	1	0.00752	0.00651
F	2	0.01198	0.00997
F	3	0.01546	0.01495
G	0	0.00000	0.00000
D	1	0.00538	0.00694
S	9	0.06923	0.07679
Y	27	0.12385	0.12635
T	0	0.00000	0.00000
A	0	0.00000	0.00000
N	0	0.00000	0.00000
F	8	0.04348	0.03986
G	0	0.00000	0.00000
I	4	0.02353	0.02162
A	30	0.34884	0.27223
P	62	0.45588	0.43693
V	12	0.08000	0.07807
T	28	0.18301	0.20187
N	84	0.51220	0.57377
Q	136	0.65700	0.76148
D	168	0.94382	1.16586
S	60	0.44444	0.51195
E	90	0.42654	0.51517
R	61	0.23194	0.26638
G	7	0.09091	0.08895
W	78	0.49682	0.32432
C	1	0.01136	0.00712
F	22	0.13924	0.10962
Q	19	0.09548	0.10638
A	0	0.00000	0.00000
K	110	0.51643	0.53476
E	77	0.36321	0.44076
N	3	0.01875	0.02049
Y	0	0.00000	0.00000
P	2	0.01600	0.01409
A	24	0.21622	0.21779
V	21	0.14189	0.13663
A	0	0.00000	0.00000
T	35	0.23333	0.25234
R	123	0.48047	0.53712
S	46	0.35115	0.39249
L	1	0.00565	0.00546
A	51	0.42500	0.46279
D	137	0.75275	0.95073
K	125	0.60976	0.60768
G	62	0.69663	0.78780
I	21	0.12000	0.11351
T	72	0.51064	0.51911
L	15	0.07576	0.08192
D	77	0.44000	0.53435
V	60	0.46875	0.39037
Q	52	0.27368	0.29115
A	25	0.20492	0.22686
D	33	0.18750	0.22901
V	20	0.15038	0.13012
S	0	0.00000	0.00000
C	0	0.00000	0.00000
G	13	0.13265	0.16518
G	17	0.18085	0.21601
A	0	0.00000	0.00000
L	33	0.20886	0.18023
I	0	0.00000	0.00000
H	33	0.22759	0.18142
H	23	0.13855	0.12644
F	1	0.00781	0.00498
W	40	0.18349	0.16632
E	86	0.44330	0.49227
K	113	0.54854	0.54934
Q	14	0.06897	0.07839
E	138	0.73404	0.78993
L	8	0.04469	0.04369
P	55	0.42969	0.38760
F	173	0.76549	0.86198
G	68	0.80000	0.86404
A	35	0.27559	0.31760
G	17	0.17895	0.21601
E	80	0.37915	0.45793
L	5	0.02793	0.02731
P	65	0.52846	0.45807
P	22	0.15603	0.15504
Q	9	0.04592	0.05039
Q	21	0.09953	0.11758
D	102	0.61818	0.70784
A	22	0.20370	0.19964
L	17	0.09444	0.09285
K	114	0.55882	0.55421
Q	157	0.74762	0.87906
D	85	0.52147	0.58987
T	0	0.00000	0.00000
Q	90	0.47872	0.50392
L	0	0.00000	0.00000
T	0	0.00000	0.00000
V	0	0.00000	0.00000
G	0	0.00000	0.00000
S	1	0.00769	0.00853
L	0	0.00000	0.00000
G	0	0.00000	0.00000
G	6	0.06383	0.07624
N	26	0.14857	0.17760
T	0	0.00000	0.00000
L	0	0.00000	0.00000
G	2	0.02410	0.02541
F	20	0.10363	0.09965
N	20	0.11765	0.13661
R	75	0.30738	0.32751
I	0	0.00000	0.00000
L	7	0.04294	0.03823
K	18	0.08824	0.08751
Q	0	0.00000	0.00000
C	1	0.01163	0.00712
S	0	0.00000	0.00000
D	94	0.50811	0.65232
E	66	0.31579	0.37779
L	2	0.01124	0.01092
R	62	0.26496	0.27074
K	116	0.58883	0.56393
P	142	0.97931	1.00070
S	36	0.28800	0.30717
L	52	0.27957	0.28400
L	16	0.10323	0.08738
P	68	0.47222	0.47921
G	30	0.31250	0.38119
D	115	0.70988	0.79806
P	26	0.18440	0.18323
V	27	0.16981	0.17567
D	47	0.27168	0.32616
G	45	0.47368	0.57179
D	157	0.85326	1.08952
E	62	0.33514	0.35489
P	54	0.41538	0.38055
A	3	0.02564	0.02722
A	68	0.62385	0.61706
K	75	0.37500	0.36461
C	1	0.00806	0.00712
G	15	0.18987	0.19060
E	77	0.37379	0.44076
F	8	0.04706	0.03986
F	6	0.03093	0.02990
G	37	0.40659	0.47014
T	116	0.71166	0.83634
G	32	0.33333	0.40661
D	127	0.68280	0.88133
G	0	0.00000	0.00000
K	99	0.44595	0.48128
Q	109	0.68987	0.61030
W	43	0.20874	0.17879
L	6	0.04110	0.03277
D	50	0.27624	0.34698
D	89	0.49171	0.61763
Q	31	0.17416	0.17357
F	17	0.10625	0.08470
E	148	0.82682	0.84717
R	85	0.35865	0.37118
V	0	0.00000	0.00000
G	34	0.39535	0.43202
A	59	0.46825	0.53539
E	29	0.14078	0.16600
L	0	0.00000	0.00000
E	118	0.55924	0.67544
E	70	0.33654	0.40069
L	0	0.00000	0.00000
L	3	0.01630	0.01638
D	101	0.55495	0.70090
R	73	0.30802	0.31878
I	1	0.00581	0.00541
G	30	0.42857	0.38119
Y	177	0.88500	0.82826
F	69	0.38333	0.34380
A	1	0.01205	0.00907
P	81	0.54730	0.57082
D	119	0.66111	0.82582
A	12	0.09449	0.10889
K	106	0.48848	0.51531
R	38	0.15833	0.16594
V	3	0.02158	0.01952
L	1	0.00645	0.00546
V	1	0.00699	0.00651
G	2	0.02597	0.02541
Y	11	0.05473	0.05147
P	5	0.03937	0.03524
R	41	0.16142	0.17904
L	3	0.01622	0.01638
V	2	0.01429	0.01301
P	4	0.02899	0.02819
E	175	0.81395	1.00172
D	75	0.43353	0.52047
T	16	0.11189	0.11536
T	83	0.52201	0.59841
K	81	0.42857	0.39378
C	3	0.03297	0.02137
L	92	0.60526	0.50246
T	99	0.61111	0.71377
A	30	0.23810	0.27223
A	8	0.08163	0.07260
P	90	0.60000	0.63425
G	79	0.79798	1.00381
Q	67	0.32843	0.37514
T	132	0.93617	0.95169
Q	80	0.42553	0.44793
L	57	0.38514	0.31131
P	8	0.06250	0.05638
F	7	0.03167	0.03488
A	16	0.14159	0.14519
D	56	0.31818	0.38862
I	10	0.06211	0.05405
P	22	0.16794	0.15504
Q	65	0.32995	0.36394
D	100	0.60606	0.69396
A	1	0.00926	0.00907
L	3	0.01639	0.01638
P	66	0.46154	0.46512
V	27	0.18621	0.17567
L	2	0.01170	0.01092
D	21	0.12651	0.14573
Q	103	0.53927	0.57671
I	0	0.00000	0.00000
Q	10	0.05405	0.05599
K	94	0.46535	0.45698
R	90	0.34351	0.39301
L	3	0.01667	0.01638
N	9	0.05028	0.06148
D	64	0.34043	0.44414
A	20	0.22222	0.18149
M	0	0.00000	0.00000
K	89	0.43204	0.43267
K	129	0.59447	0.62713
A	9	0.07200	0.08167
A	2	0.01667	0.01815
A	75	0.62500	0.68058
D	108	0.58696	0.74948
G	18	0.18750	0.22872
G	58	0.61702	0.73698
A	14	0.11475	0.12704
D	54	0.32727	0.37474
F	26	0.13131	0.12955
V	5	0.03425	0.03253
D	42	0.25455	0.29146
L	3	0.02027	0.01638
Y	14	0.06796	0.06551
A	76	0.69725	0.68966
G	58	0.60417	0.73698
T	5	0.03067	0.03605
G	32	0.33333	0.40661
A	57	0.49565	0.51724
N	36	0.20809	0.24590
T	0	0.00000	0.00000
A	3	0.02655	0.02722
C	5	0.06494	0.03561
D	23	0.13218	0.15961
G	21	0.21875	0.26684
A	70	0.57377	0.63521
D	96	0.52174	0.66620
R	32	0.11896	0.13974
G	1	0.01205	0.01271
I	1	0.00508	0.00541
G	0	0.00000	0.00000
G	4	0.04651	0.05083
L	0	0.00000	0.00000
L	42	0.24000	0.22938
E	27	0.12676	0.15455
D	89	0.52353	0.61763
S	2	0.01550	0.01706
Q	61	0.28372	0.34155
L	15	0.08982	0.08192
E	108	0.53465	0.61820
L	83	0.44624	0.45330
L	182	1.00000	0.99399
G	62	0.67391	0.78780
T	86	0.51497	0.62004
K	70	0.31390	0.34030
I	17	0.10828	0.09189
P	21	0.18421	0.14799
W	10	0.04132	0.04158
Y	14	0.08140	0.06551
A	0	0.00000	0.00000
H	6	0.03279	0.03299
P	0	0.00000	0.00000
N	18	0.09730	0.12295
D	68	0.37989	0.47189
K	80	0.39024	0.38892
G	6	0.05882	0.07624
R	17	0.06439	0.07424
D	83	0.48256	0.57599
I	37	0.22840	0.20000
Q	3	0.01471	0.01680
A	1	0.00935	0.00907
K	115	0.53991	0.55907
Q	73	0.36318	0.40873
V	0	0.00000	0.00000
A	8	0.07080	0.07260
D	55	0.30220	0.38168
K	41	0.19524	0.19932
I	0	0.00000	0.00000
E	42	0.21106	0.24041
E	114	0.58462	0.65255
I	25	0.15152	0.13514
L	54	0.32927	0.29492
N	151	0.64255	1.03142
