# Supplementary material for: Context dependent reference states of solvent accessibility derived from native protein structures and assessed by predictability analysis
Source: BMC Struct Biol. 2009 Apr 27;9:25. doi: 10.1186/1472-6807-9-25 (PMC2685369; doi:10.1186/1472-6807-9-25)
Supplement: Additional File 1 — Additional statistics and data sets. Details are provided in Readme file included in the compressed file. [file 1472-6807-9-25-S1.zip › supplementary_material/ASA_dataset/1et1A.asa]

S	32	0.17582	0.27304
V	93	0.58861	0.60507
S	82	0.70085	0.69966
E	14	0.07216	0.08014
I	82	0.56164	0.44324
Q	13	0.06915	0.07279
L	77	0.57037	0.42054
M	18	0.11613	0.08996
H	14	0.09790	0.07697
N	62	0.35429	0.42350
L	27	0.15607	0.14746
G	30	0.32967	0.38119
K	132	0.60550	0.64171
H	36	0.20225	0.19791
L	73	0.45342	0.39869
N	90	0.50847	0.61475
S	16	0.14286	0.13652
M	48	0.24615	0.23988
E	120	0.67039	0.68689
R	157	0.66245	0.68559
V	38	0.25676	0.24723
E	68	0.37989	0.38924
W	165	0.80882	0.68607
L	53	0.41732	0.28946
R	117	0.50000	0.51092
K	121	0.59314	0.58824
K	113	0.54589	0.54934
L	100	0.58140	0.54615
Q	84	0.40191	0.47032
D	90	0.52326	0.62457
V	115	0.87121	0.74821
H	148	0.90244	0.81363
N	89	0.54938	0.60792
F	222	0.79856	1.10613
