# Supplementary material for: Context dependent reference states of solvent accessibility derived from native protein structures and assessed by predictability analysis
Source: BMC Struct Biol. 2009 Apr 27;9:25. doi: 10.1186/1472-6807-9-25 (PMC2685369; doi:10.1186/1472-6807-9-25)
Supplement: Additional File 1 — Additional statistics and data sets. Details are provided in Readme file included in the compressed file. [file 1472-6807-9-25-S1.zip › supplementary_material/ASA_dataset/1eteA.asa]

T	82	0.40394	0.59120
Q	27	0.13433	0.15118
D	9	0.05660	0.06246
C	2	0.03125	0.01425
S	42	0.47727	0.35836
F	12	0.05882	0.05979
Q	42	0.20096	0.23516
H	70	0.37037	0.38483
S	53	0.42742	0.45222
P	42	0.29371	0.29598
I	8	0.04790	0.04324
S	41	0.30597	0.34983
S	97	0.68794	0.82765
D	103	0.56906	0.71478
F	10	0.05181	0.04983
A	53	0.49533	0.48094
V	51	0.33117	0.33182
K	43	0.20976	0.20904
I	10	0.07246	0.05405
R	131	0.51373	0.57205
E	58	0.27751	0.33200
L	0	0.00000	0.00000
S	28	0.20741	0.23891
D	33	0.18966	0.22901
Y	39	0.19307	0.18250
L	2	0.01709	0.01092
L	3	0.01724	0.01638
Q	70	0.33493	0.39194
D	57	0.33929	0.39556
Y	9	0.04918	0.04212
P	32	0.25600	0.22551
V	1	0.00667	0.00651
T	44	0.30345	0.31723
V	24	0.15789	0.15615
A	14	0.12174	0.12704
S	52	0.37143	0.44369
N	2	0.01190	0.01366
L	2	0.01031	0.01092
Q	49	0.23445	0.27436
D	137	0.74863	0.95073
D	21	0.11798	0.14573
E	209	1.00000	1.19634
L	35	0.16667	0.19115
C	0	0.00000	0.00000
G	7	0.07143	0.08895
G	28	0.32558	0.35578
L	1	0.00741	0.00546
W	1	0.00422	0.00416
R	79	0.37799	0.34498
L	0	0.00000	0.00000
V	8	0.05634	0.05205
L	20	0.11905	0.10923
A	0	0.00000	0.00000
Q	7	0.03646	0.03919
R	106	0.44167	0.46288
W	32	0.19277	0.13306
M	0	0.00000	0.00000
E	72	0.40223	0.41214
R	119	0.48374	0.51965
L	0	0.00000	0.00000
K	46	0.21198	0.22363
T	111	0.81022	0.80029
V	36	0.23684	0.23422
A	10	0.08475	0.09074
G	5	0.05000	0.06353
S	73	0.52899	0.62287
K	106	0.48402	0.51531
M	0	0.00000	0.00000
Q	90	0.46392	0.50392
G	34	0.38636	0.43202
L	22	0.12717	0.12015
L	0	0.00000	0.00000
E	66	0.30986	0.37779
R	104	0.43882	0.45415
V	0	0.00000	0.00000
N	2	0.01198	0.01366
T	72	0.50000	0.51911
E	15	0.07979	0.08586
I	1	0.00781	0.00541
H	75	0.45455	0.41231
F	14	0.07778	0.06976
V	1	0.00741	0.00651
T	68	0.46897	0.49027
K	166	0.87831	0.80700
C	12	0.17910	0.08547
A	43	0.41346	0.39020
F	15	0.08427	0.07474
Q	105	0.56757	0.58791
P	88	0.71545	0.62016
P	58	0.45669	0.40874
P	39	0.27660	0.27484
S	135	1.00000	1.15188
C	69	0.50735	0.49145
L	12	0.07947	0.06554
R	123	0.54425	0.53712
F	96	0.50794	0.47833
V	75	0.60000	0.48796
Q	148	0.74000	0.82867
T	28	0.16766	0.20187
N	64	0.35754	0.43716
I	0	0.00000	0.00000
S	35	0.28689	0.29863
R	93	0.32404	0.40611
L	7	0.04118	0.03823
L	6	0.03448	0.03277
Q	95	0.48469	0.53191
E	43	0.22513	0.24614
T	0	0.00000	0.00000
S	20	0.14085	0.17065
E	92	0.44444	0.52662
Q	19	0.09845	0.10638
L	0	0.00000	0.00000
V	88	0.64234	0.57254
A	68	0.64762	0.61706
L	17	0.09444	0.09285
K	84	0.41791	0.40836
P	77	0.57037	0.54264
W	113	0.48498	0.46985
I	0	0.00000	0.00000
T	59	0.43066	0.42538
R	173	0.64552	0.75546
Q	69	0.33659	0.38634
N	103	0.63975	0.70355
F	1	0.00518	0.00498
S	27	0.21600	0.23038
R	154	0.72300	0.67249
C	0	0.00000	0.00000
L	11	0.06748	0.06008
E	129	0.63861	0.73841
L	11	0.06322	0.06008
Q	92	0.53179	0.51512
C	22	0.18966	0.15670
Q	76	0.48101	0.42553
P	160	0.80402	1.12755
