# Supplementary material for: Context dependent reference states of solvent accessibility derived from native protein structures and assessed by predictability analysis
Source: BMC Struct Biol. 2009 Apr 27;9:25. doi: 10.1186/1472-6807-9-25 (PMC2685369; doi:10.1186/1472-6807-9-25)
Supplement: Additional File 1 — Additional statistics and data sets. Details are provided in Readme file included in the compressed file. [file 1472-6807-9-25-S1.zip › supplementary_material/ASA_dataset/1eu3A.asa]

G	91	0.64539	1.15629
L	9	0.04712	0.04915
E	64	0.30622	0.36634
V	26	0.17219	0.16916
D	71	0.42012	0.49271
N	27	0.15254	0.18443
N	4	0.02222	0.02732
S	42	0.35294	0.35836
L	28	0.15054	0.15292
L	0	0.00000	0.00000
R	73	0.27547	0.31878
N	102	0.57955	0.69672
I	14	0.11765	0.07568
Y	15	0.07317	0.07019
S	86	0.64662	0.73379
T	25	0.16667	0.18025
I	101	0.61212	0.54595
V	17	0.15741	0.11061
Y	11	0.04977	0.05147
E	106	0.60227	0.60675
Y	36	0.15652	0.16846
S	88	0.66165	0.75085
D	80	0.45714	0.55517
I	17	0.10366	0.09189
V	37	0.30833	0.24073
I	1	0.00709	0.00541
D	41	0.26797	0.28452
F	123	0.63402	0.61286
K	60	0.29126	0.29169
T	77	0.51333	0.55516
S	59	0.48361	0.50341
H	77	0.40314	0.42331
N	25	0.14286	0.17077
L	1	0.00521	0.00546
V	32	0.22535	0.20820
T	3	0.02069	0.02163
K	89	0.41204	0.43267
K	100	0.48309	0.48614
L	25	0.14286	0.13654
D	52	0.29714	0.36086
V	78	0.51316	0.50748
R	90	0.39474	0.39301
D	151	0.90419	1.04788
A	93	0.78814	0.84392
R	69	0.27059	0.30131
D	57	0.32948	0.39556
F	2	0.00995	0.00997
F	28	0.18667	0.13951
I	0	0.00000	0.00000
N	22	0.13333	0.15027
S	1	0.00763	0.00853
E	34	0.16832	0.19462
M	0	0.00000	0.00000
D	67	0.40120	0.46495
E	118	0.58128	0.67544
Y	192	0.86486	0.89846
A	8	0.07921	0.07260
A	0	0.00000	0.00000
N	94	0.49215	0.64208
D	113	0.66471	0.78418
F	11	0.05670	0.05481
K	143	0.69417	0.69519
T	86	0.57718	0.62004
G	44	0.45833	0.55909
D	52	0.28108	0.36086
K	114	0.54286	0.55421
I	1	0.00617	0.00541
A	6	0.06000	0.05445
V	0	0.00000	0.00000
F	8	0.04211	0.03986
S	0	0.00000	0.00000
V	2	0.01481	0.01301
P	0	0.00000	0.00000
F	31	0.15423	0.15446
D	84	0.50000	0.58293
W	70	0.29536	0.29106
N	45	0.30405	0.30738
Y	121	0.50628	0.56621
L	160	0.96970	0.87384
S	62	0.47328	0.52901
K	206	0.90351	1.00146
G	43	0.45263	0.54638
K	80	0.36364	0.38892
V	7	0.04605	0.04554
T	16	0.11429	0.11536
A	0	0.00000	0.00000
Y	58	0.25664	0.27141
T	0	0.00000	0.00000
Y	7	0.03017	0.03276
G	0	0.00000	0.00000
G	1	0.01064	0.01271
I	3	0.01714	0.01622
T	4	0.02721	0.02884
P	79	0.60769	0.55673
Y	74	0.30833	0.34628
Q	47	0.28144	0.26316
K	159	0.81538	0.77297
T	96	0.64000	0.69214
S	78	0.63934	0.66553
I	71	0.41765	0.38378
P	88	0.65185	0.62016
K	74	0.32743	0.35975
N	77	0.46108	0.52596
I	5	0.03333	0.02703
P	72	0.54962	0.50740
V	16	0.09877	0.10410
N	50	0.30303	0.34153
L	0	0.00000	0.00000
W	80	0.43243	0.33264
I	22	0.14013	0.11892
N	8	0.04167	0.05464
G	59	0.62766	0.74968
K	55	0.24775	0.26738
Q	116	0.59487	0.64950
I	36	0.24324	0.19459
S	107	0.95536	0.91297
V	18	0.13333	0.11711
P	64	0.48485	0.45102
Y	171	0.79907	0.80019
N	78	0.41053	0.53279
E	67	0.37430	0.38351
I	2	0.01124	0.01081
S	43	0.31618	0.36689
T	0	0.00000	0.00000
N	68	0.37778	0.46448
K	26	0.12037	0.12640
T	52	0.33333	0.37491
T	46	0.31944	0.33165
V	0	0.00000	0.00000
T	1	0.00714	0.00721
A	1	0.00909	0.00907
Q	5	0.02347	0.02800
E	1	0.00526	0.00572
I	0	0.00000	0.00000
D	0	0.00000	0.00000
L	5	0.02688	0.02731
K	46	0.21905	0.22363
V	0	0.00000	0.00000
R	6	0.02521	0.02620
K	98	0.50256	0.47642
F	11	0.05473	0.05481
L	0	0.00000	0.00000
I	50	0.36765	0.27027
A	66	0.62857	0.59891
Q	114	0.63687	0.63830
H	31	0.16230	0.17042
Q	46	0.25000	0.25756
L	1	0.00617	0.00546
Y	0	0.00000	0.00000
S	29	0.25893	0.24744
S	97	0.69286	0.82765
G	12	0.12766	0.15248
S	1	0.00676	0.00853
S	5	0.04202	0.04266
Y	6	0.02985	0.02808
K	106	0.48182	0.51531
S	44	0.32353	0.37543
G	7	0.07527	0.08895
R	105	0.44681	0.45852
L	0	0.00000	0.00000
V	14	0.10145	0.09109
F	0	0.00000	0.00000
H	74	0.45399	0.40682
T	10	0.06993	0.07210
N	101	0.55191	0.68989
D	66	0.36066	0.45802
N	173	0.88265	1.18169
S	58	0.42029	0.49488
D	157	0.86740	1.08952
K	113	0.57071	0.54934
Y	47	0.25405	0.21993
S	60	0.50847	0.51195
F	10	0.04762	0.04983
D	92	0.57862	0.63845
L	0	0.00000	0.00000
F	20	0.09091	0.09965
Y	100	0.53191	0.46795
V	27	0.18000	0.17567
G	26	0.33766	0.33037
Y	202	0.82787	0.94525
R	96	0.38400	0.41921
D	67	0.38286	0.46495
K	64	0.29091	0.31113
E	106	0.50962	0.60675
S	11	0.08148	0.09386
I	2	0.01342	0.01081
F	0	0.00000	0.00000
K	108	0.56250	0.52504
V	47	0.34815	0.30579
Y	3	0.01395	0.01404
K	36	0.16590	0.17501
D	53	0.30814	0.36780
N	15	0.08523	0.10246
K	66	0.31429	0.32086
S	46	0.36220	0.39249
F	15	0.07812	0.07474
N	72	0.41860	0.49180
I	13	0.07471	0.07027
D	97	0.58788	0.67314
K	83	0.39524	0.40350
I	14	0.06863	0.07568
G	28	0.39437	0.35578
H	41	0.22404	0.22540
L	0	0.00000	0.00000
D	24	0.13636	0.16655
I	0	0.00000	0.00000
E	64	0.32653	0.36634
I	0	0.00000	0.00000
D	36	0.20571	0.24983
S	46	0.23958	0.39249
