# Supplementary material for: Context dependent reference states of solvent accessibility derived from native protein structures and assessed by predictability analysis
Source: BMC Struct Biol. 2009 Apr 27;9:25. doi: 10.1186/1472-6807-9-25 (PMC2685369; doi:10.1186/1472-6807-9-25)
Supplement: Additional File 1 — Additional statistics and data sets. Details are provided in Readme file included in the compressed file. [file 1472-6807-9-25-S1.zip › supplementary_material/ASA_dataset/1eu8A.asa]

I	61	0.26293	0.32973
E	69	0.34673	0.39496
E	78	0.37681	0.44648
G	26	0.28261	0.33037
K	34	0.15741	0.16529
I	0	0.00000	0.00000
V	7	0.04895	0.04554
F	0	0.00000	0.00000
A	0	0.00000	0.00000
V	0	0.00000	0.00000
G	1	0.01020	0.01271
G	2	0.02128	0.02541
A	1	0.01064	0.00907
P	66	0.44000	0.46512
N	41	0.22527	0.28005
E	9	0.05028	0.05152
I	4	0.02439	0.02162
E	97	0.51596	0.55524
Y	50	0.27027	0.23397
W	2	0.01460	0.00832
K	90	0.42254	0.43753
G	32	0.33684	0.40661
V	1	0.00709	0.00651
I	11	0.07971	0.05946
A	56	0.53846	0.50817
E	83	0.41709	0.47510
F	0	0.00000	0.00000
E	64	0.31683	0.36634
K	173	0.82381	0.84103
K	117	0.57353	0.56879
Y	84	0.42857	0.39307
P	117	0.82979	0.82452
G	73	0.75258	0.92757
V	29	0.18471	0.18868
T	72	0.49655	0.51911
V	7	0.04605	0.04554
E	82	0.44324	0.46938
L	43	0.25444	0.23484
K	53	0.25238	0.25766
R	128	0.52033	0.55895
Q	14	0.07735	0.07839
A	36	0.33028	0.32668
T	56	0.30108	0.40375
D	49	0.26203	0.34004
T	15	0.09677	0.10815
E	72	0.36181	0.41214
Q	111	0.52857	0.62150
R	3	0.01083	0.01310
R	30	0.11538	0.13100
L	68	0.40964	0.37138
D	51	0.30178	0.35392
L	0	0.00000	0.00000
V	5	0.03311	0.03253
N	113	0.68902	0.77186
A	18	0.16216	0.16334
L	0	0.00000	0.00000
R	161	0.62403	0.70306
G	32	0.34409	0.40661
K	146	0.67593	0.70977
S	45	0.33088	0.38396
S	31	0.21986	0.26451
D	70	0.40936	0.48577
P	0	0.00000	0.00000
D	8	0.04571	0.05552
V	0	0.00000	0.00000
F	0	0.00000	0.00000
L	1	0.01053	0.00546
M	0	0.00000	0.00000
D	9	0.05294	0.06246
V	13	0.08025	0.08458
A	15	0.16854	0.13612
W	6	0.02439	0.02495
L	0	0.00000	0.00000
G	21	0.23864	0.26684
Q	17	0.08543	0.09518
F	0	0.00000	0.00000
I	11	0.07333	0.05946
A	53	0.44915	0.48094
S	49	0.34028	0.41809
G	25	0.34247	0.31766
W	11	0.05978	0.04574
L	4	0.02581	0.02185
E	40	0.21053	0.22896
P	38	0.28571	0.26779
L	0	0.00000	0.00000
D	59	0.32597	0.40944
D	129	0.78659	0.89521
Y	26	0.11556	0.12167
V	18	0.15254	0.11711
Q	146	0.82486	0.81747
K	121	0.54751	0.58824
D	54	0.31395	0.37474
N	142	0.80682	0.96995
Y	39	0.17890	0.18250
D	86	0.54088	0.59681
L	43	0.24294	0.23484
S	78	0.59542	0.66553
V	24	0.17021	0.15615
F	2	0.01198	0.00997
F	35	0.22152	0.17439
Q	81	0.41969	0.45353
S	95	0.81897	0.81058
V	9	0.05921	0.05856
I	3	0.02083	0.01622
N	102	0.62577	0.69672
L	71	0.38378	0.38777
A	8	0.06667	0.07260
D	0	0.00000	0.00000
K	94	0.43519	0.45698
Q	95	0.45024	0.53191
G	73	0.76842	0.92757
G	71	0.74737	0.90216
K	103	0.46818	0.50073
L	2	0.01460	0.01092
Y	28	0.13592	0.13102
A	0	0.00000	0.00000
L	0	0.00000	0.00000
P	0	0.00000	0.00000
V	0	0.00000	0.00000
Y	7	0.03590	0.03276
I	11	0.05446	0.05946
D	10	0.05848	0.06940
A	0	0.00000	0.00000
G	0	0.00000	0.00000
L	0	0.00000	0.00000
L	0	0.00000	0.00000
Y	0	0.00000	0.00000
Y	32	0.17680	0.14974
R	27	0.11489	0.11790
K	103	0.45175	0.50073
D	37	0.21264	0.25677
L	6	0.03243	0.03277
L	4	0.02286	0.02185
E	149	0.73039	0.85289
K	140	0.69652	0.68060
Y	42	0.17797	0.19654
G	67	0.80723	0.85133
Y	32	0.14035	0.14974
S	106	0.99065	0.90444
K	134	0.67337	0.65143
P	36	0.30769	0.25370
P	5	0.03546	0.03524
E	126	0.59155	0.72124
T	22	0.14194	0.15862
W	1	0.00402	0.00416
Q	91	0.48925	0.50952
E	70	0.37234	0.40069
L	0	0.00000	0.00000
V	9	0.05455	0.05856
E	108	0.56545	0.61820
M	14	0.09790	0.06997
A	0	0.00000	0.00000
Q	74	0.37374	0.41433
K	109	0.52404	0.52990
I	0	0.00000	0.00000
Q	14	0.07650	0.07839
S	79	0.55634	0.67406
G	11	0.11828	0.13977
E	24	0.11321	0.13738
R	87	0.37021	0.37991
E	165	0.80097	0.94448
T	125	0.75758	0.90123
N	27	0.16168	0.18443
P	97	0.72388	0.68358
N	99	0.49010	0.67623
F	0	0.00000	0.00000
W	54	0.21012	0.22453
G	0	0.00000	0.00000
F	0	0.00000	0.00000
V	0	0.00000	0.00000
W	0	0.00000	0.00000
Q	0	0.00000	0.00000
G	0	0.00000	0.00000
K	74	0.33333	0.35975
Q	87	0.48603	0.48712
Y	19	0.10215	0.08891
E	18	0.08333	0.10303
G	2	0.02128	0.02541
L	1	0.00529	0.00546
V	1	0.00855	0.00651
C	3	0.03488	0.02137
D	0	0.00000	0.00000
F	2	0.01010	0.00997
V	0	0.00000	0.00000
E	2	0.01070	0.01145
Y	2	0.00957	0.00936
V	0	0.00000	0.00000
Y	57	0.28643	0.26673
S	0	0.00000	0.00000
N	15	0.08287	0.10246
G	36	0.37113	0.45743
G	6	0.06122	0.07624
S	25	0.19231	0.21331
L	1	0.00532	0.00546
G	9	0.09574	0.11436
E	102	0.49515	0.58386
F	97	0.49744	0.48331
K	101	0.48558	0.49101
D	161	0.90449	1.11728
G	67	0.70526	0.85133
K	139	0.67150	0.67574
W	8	0.03865	0.03326
V	58	0.46032	0.37736
P	11	0.07801	0.07752
T	37	0.23871	0.26676
L	3	0.01796	0.01638
N	49	0.27374	0.33470
K	70	0.38251	0.34030
P	78	0.54545	0.54968
E	55	0.26316	0.31483
N	0	0.00000	0.00000
V	17	0.11409	0.11061
E	106	0.53266	0.60675
A	0	0.00000	0.00000
L	0	0.00000	0.00000
Q	75	0.38071	0.41993
F	14	0.09790	0.06976
M	0	0.00000	0.00000
V	15	0.10000	0.09759
D	29	0.17576	0.20125
L	0	0.00000	0.00000
I	6	0.04196	0.03243
H	72	0.40000	0.39582
K	130	0.70652	0.63199
Y	72	0.33488	0.33692
K	120	0.57692	0.58337
I	0	0.00000	0.00000
S	1	0.00787	0.00853
P	7	0.05882	0.04933
P	73	0.51049	0.51445
N	66	0.37714	0.45082
T	0	0.00000	0.00000
Y	51	0.24757	0.23865
T	62	0.46970	0.44701
E	106	0.61628	0.60675
M	5	0.02793	0.02499
T	32	0.22695	0.23071
E	31	0.15347	0.17745
E	28	0.15054	0.16027
P	49	0.36296	0.34531
V	0	0.00000	0.00000
R	21	0.09130	0.09170
L	78	0.46429	0.42600
M	52	0.34667	0.25987
F	0	0.00000	0.00000
Q	15	0.08621	0.08399
Q	124	0.59048	0.69429
G	16	0.18182	0.20330
N	27	0.14439	0.18443
A	0	0.00000	0.00000
A	2	0.01905	0.01815
F	0	0.00000	0.00000
E	0	0.00000	0.00000
R	1	0.00391	0.00437
N	0	0.00000	0.00000
W	18	0.16071	0.07484
P	0	0.00000	0.00000
Y	11	0.04825	0.05147
A	0	0.00000	0.00000
W	23	0.08779	0.09563
G	18	0.19149	0.22872
L	22	0.11579	0.12015
H	0	0.00000	0.00000
N	39	0.26351	0.26639
A	28	0.22951	0.25408
D	139	0.75543	0.96461
D	148	0.80874	1.02706
S	9	0.07500	0.07679
P	83	0.58042	0.58492
V	2	0.01351	0.01301
K	88	0.41315	0.42781
G	59	0.62105	0.74968
K	93	0.42273	0.45211
V	6	0.03922	0.03904
G	6	0.07500	0.07624
V	20	0.13158	0.13012
A	7	0.06731	0.06352
P	49	0.35766	0.34531
L	3	0.01765	0.01638
P	2	0.01439	0.01409
H	44	0.22335	0.24189
F	13	0.07784	0.06477
P	75	0.52817	0.52854
G	82	0.88172	1.04193
H	70	0.35897	0.38483
K	174	0.80184	0.84589
S	48	0.39344	0.40956
A	6	0.05042	0.05445
A	6	0.05310	0.05445
T	0	0.00000	0.00000
L	16	0.08556	0.08738
G	3	0.03226	0.03812
G	2	0.02439	0.02541
W	18	0.11111	0.07484
H	0	0.00000	0.00000
I	0	0.00000	0.00000
G	0	0.00000	0.00000
I	0	0.00000	0.00000
S	0	0.00000	0.00000
K	88	0.41905	0.42781
Y	64	0.34595	0.29949
S	4	0.03008	0.03413
D	123	0.67956	0.85357
N	16	0.09091	0.10929
K	45	0.19737	0.21877
A	63	0.62376	0.57169
L	19	0.10983	0.10377
A	0	0.00000	0.00000
W	0	0.00000	0.00000
E	42	0.25610	0.24041
F	0	0.00000	0.00000
V	0	0.00000	0.00000
K	39	0.20103	0.18960
F	10	0.04695	0.04983
V	0	0.00000	0.00000
E	0	0.00000	0.00000
S	26	0.20800	0.22184
Y	88	0.40553	0.41179
S	79	0.66387	0.67406
V	6	0.04027	0.03904
Q	0	0.00000	0.00000
K	56	0.25112	0.27224
G	7	0.08140	0.08895
F	1	0.00481	0.00498
A	0	0.00000	0.00000
M	56	0.28426	0.27986
N	74	0.43023	0.50546
L	6	0.03468	0.03277
G	0	0.00000	0.00000
W	0	0.00000	0.00000
N	1	0.00775	0.00683
P	1	0.00719	0.00705
G	0	0.00000	0.00000
R	40	0.16260	0.17467
V	33	0.21290	0.21470
D	104	0.62651	0.72172
V	0	0.00000	0.00000
Y	44	0.20276	0.20590
D	72	0.39344	0.49965
D	30	0.19355	0.20819
P	94	0.65278	0.66244
A	36	0.32432	0.32668
V	0	0.00000	0.00000
V	42	0.30000	0.27326
S	83	0.63846	0.70819
K	123	0.58571	0.59796
S	1	0.00775	0.00853
P	55	0.39568	0.38760
H	9	0.04523	0.04948
L	0	0.00000	0.00000
K	85	0.37946	0.41322
E	133	0.64878	0.76131
L	23	0.12921	0.12561
R	22	0.09053	0.09607
A	59	0.52212	0.53539
V	18	0.15652	0.11711
F	8	0.04061	0.03986
E	114	0.56716	0.65255
N	114	0.65517	0.77869
A	15	0.14019	0.13612
V	27	0.19286	0.17567
P	46	0.34848	0.32417
R	15	0.06303	0.06550
P	7	0.05512	0.04933
I	64	0.36994	0.34595
V	18	0.13534	0.11711
P	69	0.52273	0.48626
Y	56	0.28866	0.26205
Y	1	0.00515	0.00468
P	18	0.15517	0.12685
Q	108	0.52427	0.60470
L	0	0.00000	0.00000
S	0	0.00000	0.00000
E	91	0.46907	0.52089
I	15	0.09146	0.08108
I	5	0.03086	0.02703
Q	28	0.15135	0.15677
K	94	0.45411	0.45698
Y	38	0.16309	0.17782
V	0	0.00000	0.00000
N	9	0.05202	0.06148
S	23	0.16547	0.19625
A	1	0.00885	0.00907
L	0	0.00000	0.00000
A	20	0.16667	0.18149
G	52	0.54737	0.66074
K	151	0.69907	0.73408
I	38	0.27143	0.20541
S	56	0.44094	0.47782
P	9	0.06164	0.06342
Q	90	0.44776	0.50392
E	111	0.52607	0.63537
A	0	0.00000	0.00000
L	3	0.01724	0.01638
D	49	0.27684	0.34004
K	87	0.38496	0.42295
A	2	0.01835	0.01815
Q	17	0.08586	0.09518
K	117	0.56250	0.56879
E	56	0.27317	0.32055
A	0	0.00000	0.00000
E	102	0.47664	0.58386
E	130	0.62500	0.74413
L	39	0.23214	0.21300
V	29	0.18954	0.18868
K	177	0.86341	0.86048
Q	204	0.77273	1.14222
