# Supplementary material for: Context dependent reference states of solvent accessibility derived from native protein structures and assessed by predictability analysis
Source: BMC Struct Biol. 2009 Apr 27;9:25. doi: 10.1186/1472-6807-9-25 (PMC2685369; doi:10.1186/1472-6807-9-25)
Supplement: Additional File 1 — Additional statistics and data sets. Details are provided in Readme file included in the compressed file. [file 1472-6807-9-25-S1.zip › supplementary_material/ASA_dataset/1eumA.asa]

L	80	0.30189	0.43692
K	5	0.02488	0.02431
P	1	0.00699	0.00705
E	79	0.40722	0.45220
M	0	0.00000	0.00000
I	48	0.43636	0.25946
E	5	0.02591	0.02862
K	67	0.33333	0.32572
L	0	0.00000	0.00000
N	20	0.11111	0.13661
E	119	0.59204	0.68117
Q	10	0.05952	0.05599
M	0	0.00000	0.00000
N	22	0.12791	0.15027
L	37	0.19372	0.20208
E	0	0.00000	0.00000
L	0	0.00000	0.00000
Y	61	0.28910	0.28545
S	0	0.00000	0.00000
S	9	0.06716	0.07679
L	5	0.02688	0.02731
L	13	0.08667	0.07100
Y	0	0.00000	0.00000
Q	5	0.02874	0.02800
Q	11	0.05978	0.06159
M	3	0.01935	0.01499
S	0	0.00000	0.00000
A	0	0.00000	0.00000
W	8	0.04938	0.03326
C	0	0.00000	0.00000
S	10	0.08264	0.08532
Y	127	0.74269	0.59429
H	63	0.32642	0.34634
T	109	0.83206	0.78587
F	38	0.19095	0.18934
E	105	0.52764	0.60103
G	4	0.04255	0.05083
A	0	0.00000	0.00000
A	0	0.00000	0.00000
A	18	0.17143	0.16334
F	1	0.00532	0.00498
L	0	0.00000	0.00000
R	64	0.26016	0.27948
R	74	0.33945	0.32314
H	4	0.02339	0.02199
A	1	0.01042	0.00907
Q	108	0.50704	0.60470
E	51	0.25248	0.29193
E	0	0.00000	0.00000
M	20	0.11173	0.09995
T	62	0.45588	0.44701
H	2	0.01190	0.01100
M	0	0.00000	0.00000
Q	66	0.41250	0.36954
R	108	0.47788	0.47162
L	1	0.00625	0.00546
F	0	0.00000	0.00000
D	59	0.35119	0.40944
Y	28	0.13861	0.13102
L	1	0.00694	0.00546
T	20	0.12195	0.14420
D	133	0.71123	0.92297
T	53	0.34194	0.38212
G	50	0.54348	0.63532
N	36	0.19565	0.24590
L	56	0.40000	0.30584
P	0	0.00000	0.00000
R	120	0.46693	0.52402
I	0	0.00000	0.00000
N	64	0.39752	0.43716
T	79	0.54483	0.56957
V	7	0.04605	0.04554
E	143	0.70098	0.81855
S	39	0.31707	0.33276
P	5	0.03676	0.03524
F	90	0.40724	0.44843
A	41	0.38318	0.37205
E	110	0.59459	0.62965
Y	24	0.10435	0.11231
S	96	0.85714	0.81911
S	46	0.34328	0.39249
L	5	0.02747	0.02731
D	42	0.23464	0.29146
E	69	0.33014	0.39496
L	0	0.00000	0.00000
F	1	0.00568	0.00498
Q	66	0.36264	0.36954
E	104	0.54450	0.59531
T	0	0.00000	0.00000
Y	26	0.13757	0.12167
K	90	0.48128	0.43753
H	24	0.13187	0.13194
E	0	0.00000	0.00000
Q	71	0.36788	0.39754
L	66	0.41509	0.36046
I	0	0.00000	0.00000
T	18	0.12676	0.12978
Q	90	0.43902	0.50392
K	72	0.34615	0.35002
I	2	0.01136	0.01081
N	37	0.22561	0.25273
E	75	0.40761	0.42931
L	5	0.02778	0.02731
A	0	0.00000	0.00000
H	62	0.31000	0.34085
A	7	0.06863	0.06352
A	0	0.00000	0.00000
M	47	0.27011	0.23488
T	87	0.70732	0.62725
N	20	0.12195	0.13661
Q	137	0.66184	0.76708
D	18	0.10714	0.12491
Y	130	0.71038	0.60833
P	85	0.66406	0.59901
T	0	0.00000	0.00000
F	18	0.08451	0.08969
N	121	0.74691	0.82650
F	32	0.17112	0.15944
L	0	0.00000	0.00000
Q	30	0.18634	0.16797
W	69	0.57983	0.28690
Y	0	0.00000	0.00000
V	5	0.03067	0.03253
S	37	0.31624	0.31570
E	53	0.25604	0.30338
Q	4	0.02010	0.02240
H	41	0.23295	0.22540
E	90	0.51724	0.51517
E	6	0.02956	0.03434
E	51	0.26842	0.29193
K	88	0.43781	0.42781
L	32	0.19277	0.17477
F	1	0.00518	0.00498
K	64	0.28700	0.31113
S	38	0.28788	0.32423
I	2	0.01351	0.01081
I	19	0.13194	0.10270
D	45	0.27273	0.31228
K	45	0.20737	0.21877
L	0	0.00000	0.00000
S	58	0.43939	0.49488
L	31	0.17514	0.16931
A	0	0.00000	0.00000
G	2	0.02105	0.02541
K	122	0.56481	0.59310
S	51	0.37500	0.43515
G	44	0.47312	0.55909
E	130	0.57778	0.74413
G	0	0.00000	0.00000
L	46	0.21905	0.25123
Y	147	0.65333	0.68788
F	61	0.40667	0.30394
I	2	0.01418	0.01081
D	22	0.13333	0.15267
K	110	0.50000	0.53476
E	27	0.13171	0.15455
L	4	0.02174	0.02185
S	35	0.28226	0.29863
T	103	0.71528	0.74261
L	41	0.20707	0.22392
D	160	0.68966	1.11034
