# Supplementary material for: Context dependent reference states of solvent accessibility derived from native protein structures and assessed by predictability analysis
Source: BMC Struct Biol. 2009 Apr 27;9:25. doi: 10.1186/1472-6807-9-25 (PMC2685369; doi:10.1186/1472-6807-9-25)
Supplement: Additional File 1 — Additional statistics and data sets. Details are provided in Readme file included in the compressed file. [file 1472-6807-9-25-S1.zip › supplementary_material/ASA_dataset/1euwA.asa]

M	25	0.10081	0.12494
M	66	0.34921	0.32984
K	83	0.40291	0.40350
K	3	0.01395	0.01458
I	41	0.23977	0.22162
D	14	0.08434	0.09715
V	83	0.60584	0.54001
K	31	0.15122	0.15070
I	92	0.54118	0.49730
L	86	0.48315	0.46969
D	30	0.18405	0.20819
P	109	0.76224	0.76815
R	48	0.18750	0.20961
V	7	0.04545	0.04554
G	48	0.56471	0.60991
K	156	0.71560	0.75839
E	112	0.61538	0.64110
F	18	0.09890	0.08969
P	65	0.48148	0.45807
L	53	0.31176	0.28946
P	22	0.15278	0.15504
T	128	0.85333	0.92286
Y	84	0.42211	0.39307
A	83	0.73451	0.75318
T	113	0.71975	0.81471
S	140	0.97902	1.19454
G	68	0.72340	0.86404
S	40	0.27586	0.34130
A	77	0.69369	0.69873
G	14	0.15385	0.17789
L	30	0.15873	0.16384
D	36	0.21302	0.24983
L	0	0.00000	0.00000
R	90	0.37037	0.39301
A	0	0.00000	0.00000
C	3	0.03000	0.02137
L	22	0.11702	0.12015
N	140	0.78212	0.95628
D	117	0.62234	0.81194
A	41	0.37273	0.37205
V	50	0.38462	0.32531
E	122	0.65946	0.69834
L	5	0.02778	0.02731
A	32	0.33684	0.29038
P	61	0.40667	0.42988
G	52	0.54167	0.66074
D	70	0.37838	0.48577
T	91	0.63636	0.65609
T	28	0.18301	0.20187
L	132	0.74157	0.72092
V	0	0.00000	0.00000
P	29	0.20567	0.20437
T	0	0.00000	0.00000
G	0	0.00000	0.00000
L	4	0.02162	0.02185
A	4	0.04040	0.03630
I	9	0.06081	0.04865
H	52	0.29379	0.28587
I	6	0.04082	0.03243
A	53	0.46903	0.48094
D	46	0.28931	0.31922
P	83	0.58865	0.58492
S	68	0.54400	0.58020
L	21	0.11864	0.11469
A	0	0.00000	0.00000
A	0	0.00000	0.00000
M	40	0.35714	0.19990
M	4	0.02484	0.01999
L	51	0.41803	0.27854
P	30	0.22059	0.21142
R	66	0.23656	0.28821
S	97	0.69784	0.82765
G	34	0.36957	0.43202
L	14	0.07179	0.07646
G	5	0.05882	0.06353
H	141	0.72308	0.77515
K	162	0.77512	0.78755
H	95	0.50532	0.52226
G	1	0.01149	0.01271
I	0	0.00000	0.00000
V	23	0.16429	0.14964
L	0	0.00000	0.00000
G	29	0.32955	0.36849
N	96	0.52174	0.65574
L	138	0.71875	0.75369
V	75	0.52448	0.48796
G	1	0.01099	0.01271
L	122	0.64894	0.66630
I	11	0.06627	0.05946
D	82	0.46857	0.56905
S	17	0.12687	0.14505
D	128	0.73563	0.88827
Y	90	0.43902	0.42115
Q	146	0.72277	0.81747
G	26	0.27957	0.33037
Q	67	0.35450	0.37514
L	2	0.01481	0.01092
M	45	0.30405	0.22489
I	0	0.00000	0.00000
S	12	0.10714	0.10239
V	0	0.00000	0.00000
W	73	0.43976	0.30353
N	0	0.00000	0.00000
R	113	0.44314	0.49345
G	11	0.12360	0.13977
Q	165	0.80097	0.92385
D	119	0.66854	0.82582
S	65	0.51181	0.55461
F	28	0.14433	0.13951
T	49	0.37121	0.35328
I	0	0.00000	0.00000
Q	113	0.63842	0.63270
P	60	0.42857	0.42283
G	7	0.07143	0.08895
E	48	0.22642	0.27476
R	114	0.50220	0.49782
I	0	0.00000	0.00000
A	0	0.00000	0.00000
Q	56	0.27861	0.31355
M	0	0.00000	0.00000
I	38	0.22485	0.20541
F	33	0.22449	0.16442
V	51	0.39535	0.33182
P	96	0.72727	0.67653
V	59	0.40972	0.38386
V	177	1.00000	1.15159
Q	186	0.97895	1.04143
A	67	0.58772	0.60799
E	187	0.93970	1.07041
F	191	0.95500	0.95167
N	141	0.85455	0.96311
L	192	1.00000	1.04861
V	68	0.41212	0.44242
E	149	0.74874	0.85289
D	141	0.84431	0.97849
F	235	0.91085	1.17090
