# Supplementary material for: Context dependent reference states of solvent accessibility derived from native protein structures and assessed by predictability analysis
Source: BMC Struct Biol. 2009 Apr 27;9:25. doi: 10.1186/1472-6807-9-25 (PMC2685369; doi:10.1186/1472-6807-9-25)
Supplement: Additional File 1 — Additional statistics and data sets. Details are provided in Readme file included in the compressed file. [file 1472-6807-9-25-S1.zip › supplementary_material/ASA_dataset/1ew4A.asa]

M	97	0.42358	0.48476
N	21	0.12500	0.14344
D	98	0.56322	0.68008
S	82	0.60741	0.69966
E	80	0.45198	0.45793
F	0	0.00000	0.00000
H	85	0.43147	0.46729
R	74	0.28352	0.32314
L	34	0.20988	0.18569
A	0	0.00000	0.00000
D	91	0.53846	0.63151
Q	108	0.58378	0.60470
L	8	0.04848	0.04369
W	9	0.05233	0.03742
L	70	0.41420	0.38230
T	25	0.17730	0.18025
I	0	0.00000	0.00000
E	64	0.32161	0.36634
E	96	0.48485	0.54951
R	76	0.30894	0.33188
L	14	0.08434	0.07646
D	127	0.70166	0.88133
D	117	0.66857	0.81194
W	52	0.26396	0.21622
D	152	0.92121	1.05482
G	26	0.27368	0.33037
D	147	0.79032	1.02012
S	20	0.14925	0.17065
D	114	0.65143	0.79112
I	25	0.15625	0.13514
D	72	0.47059	0.49965
C	33	0.29204	0.23504
E	92	0.60927	0.52662
I	89	0.61806	0.48108
N	99	0.51562	0.67623
G	89	0.91753	1.13088
G	36	0.38710	0.45743
V	46	0.30667	0.29928
L	0	0.00000	0.00000
T	27	0.19149	0.19466
I	2	0.01333	0.01081
T	40	0.30075	0.28839
F	8	0.04020	0.03986
E	125	0.62189	0.71551
N	104	0.53333	0.71038
G	49	0.53261	0.62262
S	17	0.12319	0.14505
K	111	0.52857	0.53962
I	0	0.00000	0.00000
I	61	0.39869	0.32973
I	0	0.00000	0.00000
N	35	0.23179	0.23907
R	63	0.25714	0.27511
Q	56	0.27861	0.31355
E	64	0.33684	0.36634
P	112	0.84211	0.78929
L	95	0.48718	0.51884
H	32	0.19632	0.17592
Q	12	0.06522	0.06719
V	0	0.00000	0.00000
W	67	0.38286	0.27859
L	3	0.01887	0.01638
A	41	0.35652	0.37205
T	19	0.12338	0.13699
K	165	0.75688	0.80214
Q	118	0.55924	0.66069
G	30	0.31579	0.38119
G	42	0.45652	0.53367
Y	42	0.19091	0.19654
H	42	0.30435	0.23090
F	0	0.00000	0.00000
D	60	0.37736	0.41638
L	37	0.19892	0.20208
K	151	0.71226	0.73408
G	53	0.58889	0.67344
D	158	0.85870	1.09646
E	111	0.57812	0.63537
W	21	0.08678	0.08732
I	32	0.38095	0.17297
C	7	0.05738	0.04986
D	71	0.44375	0.49271
R	212	0.75445	0.92576
S	63	0.45324	0.53754
G	43	0.46237	0.54638
E	99	0.46262	0.56669
T	25	0.17483	0.18025
F	1	0.00935	0.00498
W	42	0.18834	0.17464
D	85	0.51515	0.58987
L	10	0.05405	0.05461
L	1	0.00571	0.00546
E	20	0.09709	0.11448
Q	87	0.44845	0.48712
A	6	0.05455	0.05445
A	4	0.03540	0.03630
T	46	0.28750	0.33165
Q	127	0.69780	0.71109
Q	11	0.05612	0.06159
A	21	0.17647	0.19056
G	69	0.72632	0.87675
E	46	0.21495	0.26331
T	105	0.71429	0.75703
V	3	0.01887	0.01952
S	63	0.49219	0.53754
F	32	0.16754	0.15944
R	188	0.70943	0.82096
