# Supplementary material for: Context dependent reference states of solvent accessibility derived from native protein structures and assessed by predictability analysis
Source: BMC Struct Biol. 2009 Apr 27;9:25. doi: 10.1186/1472-6807-9-25 (PMC2685369; doi:10.1186/1472-6807-9-25)
Supplement: Additional File 1 — Additional statistics and data sets. Details are provided in Readme file included in the compressed file. [file 1472-6807-9-25-S1.zip › supplementary_material/ASA_dataset/1ew6A.asa]

G	62	0.44286	0.78780
F	27	0.12217	0.13453
K	15	0.07614	0.07292
Q	10	0.04762	0.05599
D	4	0.02469	0.02776
I	2	0.01274	0.01081
A	49	0.53846	0.44465
T	30	0.20979	0.21629
I	2	0.02020	0.01081
R	98	0.37121	0.42795
G	71	0.73958	0.90216
D	77	0.42308	0.53435
L	18	0.12081	0.09831
R	93	0.37052	0.40611
T	56	0.39161	0.40375
Y	27	0.13568	0.12635
A	0	0.00000	0.00000
Q	25	0.12376	0.13998
D	47	0.29012	0.32616
I	2	0.01389	0.01081
F	8	0.05031	0.03986
L	5	0.02959	0.02731
A	35	0.33654	0.31760
F	8	0.04255	0.03986
L	0	0.00000	0.00000
N	79	0.44134	0.53962
K	88	0.45596	0.42781
Y	52	0.26531	0.24333
P	87	0.63504	0.61311
D	79	0.44134	0.54823
E	8	0.03865	0.04579
R	34	0.14167	0.14847
R	182	0.72222	0.79476
Y	117	0.57635	0.54750
F	64	0.37427	0.31888
K	162	0.73303	0.78755
N	56	0.32941	0.38251
Y	6	0.02597	0.02808
V	80	0.53333	0.52049
G	72	0.84706	0.91487
K	64	0.29630	0.31113
S	59	0.41259	0.50341
D	64	0.38554	0.44414
Q	129	0.69355	0.72228
E	101	0.53723	0.57813
L	0	0.00000	0.00000
K	82	0.37963	0.39864
S	96	0.75000	0.81911
M	65	0.34574	0.32484
A	72	0.75000	0.65336
K	122	0.59223	0.59310
F	0	0.00000	0.00000
G	0	0.00000	0.00000
D	70	0.40000	0.48577
H	74	0.39572	0.40682
T	2	0.01471	0.01442
E	65	0.31100	0.37207
K	151	0.69585	0.73408
V	65	0.47794	0.42290
F	1	0.00521	0.00498
N	70	0.42424	0.47814
L	48	0.34783	0.26215
M	20	0.13158	0.09995
M	1	0.00524	0.00500
E	69	0.41317	0.39496
V	4	0.02759	0.02602
A	0	0.00000	0.00000
D	66	0.35870	0.45802
R	107	0.43320	0.46725
A	13	0.11504	0.11797
T	43	0.23118	0.31002
D	49	0.28824	0.34004
C	7	0.06422	0.04986
V	23	0.21698	0.14964
P	11	0.08333	0.07752
L	73	0.42197	0.39869
A	82	0.75229	0.74410
S	73	0.52518	0.62287
D	11	0.06111	0.07634
A	1	0.00826	0.00907
N	64	0.36994	0.43716
T	66	0.43421	0.47585
L	16	0.08989	0.08738
V	29	0.20280	0.18868
Q	140	0.74866	0.78387
M	50	0.34014	0.24988
K	176	0.86275	0.85561
Q	143	0.82184	0.80067
H	38	0.20106	0.20891
S	90	0.69231	0.76792
S	75	0.55970	0.63993
L	30	0.16854	0.16384
T	54	0.37500	0.38933
T	26	0.16883	0.18745
G	22	0.23913	0.27954
N	15	0.08197	0.10246
F	21	0.11864	0.10463
E	106	0.52475	0.60675
K	75	0.37313	0.36461
L	22	0.13253	0.12015
F	10	0.05236	0.04983
V	59	0.49580	0.38386
A	3	0.02857	0.02722
L	1	0.00524	0.00546
V	5	0.03030	0.03253
E	84	0.44920	0.48082
Y	53	0.22176	0.24801
M	5	0.03597	0.02499
R	152	0.65801	0.66376
A	88	0.83810	0.79855
S	34	0.23611	0.29010
G	84	0.90323	1.06734
Q	106	0.50476	0.59351
S	110	0.93220	0.93857
F	22	0.10476	0.10962
D	46	0.26286	0.31922
S	21	0.16279	0.17918
Q	142	0.69268	0.79507
S	16	0.11852	0.13652
W	0	0.00000	0.00000
D	59	0.40136	0.40944
R	66	0.30000	0.28821
F	0	0.00000	0.00000
G	2	0.02410	0.02541
K	133	0.59375	0.64657
N	20	0.11050	0.13661
L	7	0.03646	0.03823
V	13	0.09848	0.08458
S	71	0.53788	0.60580
A	14	0.12389	0.12704
L	0	0.00000	0.00000
S	69	0.47586	0.58874
S	104	0.75912	0.88737
A	27	0.24324	0.24501
G	65	0.73864	0.82592
M	13	0.06190	0.06497
K	201	0.75281	0.97715
