# Supplementary material for: Context dependent reference states of solvent accessibility derived from native protein structures and assessed by predictability analysis
Source: BMC Struct Biol. 2009 Apr 27;9:25. doi: 10.1186/1472-6807-9-25 (PMC2685369; doi:10.1186/1472-6807-9-25)
Supplement: Additional File 1 — Additional statistics and data sets. Details are provided in Readme file included in the compressed file. [file 1472-6807-9-25-S1.zip › supplementary_material/ASA_dataset/1ex2A.asa]

M	20	0.08163	0.09995
T	18	0.14516	0.12978
K	46	0.23711	0.22363
P	67	0.48905	0.47216
L	18	0.09574	0.09831
I	8	0.05263	0.04324
L	1	0.00613	0.00546
A	8	0.07339	0.07260
S	16	0.13115	0.13652
Q	147	0.71707	0.82307
S	21	0.17355	0.17918
P	103	0.71034	0.72586
R	95	0.36822	0.41485
R	26	0.10833	0.11354
K	90	0.40541	0.43753
E	97	0.47317	0.55524
L	4	0.02151	0.02185
L	3	0.01630	0.01638
D	64	0.37870	0.44414
L	99	0.53514	0.54069
L	32	0.18391	0.17477
Q	175	0.85784	0.97984
L	79	0.53378	0.43146
P	117	0.87313	0.82452
Y	47	0.21659	0.21993
S	61	0.53509	0.52048
I	72	0.48649	0.38919
I	40	0.31008	0.21622
V	95	0.70896	0.61809
S	42	0.35897	0.35836
E	187	0.93035	1.07041
V	46	0.31724	0.29928
E	151	0.70233	0.86434
E	49	0.25789	0.28048
K	129	0.64179	0.62713
L	98	0.56000	0.53523
N	58	0.33333	0.39617
R	240	0.96774	1.04803
N	151	0.83889	1.03142
F	76	0.39378	0.37867
S	41	0.32540	0.34983
P	28	0.19310	0.19732
E	39	0.18396	0.22324
E	91	0.43333	0.52089
N	13	0.07222	0.08880
V	0	0.00000	0.00000
Q	20	0.11173	0.11198
W	69	0.33495	0.28690
L	14	0.08805	0.07646
A	0	0.00000	0.00000
K	42	0.19718	0.20418
Q	49	0.23445	0.27436
K	48	0.23881	0.23335
A	0	0.00000	0.00000
K	71	0.32420	0.34516
A	31	0.28182	0.28131
V	0	0.00000	0.00000
A	14	0.12389	0.12704
D	130	0.78788	0.90215
L	126	0.86897	0.68815
H	63	0.38182	0.34634
P	80	0.57971	0.56378
H	108	0.59669	0.59373
A	1	0.01205	0.00907
I	14	0.09790	0.07568
V	0	0.00000	0.00000
I	0	0.00000	0.00000
G	0	0.00000	0.00000
A	1	0.00820	0.00907
D	25	0.13889	0.17349
T	37	0.23718	0.26676
M	18	0.13846	0.08996
V	8	0.06400	0.05205
C	8	0.06957	0.05698
L	6	0.04110	0.03277
D	130	0.71429	0.90215
G	61	0.65591	0.77510
E	103	0.52020	0.58958
C	49	0.59036	0.34900
L	14	0.08589	0.07646
G	44	0.48352	0.55909
K	115	0.53738	0.55907
P	2	0.01515	0.01409
Q	158	0.80203	0.88466
D	85	0.48851	0.58987
Q	70	0.37634	0.39194
E	113	0.55941	0.64682
E	76	0.37438	0.43503
A	0	0.00000	0.00000
A	6	0.05085	0.05445
S	62	0.48819	0.52901
M	5	0.02762	0.02499
L	0	0.00000	0.00000
R	135	0.54878	0.58952
R	89	0.34231	0.38865
L	0	0.00000	0.00000
S	5	0.03650	0.04266
G	40	0.43011	0.50826
R	87	0.32830	0.37991
S	39	0.34821	0.33276
H	5	0.02525	0.02749
S	38	0.29921	0.32423
V	2	0.01316	0.01301
I	2	0.01493	0.01081
T	0	0.00000	0.00000
A	0	0.00000	0.00000
V	0	0.00000	0.00000
S	0	0.00000	0.00000
I	0	0.00000	0.00000
Q	21	0.10294	0.11758
A	15	0.13158	0.13612
E	73	0.34434	0.41786
N	54	0.31579	0.36885
H	18	0.09945	0.09896
S	14	0.10145	0.11945
E	4	0.01914	0.02290
T	3	0.02098	0.02163
F	8	0.04040	0.03986
Y	28	0.12785	0.13102
D	18	0.10000	0.12491
K	86	0.39450	0.41808
T	0	0.00000	0.00000
E	75	0.38071	0.42931
V	0	0.00000	0.00000
A	10	0.10309	0.09074
F	6	0.05000	0.02990
W	131	0.73184	0.54470
S	92	0.80702	0.78498
L	11	0.05699	0.06008
S	33	0.26190	0.28157
E	108	0.51429	0.61820
E	143	0.70443	0.81855
E	78	0.40000	0.44648
I	2	0.01325	0.01081
W	68	0.32850	0.28274
T	75	0.59524	0.54074
Y	5	0.02101	0.02340
I	2	0.01282	0.01081
E	132	0.66000	0.75558
T	55	0.39286	0.39654
K	157	0.70404	0.76325
E	41	0.21244	0.23469
P	0	0.00000	0.00000
M	43	0.24713	0.21489
D	119	0.74375	0.82582
K	66	0.29204	0.32086
A	36	0.32143	0.32668
G	0	0.00000	0.00000
A	0	0.00000	0.00000
Y	12	0.04918	0.05615
G	5	0.06173	0.06353
I	12	0.06557	0.06486
Q	80	0.39024	0.44793
G	42	0.46154	0.53367
R	134	0.48905	0.58515
G	0	0.00000	0.00000
A	46	0.40708	0.41742
L	128	0.88276	0.69907
F	9	0.04712	0.04484
V	25	0.21739	0.16265
K	121	0.56808	0.58824
K	98	0.45581	0.47642
I	47	0.27485	0.25405
D	103	0.56593	0.71478
G	55	0.57895	0.69886
D	28	0.15819	0.19431
Y	86	0.38053	0.40243
Y	100	0.40000	0.46795
S	0	0.00000	0.00000
V	10	0.06897	0.06506
M	4	0.02041	0.01999
G	1	0.01299	0.01271
L	1	0.00588	0.00546
P	0	0.00000	0.00000
I	20	0.11976	0.10811
S	66	0.50769	0.56314
K	87	0.38839	0.42295
T	0	0.00000	0.00000
M	57	0.33529	0.28486
R	117	0.50649	0.51092
A	2	0.01905	0.01815
L	23	0.13772	0.12561
R	168	0.74667	0.73362
H	49	0.34028	0.26938
F	59	0.25322	0.29397
