# Supplementary material for: Context dependent reference states of solvent accessibility derived from native protein structures and assessed by predictability analysis
Source: BMC Struct Biol. 2009 Apr 27;9:25. doi: 10.1186/1472-6807-9-25 (PMC2685369; doi:10.1186/1472-6807-9-25)
Supplement: Additional File 1 — Additional statistics and data sets. Details are provided in Readme file included in the compressed file. [file 1472-6807-9-25-S1.zip › supplementary_material/ASA_dataset/1exsA.asa]

V	90	0.45455	0.58556
E	65	0.32663	0.37207
V	99	0.72263	0.64411
T	17	0.12593	0.12257
P	68	0.47222	0.47921
I	36	0.21429	0.19459
M	7	0.04930	0.03498
T	97	0.68794	0.69935
E	94	0.46078	0.53807
L	54	0.28272	0.29492
D	98	0.61635	0.68008
T	64	0.44755	0.46143
Q	130	0.63415	0.72788
K	106	0.51707	0.51531
V	14	0.09722	0.09109
A	14	0.11864	0.12704
G	35	0.36458	0.44473
T	90	0.65693	0.64888
W	20	0.11905	0.08316
H	32	0.22857	0.17592
T	1	0.00847	0.00721
V	6	0.03947	0.03904
A	6	0.05941	0.05445
M	17	0.09392	0.08496
A	0	0.00000	0.00000
V	4	0.02632	0.02602
S	1	0.00775	0.00853
D	81	0.46821	0.56211
V	87	0.65414	0.56604
S	30	0.23438	0.25597
L	120	0.64516	0.65538
L	35	0.19022	0.19115
D	108	0.63529	0.74948
A	61	0.48031	0.55354
K	191	0.89252	0.92854
S	33	0.24265	0.28157
S	18	0.13636	0.15358
P	1	0.00735	0.00705
L	37	0.22424	0.20208
K	93	0.42857	0.45211
A	0	0.00000	0.00000
Y	4	0.01709	0.01872
V	1	0.00775	0.00651
E	32	0.14747	0.18317
G	11	0.11702	0.13977
L	6	0.03550	0.03277
K	126	0.62687	0.61254
P	32	0.23022	0.22551
T	22	0.16296	0.15862
P	132	0.91034	0.93023
E	117	0.51542	0.66972
G	36	0.39560	0.45743
D	13	0.07143	0.09022
L	5	0.02907	0.02731
E	72	0.34783	0.41214
I	2	0.01212	0.01081
L	54	0.36986	0.29492
L	3	0.01724	0.01638
Q	31	0.14554	0.17357
K	43	0.21287	0.20904
R	43	0.16929	0.18777
E	77	0.40957	0.44076
N	154	0.87006	1.05191
D	116	0.64804	0.80500
K	156	0.79592	0.75839
C	51	0.76119	0.36325
A	27	0.29348	0.24501
Q	147	0.69014	0.82307
E	31	0.16316	0.17745
V	98	0.64474	0.63761
L	15	0.09615	0.08192
L	85	0.46703	0.46423
A	0	0.00000	0.00000
K	88	0.40553	0.42781
K	131	0.59276	0.63685
T	47	0.30519	0.33886
D	171	1.00000	1.18668
I	100	0.62112	0.54054
P	86	0.65649	0.60606
A	49	0.44144	0.44465
V	37	0.32174	0.24073
F	31	0.17514	0.15446
K	122	0.59804	0.59310
I	12	0.06818	0.06486
N	157	0.94578	1.07240
A	22	0.19820	0.19964
L	8	0.04598	0.04369
D	18	0.10056	0.12491
E	2	0.00926	0.01145
N	34	0.17989	0.23224
Q	63	0.27753	0.35274
L	1	0.00578	0.00546
F	43	0.25749	0.21425
L	40	0.25478	0.21846
L	27	0.14674	0.14746
D	45	0.28302	0.31228
T	14	0.09272	0.10094
D	54	0.30337	0.37474
Y	203	0.87124	0.94993
D	90	0.55215	0.62457
S	75	0.58140	0.63993
H	26	0.13684	0.14294
L	3	0.01840	0.01638
L	0	0.00000	0.00000
L	3	0.02326	0.01638
C	0	0.00000	0.00000
M	4	0.03150	0.01999
E	39	0.21196	0.22324
N	42	0.22951	0.28689
S	62	0.44604	0.52901
A	92	0.76033	0.83485
S	39	0.31707	0.33276
P	35	0.24138	0.24665
E	113	0.55941	0.64682
H	64	0.38323	0.35184
S	9	0.06767	0.07679
L	3	0.01714	0.01638
V	4	0.03419	0.02602
C	1	0.01282	0.00712
Q	3	0.01531	0.01680
S	2	0.01575	0.01706
L	0	0.00000	0.00000
A	15	0.14286	0.13612
R	109	0.40520	0.47598
T	75	0.51020	0.54074
L	64	0.35359	0.34954
E	149	0.71292	0.85289
V	54	0.35762	0.35133
D	84	0.48555	0.58293
D	113	0.62431	0.78418
Q	96	0.50262	0.53751
I	32	0.19162	0.17297
R	39	0.15294	0.17031
E	98	0.49000	0.56096
K	64	0.29630	0.31113
F	3	0.01500	0.01495
E	91	0.43750	0.52089
D	82	0.45304	0.56905
A	7	0.06481	0.06352
L	7	0.03889	0.03823
K	162	0.74654	0.78755
T	59	0.33908	0.42538
L	34	0.17895	0.18569
S	119	0.90840	1.01536
V	14	0.10370	0.09109
P	87	0.69048	0.61311
M	33	0.23741	0.16492
R	115	0.50000	0.50218
I	32	0.19632	0.17297
L	45	0.31034	0.24577
P	112	0.79433	0.78929
A	62	0.55357	0.56261
Q	116	0.60733	0.64950
L	142	0.85030	0.77553
E	164	0.77725	0.93875
E	51	0.24519	0.29193
Q	91	0.51124	0.50952
C	10	0.09524	0.07123
R	39	0.15354	0.17031
V	79	0.36239	0.51399
