# Supplementary material for: Context dependent reference states of solvent accessibility derived from native protein structures and assessed by predictability analysis
Source: BMC Struct Biol. 2009 Apr 27;9:25. doi: 10.1186/1472-6807-9-25 (PMC2685369; doi:10.1186/1472-6807-9-25)
Supplement: Additional File 1 — Additional statistics and data sets. Details are provided in Readme file included in the compressed file. [file 1472-6807-9-25-S1.zip › supplementary_material/ASA_dataset/1extA.asa]

S	96	0.52747	0.81911
V	22	0.21569	0.14314
C	3	0.03093	0.02137
P	28	0.20144	0.19732
Q	142	0.66981	0.79507
G	33	0.34737	0.41931
K	82	0.37963	0.39864
Y	8	0.03404	0.03744
I	32	0.27350	0.17297
H	23	0.13855	0.12644
P	78	0.60465	0.54968
Q	170	0.79439	0.95185
N	65	0.36313	0.44399
N	100	0.55556	0.68306
S	81	0.65323	0.69113
I	15	0.08929	0.08108
C	32	0.82051	0.22792
C	2	0.02985	0.01425
T	77	0.53846	0.55516
K	72	0.38095	0.35002
C	1	0.01370	0.00712
H	114	0.59375	0.62672
K	62	0.29384	0.30141
G	4	0.04301	0.05083
T	27	0.16875	0.19466
Y	34	0.15814	0.15910
L	4	0.02564	0.02185
Y	138	0.67317	0.64577
N	81	0.55102	0.55328
D	25	0.14793	0.17349
C	0	0.00000	0.00000
P	89	0.60959	0.62720
G	4	0.05195	0.05083
P	100	0.64935	0.70472
G	90	0.90909	1.14358
Q	111	0.53883	0.62150
D	132	0.80982	0.91603
T	17	0.11258	0.12257
D	86	0.50588	0.59681
C	51	0.53684	0.36325
R	99	0.42128	0.43231
E	128	0.75740	0.73268
C	7	0.05303	0.04986
E	119	0.60101	0.68117
S	128	0.92754	1.09215
G	51	0.54255	0.64803
S	22	0.15603	0.18771
F	5	0.02577	0.02491
T	3	0.01987	0.02163
A	48	0.40336	0.43557
S	42	0.32061	0.35836
E	84	0.39252	0.48082
N	13	0.07602	0.08880
H	79	0.43407	0.43430
L	42	0.26087	0.22938
R	116	0.51556	0.50655
H	103	0.57865	0.56625
C	20	0.40000	0.14245
L	20	0.13158	0.10923
S	75	0.59055	0.63993
C	23	0.19167	0.16382
S	32	0.24242	0.27304
K	188	0.95918	0.91395
C	19	0.26027	0.13533
R	40	0.18100	0.17467
K	125	0.56306	0.60768
E	83	0.40291	0.47510
M	8	0.04082	0.03998
G	37	0.44048	0.47014
Q	15	0.07576	0.08399
V	36	0.25175	0.23422
E	110	0.61798	0.62965
I	96	0.53933	0.51892
S	30	0.22388	0.25597
S	59	0.47200	0.50341
C	36	0.32143	0.25641
T	50	0.34014	0.36049
V	52	0.33766	0.33832
D	68	0.38202	0.47189
R	107	0.42629	0.46725
D	18	0.10345	0.12491
T	15	0.10345	0.10815
V	64	0.43836	0.41640
C	29	0.22481	0.20655
G	0	0.00000	0.00000
C	20	0.17699	0.14245
R	170	0.76923	0.74236
K	186	0.82667	0.90423
N	116	0.67052	0.79235
Q	44	0.21359	0.24636
Y	30	0.15544	0.14038
R	61	0.25630	0.26638
H	70	0.42683	0.38483
Y	52	0.41270	0.24333
W	87	0.41038	0.36175
S	46	0.38017	0.39249
E	125	0.58411	0.71551
N	57	0.33728	0.38934
L	8	0.04520	0.04369
F	11	0.06250	0.05481
Q	43	0.27044	0.24076
C	11	0.26829	0.07835
F	65	0.46099	0.32387
N	105	0.61404	0.71721
C	30	0.34091	0.21368
S	9	0.07500	0.07679
L	133	0.72678	0.72638
C	9	0.07031	0.06410
L	105	0.55851	0.57346
N	92	0.50549	0.62842
G	14	0.14583	0.17789
T	63	0.41722	0.45422
V	70	0.52239	0.45543
H	123	0.66848	0.67620
L	78	0.46154	0.42600
S	84	0.66142	0.71672
C	36	0.54545	0.25641
Q	98	0.54144	0.54871
E	168	0.84848	0.96165
K	130	0.63107	0.63199
Q	83	0.43684	0.46473
N	39	0.21667	0.26639
T	18	0.12414	0.12978
V	66	0.45205	0.42941
C	17	0.16038	0.12108
T	72	0.51064	0.51911
C	26	0.26531	0.18519
H	79	0.39109	0.43430
A	96	0.87273	0.87114
G	45	0.50000	0.57179
F	61	0.30500	0.30394
F	4	0.02614	0.01993
L	78	0.44828	0.42600
R	14	0.05882	0.06114
E	66	0.35106	0.37779
N	44	0.25882	0.30055
E	76	0.36364	0.43503
C	13	0.14943	0.09259
V	0	0.00000	0.00000
S	39	0.36449	0.33276
C	29	0.24167	0.20655
S	99	0.71223	0.84471
N	42	0.23864	0.28689
C	33	0.25581	0.23504
K	124	0.62000	0.60282
K	182	0.87923	0.88478
S	89	0.74167	0.75939
L	11	0.05946	0.06008
E	110	0.62147	0.62965
C	0	0.00000	0.00000
T	79	0.55245	0.56957
K	178	0.84360	0.86534
L	95	0.76613	0.51884
C	40	0.31250	0.28490
L	98	0.79032	0.53523
P	113	0.87597	0.79634
Q	143	0.72589	0.80067
I	124	0.82119	0.67027
E	197	0.95631	1.12765
N	206	0.85477	1.40710
