# Supplementary material for: Context dependent reference states of solvent accessibility derived from native protein structures and assessed by predictability analysis
Source: BMC Struct Biol. 2009 Apr 27;9:25. doi: 10.1186/1472-6807-9-25 (PMC2685369; doi:10.1186/1472-6807-9-25)
Supplement: Additional File 1 — Additional statistics and data sets. Details are provided in Readme file included in the compressed file. [file 1472-6807-9-25-S1.zip › supplementary_material/ASA_dataset/1eyhA.asa]

H	242	1.00000	1.33040
N	156	0.96296	1.06557
Y	99	0.46262	0.46327
S	31	0.26050	0.26451
E	118	0.54884	0.67544
A	7	0.06140	0.06352
E	37	0.18227	0.21179
I	56	0.39437	0.30270
K	33	0.15566	0.16043
V	0	0.00000	0.00000
R	63	0.26033	0.27511
E	112	0.55446	0.64110
A	1	0.00855	0.00907
T	0	0.00000	0.00000
S	19	0.14074	0.16212
N	60	0.34091	0.40984
D	56	0.38621	0.38862
P	102	0.77863	0.71882
W	153	0.66234	0.63617
G	54	0.96429	0.68615
P	20	0.12821	0.14094
S	62	0.43662	0.52901
S	62	0.43972	0.52901
S	80	0.59701	0.68259
L	25	0.15432	0.13654
M	12	0.06593	0.05997
S	19	0.16814	0.16212
E	88	0.45361	0.50372
I	0	0.00000	0.00000
A	1	0.00885	0.00907
D	93	0.56364	0.64539
L	49	0.28994	0.26761
T	1	0.00699	0.00721
Y	138	0.85185	0.64577
N	80	0.47337	0.54645
V	105	0.73427	0.68315
V	91	0.66912	0.59206
A	6	0.06186	0.05445
F	1	0.00459	0.00498
S	68	0.51128	0.58020
E	53	0.27320	0.30338
I	0	0.00000	0.00000
M	1	0.00855	0.00500
S	78	0.74286	0.66553
M	9	0.06207	0.04498
I	0	0.00000	0.00000
W	42	0.22105	0.17464
K	111	0.50917	0.53962
R	28	0.10687	0.12227
L	16	0.08889	0.08738
N	123	0.68715	0.84016
D	39	0.23780	0.27065
H	132	0.66667	0.72567
G	20	0.21739	0.25413
K	148	0.66071	0.71949
N	47	0.31544	0.32104
W	24	0.14458	0.09979
R	81	0.41538	0.35371
H	25	0.14286	0.13744
V	0	0.00000	0.00000
Y	75	0.34884	0.35096
K	5	0.02463	0.02431
A	0	0.00000	0.00000
M	1	0.00575	0.00500
T	26	0.18310	0.18745
L	0	0.00000	0.00000
M	4	0.02000	0.01999
E	50	0.25773	0.28620
Y	34	0.14847	0.15910
L	0	0.00000	0.00000
I	0	0.00000	0.00000
K	35	0.16908	0.17015
T	6	0.04027	0.04326
G	0	0.00000	0.00000
S	11	0.08148	0.09386
E	137	0.64929	0.78420
R	105	0.44304	0.45852
V	0	0.00000	0.00000
S	9	0.07258	0.07679
Q	108	0.54545	0.60470
Q	51	0.30357	0.28555
C	0	0.00000	0.00000
K	72	0.35294	0.35002
E	140	0.66038	0.80137
N	60	0.37975	0.40984
M	34	0.21519	0.16992
Y	186	1.00000	0.87038
A	27	0.28723	0.24501
V	4	0.02703	0.02602
Q	38	0.19000	0.21277
T	52	0.35374	0.37491
L	14	0.08235	0.07646
K	83	0.37054	0.40350
D	122	0.74847	0.84663
F	20	0.11299	0.09965
Q	153	0.86932	0.85666
Y	51	0.25500	0.23865
V	77	0.64706	0.50098
D	26	0.14607	0.18043
R	213	0.84861	0.93013
D	127	0.66842	0.88133
G	55	0.57895	0.69886
K	111	0.48899	0.53962
D	66	0.40000	0.45802
Q	42	0.19626	0.23516
G	0	0.00000	0.00000
V	50	0.32468	0.32531
N	62	0.36471	0.42350
V	0	0.00000	0.00000
R	58	0.23967	0.25328
E	102	0.51000	0.58386
K	40	0.18433	0.19446
A	0	0.00000	0.00000
K	118	0.55399	0.57365
Q	93	0.50543	0.52072
L	9	0.05263	0.04915
V	11	0.08029	0.07157
A	36	0.34286	0.32668
L	3	0.01657	0.01638
L	3	0.01657	0.01638
R	172	0.67188	0.75109
D	75	0.43353	0.52047
E	122	0.56744	0.69834
D	118	0.69822	0.81888
R	72	0.28685	0.31441
L	13	0.07182	0.07100
R	197	0.82773	0.86026
E	124	0.62944	0.70979
E	52	0.26263	0.29765
R	26	0.10970	0.11354
A	49	0.43363	0.44465
H	124	0.62000	0.68169
A	20	0.21277	0.18149
L	61	0.33889	0.33315
K	115	0.52995	0.55907
T	91	0.63636	0.65609
K	37	0.16592	0.17987
E	118	0.59296	0.67544
K	120	0.59701	0.58337
L	65	0.35912	0.35500
A	87	0.76316	0.78947
Q	159	0.81959	0.89026
T	85	0.57823	0.61283
A	170	1.00000	1.54265
