# Supplementary material for: Context dependent reference states of solvent accessibility derived from native protein structures and assessed by predictability analysis
Source: BMC Struct Biol. 2009 Apr 27;9:25. doi: 10.1186/1472-6807-9-25 (PMC2685369; doi:10.1186/1472-6807-9-25)
Supplement: Additional File 1 — Additional statistics and data sets. Details are provided in Readme file included in the compressed file. [file 1472-6807-9-25-S1.zip › supplementary_material/ASA_dataset/1eyqA.asa]

S	28	0.15909	0.23891
I	49	0.28000	0.26486
T	89	0.58170	0.64167
A	43	0.41346	0.39020
I	31	0.18675	0.16757
T	84	0.58333	0.60562
V	10	0.06579	0.06506
E	85	0.41262	0.48655
N	152	0.89941	1.03825
L	21	0.10995	0.11469
E	110	0.60440	0.62965
Y	0	0.00000	0.00000
P	45	0.36000	0.31712
A	22	0.19820	0.19964
V	79	0.55634	0.51399
V	25	0.13228	0.16265
T	81	0.51592	0.58399
S	5	0.04167	0.04266
P	51	0.35664	0.35941
V	54	0.36000	0.35133
T	49	0.31410	0.35328
G	55	0.61798	0.69886
K	67	0.31019	0.32572
S	35	0.29412	0.29863
Y	2	0.00962	0.00936
F	15	0.08982	0.07474
L	0	0.00000	0.00000
G	0	0.00000	0.00000
G	0	0.00000	0.00000
A	7	0.05512	0.06352
G	4	0.04211	0.05083
E	59	0.27830	0.33772
R	41	0.15589	0.17904
G	28	0.30108	0.35578
L	67	0.37430	0.36592
T	103	0.73050	0.74261
I	85	0.50000	0.45946
E	175	0.85366	1.00172
G	73	0.79348	0.92757
N	102	0.55738	0.69672
F	103	0.55978	0.51320
I	48	0.41739	0.25946
K	52	0.25490	0.25280
F	43	0.22051	0.21425
T	8	0.05298	0.05768
A	0	0.00000	0.00000
I	7	0.03743	0.03784
G	0	0.00000	0.00000
V	0	0.00000	0.00000
Y	3	0.01415	0.01404
L	0	0.00000	0.00000
E	14	0.06573	0.08014
D	75	0.44643	0.52047
I	81	0.51592	0.43784
A	0	0.00000	0.00000
V	34	0.22973	0.22121
A	80	0.69565	0.72595
S	12	0.09524	0.10239
L	3	0.01695	0.01638
A	25	0.21552	0.22686
A	69	0.63303	0.62613
K	3	0.01562	0.01458
W	12	0.05825	0.04990
K	112	0.52582	0.54448
G	63	0.66316	0.80051
K	54	0.25000	0.26252
S	46	0.33824	0.39249
S	30	0.22388	0.25597
E	135	0.64286	0.77275
E	74	0.35577	0.42358
L	0	0.00000	0.00000
L	68	0.38857	0.37138
E	155	0.75610	0.88724
T	32	0.21769	0.23071
L	71	0.35859	0.38777
D	8	0.05063	0.05552
F	0	0.00000	0.00000
Y	8	0.03922	0.03744
R	30	0.12000	0.13100
D	3	0.01744	0.02082
I	0	0.00000	0.00000
I	1	0.00629	0.00541
S	49	0.36029	0.41809
G	2	0.02532	0.02541
P	24	0.16552	0.16913
F	1	0.00515	0.00498
E	1	0.00495	0.00572
K	1	0.00498	0.00486
L	7	0.04094	0.03823
I	2	0.01136	0.01081
R	11	0.04167	0.04803
G	2	0.02128	0.02541
S	0	0.00000	0.00000
K	1	0.00476	0.00486
I	33	0.23913	0.17838
R	111	0.43529	0.48472
E	109	0.52153	0.62393
L	26	0.14130	0.14200
S	30	0.21898	0.25597
G	0	0.00000	0.00000
P	60	0.40541	0.42283
E	115	0.60209	0.65827
Y	20	0.08696	0.09359
S	3	0.02542	0.02560
R	155	0.61753	0.67686
K	100	0.47619	0.48614
V	19	0.12418	0.12362
M	38	0.21714	0.18991
E	80	0.43478	0.45793
N	86	0.48045	0.58743
C	1	0.01000	0.00712
V	29	0.20567	0.18868
A	61	0.64894	0.55354
H	33	0.17010	0.18142
L	0	0.00000	0.00000
K	133	0.61574	0.64657
S	65	0.50000	0.55461
V	22	0.13750	0.14314
G	40	0.42553	0.50826
T	23	0.14375	0.16583
Y	73	0.31466	0.34160
G	33	0.34737	0.41931
D	131	0.71585	0.90909
A	45	0.39823	0.40835
E	5	0.02488	0.02862
A	35	0.30702	0.31760
E	133	0.66169	0.76131
A	11	0.11957	0.09982
M	9	0.05172	0.04498
Q	96	0.54857	0.53751
K	102	0.49038	0.49587
F	0	0.00000	0.00000
A	10	0.09346	0.09074
E	90	0.44776	0.51517
A	17	0.18681	0.15426
F	0	0.00000	0.00000
K	113	0.57653	0.54934
P	114	0.80282	0.80338
V	28	0.17284	0.18217
N	76	0.53147	0.51913
F	0	0.00000	0.00000
P	47	0.38843	0.33122
P	80	0.54422	0.56378
G	17	0.17347	0.21601
A	0	0.00000	0.00000
S	0	0.00000	0.00000
V	0	0.00000	0.00000
F	6	0.03896	0.02990
Y	0	0.00000	0.00000
R	24	0.09412	0.10480
Q	6	0.02857	0.03359
S	5	0.04132	0.04266
P	11	0.07432	0.07752
D	37	0.20787	0.25677
G	0	0.00000	0.00000
I	14	0.08235	0.07568
L	1	0.00575	0.00546
G	0	0.00000	0.00000
L	0	0.00000	0.00000
S	3	0.02362	0.02560
F	35	0.15625	0.17439
S	9	0.07143	0.07679
P	105	0.70946	0.73996
D	74	0.40659	0.51353
T	58	0.35366	0.41817
S	66	0.54098	0.56314
I	41	0.24118	0.22162
P	25	0.20325	0.17618
E	141	0.67464	0.80710
K	182	0.86667	0.88478
E	43	0.20976	0.24614
A	63	0.59434	0.57169
A	20	0.17857	0.18149
L	62	0.39241	0.33861
I	0	0.00000	0.00000
E	84	0.40777	0.48082
N	3	0.01515	0.02049
K	28	0.12281	0.13612
A	9	0.08182	0.08167
V	0	0.00000	0.00000
S	2	0.01471	0.01706
S	19	0.13869	0.16212
A	0	0.00000	0.00000
V	2	0.01408	0.01301
L	0	0.00000	0.00000
E	31	0.15122	0.17745
T	31	0.23485	0.22350
M	10	0.07634	0.04998
I	1	0.00578	0.00541
G	1	0.01136	0.01271
E	81	0.40704	0.46365
H	133	0.71123	0.73117
A	7	0.06604	0.06352
V	138	0.90789	0.89785
S	46	0.37097	0.39249
P	46	0.31081	0.32417
D	43	0.24157	0.29840
L	0	0.00000	0.00000
K	28	0.13333	0.13612
R	153	0.70507	0.66812
C	30	0.37037	0.21368
L	1	0.00562	0.00546
A	2	0.01724	0.01815
A	63	0.54783	0.57169
R	37	0.15353	0.16157
L	0	0.00000	0.00000
P	14	0.09929	0.09866
A	45	0.40179	0.40835
L	27	0.14917	0.14746
L	5	0.02732	0.02731
N	84	0.46667	0.57377
E	178	0.71774	1.01889
