# Supplementary material for: Context dependent reference states of solvent accessibility derived from native protein structures and assessed by predictability analysis
Source: BMC Struct Biol. 2009 Apr 27;9:25. doi: 10.1186/1472-6807-9-25 (PMC2685369; doi:10.1186/1472-6807-9-25)
Supplement: Additional File 1 — Additional statistics and data sets. Details are provided in Readme file included in the compressed file. [file 1472-6807-9-25-S1.zip › supplementary_material/ASA_dataset/1ez0A.asa]

T	87	0.42439	0.62725
D	63	0.35393	0.43720
N	90	0.53571	0.61475
V	79	0.56835	0.51399
F	14	0.09091	0.06976
Y	120	0.55046	0.56153
A	1	0.00885	0.00907
T	58	0.36250	0.41817
N	26	0.14286	0.17760
A	20	0.20619	0.18149
F	86	0.45745	0.42850
T	78	0.50980	0.56236
G	44	0.48352	0.55909
E	137	0.65550	0.78420
A	73	0.66972	0.66243
L	10	0.05464	0.05461
P	93	0.70455	0.65539
L	107	0.61850	0.58438
A	48	0.46154	0.43557
F	0	0.00000	0.00000
P	37	0.26619	0.26075
V	4	0.03008	0.02602
H	31	0.17222	0.17042
T	48	0.35294	0.34607
E	118	0.59898	0.67544
V	59	0.40690	0.38386
E	40	0.20101	0.22896
V	2	0.01429	0.01301
N	77	0.43750	0.52596
Q	118	0.64835	0.66069
A	10	0.09091	0.09074
A	0	0.00000	0.00000
T	69	0.46309	0.49748
A	39	0.30952	0.35390
A	0	0.00000	0.00000
A	31	0.28440	0.28131
K	177	0.82710	0.86048
V	20	0.13889	0.13012
A	14	0.14141	0.12704
R	45	0.17647	0.19651
D	111	0.64162	0.77030
F	3	0.01357	0.01495
R	29	0.11741	0.12664
R	128	0.49231	0.55895
L	44	0.24444	0.24031
N	107	0.63690	0.73087
N	22	0.12222	0.15027
S	67	0.50000	0.57167
K	59	0.26577	0.28683
R	1	0.00424	0.00437
A	0	0.00000	0.00000
S	39	0.30952	0.33276
L	0	0.00000	0.00000
L	0	0.00000	0.00000
R	54	0.21514	0.23581
T	19	0.13014	0.13699
I	1	0.00654	0.00541
A	0	0.00000	0.00000
S	42	0.32061	0.35836
E	34	0.16749	0.19462
L	5	0.03030	0.02731
E	75	0.37500	0.42931
A	71	0.69608	0.64428
R	69	0.26236	0.30131
S	42	0.30882	0.35836
D	99	0.53804	0.68702
D	67	0.41875	0.46495
I	0	0.00000	0.00000
I	17	0.11333	0.09189
A	49	0.49495	0.44465
R	28	0.10000	0.12227
A	0	0.00000	0.00000
H	46	0.23711	0.25289
L	69	0.44231	0.37684
E	2	0.00976	0.01145
T	3	0.02113	0.02163
A	14	0.13084	0.12704
L	5	0.02732	0.02731
P	67	0.46207	0.47216
E	94	0.45854	0.53807
V	119	0.86232	0.77424
R	44	0.19130	0.19214
L	0	0.00000	0.00000
T	78	0.50980	0.56236
G	43	0.47253	0.54638
E	5	0.02604	0.02862
I	9	0.04891	0.04865
A	42	0.42424	0.38113
R	62	0.23048	0.27074
T	2	0.01266	0.01442
A	0	0.00000	0.00000
N	94	0.53107	0.64208
Q	2	0.00881	0.01120
L	2	0.01124	0.01092
R	42	0.16092	0.18341
L	16	0.10000	0.08738
F	1	0.00503	0.00498
A	0	0.00000	0.00000
D	76	0.43182	0.52741
V	6	0.04225	0.03904
V	0	0.00000	0.00000
N	83	0.47977	0.56694
S	60	0.42857	0.51195
G	1	0.01064	0.01271
S	56	0.42105	0.47782
Y	8	0.04678	0.03744
H	16	0.10390	0.08796
Q	64	0.30769	0.35834
A	2	0.01835	0.01815
I	13	0.07263	0.07027
L	14	0.07865	0.07646
D	1	0.00629	0.00694
T	70	0.51852	0.50469
P	53	0.38686	0.37350
N	65	0.40881	0.44399
P	106	0.77941	0.74700
T	126	0.85714	0.90844
R	83	0.32806	0.36245
A	86	0.86869	0.78040
P	136	0.99270	0.95842
L	131	0.77059	0.71546
P	68	0.47222	0.47921
K	50	0.23923	0.24307
P	34	0.24286	0.23961
D	35	0.20231	0.24289
I	0	0.00000	0.00000
R	24	0.10619	0.10480
R	8	0.03361	0.03493
Q	11	0.05392	0.06159
Q	17	0.09942	0.09518
I	10	0.06369	0.05405
A	8	0.07407	0.07260
L	22	0.10233	0.12015
G	10	0.13699	0.12706
P	3	0.02013	0.02114
V	0	0.00000	0.00000
A	0	0.00000	0.00000
V	1	0.00870	0.00651
F	15	0.07009	0.07474
G	4	0.04706	0.05083
A	2	0.01739	0.01815
S	19	0.13571	0.16212
N	16	0.09040	0.10929
F	23	0.11979	0.11460
P	1	0.00741	0.00705
L	8	0.04624	0.04369
A	0	0.00000	0.00000
F	23	0.10550	0.11460
S	1	0.00763	0.00853
A	1	0.00840	0.00907
A	4	0.03279	0.03630
G	0	0.00000	0.00000
G	4	0.04167	0.05083
D	11	0.05946	0.07634
T	1	0.00617	0.00721
A	0	0.00000	0.00000
S	0	0.00000	0.00000
A	0	0.00000	0.00000
L	1	0.00578	0.00546
A	0	0.00000	0.00000
A	2	0.01639	0.01815
G	1	0.01149	0.01271
C	0	0.00000	0.00000
P	0	0.00000	0.00000
V	1	0.00680	0.00651
I	0	0.00000	0.00000
V	0	0.00000	0.00000
K	25	0.11737	0.12154
G	0	0.00000	0.00000
H	49	0.27072	0.26938
T	54	0.37500	0.38933
A	16	0.14953	0.14519
H	0	0.00000	0.00000
P	0	0.00000	0.00000
G	2	0.02105	0.02541
T	0	0.00000	0.00000
S	0	0.00000	0.00000
Q	64	0.31068	0.35834
I	20	0.11173	0.10811
V	4	0.02797	0.02602
A	19	0.16379	0.17241
E	72	0.37895	0.41214
C	1	0.01266	0.00712
I	2	0.01290	0.01081
E	72	0.36923	0.41214
Q	77	0.39691	0.43113
A	0	0.00000	0.00000
L	1	0.00556	0.00546
K	108	0.52941	0.52504
Q	106	0.52217	0.59351
E	16	0.08377	0.09159
Q	175	0.90674	0.97984
L	24	0.16216	0.13108
P	60	0.46512	0.42283
Q	76	0.36538	0.42553
A	20	0.18349	0.18149
I	3	0.01974	0.01622
F	12	0.05687	0.05979
T	35	0.24138	0.25234
L	28	0.18919	0.15292
L	6	0.03448	0.03277
Q	6	0.03000	0.03359
G	2	0.02273	0.02541
N	87	0.52410	0.59426
Q	92	0.49462	0.51512
R	186	0.83784	0.81223
A	59	0.56190	0.53539
L	2	0.00930	0.01092
G	7	0.07955	0.08895
Q	93	0.43458	0.52072
A	26	0.22609	0.23593
L	0	0.00000	0.00000
V	0	0.00000	0.00000
S	48	0.40336	0.40956
H	24	0.14286	0.13194
P	82	0.58571	0.57787
E	77	0.37019	0.44076
I	0	0.00000	0.00000
K	56	0.27317	0.27224
A	0	0.00000	0.00000
V	0	0.00000	0.00000
G	0	0.00000	0.00000
F	17	0.08173	0.08470
T	21	0.13725	0.15141
G	33	0.33673	0.41931
S	75	0.53571	0.63993
V	71	0.44375	0.46194
G	52	0.53061	0.66074
G	22	0.22449	0.27954
G	0	0.00000	0.00000
R	35	0.13410	0.15284
A	57	0.54286	0.51724
L	19	0.13103	0.10377
F	5	0.02475	0.02491
N	47	0.28485	0.32104
L	46	0.24865	0.25123
A	0	0.00000	0.00000
H	20	0.10363	0.10995
E	120	0.63492	0.68689
R	12	0.05310	0.05240
P	118	0.81944	0.83157
E	59	0.29949	0.33772
P	15	0.11278	0.10571
I	5	0.02392	0.02703
P	23	0.18699	0.16209
F	4	0.02105	0.01993
Y	6	0.02752	0.02808
G	0	0.00000	0.00000
E	11	0.05213	0.06297
L	5	0.02857	0.02731
G	14	0.15217	0.17789
A	8	0.07692	0.07260
I	19	0.10734	0.10270
N	1	0.00549	0.00683
P	2	0.01471	0.01409
T	0	0.00000	0.00000
F	0	0.00000	0.00000
I	0	0.00000	0.00000
F	3	0.02564	0.01495
P	16	0.11594	0.11276
S	3	0.02128	0.02560
A	6	0.05455	0.05445
M	16	0.09524	0.07996
R	129	0.55844	0.56332
A	68	0.57143	0.61706
K	69	0.31507	0.33544
A	100	0.83333	0.90744
D	79	0.47879	0.54823
L	2	0.01205	0.01092
A	3	0.02500	0.02722
D	69	0.40828	0.47883
Q	55	0.30899	0.30795
F	0	0.00000	0.00000
V	5	0.04202	0.03253
A	59	0.51304	0.53539
S	6	0.04724	0.05119
M	0	0.00000	0.00000
T	22	0.15385	0.15862
M	84	0.52830	0.41979
G	26	0.31325	0.33037
C	37	0.24832	0.26353
G	1	0.01111	0.01271
Q	6	0.03015	0.03359
F	17	0.10897	0.08470
C	30	0.43478	0.21368
T	2	0.01399	0.01442
K	8	0.04124	0.03889
P	0	0.00000	0.00000
G	9	0.09278	0.11436
V	2	0.01342	0.01301
V	0	0.00000	0.00000
F	0	0.00000	0.00000
A	1	0.01020	0.00907
L	19	0.10674	0.10377
N	123	0.73653	0.84016
T	39	0.31200	0.28118
P	107	0.73793	0.75405
E	52	0.24413	0.29765
T	2	0.01439	0.01442
Q	92	0.44231	0.51512
A	49	0.47573	0.44465
F	12	0.05825	0.05979
I	5	0.03571	0.02703
E	109	0.54500	0.62393
T	58	0.40845	0.41817
A	0	0.00000	0.00000
Q	26	0.13830	0.14558
S	68	0.53543	0.58020
L	49	0.27072	0.26761
I	0	0.00000	0.00000
R	135	0.61927	0.58952
Q	167	0.81863	0.93505
Q	57	0.29688	0.31915
S	93	0.76860	0.79352
P	61	0.40132	0.42988
S	8	0.05926	0.06826
T	43	0.29861	0.31002
L	8	0.05405	0.04369
L	7	0.03784	0.03823
T	32	0.23188	0.23071
P	49	0.33562	0.34531
G	37	0.38947	0.47014
I	32	0.17021	0.17297
R	56	0.24034	0.24454
D	82	0.48810	0.56905
S	58	0.44615	0.49488
Y	3	0.01571	0.01404
Q	51	0.26289	0.28555
S	84	0.69421	0.71672
Q	78	0.38614	0.43673
V	5	0.03401	0.03253
V	95	0.67857	0.61809
S	70	0.51471	0.59727
R	18	0.07031	0.07860
G	20	0.21277	0.25413
S	88	0.62411	0.75085
D	58	0.31522	0.40250
D	137	0.76536	0.95073
G	37	0.42045	0.47014
I	20	0.11236	0.10811
D	90	0.54217	0.62457
V	36	0.25714	0.23422
T	12	0.08163	0.08652
F	79	0.40722	0.39362
S	4	0.03226	0.03413
Q	157	0.74408	0.87906
A	23	0.20175	0.20871
E	161	0.75587	0.92158
S	81	0.65854	0.69113
P	75	0.51020	0.52854
C	37	0.34906	0.26353
V	1	0.00709	0.00651
A	20	0.17391	0.18149
S	0	0.00000	0.00000
A	0	0.00000	0.00000
L	0	0.00000	0.00000
F	0	0.00000	0.00000
V	23	0.17037	0.14964
T	9	0.05732	0.06489
S	41	0.28671	0.34983
S	10	0.07463	0.08532
E	114	0.53271	0.65255
N	30	0.17143	0.20492
W	19	0.11446	0.07900
R	97	0.32660	0.42358
K	128	0.65306	0.62227
H	44	0.25000	0.24189
P	105	0.78358	0.73996
A	49	0.47115	0.44465
W	4	0.02381	0.01663
E	51	0.29480	0.29193
E	128	0.63054	0.73268
E	66	0.33846	0.37779
I	3	0.01863	0.01622
F	45	0.20833	0.22422
G	0	0.00000	0.00000
P	0	0.00000	0.00000
Q	4	0.01970	0.02240
S	0	0.00000	0.00000
L	2	0.01105	0.01092
I	1	0.00613	0.00541
V	0	0.00000	0.00000
V	25	0.18939	0.16265
C	1	0.00806	0.00712
E	151	0.77835	0.86434
N	67	0.37222	0.45765
V	35	0.27132	0.22772
A	66	0.58407	0.59891
D	13	0.08075	0.09022
M	1	0.00592	0.00500
L	28	0.19310	0.15292
S	48	0.36364	0.40956
L	1	0.00518	0.00546
S	1	0.00794	0.00853
E	88	0.43564	0.50372
M	106	0.58242	0.52974
L	15	0.09804	0.08192
A	41	0.34167	0.37205
G	9	0.09000	0.11436
S	2	0.01538	0.01706
L	4	0.02247	0.02185
T	1	0.00617	0.00721
A	1	0.00862	0.00907
T	0	0.00000	0.00000
I	7	0.04217	0.03784
H	0	0.00000	0.00000
A	1	0.00901	0.00907
T	34	0.23944	0.24513
E	154	0.76238	0.88151
E	125	0.58962	0.71551
D	16	0.09412	0.11103
Y	51	0.27869	0.23865
P	74	0.63793	0.52149
Q	67	0.32367	0.37514
V	0	0.00000	0.00000
S	49	0.39516	0.41809
Q	103	0.47907	0.57671
L	1	0.00629	0.00546
I	6	0.04348	0.03243
P	8	0.06107	0.05638
R	44	0.17323	0.19214
L	0	0.00000	0.00000
E	5	0.02370	0.02862
E	63	0.32308	0.36062
I	17	0.09239	0.09189
A	0	0.00000	0.00000
G	0	0.00000	0.00000
R	0	0.00000	0.00000
L	4	0.02162	0.02185
V	2	0.01449	0.01301
F	9	0.04688	0.04484
N	54	0.31395	0.36885
G	18	0.22222	0.22872
W	36	0.19459	0.14969
P	0	0.00000	0.00000
T	12	0.07101	0.08652
G	44	0.50000	0.55909
V	16	0.09195	0.10410
E	33	0.16583	0.18890
V	32	0.19753	0.20820
G	5	0.06494	0.06353
Y	49	0.22072	0.22929
A	0	0.00000	0.00000
M	1	0.00535	0.00500
V	1	0.00980	0.00651
H	3	0.01613	0.01649
G	0	0.00000	0.00000
G	0	0.00000	0.00000
P	12	0.08333	0.08457
Y	40	0.18779	0.18718
P	31	0.24800	0.21846
A	0	0.00000	0.00000
S	1	0.00714	0.00853
T	18	0.11921	0.12978
H	37	0.19372	0.20341
S	19	0.13869	0.16212
A	30	0.24793	0.27223
S	11	0.07857	0.09386
T	1	0.00602	0.00721
S	2	0.01562	0.01706
V	2	0.01250	0.01301
G	0	0.00000	0.00000
A	3	0.02381	0.02722
E	34	0.16915	0.19462
A	0	0.00000	0.00000
I	1	0.00676	0.00541
H	44	0.25731	0.24189
R	6	0.03448	0.02620
W	0	0.00000	0.00000
L	1	0.00787	0.00546
R	9	0.03830	0.03930
P	2	0.01439	0.01409
V	0	0.00000	0.00000
A	0	0.00000	0.00000
Y	2	0.00873	0.00936
Q	21	0.11932	0.11758
A	49	0.42609	0.44465
L	11	0.06011	0.06008
P	32	0.22069	0.22551
E	65	0.30093	0.37207
S	79	0.63200	0.67406
L	20	0.10753	0.10923
L	7	0.04516	0.03823
P	26	0.18310	0.18323
D	74	0.42045	0.51353
S	3	0.02326	0.02560
L	0	0.00000	0.00000
K	35	0.16129	0.17015
A	61	0.52586	0.55354
E	130	0.61321	0.74413
N	34	0.20859	0.23224
P	52	0.40625	0.36646
L	70	0.38251	0.38230
E	169	0.81643	0.96737
I	13	0.07065	0.07027
A	43	0.43434	0.39020
R	36	0.12857	0.15721
A	20	0.17699	0.18149
V	47	0.29747	0.30579
D	56	0.32370	0.38862
G	38	0.40000	0.48285
K	156	0.71233	0.75839
A	71	0.56800	0.64428
A	65	0.36111	0.58984
