# Supplementary material for: Context dependent reference states of solvent accessibility derived from native protein structures and assessed by predictability analysis
Source: BMC Struct Biol. 2009 Apr 27;9:25. doi: 10.1186/1472-6807-9-25 (PMC2685369; doi:10.1186/1472-6807-9-25)
Supplement: Additional File 1 — Additional statistics and data sets. Details are provided in Readme file included in the compressed file. [file 1472-6807-9-25-S1.zip › supplementary_material/ASA_dataset/1ezgA.asa]

Q	63	0.30288	0.35274
C	24	0.40678	0.17094
T	99	0.68750	0.71377
G	33	0.36264	0.41931
G	65	0.69149	0.82592
A	83	0.68033	0.75318
D	96	0.62338	0.66620
C	6	0.07317	0.04274
T	59	0.37107	0.42538
S	80	0.68376	0.68259
C	0	0.00000	0.00000
T	100	0.69444	0.72098
G	29	0.30208	0.36849
A	18	0.14754	0.16334
C	0	0.00000	0.00000
T	20	0.13889	0.14420
G	37	0.44048	0.47014
C	3	0.02013	0.02137
G	14	0.15730	0.17789
N	37	0.22424	0.25273
C	0	0.00000	0.00000
P	28	0.21212	0.19732
N	48	0.23645	0.32787
A	0	0.00000	0.00000
V	75	0.51370	0.48796
T	13	0.09353	0.09373
C	0	0.00000	0.00000
T	0	0.00000	0.00000
N	98	0.53552	0.66940
S	3	0.02113	0.02560
Q	94	0.48454	0.52632
H	70	0.59322	0.38483
C	0	0.00000	0.00000
V	53	0.41406	0.34483
K	125	0.59809	0.60768
A	0	0.00000	0.00000
N	83	0.47977	0.56694
T	9	0.08182	0.06489
C	0	0.00000	0.00000
T	6	0.04167	0.04326
G	20	0.20408	0.25413
S	1	0.00741	0.00853
T	41	0.24551	0.29560
D	42	0.24706	0.29146
C	0	0.00000	0.00000
N	42	0.25926	0.28689
T	65	0.42208	0.46864
A	0	0.00000	0.00000
Q	69	0.35567	0.38634
T	27	0.18493	0.19466
C	0	0.00000	0.00000
T	3	0.02400	0.02163
N	87	0.47541	0.59426
S	0	0.00000	0.00000
K	89	0.40455	0.43267
D	41	0.23699	0.28452
C	0	0.00000	0.00000
F	56	0.35220	0.27902
E	77	0.38693	0.44076
A	0	0.00000	0.00000
N	62	0.35838	0.42350
T	6	0.05455	0.04326
C	0	0.00000	0.00000
T	0	0.00000	0.00000
D	45	0.24590	0.31228
S	3	0.02174	0.02560
T	30	0.20134	0.21629
N	53	0.40769	0.36202
C	0	0.00000	0.00000
Y	131	0.89116	0.61301
K	113	0.55665	0.54934
A	4	0.03448	0.03630
T	128	0.85906	0.92286
A	8	0.07080	0.07260
C	50	0.43860	0.35613
T	15	0.12000	0.10815
N	134	0.73224	0.91530
S	25	0.17857	0.21331
S	51	0.36429	0.43515
G	41	0.46591	0.52097
C	40	0.33613	0.28490
P	124	0.65263	0.87385
