# Supplementary material for: Context dependent reference states of solvent accessibility derived from native protein structures and assessed by predictability analysis
Source: BMC Struct Biol. 2009 Apr 27;9:25. doi: 10.1186/1472-6807-9-25 (PMC2685369; doi:10.1186/1472-6807-9-25)
Supplement: Additional File 1 — Additional statistics and data sets. Details are provided in Readme file included in the compressed file. [file 1472-6807-9-25-S1.zip › supplementary_material/ASA_dataset/1ezjA.asa]

E	65	0.26104	0.37207
N	60	0.33149	0.40984
T	74	0.50340	0.53353
S	83	0.58042	0.70819
S	30	0.23438	0.25597
M	24	0.17391	0.11994
K	26	0.12871	0.12640
E	38	0.18447	0.21752
M	67	0.46853	0.33483
A	3	0.02778	0.02722
T	86	0.54088	0.62004
L	93	0.62838	0.50792
L	30	0.16216	0.16384
T	45	0.28662	0.32444
S	91	0.68939	0.77645
L	121	0.64362	0.66084
G	62	0.76543	0.78780
V	84	0.59574	0.54652
I	7	0.04605	0.03784
Q	172	0.93989	0.96305
S	43	0.32824	0.36689
A	35	0.31250	0.31760
Q	152	0.71362	0.85106
E	65	0.35912	0.37207
F	3	0.01724	0.01495
E	54	0.26601	0.30910
S	91	0.67407	0.77645
S	31	0.22464	0.26451
R	240	1.00000	1.04803
D	53	0.31737	0.36780
A	49	0.38889	0.44465
S	18	0.13534	0.15358
Y	65	0.28139	0.30416
V	46	0.36220	0.29928
F	50	0.26178	0.24913
A	18	0.20455	0.16334
R	37	0.13755	0.16157
R	100	0.40161	0.43668
A	22	0.20952	0.19964
L	43	0.23889	0.23484
K	94	0.43519	0.45698
S	22	0.18033	0.18771
A	75	0.62500	0.68058
N	83	0.49112	0.56694
Y	177	0.81193	0.82826
A	62	0.55856	0.56261
E	95	0.52198	0.54379
M	62	0.34637	0.30985
T	76	0.53147	0.54795
F	121	0.56808	0.60289
N	3	0.01829	0.02049
V	55	0.44715	0.35784
C	74	0.57364	0.52707
G	9	0.10465	0.11436
L	57	0.30319	0.31131
I	108	0.71053	0.58378
L	100	0.60241	0.54615
S	16	0.11940	0.13652
A	42	0.37838	0.38113
E	130	0.63725	0.74413
K	125	0.59242	0.60768
S	38	0.27941	0.32423
S	66	0.48175	0.56314
A	49	0.41176	0.44465
R	153	0.62963	0.66812
K	136	0.64762	0.66116
V	92	0.61745	0.59857
D	85	0.51829	0.58987
E	118	0.54630	0.67544
N	98	0.49495	0.66940
K	106	0.48624	0.51531
Q	100	0.54348	0.55991
L	92	0.58974	0.50246
L	113	0.68485	0.61715
K	95	0.46569	0.46184
Q	123	0.63077	0.68869
I	102	0.69863	0.55135
Q	118	0.62434	0.66069
E	119	0.56938	0.68117
S	65	0.52000	0.55461
V	67	0.43226	0.43591
E	90	0.44118	0.51517
S	64	0.53782	0.54608
F	146	0.76440	0.72745
R	98	0.41176	0.42795
D	86	0.50000	0.59681
I	94	0.60645	0.50811
Y	142	0.61207	0.66448
K	81	0.43548	0.39378
R	207	0.87712	0.90393
F	108	0.65854	0.53812
S	42	0.31579	0.35836
E	118	0.63102	0.67544
Y	104	0.48826	0.48666
Q	78	0.46707	0.43673
K	121	0.58173	0.58824
E	103	0.51244	0.58958
Q	73	0.36139	0.40873
N	89	0.49721	0.60792
S	68	0.57143	0.58020
L	102	0.54839	0.55707
L	103	0.74101	0.56253
M	131	0.71978	0.65467
S	68	0.56667	0.58020
N	106	0.63095	0.72404
L	83	0.50920	0.45330
S	60	0.48387	0.51195
T	103	0.71528	0.74261
L	122	0.66667	0.66630
H	115	0.66092	0.63222
I	158	1.00000	0.85405
I	132	1.00000	0.71351
T	129	0.88966	0.93006
D	199	0.89238	1.38099
