# Supplementary material for: Context dependent reference states of solvent accessibility derived from native protein structures and assessed by predictability analysis
Source: BMC Struct Biol. 2009 Apr 27;9:25. doi: 10.1186/1472-6807-9-25 (PMC2685369; doi:10.1186/1472-6807-9-25)
Supplement: Additional File 1 — Additional statistics and data sets. Details are provided in Readme file included in the compressed file. [file 1472-6807-9-25-S1.zip › supplementary_material/ASA_dataset/1ezwA.asa]

A	52	0.31325	0.47187
E	73	0.36683	0.41786
V	48	0.32653	0.31230
S	7	0.05469	0.05973
F	7	0.03333	0.03488
G	0	0.00000	0.00000
I	0	0.00000	0.00000
E	31	0.15578	0.17745
L	5	0.02688	0.02731
L	63	0.40645	0.34407
P	0	0.00000	0.00000
D	102	0.57955	0.70784
D	63	0.36000	0.43720
K	142	0.72821	0.69033
P	36	0.25899	0.25370
T	98	0.63226	0.70656
K	88	0.39462	0.42781
I	5	0.03086	0.02703
A	2	0.02151	0.01815
H	74	0.38144	0.40682
L	6	0.04255	0.03277
I	1	0.00629	0.00541
K	69	0.32547	0.33544
V	9	0.06250	0.05856
A	0	0.00000	0.00000
E	20	0.09524	0.11448
D	99	0.56897	0.68702
N	28	0.14141	0.19126
G	36	0.44444	0.45743
F	6	0.03226	0.02990
E	97	0.51323	0.55524
Y	22	0.09910	0.10295
A	0	0.00000	0.00000
W	1	0.00495	0.00416
I	0	0.00000	0.00000
C	15	0.12295	0.10684
D	13	0.09220	0.09022
H	49	0.31210	0.26938
Y	124	0.67027	0.58025
N	71	0.47651	0.48497
N	29	0.15426	0.19809
Y	126	0.58879	0.58961
S	66	0.51562	0.56314
Y	0	0.00000	0.00000
M	34	0.22222	0.16992
G	40	0.45455	0.50826
V	2	0.01333	0.01301
L	0	0.00000	0.00000
T	37	0.25694	0.26676
L	56	0.32184	0.30584
A	0	0.00000	0.00000
A	5	0.04425	0.04537
V	101	0.72143	0.65712
I	76	0.56716	0.41081
T	6	0.04317	0.04326
S	98	0.74242	0.83618
K	172	0.81905	0.83617
I	0	0.00000	0.00000
K	59	0.29064	0.28683
L	0	0.00000	0.00000
G	0	0.00000	0.00000
P	0	0.00000	0.00000
G	2	0.02105	0.02541
I	49	0.28000	0.26486
T	1	0.00769	0.00721
N	7	0.04192	0.04781
P	1	0.00855	0.00705
Y	5	0.02294	0.02340
T	43	0.34959	0.31002
R	58	0.22925	0.25328
H	47	0.27647	0.25838
P	0	0.00000	0.00000
L	39	0.20745	0.21300
I	91	0.55488	0.49189
T	0	0.00000	0.00000
A	0	0.00000	0.00000
S	36	0.25714	0.30717
N	26	0.13131	0.17760
I	0	0.00000	0.00000
A	2	0.02198	0.01815
T	51	0.32075	0.36770
L	0	0.00000	0.00000
D	0	0.00000	0.00000
W	162	0.87097	0.67360
I	68	0.68000	0.36757
S	7	0.05147	0.05973
G	55	0.55556	0.69886
G	17	0.17708	0.21601
R	22	0.08429	0.09607
A	0	0.00000	0.00000
I	0	0.00000	0.00000
I	0	0.00000	0.00000
G	0	0.00000	0.00000
M	0	0.00000	0.00000
G	0	0.00000	0.00000
P	29	0.18831	0.20437
G	12	0.12500	0.15248
D	45	0.24324	0.31228
K	122	0.53982	0.59310
A	62	0.53448	0.56261
T	5	0.03521	0.03605
F	2	0.01031	0.00997
D	82	0.49102	0.56905
K	126	0.66667	0.61254
M	78	0.47273	0.38981
G	63	0.81818	0.80051
L	42	0.24706	0.22938
P	61	0.47656	0.42988
F	67	0.35450	0.33383
P	81	0.68067	0.57082
C	0	0.00000	0.00000
K	78	0.44068	0.37919
I	72	0.45860	0.38919
P	12	0.08955	0.08457
I	47	0.28834	0.25405
W	64	0.29224	0.26611
N	11	0.08527	0.07514
P	123	0.93893	0.86681
E	148	0.70813	0.84717
A	34	0.29825	0.30853
E	170	0.80952	0.97310
D	112	0.62570	0.77724
E	130	0.66327	0.74413
V	2	0.01235	0.01301
G	27	0.35526	0.34307
P	27	0.18121	0.19027
A	10	0.08621	0.09074
T	48	0.32215	0.34607
A	1	0.00962	0.00907
I	0	0.00000	0.00000
R	79	0.30980	0.34498
E	9	0.04500	0.05152
V	0	0.00000	0.00000
K	44	0.20370	0.21390
E	88	0.42308	0.50372
V	0	0.00000	0.00000
I	0	0.00000	0.00000
Y	29	0.15847	0.13570
Q	51	0.30178	0.28555
Y	24	0.11823	0.11231
L	10	0.07143	0.05461
E	129	0.61137	0.73841
G	8	0.08163	0.10165
G	31	0.37349	0.39390
P	66	0.44295	0.46512
V	0	0.00000	0.00000
E	110	0.58824	0.62965
Y	62	0.26840	0.29013
E	136	0.62963	0.77848
G	13	0.14130	0.16518
K	96	0.44444	0.46670
Y	0	0.00000	0.00000
V	0	0.00000	0.00000
K	61	0.29187	0.29655
T	19	0.12752	0.13699
G	57	0.59375	0.72427
T	96	0.59627	0.69214
A	22	0.18182	0.19964
D	119	0.67614	0.82582
V	13	0.09489	0.08458
K	141	0.67464	0.68546
A	39	0.33621	0.35390
R	130	0.49430	0.56769
S	19	0.15833	0.16212
I	92	0.60131	0.49730
Q	48	0.23415	0.26876
G	16	0.17778	0.20330
S	48	0.34043	0.40956
D	124	0.70857	0.86051
I	0	0.00000	0.00000
P	20	0.16260	0.14094
F	0	0.00000	0.00000
Y	7	0.04575	0.03276
M	0	0.00000	0.00000
G	7	0.08140	0.08895
A	8	0.06780	0.07260
Q	123	0.60294	0.68869
G	21	0.30435	0.26684
P	84	0.57931	0.59197
I	121	0.72024	0.65405
M	26	0.16561	0.12994
L	7	0.03889	0.03823
K	43	0.19816	0.20904
T	8	0.05556	0.05768
A	0	0.00000	0.00000
G	0	0.00000	0.00000
E	63	0.32812	0.36062
I	21	0.11413	0.11351
A	0	0.00000	0.00000
N	70	0.36649	0.47814
G	0	0.00000	0.00000
V	0	0.00000	0.00000
L	3	0.01935	0.01638
V	9	0.05960	0.05856
N	127	0.77439	0.86749
A	13	0.11504	0.11797
S	10	0.07143	0.08532
N	4	0.02484	0.02732
P	25	0.16779	0.17618
K	76	0.33480	0.36947
D	11	0.06748	0.07634
F	0	0.00000	0.00000
E	117	0.59091	0.66972
V	78	0.53793	0.50748
A	5	0.04762	0.04537
V	13	0.09286	0.08458
P	69	0.51493	0.48626
K	78	0.36792	0.37919
I	0	0.00000	0.00000
E	68	0.34171	0.38924
E	71	0.34300	0.40641
G	0	0.00000	0.00000
A	0	0.00000	0.00000
K	137	0.64319	0.66602
E	125	0.60976	0.71551
A	46	0.39655	0.41742
G	72	0.77419	0.91487
R	38	0.14340	0.16594
S	48	0.36641	0.40956
L	43	0.23626	0.23484
D	107	0.59777	0.74254
E	90	0.48387	0.51517
I	2	0.01183	0.01081
D	10	0.06024	0.06940
V	2	0.01235	0.01301
A	0	0.00000	0.00000
A	0	0.00000	0.00000
Y	19	0.08407	0.08891
T	7	0.06306	0.05047
C	4	0.04819	0.02849
F	0	0.00000	0.00000
S	0	0.00000	0.00000
I	1	0.00562	0.00541
D	7	0.04242	0.04858
K	158	0.68398	0.76811
D	68	0.39535	0.47189
E	62	0.28837	0.35489
D	128	0.71111	0.88827
K	100	0.44248	0.48614
A	0	0.00000	0.00000
I	43	0.29054	0.23243
E	97	0.50000	0.55524
A	27	0.23077	0.24501
T	0	0.00000	0.00000
K	45	0.20179	0.21877
I	60	0.39474	0.32432
V	32	0.24806	0.20820
V	0	0.00000	0.00000
A	0	0.00000	0.00000
F	86	0.41748	0.42850
I	53	0.35099	0.28649
V	2	0.01835	0.01301
M	73	0.37245	0.36482
G	60	0.70588	0.76239
S	19	0.14844	0.16212
P	60	0.40541	0.42283
D	121	0.69143	0.83969
V	81	0.57042	0.52700
V	14	0.10687	0.09109
L	10	0.05682	0.05461
E	152	0.71362	0.87006
R	62	0.26383	0.27074
H	15	0.07389	0.08246
G	57	0.65517	0.72427
I	8	0.04494	0.04324
D	55	0.34161	0.38168
T	72	0.46452	0.51911
E	150	0.71770	0.85861
K	61	0.28111	0.29655
A	1	0.00862	0.00907
E	130	0.64039	0.74413
Q	96	0.48000	0.53751
I	0	0.00000	0.00000
A	29	0.27885	0.26316
E	118	0.58706	0.67544
A	7	0.06306	0.06352
I	8	0.04278	0.04324
G	83	1.00000	1.05464
K	166	0.73451	0.80700
G	46	0.51111	0.58450
D	68	0.37989	0.47189
F	87	0.41827	0.43348
G	55	0.60440	0.69886
T	63	0.39130	0.45422
A	0	0.00000	0.00000
I	51	0.27273	0.27568
G	64	0.80000	0.81321
L	46	0.24339	0.25123
V	8	0.05096	0.05205
D	24	0.14634	0.16655
E	165	0.76744	0.94448
D	97	0.63399	0.67314
M	0	0.00000	0.00000
I	17	0.15455	0.09189
E	75	0.38660	0.42931
A	0	0.00000	0.00000
F	12	0.05505	0.05979
S	2	0.01754	0.01706
I	1	0.00565	0.00541
A	6	0.05263	0.05445
G	0	0.00000	0.00000
D	47	0.29012	0.32616
P	9	0.06429	0.06342
D	114	0.62637	0.79112
T	34	0.23448	0.24513
V	0	0.00000	0.00000
V	12	0.07947	0.07807
D	83	0.50303	0.57599
K	57	0.27143	0.27710
I	0	0.00000	0.00000
E	80	0.40201	0.45793
E	96	0.46154	0.54951
L	0	0.00000	0.00000
L	42	0.25455	0.22938
K	131	0.60369	0.63685
A	13	0.11607	0.11797
G	26	0.27957	0.33037
V	2	0.01274	0.01301
T	23	0.15232	0.16583
Q	0	0.00000	0.00000
V	0	0.00000	0.00000
V	0	0.00000	0.00000
V	0	0.00000	0.00000
G	0	0.00000	0.00000
S	52	0.40625	0.44369
P	13	0.09091	0.09161
I	0	0.00000	0.00000
G	4	0.05479	0.05083
P	51	0.32278	0.35941
D	69	0.40828	0.47883
K	79	0.35909	0.38405
E	68	0.34171	0.38924
K	91	0.41935	0.44239
A	3	0.03000	0.02722
I	0	0.00000	0.00000
E	79	0.39698	0.45220
L	26	0.15476	0.14200
V	1	0.00699	0.00651
G	8	0.09639	0.10165
Q	146	0.73737	0.81747
E	98	0.51579	0.56096
V	0	0.00000	0.00000
I	21	0.16535	0.11351
P	76	0.58915	0.53559
H	127	0.64467	0.69819
F	40	0.23669	0.19930
K	203	0.83539	0.98687
