# Supplementary material for: Context dependent reference states of solvent accessibility derived from native protein structures and assessed by predictability analysis
Source: BMC Struct Biol. 2009 Apr 27;9:25. doi: 10.1186/1472-6807-9-25 (PMC2685369; doi:10.1186/1472-6807-9-25)
Supplement: Additional File 1 — Additional statistics and data sets. Details are provided in Readme file included in the compressed file. [file 1472-6807-9-25-S1.zip › supplementary_material/ASA_dataset/1f00I.asa]

A	66	0.39759	0.59891
S	66	0.50382	0.56314
I	25	0.14286	0.13514
T	74	0.50000	0.53353
E	89	0.47340	0.50944
I	31	0.21831	0.16757
K	126	0.61463	0.61254
A	23	0.19167	0.20871
D	101	0.55495	0.70090
K	72	0.33028	0.35002
T	83	0.53205	0.59841
T	33	0.22000	0.23792
A	3	0.02778	0.02722
V	21	0.14189	0.13663
A	12	0.11538	0.10889
N	79	0.41361	0.53962
G	17	0.17526	0.21601
Q	158	0.76699	0.88466
D	38	0.23030	0.26371
A	33	0.29464	0.29946
I	0	0.00000	0.00000
T	25	0.18519	0.18025
Y	0	0.00000	0.00000
T	35	0.25735	0.25234
V	0	0.00000	0.00000
K	47	0.23039	0.22849
V	0	0.00000	0.00000
M	26	0.14208	0.12994
K	148	0.67890	0.71949
G	65	0.72222	0.82592
D	157	0.84865	1.08952
K	147	0.75385	0.71463
P	60	0.42254	0.42283
V	26	0.16352	0.16916
S	67	0.49265	0.57167
N	119	0.70000	0.81284
Q	35	0.16746	0.19597
E	68	0.35789	0.38924
V	0	0.00000	0.00000
T	31	0.21088	0.22350
F	3	0.01622	0.01495
T	66	0.53659	0.47585
T	37	0.24667	0.26676
T	97	0.63399	0.69935
L	42	0.22460	0.22938
G	37	0.40659	0.47014
K	149	0.67727	0.72436
L	42	0.23333	0.22938
S	57	0.40426	0.48635
N	89	0.47090	0.60792
S	72	0.56250	0.61433
T	57	0.39583	0.41096
E	64	0.30622	0.36634
K	100	0.46296	0.48614
T	8	0.05195	0.05768
D	88	0.47059	0.61069
T	117	0.78523	0.84355
N	98	0.54144	0.66940
G	0	0.00000	0.00000
Y	89	0.40090	0.41647
A	2	0.01887	0.01815
K	98	0.45794	0.47642
V	2	0.01316	0.01301
T	50	0.33557	0.36049
L	0	0.00000	0.00000
T	27	0.17197	0.19466
S	3	0.02143	0.02560
T	105	0.66038	0.75703
T	68	0.51128	0.49027
P	65	0.44521	0.45807
G	29	0.29897	0.36849
K	125	0.57870	0.60768
S	0	0.00000	0.00000
L	44	0.25143	0.24031
V	0	0.00000	0.00000
S	4	0.03030	0.03413
A	0	0.00000	0.00000
R	69	0.27381	0.30131
V	17	0.11565	0.11061
S	43	0.33333	0.36689
D	131	0.75723	0.90909
V	53	0.32716	0.34483
A	77	0.73333	0.69873
V	102	0.64557	0.66363
D	60	0.36145	0.41638
V	45	0.32847	0.29278
K	115	0.55024	0.55907
A	8	0.08602	0.07260
P	57	0.40426	0.40169
E	108	0.52683	0.61820
V	1	0.00690	0.00651
E	67	0.35450	0.38351
F	0	0.00000	0.00000
F	33	0.19880	0.16442
T	68	0.55285	0.49027
T	67	0.43791	0.48306
L	10	0.05587	0.05461
T	62	0.43972	0.44701
I	9	0.05172	0.04865
D	71	0.42515	0.49271
D	89	0.49721	0.61763
G	38	0.41304	0.48285
N	70	0.34314	0.47814
I	2	0.01399	0.01081
E	41	0.20918	0.23469
I	7	0.04294	0.03784
V	43	0.28477	0.27977
G	12	0.12766	0.15248
T	64	0.39264	0.46143
G	34	0.38636	0.43202
V	90	0.65217	0.58556
K	101	0.47418	0.49101
G	23	0.24211	0.29225
K	183	0.83182	0.88965
L	20	0.12903	0.10923
P	24	0.16667	0.16913
T	82	0.56164	0.59120
V	40	0.37736	0.26025
W	1	0.00571	0.00416
L	2	0.01361	0.01092
Q	14	0.08187	0.07839
Y	58	0.24473	0.27141
G	0	0.00000	0.00000
Q	23	0.11616	0.12878
V	2	0.01235	0.01301
N	26	0.15758	0.17760
L	5	0.02924	0.02731
K	104	0.47926	0.50559
A	15	0.12821	0.13612
S	62	0.43056	0.52901
G	18	0.18182	0.22872
G	11	0.11702	0.13977
N	58	0.31183	0.39617
G	46	0.48936	0.58450
K	145	0.67130	0.70491
Y	58	0.28293	0.27141
T	72	0.58537	0.51911
W	13	0.07027	0.05405
R	124	0.52101	0.54148
S	18	0.14173	0.15358
A	71	0.59167	0.64428
N	67	0.42138	0.45765
P	68	0.47222	0.47921
A	56	0.51852	0.50817
I	19	0.11377	0.10270
A	0	0.00000	0.00000
S	35	0.25926	0.29863
V	22	0.13750	0.14314
D	86	0.49711	0.59681
A	54	0.42857	0.49002
S	98	0.70000	0.83618
S	58	0.41429	0.49488
G	0	0.00000	0.00000
Q	55	0.27778	0.30795
V	2	0.01379	0.01301
T	26	0.17450	0.18745
L	0	0.00000	0.00000
K	59	0.26339	0.28683
E	76	0.38191	0.43503
K	76	0.34862	0.36947
G	13	0.13978	0.16518
T	88	0.58278	0.63446
T	12	0.08000	0.08652
T	46	0.29870	0.33165
I	0	0.00000	0.00000
S	6	0.05357	0.05119
V	0	0.00000	0.00000
I	59	0.33146	0.31892
S	5	0.03731	0.04266
S	72	0.51064	0.61433
D	11	0.06077	0.07634
N	143	0.80791	0.97678
Q	22	0.11055	0.12318
T	84	0.57143	0.60562
A	12	0.10345	0.10889
T	81	0.54362	0.58399
Y	36	0.17476	0.16846
T	84	0.56757	0.60562
I	3	0.01961	0.01622
A	64	0.70330	0.58076
T	81	0.58273	0.58399
P	6	0.04380	0.04228
N	118	0.65922	0.80601
S	29	0.24370	0.24744
L	0	0.00000	0.00000
I	1	0.00613	0.00541
V	10	0.07519	0.06506
P	3	0.02273	0.02114
N	33	0.19760	0.22541
M	41	0.23295	0.20490
S	108	0.79412	0.92150
K	139	0.62613	0.67574
R	103	0.42917	0.44978
V	15	0.10345	0.09759
T	33	0.24088	0.23792
Y	6	0.03704	0.02808
N	108	0.73469	0.73770
D	82	0.43617	0.56905
A	0	0.00000	0.00000
V	47	0.29747	0.30579
N	83	0.49701	0.56694
T	37	0.33636	0.26676
C	1	0.00725	0.00712
K	157	0.70404	0.76325
N	133	0.82609	0.90847
F	93	0.50543	0.46338
G	67	0.75281	0.85133
G	11	0.11579	0.13977
K	154	0.70000	0.74866
L	10	0.06452	0.05461
P	0	0.00000	0.00000
S	76	0.53521	0.64846
S	38	0.29457	0.32423
Q	47	0.23267	0.26316
N	95	0.57229	0.64891
E	54	0.29348	0.30910
L	0	0.00000	0.00000
E	88	0.43350	0.50372
N	70	0.38889	0.47814
V	2	0.01439	0.01301
F	38	0.21469	0.18934
K	139	0.66507	0.67574
A	29	0.34524	0.26316
W	1	0.00382	0.00416
G	7	0.10294	0.08895
A	19	0.15833	0.17241
A	0	0.00000	0.00000
N	47	0.26857	0.32104
K	127	0.65803	0.61740
Y	0	0.00000	0.00000
E	111	0.63068	0.63537
Y	129	0.61429	0.60365
Y	2	0.00962	0.00936
K	133	0.60455	0.64657
S	96	0.70588	0.81911
S	14	0.10853	0.11945
Q	140	0.67308	0.78387
T	23	0.16788	0.16583
I	0	0.00000	0.00000
I	24	0.15094	0.12973
S	0	0.00000	0.00000
W	0	0.00000	0.00000
V	5	0.04464	0.03253
Q	86	0.47514	0.48152
Q	44	0.22111	0.24636
T	80	0.54422	0.57678
A	92	0.83636	0.83485
Q	110	0.54455	0.61590
D	18	0.10909	0.12491
A	54	0.42520	0.49002
K	175	0.81776	0.85075
S	80	0.58824	0.68259
G	34	0.35417	0.43202
V	22	0.14474	0.14314
A	0	0.00000	0.00000
S	11	0.07857	0.09386
T	0	0.00000	0.00000
Y	4	0.01739	0.01872
D	2	0.01258	0.01388
L	3	0.01744	0.01638
V	17	0.11111	0.11061
K	115	0.56098	0.55907
Q	95	0.50000	0.53191
N	74	0.46250	0.50546
P	70	0.54688	0.49331
L	57	0.32386	0.31131
N	88	0.52381	0.60109
N	129	0.78182	0.88115
I	34	0.22517	0.18378
K	100	0.48780	0.48614
A	10	0.08547	0.09074
S	77	0.58779	0.65700
E	94	0.44762	0.53807
S	69	0.51493	0.58874
N	54	0.30337	0.36885
A	0	0.00000	0.00000
Y	22	0.09865	0.10295
A	3	0.02655	0.02722
T	0	0.00000	0.00000
C	0	0.00000	0.00000
V	16	0.12500	0.10410
K	82	0.29927	0.39864
