# Supplementary material for: Context dependent reference states of solvent accessibility derived from native protein structures and assessed by predictability analysis
Source: BMC Struct Biol. 2009 Apr 27;9:25. doi: 10.1186/1472-6807-9-25 (PMC2685369; doi:10.1186/1472-6807-9-25)
Supplement: Additional File 1 — Additional statistics and data sets. Details are provided in Readme file included in the compressed file. [file 1472-6807-9-25-S1.zip › supplementary_material/ASA_dataset/1f0kA.asa]

K	75	0.30000	0.36461
R	96	0.36641	0.41921
L	0	0.00000	0.00000
M	0	0.00000	0.00000
V	0	0.00000	0.00000
M	0	0.00000	0.00000
A	0	0.00000	0.00000
G	3	0.03125	0.03812
G	20	0.21277	0.25413
T	67	0.41104	0.48306
G	16	0.17582	0.20330
G	30	0.34091	0.38119
H	28	0.14973	0.15393
V	0	0.00000	0.00000
F	108	0.58378	0.53812
P	3	0.02113	0.02114
G	0	0.00000	0.00000
L	6	0.03243	0.03277
A	31	0.28182	0.28131
V	1	0.00676	0.00651
A	0	0.00000	0.00000
H	77	0.41398	0.42331
H	50	0.29070	0.27488
L	3	0.02479	0.01638
M	58	0.31351	0.28986
A	88	0.84615	0.79855
Q	114	0.55882	0.63830
G	67	0.84810	0.85133
W	16	0.09412	0.06653
Q	93	0.60000	0.52072
V	18	0.11765	0.11711
R	73	0.34434	0.31878
W	0	0.00000	0.00000
L	0	0.00000	0.00000
G	0	0.00000	0.00000
T	7	0.04348	0.05047
A	66	0.54545	0.59891
D	115	0.62500	0.79806
R	81	0.33610	0.35371
M	66	0.40491	0.32984
E	0	0.00000	0.00000
A	14	0.11570	0.12704
D	118	0.71515	0.81888
L	39	0.22674	0.21300
V	0	0.00000	0.00000
P	65	0.48507	0.45807
K	175	0.80275	0.85075
H	70	0.37234	0.38483
G	70	0.80460	0.88945
I	5	0.02976	0.02703
E	126	0.64286	0.72124
I	22	0.13018	0.11892
D	36	0.23529	0.24983
F	78	0.37864	0.38864
I	1	0.00571	0.00541
R	196	0.85965	0.85590
I	24	0.18750	0.12973
S	81	0.59559	0.69113
G	45	0.48913	0.57179
L	19	0.10215	0.10377
R	245	0.94961	1.06987
G	68	0.73118	0.86404
K	148	0.65487	0.71949
G	6	0.06742	0.07624
I	12	0.06897	0.06486
K	93	0.45366	0.45211
A	26	0.25743	0.23593
L	1	0.00633	0.00546
I	88	0.64706	0.47568
A	80	0.69565	0.72595
A	12	0.12245	0.10889
P	99	0.72263	0.69767
L	145	0.81461	0.79192
R	104	0.44068	0.45415
I	26	0.19847	0.14054
F	97	0.49239	0.48331
N	66	0.42038	0.45082
A	0	0.00000	0.00000
W	71	0.30603	0.29522
R	107	0.45923	0.46725
Q	44	0.24309	0.24636
A	0	0.00000	0.00000
R	58	0.20714	0.25328
A	61	0.52586	0.55354
I	26	0.23853	0.14054
M	2	0.01070	0.01000
K	120	0.58824	0.58337
A	86	0.82692	0.78040
Y	27	0.15607	0.12635
K	153	0.79688	0.74380
P	7	0.05000	0.04933
D	67	0.38286	0.46495
V	0	0.00000	0.00000
V	0	0.00000	0.00000
L	0	0.00000	0.00000
G	0	0.00000	0.00000
M	1	0.00490	0.00500
G	1	0.01111	0.01271
G	19	0.20652	0.24142
Y	35	0.16129	0.16378
V	2	0.01227	0.01301
S	0	0.00000	0.00000
G	13	0.16456	0.16518
P	1	0.00649	0.00705
G	0	0.00000	0.00000
G	0	0.00000	0.00000
L	43	0.23243	0.23484
A	0	0.00000	0.00000
A	0	0.00000	0.00000
W	150	0.78534	0.62370
S	44	0.38596	0.37543
L	55	0.29255	0.30038
G	65	0.69892	0.82592
I	22	0.13095	0.11892
P	32	0.24427	0.22551
V	1	0.00694	0.00651
V	0	0.00000	0.00000
L	1	0.00654	0.00546
H	0	0.00000	0.00000
E	2	0.01036	0.01145
Q	1	0.00495	0.00560
N	11	0.05584	0.07514
G	8	0.08791	0.10165
I	39	0.22941	0.21081
A	25	0.21930	0.22686
G	31	0.34066	0.39390
L	59	0.32961	0.32223
T	11	0.08148	0.07931
N	1	0.00556	0.00683
K	129	0.66154	0.62713
W	117	0.66857	0.48649
L	10	0.06289	0.05461
A	24	0.20513	0.21779
K	175	0.83333	0.85075
I	38	0.23457	0.20541
A	22	0.24176	0.19964
T	86	0.55844	0.62004
K	40	0.19608	0.19446
V	26	0.16993	0.16916
M	0	0.00000	0.00000
Q	4	0.02094	0.02240
A	2	0.01942	0.01815
F	19	0.10674	0.09467
P	86	0.60563	0.60606
G	62	0.63265	0.78780
A	17	0.15044	0.15426
F	24	0.13483	0.11958
P	120	0.90909	0.84567
N	154	0.75862	1.05191
A	17	0.14783	0.15426
E	60	0.30151	0.34345
V	42	0.28188	0.27326
V	0	0.00000	0.00000
G	5	0.05952	0.06353
N	2	0.01036	0.01366
P	21	0.16406	0.14799
V	18	0.11613	0.11711
R	92	0.35659	0.40175
T	106	0.61272	0.76424
D	66	0.38372	0.45802
V	0	0.00000	0.00000
L	42	0.25000	0.22938
A	81	0.74312	0.73503
L	20	0.10929	0.10923
P	75	0.56818	0.52854
L	85	0.50000	0.46423
P	4	0.03101	0.02819
Q	117	0.59694	0.65510
Q	130	0.72626	0.72788
R	33	0.14602	0.14410
L	22	0.13580	0.12015
A	73	0.60833	0.66243
G	76	0.81720	0.96569
R	27	0.10075	0.11790
E	161	0.78922	0.92158
G	29	0.37662	0.36849
P	29	0.19463	0.20437
V	28	0.18065	0.18217
R	20	0.07968	0.08734
V	1	0.00719	0.00651
L	0	0.00000	0.00000
V	0	0.00000	0.00000
V	19	0.12179	0.12362
G	14	0.14286	0.17789
G	33	0.33673	0.41931
S	76	0.55882	0.64846
Q	137	0.69192	0.76708
G	6	0.06522	0.07624
A	2	0.01709	0.01815
R	136	0.57872	0.59389
I	27	0.16564	0.14595
L	5	0.03049	0.02731
N	7	0.04321	0.04781
Q	122	0.61307	0.68309
T	14	0.09091	0.10094
M	2	0.01408	0.01000
P	4	0.03030	0.02819
Q	93	0.44928	0.52072
V	1	0.00649	0.00651
A	0	0.00000	0.00000
A	38	0.34862	0.34483
K	118	0.54884	0.57365
L	21	0.11475	0.11469
G	14	0.14583	0.17789
D	79	0.42473	0.54823
S	63	0.47727	0.53754
V	12	0.08054	0.07807
T	39	0.27857	0.28118
I	4	0.03101	0.02162
W	14	0.08092	0.05821
H	0	0.00000	0.00000
Q	4	0.02410	0.02240
S	0	0.00000	0.00000
G	0	0.00000	0.00000
K	136	0.60177	0.66116
G	68	0.75556	0.86404
S	31	0.22794	0.26451
Q	51	0.25758	0.28555
Q	161	0.83854	0.90146
S	62	0.53448	0.52901
V	1	0.00645	0.00651
E	44	0.23529	0.25186
Q	117	0.60309	0.65510
A	30	0.27027	0.27223
Y	0	0.00000	0.00000
A	50	0.45045	0.45372
E	147	0.73134	0.84144
A	31	0.26724	0.28131
G	46	0.48936	0.58450
Q	31	0.16146	0.17357
P	21	0.14286	0.14799
Q	28	0.15470	0.15677
H	2	0.01258	0.01100
K	8	0.04082	0.03889
V	10	0.06579	0.06506
T	21	0.14384	0.15141
E	72	0.35821	0.41214
F	82	0.39048	0.40857
I	18	0.12766	0.09730
D	139	0.83234	0.96461
D	87	0.50877	0.60375
M	17	0.09770	0.08496
A	8	0.07143	0.07260
A	24	0.20000	0.21779
A	0	0.00000	0.00000
Y	3	0.01345	0.01404
A	37	0.48052	0.33575
W	22	0.10138	0.09148
A	0	0.00000	0.00000
D	2	0.01136	0.01388
V	1	0.00704	0.00651
V	0	0.00000	0.00000
V	0	0.00000	0.00000
C	3	0.02804	0.02137
R	30	0.14925	0.13100
S	0	0.00000	0.00000
G	19	0.20879	0.24142
A	5	0.04425	0.04537
L	40	0.21858	0.21846
T	48	0.37209	0.34607
V	1	0.00629	0.00651
S	11	0.09402	0.09386
E	33	0.17010	0.18890
I	0	0.00000	0.00000
A	4	0.03478	0.03630
A	1	0.00833	0.00907
A	1	0.00820	0.00907
G	0	0.00000	0.00000
L	0	0.00000	0.00000
P	0	0.00000	0.00000
A	0	0.00000	0.00000
L	0	0.00000	0.00000
F	0	0.00000	0.00000
V	2	0.01550	0.01301
P	1	0.00709	0.00705
F	101	0.55495	0.50324
Q	85	0.40670	0.47592
H	106	0.66667	0.58274
K	186	0.84545	0.90423
D	62	0.35838	0.43026
R	73	0.29317	0.31878
Q	63	0.30882	0.35274
Q	34	0.17989	0.19037
Y	42	0.20896	0.19654
W	89	0.71774	0.37006
N	0	0.00000	0.00000
A	0	0.00000	0.00000
L	42	0.22951	0.22938
P	38	0.28788	0.26779
L	8	0.04372	0.04369
E	55	0.26961	0.31483
K	184	0.84793	0.89451
A	44	0.39286	0.39927
G	29	0.30208	0.36849
A	1	0.00833	0.00907
A	10	0.09174	0.09074
K	80	0.38095	0.38892
I	8	0.05369	0.04324
I	4	0.02632	0.02162
E	40	0.20513	0.22896
Q	71	0.38587	0.39754
P	101	0.68707	0.71177
Q	135	0.65534	0.75588
L	20	0.12658	0.10923
S	55	0.41985	0.46928
V	24	0.15000	0.15615
D	99	0.57225	0.68702
A	25	0.22727	0.22686
V	4	0.02703	0.02602
A	5	0.04808	0.04537
N	111	0.64162	0.75820
T	26	0.17105	0.18745
L	15	0.08621	0.08192
A	70	0.58333	0.63521
G	56	0.66667	0.71156
W	43	0.29655	0.17879
S	57	0.47899	0.48635
R	60	0.23810	0.26201
E	125	0.60680	0.71551
T	55	0.37415	0.39654
L	3	0.02027	0.01638
L	44	0.23784	0.24031
T	36	0.27273	0.25955
M	15	0.08380	0.07496
A	0	0.00000	0.00000
E	71	0.34300	0.40641
R	119	0.50211	0.51965
A	0	0.00000	0.00000
R	49	0.17500	0.21397
A	87	0.76991	0.78947
A	53	0.44915	0.48094
S	25	0.19084	0.21331
I	45	0.26471	0.24324
P	83	0.59286	0.58492
D	73	0.40556	0.50659
A	1	0.00901	0.00907
T	23	0.16197	0.16583
E	79	0.36073	0.45220
R	69	0.29114	0.30131
V	2	0.01408	0.01301
A	1	0.00962	0.00907
N	100	0.57471	0.68306
E	22	0.11518	0.12593
V	0	0.00000	0.00000
S	26	0.19118	0.22184
R	98	0.38132	0.42795
V	8	0.05634	0.05205
A	14	0.14141	0.12704
R	135	0.48214	0.58952
A	88	0.83810	0.79855
L	155	0.63265	0.84653
