# Supplementary material for: Context dependent reference states of solvent accessibility derived from native protein structures and assessed by predictability analysis
Source: BMC Struct Biol. 2009 Apr 27;9:25. doi: 10.1186/1472-6807-9-25 (PMC2685369; doi:10.1186/1472-6807-9-25)
Supplement: Additional File 1 — Additional statistics and data sets. Details are provided in Readme file included in the compressed file. [file 1472-6807-9-25-S1.zip › supplementary_material/ASA_dataset/1f1mA.asa]

P	116	0.68235	0.81748
N	80	0.41237	0.54645
L	46	0.25000	0.25123
T	82	0.55034	0.59120
E	86	0.45745	0.49227
I	2	0.01124	0.01081
S	16	0.12308	0.13652
K	121	0.57075	0.58824
K	95	0.44186	0.46184
I	1	0.00568	0.00541
T	77	0.52027	0.55516
E	108	0.51185	0.61820
S	7	0.05224	0.05973
N	13	0.07303	0.08880
A	52	0.48598	0.47187
V	13	0.09155	0.08458
V	16	0.12214	0.10410
L	20	0.11905	0.10923
A	13	0.11818	0.11797
V	2	0.01299	0.01301
K	27	0.12500	0.13126
E	31	0.14904	0.17745
V	0	0.00000	0.00000
E	52	0.27660	0.29765
T	0	0.00000	0.00000
L	0	0.00000	0.00000
L	3	0.01622	0.01638
T	34	0.21656	0.24513
S	0	0.00000	0.00000
I	0	0.00000	0.00000
D	43	0.25444	0.29840
E	22	0.10526	0.12593
L	0	0.00000	0.00000
A	8	0.06838	0.07260
K	134	0.61187	0.65143
A	0	0.00000	0.00000
I	12	0.06417	0.06486
G	3	0.03614	0.03812
K	67	0.30594	0.32572
K	55	0.25581	0.26738
I	2	0.01205	0.01081
K	68	0.33663	0.33058
S	61	0.42657	0.52048
D	77	0.44509	0.53435
V	120	0.90226	0.78074
S	69	0.53906	0.58874
L	19	0.10440	0.10377
D	66	0.36264	0.45802
N	106	0.61272	0.72404
E	54	0.25472	0.30910
A	45	0.37190	0.40835
D	69	0.40588	0.47883
H	49	0.25128	0.26938
N	1	0.00588	0.00683
G	2	0.02174	0.02541
S	6	0.04615	0.05119
L	0	0.00000	0.00000
M	0	0.00000	0.00000
S	0	0.00000	0.00000
G	0	0.00000	0.00000
A	0	0.00000	0.00000
Y	1	0.00422	0.00468
L	20	0.14599	0.10923
I	0	0.00000	0.00000
S	1	0.00735	0.00853
T	25	0.17361	0.18025
L	24	0.13043	0.13108
I	0	0.00000	0.00000
T	23	0.16912	0.16583
K	141	0.65278	0.68546
K	51	0.23721	0.24793
I	0	0.00000	0.00000
S	64	0.50394	0.54608
A	65	0.61321	0.58984
I	1	0.00559	0.00541
K	172	0.85149	0.83617
D	115	0.63889	0.79806
S	87	0.63971	0.74232
G	46	0.49462	0.58450
E	125	0.59242	0.71551
L	10	0.05917	0.05461
K	120	0.55300	0.58337
A	66	0.56897	0.59891
E	63	0.31034	0.36062
I	14	0.08537	0.07568
E	118	0.61140	0.67544
K	97	0.44700	0.47156
A	0	0.00000	0.00000
K	80	0.36866	0.38892
K	114	0.55610	0.55421
C	8	0.07921	0.05698
S	1	0.00935	0.00853
E	92	0.43810	0.52662
E	96	0.51892	0.54951
F	0	0.00000	0.00000
T	10	0.06623	0.07210
A	60	0.51282	0.54446
K	65	0.30233	0.31599
L	0	0.00000	0.00000
K	45	0.21226	0.21877
G	50	0.55556	0.63532
E	40	0.20101	0.22896
H	62	0.32632	0.34085
T	99	0.62658	0.71377
D	48	0.28070	0.33310
L	0	0.00000	0.00000
G	11	0.12088	0.13977
K	86	0.39450	0.41808
E	45	0.21327	0.25758
G	16	0.17204	0.20330
V	0	0.00000	0.00000
T	45	0.28481	0.32444
D	31	0.16940	0.21513
D	111	0.64162	0.77030
N	23	0.11917	0.15710
A	0	0.00000	0.00000
K	70	0.32258	0.34030
K	47	0.21659	0.22849
A	0	0.00000	0.00000
I	0	0.00000	0.00000
L	40	0.24540	0.21846
K	37	0.17051	0.17987
T	123	0.84247	0.88681
N	32	0.18713	0.21858
N	168	0.94382	1.14754
D	62	0.34637	0.43026
K	45	0.20642	0.21877
T	82	0.57343	0.59120
K	22	0.10138	0.10695
G	0	0.00000	0.00000
A	0	0.00000	0.00000
D	61	0.35882	0.42332
E	41	0.19617	0.23469
L	2	0.01212	0.01092
E	85	0.41667	0.48655
K	116	0.57711	0.56393
L	1	0.00602	0.00546
F	72	0.43114	0.35874
E	83	0.40887	0.47510
S	4	0.03200	0.03413
V	1	0.00709	0.00651
K	83	0.39713	0.40350
N	57	0.31492	0.38934
L	0	0.00000	0.00000
S	22	0.16794	0.18771
K	125	0.56561	0.60768
A	30	0.24000	0.27223
A	1	0.00917	0.00907
K	132	0.61972	0.64171
E	106	0.51456	0.60675
M	30	0.16484	0.14993
L	14	0.09091	0.07646
T	66	0.48889	0.47585
N	60	0.32787	0.40984
S	13	0.10078	0.11092
V	11	0.07801	0.07157
K	107	0.49537	0.52018
E	57	0.27805	0.32627
L	5	0.02551	0.02731
T	56	0.35669	0.40375
S	57	0.47500	0.48635
P	186	0.92079	1.31078
