# Supplementary material for: Context dependent reference states of solvent accessibility derived from native protein structures and assessed by predictability analysis
Source: BMC Struct Biol. 2009 Apr 27;9:25. doi: 10.1186/1472-6807-9-25 (PMC2685369; doi:10.1186/1472-6807-9-25)
Supplement: Additional File 1 — Additional statistics and data sets. Details are provided in Readme file included in the compressed file. [file 1472-6807-9-25-S1.zip › supplementary_material/ASA_dataset/1f2dA.asa]

A	80	0.47904	0.72595
G	21	0.22581	0.26684
V	11	0.07237	0.07157
A	90	0.85714	0.81670
K	40	0.19417	0.19446
F	27	0.12857	0.13453
A	65	0.66327	0.58984
K	9	0.04348	0.04375
Y	83	0.42347	0.38839
P	88	0.62857	0.62016
L	5	0.02688	0.02731
T	33	0.24088	0.23792
F	83	0.39151	0.41355
G	29	0.45312	0.36849
P	83	0.53205	0.58492
S	0	0.00000	0.00000
P	36	0.25175	0.25370
I	36	0.21557	0.19459
S	23	0.16197	0.19625
N	54	0.32143	0.36885
L	4	0.02273	0.02185
N	82	0.47126	0.56011
R	60	0.25316	0.26201
L	0	0.00000	0.00000
S	7	0.05109	0.05973
Q	123	0.63402	0.68869
H	96	0.50794	0.52776
L	5	0.02688	0.02731
G	47	0.50000	0.59720
S	83	0.60145	0.70819
K	68	0.32075	0.33058
V	6	0.04688	0.03904
N	71	0.41765	0.48497
V	0	0.00000	0.00000
Y	17	0.09770	0.07955
A	3	0.02830	0.02722
K	0	0.00000	0.00000
R	6	0.02362	0.02620
E	0	0.00000	0.00000
D	33	0.20370	0.22901
C	27	0.40909	0.19231
N	4	0.02532	0.02732
S	8	0.05714	0.06826
G	5	0.05435	0.06353
L	9	0.04865	0.04915
A	3	0.02885	0.02722
F	45	0.21429	0.22422
G	2	0.02247	0.02541
G	0	0.00000	0.00000
N	7	0.03723	0.04781
K	26	0.12322	0.12640
L	0	0.00000	0.00000
R	16	0.06838	0.06987
K	2	0.01015	0.00972
L	0	0.00000	0.00000
E	4	0.02198	0.02290
Y	23	0.10177	0.10763
I	0	0.00000	0.00000
V	0	0.00000	0.00000
P	33	0.22603	0.23256
D	43	0.24855	0.29840
I	0	0.00000	0.00000
V	78	0.59091	0.50748
E	157	0.72350	0.89868
G	32	0.35165	0.40661
D	98	0.55367	0.68008
Y	62	0.27928	0.29013
T	45	0.35433	0.32444
H	18	0.10112	0.09896
L	0	0.00000	0.00000
V	1	0.00758	0.00651
S	0	0.00000	0.00000
I	4	0.02564	0.02162
G	1	0.01042	0.01271
G	2	0.02083	0.02541
R	13	0.05159	0.05677
Q	9	0.04286	0.05039
S	7	0.04965	0.05973
N	12	0.07059	0.08197
Q	6	0.03015	0.03359
T	0	0.00000	0.00000
R	0	0.00000	0.00000
M	2	0.01471	0.01000
V	0	0.00000	0.00000
A	1	0.00826	0.00907
A	0	0.00000	0.00000
L	1	0.00578	0.00546
A	1	0.00862	0.00907
A	9	0.08257	0.08167
K	56	0.26047	0.27224
L	31	0.16940	0.16931
G	40	0.43956	0.50826
K	55	0.25114	0.26738
K	136	0.66341	0.66116
C	8	0.09302	0.05698
V	4	0.03077	0.02602
L	0	0.00000	0.00000
I	7	0.04167	0.03784
Q	0	0.00000	0.00000
E	0	0.00000	0.00000
D	48	0.30968	0.33310
W	15	0.06637	0.06237
V	7	0.05556	0.04554
P	89	0.71774	0.62720
I	42	0.20096	0.22703
P	25	0.20325	0.17618
E	168	0.80383	0.96165
A	60	0.52632	0.54446
E	2	0.00980	0.01145
K	134	0.59821	0.65143
D	124	0.70455	0.86051
V	4	0.03077	0.02602
Y	7	0.03365	0.03276
N	43	0.27742	0.29372
R	80	0.35242	0.34934
V	0	0.00000	0.00000
G	1	0.01190	0.01271
N	0	0.00000	0.00000
I	0	0.00000	0.00000
E	5	0.02513	0.02862
L	6	0.03261	0.03277
S	0	0.00000	0.00000
R	40	0.15267	0.17467
I	0	0.00000	0.00000
M	8	0.04678	0.03998
G	10	0.11628	0.12706
A	0	0.00000	0.00000
D	30	0.17045	0.20819
V	15	0.09868	0.09759
R	74	0.29482	0.32314
V	65	0.53279	0.42290
I	34	0.22973	0.18378
E	129	0.62319	0.73841
D	54	0.29032	0.37474
G	35	0.37234	0.44473
F	49	0.25654	0.24415
D	41	0.23977	0.28452
I	2	0.01274	0.01081
G	16	0.21622	0.20330
M	115	0.57214	0.57471
R	50	0.21277	0.21834
K	148	0.69159	0.71949
S	13	0.10236	0.11092
F	11	0.05213	0.05481
A	57	0.50893	0.51724
N	80	0.45455	0.54645
A	6	0.05405	0.05445
L	46	0.26286	0.25123
Q	95	0.48469	0.53191
E	96	0.51064	0.54951
L	4	0.02424	0.02185
E	116	0.54460	0.66400
D	113	0.62431	0.78418
A	65	0.55085	0.58984
G	64	0.71111	0.81321
H	69	0.35385	0.37933
K	112	0.60541	0.54448
P	14	0.09929	0.09866
Y	9	0.04225	0.04212
P	51	0.43590	0.35941
I	0	0.00000	0.00000
P	7	0.05344	0.04933
A	10	0.08696	0.09074
G	4	0.04598	0.05083
C	0	0.00000	0.00000
S	1	0.00935	0.00853
E	54	0.27000	0.30910
H	21	0.11798	0.11545
K	124	0.67391	0.60282
Y	57	0.24153	0.26673
G	0	0.00000	0.00000
G	1	0.01163	0.01271
L	0	0.00000	0.00000
G	1	0.01205	0.01271
F	0	0.00000	0.00000
V	0	0.00000	0.00000
G	11	0.13580	0.13977
F	0	0.00000	0.00000
A	0	0.00000	0.00000
D	40	0.23529	0.27759
E	25	0.12755	0.14310
V	0	0.00000	0.00000
I	29	0.20139	0.15676
N	73	0.47403	0.49863
Q	13	0.06220	0.07279
E	18	0.09474	0.10303
V	81	0.55862	0.52700
E	27	0.14595	0.15455
L	58	0.33143	0.31677
G	53	0.56989	0.67344
I	41	0.23563	0.22162
K	93	0.45588	0.45211
F	0	0.00000	0.00000
D	58	0.34731	0.40250
K	57	0.27143	0.27710
I	0	0.00000	0.00000
V	0	0.00000	0.00000
V	0	0.00000	0.00000
C	4	0.06780	0.02849
C	5	0.07463	0.03561
V	10	0.11236	0.06506
T	14	0.08974	0.10094
G	4	0.04082	0.05083
S	0	0.00000	0.00000
T	11	0.06918	0.07931
T	1	0.00667	0.00721
A	0	0.00000	0.00000
G	0	0.00000	0.00000
I	0	0.00000	0.00000
L	4	0.02454	0.02185
A	0	0.00000	0.00000
G	0	0.00000	0.00000
M	0	0.00000	0.00000
A	11	0.10577	0.09982
Q	40	0.22346	0.22396
Y	100	0.42194	0.46795
G	53	0.67949	0.67344
R	33	0.13095	0.14410
Q	22	0.10138	0.12318
D	126	0.68852	0.87439
D	22	0.12429	0.15267
V	3	0.02128	0.01952
I	1	0.00725	0.00541
A	0	0.00000	0.00000
I	0	0.00000	0.00000
D	0	0.00000	0.00000
A	0	0.00000	0.00000
S	2	0.01550	0.01706
F	103	0.53093	0.51320
T	30	0.19868	0.21629
S	32	0.22535	0.27304
E	148	0.69484	0.84717
K	52	0.24074	0.25280
T	0	0.00000	0.00000
K	60	0.26906	0.29169
E	138	0.68657	0.78993
Q	10	0.05025	0.05599
T	0	0.00000	0.00000
L	29	0.19863	0.15838
R	113	0.47881	0.49345
I	8	0.05263	0.04324
A	0	0.00000	0.00000
N	45	0.24862	0.30738
N	94	0.54023	0.64208
T	4	0.02597	0.02884
A	2	0.01709	0.01815
K	174	0.80930	0.84589
L	55	0.32164	0.30038
I	4	0.02210	0.02162
G	40	0.48193	0.50826
V	16	0.09195	0.10410
E	171	0.88144	0.97882
H	86	0.47253	0.47279
E	123	0.69886	0.70406
F	9	0.04615	0.04484
K	151	0.72596	0.73408
D	106	0.65031	0.73560
F	16	0.08163	0.07972
T	62	0.42759	0.44701
L	18	0.09091	0.09831
D	26	0.16352	0.18043
T	59	0.40690	0.42538
R	114	0.44015	0.49782
F	18	0.10056	0.08969
A	0	0.00000	0.00000
Y	148	0.75127	0.69256
P	38	0.39583	0.26779
C	35	0.42683	0.24929
Y	13	0.06842	0.06083
G	0	0.00000	0.00000
V	22	0.14966	0.14314
P	8	0.06061	0.05638
N	29	0.15934	0.19809
E	172	0.83495	0.98454
G	22	0.23656	0.27954
T	0	0.00000	0.00000
I	27	0.15882	0.14595
E	130	0.67010	0.74413
A	4	0.03604	0.03630
I	0	0.00000	0.00000
R	32	0.14545	0.13974
T	30	0.28571	0.21629
C	1	0.00909	0.00712
A	0	0.00000	0.00000
E	47	0.23153	0.26903
Q	24	0.11765	0.13438
E	3	0.01435	0.01717
G	0	0.00000	0.00000
V	6	0.04000	0.03904
L	7	0.03763	0.03823
T	0	0.00000	0.00000
D	0	0.00000	0.00000
P	0	0.00000	0.00000
V	6	0.04478	0.03904
Y	33	0.14932	0.15442
E	4	0.01852	0.02290
G	0	0.00000	0.00000
K	0	0.00000	0.00000
S	0	0.00000	0.00000
M	0	0.00000	0.00000
Q	21	0.10825	0.11758
G	0	0.00000	0.00000
L	0	0.00000	0.00000
I	22	0.16176	0.11892
A	24	0.22222	0.21779
L	3	0.01899	0.01638
I	1	0.00629	0.00541
K	110	0.53659	0.53476
E	94	0.46305	0.53807
D	105	0.61765	0.72866
Y	102	0.43966	0.47730
F	17	0.09942	0.08470
K	179	0.91327	0.87020
P	128	0.88889	0.90204
G	45	0.45918	0.57179
A	5	0.04348	0.04537
N	29	0.16384	0.19809
V	0	0.00000	0.00000
L	0	0.00000	0.00000
Y	2	0.00922	0.00936
V	0	0.00000	0.00000
H	2	0.01087	0.01100
L	10	0.05376	0.05461
G	6	0.06452	0.07624
G	3	0.03191	0.03812
A	8	0.08511	0.07260
P	16	0.11594	0.11276
A	3	0.02679	0.02722
L	3	0.01596	0.01638
S	11	0.08209	0.09386
A	0	0.00000	0.00000
Y	0	0.00000	0.00000
S	10	0.08929	0.08532
S	51	0.41463	0.43515
F	53	0.23767	0.26408
F	4	0.02162	0.01993
P	83	0.61029	0.58492
T	55	0.35484	0.39654
K	95	0.41667	0.46184
T	121	0.84028	0.87239
A	124	0.72941	1.12523
