# Supplementary material for: Context dependent reference states of solvent accessibility derived from native protein structures and assessed by predictability analysis
Source: BMC Struct Biol. 2009 Apr 27;9:25. doi: 10.1186/1472-6807-9-25 (PMC2685369; doi:10.1186/1472-6807-9-25)
Supplement: Additional File 1 — Additional statistics and data sets. Details are provided in Readme file included in the compressed file. [file 1472-6807-9-25-S1.zip › supplementary_material/ASA_dataset/1f2lA.asa]

V	0	0.00000	0.00000
T	5	0.03448	0.03605
K	96	0.50794	0.46670
C	7	0.05882	0.04986
N	14	0.08284	0.09563
I	0	0.00000	0.00000
T	34	0.29060	0.24513
C	13	0.10833	0.09259
S	81	0.61364	0.69113
K	82	0.37443	0.39864
M	57	0.35625	0.28486
T	26	0.18440	0.18745
S	102	0.77273	0.87031
K	131	0.62381	0.63685
I	18	0.11465	0.09730
P	34	0.25954	0.23961
V	46	0.30263	0.29928
A	15	0.14286	0.13612
L	29	0.16022	0.15838
L	0	0.00000	0.00000
I	40	0.27972	0.21622
H	21	0.14384	0.11545
Y	54	0.27835	0.25269
Q	4	0.02299	0.02240
Q	91	0.48663	0.50952
N	5	0.02890	0.03415
Q	48	0.26374	0.26876
A	94	0.78333	0.85299
S	60	0.42857	0.51195
C	35	0.28455	0.24929
G	52	0.63415	0.66074
K	135	0.61644	0.65630
R	130	0.55085	0.56769
A	2	0.01724	0.01815
I	2	0.01242	0.01081
I	0	0.00000	0.00000
L	1	0.00510	0.00546
E	0	0.00000	0.00000
T	11	0.08029	0.07931
R	29	0.10821	0.12664
Q	82	0.39806	0.45913
H	20	0.12500	0.10995
R	149	0.57088	0.65066
L	12	0.07500	0.06554
F	34	0.20238	0.16941
C	0	0.00000	0.00000
A	0	0.00000	0.00000
D	26	0.16352	0.18043
P	15	0.10274	0.10571
K	127	0.57727	0.61740
E	73	0.36318	0.41786
Q	111	0.60656	0.62150
W	20	0.10363	0.08316
V	0	0.00000	0.00000
K	84	0.38889	0.40836
D	75	0.43605	0.52047
A	1	0.01111	0.00907
M	32	0.18391	0.15992
Q	128	0.67725	0.71669
H	68	0.35979	0.37383
L	13	0.07429	0.07100
D	104	0.57143	0.72172
R	198	0.79518	0.86463
Q	115	0.45817	0.64390
