# Supplementary material for: Context dependent reference states of solvent accessibility derived from native protein structures and assessed by predictability analysis
Source: BMC Struct Biol. 2009 Apr 27;9:25. doi: 10.1186/1472-6807-9-25 (PMC2685369; doi:10.1186/1472-6807-9-25)
Supplement: Additional File 1 — Additional statistics and data sets. Details are provided in Readme file included in the compressed file. [file 1472-6807-9-25-S1.zip › supplementary_material/ASA_dataset/1f2vA.asa]

P	59	0.31053	0.41579
E	73	0.38220	0.41786
Y	71	0.33023	0.33224
D	43	0.26543	0.29840
Y	31	0.13362	0.14506
I	52	0.54167	0.28108
R	78	0.33476	0.34061
D	89	0.46842	0.61763
G	49	0.53261	0.62262
N	120	0.64171	0.81967
A	21	0.22826	0.19056
I	81	0.48214	0.43784
Y	94	0.41964	0.43987
E	101	0.50754	0.57813
R	165	0.68182	0.72052
S	22	0.18033	0.18771
F	21	0.09953	0.10463
A	62	0.70455	0.56261
I	89	0.55280	0.48108
I	11	0.07692	0.05946
R	116	0.45850	0.50655
A	88	0.77876	0.79855
E	137	0.68159	0.78420
A	10	0.08264	0.09074
D	100	0.60606	0.69396
L	22	0.12429	0.12015
S	107	0.80451	0.91297
R	134	0.55602	0.58515
F	18	0.10976	0.08969
S	50	0.37594	0.42662
E	177	0.84286	1.01317
E	104	0.51232	0.59531
E	26	0.12808	0.14883
A	5	0.04132	0.04537
D	18	0.10909	0.12491
L	0	0.00000	0.00000
A	0	0.00000	0.00000
V	2	0.01504	0.01301
R	11	0.04825	0.04803
M	2	0.01471	0.01000
V	2	0.01961	0.01301
H	56	0.33136	0.30786
A	40	0.48193	0.36298
C	61	0.45185	0.43447
G	66	0.80488	0.83863
S	51	0.36429	0.43515
V	30	0.19355	0.19519
E	120	0.60302	0.68689
A	1	0.00855	0.00907
T	5	0.03333	0.03605
R	157	0.58582	0.68559
Q	67	0.39645	0.37514
F	1	0.00541	0.00498
V	44	0.33588	0.28627
F	21	0.11053	0.10463
S	12	0.09524	0.10239
P	116	0.78378	0.81748
D	98	0.58333	0.68008
F	0	0.00000	0.00000
V	8	0.05556	0.05205
S	55	0.40441	0.46928
S	29	0.21168	0.24744
A	0	0.00000	0.00000
R	25	0.08929	0.10917
A	59	0.52212	0.53539
A	10	0.08929	0.09074
L	0	0.00000	0.00000
K	150	0.69124	0.72922
A	87	0.77679	0.78947
G	34	0.35417	0.43202
A	12	0.12766	0.10889
P	7	0.04895	0.04933
I	0	0.00000	0.00000
L	0	0.00000	0.00000
C	0	0.00000	0.00000
D	1	0.00662	0.00694
A	15	0.13274	0.13612
E	73	0.40110	0.41786
M	129	0.79630	0.64468
V	0	0.00000	0.00000
A	8	0.08511	0.07260
H	136	0.69036	0.74766
G	32	0.38095	0.40661
V	5	0.03185	0.03253
T	66	0.44595	0.47585
R	133	0.52569	0.58079
A	90	0.82569	0.81670
R	17	0.07054	0.07424
L	22	0.12644	0.12015
P	60	0.42553	0.42283
A	42	0.36522	0.38113
G	73	0.73000	0.92757
N	6	0.03030	0.04098
E	107	0.56021	0.61248
V	21	0.17500	0.13663
I	33	0.26829	0.17838
C	26	0.35135	0.18519
T	15	0.11628	0.10815
L	31	0.21233	0.16931
R	159	0.62109	0.69432
D	44	0.26506	0.30534
P	116	0.81119	0.81748
R	148	0.57588	0.64629
T	0	0.00000	0.00000
P	51	0.34228	0.35941
A	55	0.49107	0.49909
L	28	0.16185	0.15292
A	9	0.07759	0.08167
A	80	0.72072	0.72595
E	156	0.76847	0.89296
I	67	0.37853	0.36216
G	68	0.77273	0.86404
N	52	0.29714	0.35519
T	55	0.40146	0.39654
R	139	0.54297	0.60699
S	24	0.18898	0.20478
A	0	0.00000	0.00000
A	0	0.00000	0.00000
A	1	0.00893	0.00907
L	0	0.00000	0.00000
K	83	0.38967	0.40350
L	36	0.26866	0.19661
W	2	0.00847	0.00832
S	73	0.60331	0.62287
E	178	0.84360	1.01889
R	88	0.35772	0.38428
L	1	0.00617	0.00546
A	57	0.47500	0.51724
G	34	0.34000	0.43202
S	0	0.00000	0.00000
V	0	0.00000	0.00000
V	0	0.00000	0.00000
A	0	0.00000	0.00000
I	0	0.00000	0.00000
G	0	0.00000	0.00000
N	72	0.38503	0.49180
A	5	0.05747	0.04537
P	18	0.12676	0.12685
T	45	0.26786	0.32444
A	0	0.00000	0.00000
L	0	0.00000	0.00000
F	73	0.45625	0.36373
F	19	0.12418	0.09467
L	0	0.00000	0.00000
L	13	0.07429	0.07100
E	78	0.39594	0.44648
M	30	0.16484	0.14993
L	4	0.02685	0.02185
R	130	0.50781	0.56769
D	112	0.58947	0.77724
G	63	0.65625	0.80051
A	17	0.18085	0.15426
P	77	0.53103	0.54264
K	109	0.52153	0.52990
P	6	0.04000	0.04228
A	27	0.23077	0.24501
A	0	0.00000	0.00000
I	0	0.00000	0.00000
L	0	0.00000	0.00000
G	0	0.00000	0.00000
M	2	0.01370	0.01000
P	0	0.00000	0.00000
V	52	0.32298	0.33832
G	16	0.19753	0.20330
F	154	0.69369	0.76731
V	126	0.84000	0.81978
G	12	0.13953	0.15248
A	0	0.00000	0.00000
A	25	0.22523	0.22686
E	97	0.45540	0.55524
S	0	0.00000	0.00000
K	0	0.00000	0.00000
D	66	0.38372	0.45802
A	21	0.19444	0.19056
L	0	0.00000	0.00000
A	34	0.29565	0.30853
E	160	0.75472	0.91586
N	81	0.44262	0.55328
S	12	0.09836	0.10239
Y	61	0.25847	0.28545
G	71	0.94667	0.90216
V	4	0.02721	0.02602
P	26	0.18440	0.18323
F	28	0.12670	0.13951
A	2	0.02273	0.01815
I	1	0.00699	0.00541
V	1	0.00709	0.00651
R	67	0.25769	0.29258
G	23	0.24211	0.29225
R	144	0.61277	0.62882
L	69	0.36898	0.37684
G	15	0.16129	0.19060
G	11	0.11224	0.13977
S	16	0.11034	0.13652
A	57	0.51818	0.51724
M	7	0.04023	0.03498
T	0	0.00000	0.00000
A	2	0.01587	0.01815
A	7	0.05833	0.06352
A	0	0.00000	0.00000
L	1	0.00562	0.00546
N	10	0.05650	0.06831
S	0	0.00000	0.00000
L	0	0.00000	0.00000
A	10	0.09524	0.09074
R	108	0.46352	0.47162
P	68	0.45946	0.47921
G	23	0.24468	0.29225
L	112	0.46667	0.61169
