# Supplementary material for: Context dependent reference states of solvent accessibility derived from native protein structures and assessed by predictability analysis
Source: BMC Struct Biol. 2009 Apr 27;9:25. doi: 10.1186/1472-6807-9-25 (PMC2685369; doi:10.1186/1472-6807-9-25)
Supplement: Additional File 1 — Additional statistics and data sets. Details are provided in Readme file included in the compressed file. [file 1472-6807-9-25-S1.zip › supplementary_material/ASA_dataset/1f46A.asa]

R	70	0.23102	0.30568
K	46	0.20721	0.22363
E	15	0.07317	0.08586
A	14	0.12613	0.12704
V	66	0.47143	0.42941
I	4	0.03175	0.02162
I	60	0.49587	0.32432
M	0	0.00000	0.00000
N	1	0.00617	0.00683
V	0	0.00000	0.00000
A	10	0.08264	0.09074
A	11	0.09821	0.09982
H	108	0.58065	0.59373
H	201	0.96635	1.10500
G	82	0.93182	1.04193
S	67	0.49630	0.57167
E	100	0.49261	0.57241
L	4	0.02367	0.02185
N	85	0.46703	0.58060
G	0	0.00000	0.00000
E	80	0.37915	0.45793
L	76	0.40860	0.41507
L	0	0.00000	0.00000
L	10	0.05464	0.05461
N	97	0.54802	0.66257
S	0	0.00000	0.00000
I	0	0.00000	0.00000
Q	77	0.40526	0.43113
Q	144	0.73469	0.80627
A	16	0.13445	0.14519
G	30	0.33333	0.38119
F	1	0.00565	0.00498
I	83	0.54967	0.44865
F	70	0.32407	0.34878
G	30	0.32967	0.38119
D	128	0.71508	0.88827
M	157	0.96319	0.78461
N	91	0.59477	0.62158
I	18	0.15126	0.09730
Y	2	0.00893	0.00936
H	18	0.10405	0.09896
R	54	0.23789	0.23581
H	27	0.14136	0.14843
L	133	0.78698	0.72638
S	35	0.29167	0.29863
P	130	0.87838	0.91614
D	108	0.60674	0.74948
G	24	0.25000	0.30496
S	52	0.36111	0.44369
G	60	0.75949	0.76239
P	58	0.38926	0.40874
A	43	0.38393	0.39020
L	17	0.11724	0.09285
F	3	0.01613	0.01495
S	16	0.12903	0.13652
L	0	0.00000	0.00000
A	20	0.16807	0.18149
N	19	0.11111	0.12978
M	42	0.25301	0.20990
V	61	0.48413	0.39688
K	193	0.93689	0.93826
P	117	0.81250	0.82452
G	14	0.14737	0.17789
T	52	0.34899	0.37491
F	15	0.07732	0.07474
D	82	0.55782	0.56905
P	44	0.31206	0.31008
E	152	0.78351	0.87006
M	88	0.58667	0.43978
K	118	0.52212	0.57365
D	142	0.87117	0.98543
F	34	0.17347	0.16941
T	74	0.60163	0.53353
T	0	0.00000	0.00000
P	51	0.34932	0.35941
G	0	0.00000	0.00000
V	0	0.00000	0.00000
T	26	0.18571	0.18745
I	0	0.00000	0.00000
F	65	0.37356	0.32387
M	7	0.05426	0.03498
Q	92	0.51685	0.51512
V	0	0.00000	0.00000
P	52	0.38235	0.36646
S	51	0.38931	0.43515
Y	154	0.65254	0.72064
G	17	0.17895	0.21601
D	49	0.26630	0.34004
E	5	0.02392	0.02862
L	0	0.00000	0.00000
Q	49	0.24020	0.27436
L	19	0.10983	0.10377
F	2	0.01036	0.00997
K	81	0.38208	0.39378
L	46	0.31081	0.25123
M	0	0.00000	0.00000
L	38	0.23750	0.20754
Q	85	0.44737	0.47592
S	7	0.05344	0.05973
A	0	0.00000	0.00000
Q	79	0.44134	0.44233
H	108	0.60000	0.59373
I	0	0.00000	0.00000
A	0	0.00000	0.00000
D	103	0.60588	0.71478
E	88	0.44898	0.50372
V	16	0.09877	0.10410
G	46	0.46939	0.58450
G	12	0.12903	0.15248
V	33	0.22148	0.21470
V	8	0.06107	0.05205
L	22	0.12865	0.12015
D	1	0.00552	0.00694
D	56	0.30939	0.38862
Q	125	0.60976	0.69989
R	136	0.49097	0.59389
R	124	0.54867	0.54148
M	139	0.72396	0.69465
M	41	0.24848	0.20490
T	40	0.28369	0.28839
P	2	0.01418	0.01409
Q	51	0.25500	0.28555
K	25	0.11962	0.12154
L	25	0.16129	0.13654
R	31	0.13025	0.13537
E	81	0.42857	0.46365
Y	7	0.03286	0.03276
Q	12	0.06780	0.06719
D	59	0.36420	0.40944
I	42	0.26752	0.22703
I	0	0.00000	0.00000
R	74	0.29020	0.32314
E	77	0.38500	0.44076
V	0	0.00000	0.00000
K	50	0.23148	0.24307
D	128	0.74419	0.88827
A	40	0.33058	0.36298
N	73	0.41477	0.49863
A	135	0.78947	1.22505
