# Supplementary material for: Context dependent reference states of solvent accessibility derived from native protein structures and assessed by predictability analysis
Source: BMC Struct Biol. 2009 Apr 27;9:25. doi: 10.1186/1472-6807-9-25 (PMC2685369; doi:10.1186/1472-6807-9-25)
Supplement: Additional File 1 — Additional statistics and data sets. Details are provided in Readme file included in the compressed file. [file 1472-6807-9-25-S1.zip › supplementary_material/ASA_dataset/1f60B.asa]

P	184	0.95833	1.29669
A	53	0.45299	0.48094
A	51	0.46789	0.46279
K	41	0.19159	0.19932
S	0	0.00000	0.00000
I	5	0.03145	0.02703
V	0	0.00000	0.00000
T	0	0.00000	0.00000
L	0	0.00000	0.00000
D	18	0.10286	0.12491
V	0	0.00000	0.00000
K	7	0.03398	0.03403
P	0	0.00000	0.00000
W	103	0.46188	0.42827
D	53	0.30814	0.36780
D	58	0.32584	0.40250
E	147	0.71014	0.84144
T	20	0.12121	0.14420
N	75	0.42373	0.51230
L	35	0.18325	0.19115
E	123	0.58294	0.70406
E	94	0.47475	0.53807
M	0	0.00000	0.00000
V	5	0.04274	0.03253
A	56	0.53846	0.50817
N	70	0.39548	0.47814
V	3	0.01974	0.01952
K	100	0.47847	0.48614
A	67	0.67000	0.60799
I	34	0.22973	0.18378
E	182	1.00000	1.04179
M	53	0.33758	0.26487
E	145	0.71078	0.82999
G	17	0.18085	0.21601
L	21	0.11732	0.11469
T	51	0.37500	0.36770
W	39	0.19403	0.16216
G	9	0.13235	0.11436
A	24	0.19672	0.21779
H	60	0.31414	0.32985
Q	95	0.60510	0.53191
F	48	0.24490	0.23916
I	27	0.17763	0.14595
P	24	0.17910	0.16913
I	21	0.11602	0.11351
G	3	0.03571	0.03812
F	14	0.06306	0.06976
G	60	0.75000	0.76239
I	1	0.00575	0.00541
K	99	0.46919	0.48128
K	33	0.15942	0.16043
L	0	0.00000	0.00000
Q	26	0.13131	0.14558
I	0	0.00000	0.00000
N	5	0.03356	0.03415
C	0	0.00000	0.00000
V	5	0.04673	0.03253
V	0	0.00000	0.00000
E	44	0.22111	0.25186
D	21	0.11538	0.14573
D	159	0.90857	1.10340
K	107	0.49537	0.52018
V	3	0.02158	0.01952
S	20	0.15625	0.17065
L	1	0.00549	0.00546
D	49	0.27072	0.34004
D	55	0.31792	0.38168
L	1	0.00694	0.00546
Q	25	0.13228	0.13998
Q	126	0.65625	0.70549
S	47	0.35338	0.40102
I	4	0.02469	0.02162
E	73	0.36683	0.41786
E	146	0.68868	0.83572
D	28	0.15642	0.19431
E	135	0.62791	0.77275
D	139	0.82738	0.96461
H	23	0.12234	0.12644
V	3	0.02362	0.01952
Q	40	0.20305	0.22396
S	8	0.07018	0.06826
T	1	0.00599	0.00721
D	34	0.19883	0.23595
I	29	0.18471	0.15676
A	31	0.26957	0.28131
A	13	0.12500	0.11797
M	3	0.01724	0.01499
Q	2	0.01143	0.01120
K	42	0.20096	0.20418
L	18	0.07563	0.09831
