# Supplementary material for: Context dependent reference states of solvent accessibility derived from native protein structures and assessed by predictability analysis
Source: BMC Struct Biol. 2009 Apr 27;9:25. doi: 10.1186/1472-6807-9-25 (PMC2685369; doi:10.1186/1472-6807-9-25)
Supplement: Additional File 1 — Additional statistics and data sets. Details are provided in Readme file included in the compressed file. [file 1472-6807-9-25-S1.zip › supplementary_material/ASA_dataset/1f74A.asa]

M	57	0.23077	0.28486
R	9	0.04000	0.03930
D	93	0.55357	0.64539
L	5	0.02688	0.02731
K	92	0.43396	0.44725
G	8	0.08989	0.10165
I	2	0.01198	0.01081
F	0	0.00000	0.00000
S	0	0.00000	0.00000
A	6	0.05310	0.05445
L	2	0.01105	0.01092
L	0	0.00000	0.00000
V	1	0.00758	0.00651
S	0	0.00000	0.00000
F	0	0.00000	0.00000
N	59	0.34302	0.40301
E	148	0.68203	0.84717
D	124	0.66667	0.86051
G	11	0.11957	0.13977
T	60	0.38217	0.43259
I	14	0.08187	0.07568
N	21	0.12805	0.14344
E	60	0.28571	0.34345
K	149	0.68349	0.72436
G	0	0.00000	0.00000
L	0	0.00000	0.00000
R	46	0.18400	0.20087
Q	63	0.34239	0.35274
I	0	0.00000	0.00000
I	0	0.00000	0.00000
R	62	0.24900	0.27074
H	12	0.07895	0.06597
N	0	0.00000	0.00000
I	10	0.05747	0.05405
D	58	0.35152	0.40250
K	137	0.72487	0.66602
M	14	0.08140	0.06997
K	129	0.63547	0.62713
V	9	0.06040	0.05856
D	59	0.34104	0.40944
G	0	0.00000	0.00000
L	0	0.00000	0.00000
Y	1	0.00461	0.00468
V	0	0.00000	0.00000
G	7	0.07143	0.08895
G	1	0.01020	0.01271
S	55	0.40741	0.46928
T	18	0.10169	0.12978
G	1	0.01099	0.01271
E	4	0.01852	0.02290
N	4	0.02312	0.02732
F	76	0.41989	0.37867
M	45	0.26471	0.22489
L	14	0.09655	0.07646
S	54	0.43548	0.46075
T	37	0.25694	0.26676
E	117	0.57921	0.66972
E	33	0.17368	0.18890
K	11	0.05238	0.05348
K	41	0.18721	0.19932
E	66	0.33333	0.37779
I	6	0.03727	0.03243
F	1	0.00592	0.00498
R	84	0.35443	0.36681
I	0	0.00000	0.00000
A	0	0.00000	0.00000
K	45	0.20000	0.21877
D	74	0.43023	0.51353
E	39	0.18056	0.22324
A	1	0.00909	0.00907
K	118	0.52444	0.57365
D	121	0.73333	0.83969
Q	109	0.57068	0.61030
I	10	0.06369	0.05405
A	1	0.00926	0.00907
L	0	0.00000	0.00000
I	0	0.00000	0.00000
A	0	0.00000	0.00000
Q	0	0.00000	0.00000
V	0	0.00000	0.00000
G	0	0.00000	0.00000
S	10	0.07143	0.08532
V	51	0.33775	0.33182
N	86	0.52121	0.58743
L	47	0.27485	0.25669
K	171	0.76339	0.83131
E	19	0.09268	0.10876
A	0	0.00000	0.00000
V	20	0.15385	0.13012
E	86	0.46486	0.49227
L	1	0.00571	0.00546
G	0	0.00000	0.00000
K	75	0.34722	0.36461
Y	51	0.22973	0.23865
A	0	0.00000	0.00000
T	41	0.28873	0.29560
E	144	0.70588	0.82427
L	51	0.29143	0.27854
G	36	0.40449	0.45743
Y	12	0.05063	0.05615
D	54	0.34839	0.37474
C	1	0.01282	0.00712
L	0	0.00000	0.00000
S	0	0.00000	0.00000
A	0	0.00000	0.00000
V	23	0.15753	0.14964
T	16	0.11852	0.11536
P	10	0.07937	0.07047
F	83	0.43684	0.41355
Y	192	1.00000	0.89846
Y	150	0.72115	0.70192
K	157	0.75845	0.76325
F	63	0.39375	0.31390
S	51	0.42857	0.43515
F	33	0.21154	0.16442
P	89	0.64964	0.62720
E	98	0.47115	0.56096
I	8	0.05634	0.04324
K	41	0.20812	0.19932
H	118	0.75159	0.64871
Y	9	0.04478	0.04212
Y	1	0.00413	0.00468
D	39	0.22941	0.27065
T	27	0.21260	0.19466
I	0	0.00000	0.00000
I	6	0.04000	0.03243
A	77	0.74038	0.69873
E	98	0.47115	0.56096
T	21	0.13816	0.15141
G	44	0.44898	0.55909
S	18	0.12766	0.15358
N	39	0.28467	0.26639
M	0	0.00000	0.00000
I	0	0.00000	0.00000
V	0	0.00000	0.00000
Y	15	0.07538	0.07019
S	14	0.12281	0.11945
I	14	0.08235	0.07568
P	48	0.39024	0.33827
F	147	0.71359	0.73244
L	51	0.30723	0.27854
T	135	0.88235	0.97332
G	33	0.37500	0.41931
V	22	0.14286	0.14314
N	101	0.60119	0.68989
M	49	0.34507	0.24488
G	0	0.00000	0.00000
I	22	0.13095	0.11892
E	115	0.58974	0.65827
Q	29	0.17059	0.16237
F	1	0.00481	0.00498
G	12	0.13636	0.15248
E	65	0.30806	0.37207
L	0	0.00000	0.00000
Y	17	0.08854	0.07955
K	140	0.64516	0.68060
N	28	0.16766	0.19126
P	112	0.75168	0.78929
K	63	0.29717	0.30627
V	1	0.00676	0.00651
L	27	0.14362	0.14746
G	0	0.00000	0.00000
V	0	0.00000	0.00000
K	18	0.09278	0.08751
F	0	0.00000	0.00000
T	67	0.44371	0.48306
A	33	0.28205	0.29946
G	52	0.56522	0.66074
D	59	0.32961	0.40944
F	3	0.01508	0.01495
Y	21	0.09459	0.09827
L	7	0.05983	0.03823
L	1	0.00571	0.00546
E	0	0.00000	0.00000
R	8	0.03252	0.03493
L	2	0.01266	0.01092
K	22	0.10138	0.10695
K	79	0.36406	0.38405
A	40	0.38462	0.36298
Y	51	0.25888	0.23865
P	79	0.60769	0.55673
N	153	0.81383	1.04508
H	45	0.24725	0.24739
L	28	0.19858	0.15292
I	3	0.02041	0.01622
W	0	0.00000	0.00000
A	1	0.00971	0.00907
G	23	0.25556	0.29225
F	16	0.08377	0.07972
D	13	0.07558	0.09022
E	43	0.23370	0.24614
M	20	0.12903	0.09995
M	5	0.03106	0.02499
L	0	0.00000	0.00000
P	2	0.01418	0.01409
A	0	0.00000	0.00000
A	4	0.03390	0.03630
S	4	0.03175	0.03413
L	2	0.01064	0.01092
G	21	0.25926	0.26684
V	2	0.01333	0.01301
D	28	0.16185	0.19431
G	0	0.00000	0.00000
A	2	0.01923	0.01815
I	8	0.04278	0.04324
G	3	0.03191	0.03812
S	17	0.12593	0.14505
T	4	0.02484	0.02884
F	3	0.01408	0.01495
N	0	0.00000	0.00000
V	3	0.02113	0.01952
N	5	0.02660	0.03415
G	1	0.01176	0.01271
V	76	0.49032	0.49447
R	55	0.22088	0.24017
A	1	0.00917	0.00907
R	55	0.22634	0.24017
Q	80	0.43478	0.44793
I	2	0.01307	0.01081
F	19	0.12102	0.09467
E	100	0.51020	0.57241
L	28	0.14286	0.15292
T	0	0.00000	0.00000
K	102	0.46154	0.49587
A	66	0.58929	0.59891
G	17	0.17895	0.21601
K	110	0.50000	0.53476
L	19	0.10920	0.10377
K	193	0.86161	0.93826
E	105	0.51220	0.60103
A	0	0.00000	0.00000
L	26	0.14607	0.14200
E	120	0.57971	0.68689
I	34	0.23288	0.18378
Q	2	0.01087	0.01120
H	18	0.12329	0.09896
V	39	0.26000	0.25374
T	3	0.01961	0.02163
N	0	0.00000	0.00000
D	42	0.24419	0.29146
L	0	0.00000	0.00000
I	2	0.01299	0.01081
E	33	0.16098	0.18890
G	11	0.12500	0.13977
I	0	0.00000	0.00000
L	74	0.45399	0.40415
A	66	0.55462	0.59891
N	20	0.10471	0.13661
G	26	0.29885	0.33037
L	46	0.21905	0.25123
Y	46	0.23232	0.21526
L	19	0.13194	0.10377
T	1	0.00709	0.00721
I	1	0.00741	0.00541
K	4	0.01951	0.01945
E	18	0.08780	0.10303
L	0	0.00000	0.00000
L	0	0.00000	0.00000
K	133	0.62441	0.64657
L	60	0.33898	0.32769
E	72	0.34123	0.41214
G	62	0.66667	0.78780
V	10	0.06667	0.06506
D	73	0.42197	0.50659
A	0	0.00000	0.00000
G	28	0.30769	0.35578
Y	66	0.27615	0.30884
C	2	0.01818	0.01425
R	46	0.19574	0.20087
E	137	0.71354	0.78420
P	120	0.98361	0.84567
M	71	0.37968	0.35482
T	102	0.72340	0.73540
S	23	0.17424	0.19625
K	135	0.61086	0.65630
A	21	0.18103	0.19056
T	64	0.42953	0.46143
A	77	0.65812	0.69873
E	140	0.68966	0.80137
Q	40	0.20305	0.22396
V	35	0.22727	0.22772
A	49	0.46667	0.44465
K	72	0.32877	0.35002
A	0	0.00000	0.00000
K	108	0.48000	0.52504
D	92	0.52874	0.63845
L	11	0.05914	0.06008
K	40	0.18433	0.19446
A	62	0.57407	0.56261
K	149	0.72330	0.72436
F	33	0.16418	0.16442
L	32	0.13502	0.17477
S	145	0.79670	1.23720
