# Supplementary material for: Context dependent reference states of solvent accessibility derived from native protein structures and assessed by predictability analysis
Source: BMC Struct Biol. 2009 Apr 27;9:25. doi: 10.1186/1472-6807-9-25 (PMC2685369; doi:10.1186/1472-6807-9-25)
Supplement: Additional File 1 — Additional statistics and data sets. Details are provided in Readme file included in the compressed file. [file 1472-6807-9-25-S1.zip › supplementary_material/ASA_dataset/1f86A.asa]

C	73	0.52899	0.51994
P	5	0.03937	0.03524
L	1	0.00543	0.00546
M	33	0.18644	0.16492
V	0	0.00000	0.00000
K	29	0.14216	0.14098
V	0	0.00000	0.00000
L	53	0.30994	0.28946
D	2	0.01176	0.01388
A	50	0.45455	0.45372
V	89	0.66917	0.57905
R	114	0.43846	0.49782
G	74	0.78723	0.94028
S	37	0.28906	0.31570
P	40	0.26316	0.28189
A	0	0.00000	0.00000
I	71	0.40113	0.38378
N	114	0.69939	0.77869
V	0	0.00000	0.00000
A	29	0.27619	0.26316
V	0	0.00000	0.00000
H	65	0.44218	0.35734
V	1	0.00870	0.00651
F	34	0.18280	0.16941
R	67	0.27236	0.29258
K	45	0.20833	0.21877
A	12	0.09600	0.10889
A	114	0.95000	1.03448
D	108	0.58696	0.74948
D	115	0.64972	0.79806
T	79	0.61240	0.56957
W	70	0.31674	0.29106
E	97	0.56395	0.55524
P	109	0.82576	0.76815
F	52	0.23529	0.25909
A	15	0.13636	0.13612
S	68	0.47222	0.58020
G	29	0.31183	0.36849
K	131	0.59009	0.63685
T	1	0.00667	0.00721
S	34	0.23944	0.29010
E	152	0.72381	0.87006
S	52	0.37681	0.44369
G	0	0.00000	0.00000
E	61	0.28910	0.34917
L	14	0.11111	0.07646
H	98	0.54749	0.53876
G	57	0.67059	0.72427
L	19	0.10615	0.10377
T	20	0.13889	0.14420
T	75	0.46875	0.54074
E	133	0.65842	0.76131
E	168	0.82759	0.96165
E	115	0.62162	0.65827
F	8	0.04469	0.03986
V	72	0.51064	0.46845
E	100	0.46083	0.57241
G	16	0.18182	0.20330
I	44	0.26190	0.23784
Y	1	0.00431	0.00468
K	24	0.10909	0.11667
V	0	0.00000	0.00000
E	34	0.19101	0.19462
I	0	0.00000	0.00000
D	22	0.13665	0.15267
T	4	0.02484	0.02884
K	44	0.20091	0.21390
S	60	0.50420	0.51195
Y	18	0.09890	0.08423
W	4	0.02920	0.01663
K	125	0.63131	0.60768
A	91	0.90099	0.82577
L	67	0.31163	0.36592
G	68	0.73118	0.86404
I	66	0.35484	0.35676
S	85	0.66929	0.72526
P	10	0.07353	0.07047
F	14	0.07292	0.06976
H	4	0.02367	0.02199
E	41	0.22527	0.23469
H	39	0.20856	0.21440
A	0	0.00000	0.00000
E	0	0.00000	0.00000
V	1	0.00671	0.00651
V	2	0.01754	0.01301
F	0	0.00000	0.00000
T	42	0.27815	0.30281
A	0	0.00000	0.00000
N	10	0.05236	0.06831
D	110	0.63218	0.76336
S	100	0.73529	0.85324
G	30	0.37975	0.38119
P	102	0.69863	0.71882
R	59	0.22868	0.25764
R	132	0.52381	0.57642
Y	12	0.05854	0.05615
T	42	0.28378	0.30281
I	1	0.00654	0.00541
A	18	0.15652	0.16334
A	3	0.02679	0.02722
L	77	0.42541	0.42054
L	1	0.00556	0.00546
S	41	0.34167	0.34983
P	34	0.22667	0.23961
Y	111	0.51152	0.51942
S	24	0.18750	0.20478
Y	4	0.01843	0.01872
S	43	0.32331	0.36689
T	2	0.01242	0.01442
M	81	0.45251	0.40480
A	5	0.05208	0.04537
V	72	0.50704	0.46845
V	49	0.25926	0.31880
T	69	0.45098	0.49748
N	147	0.63913	1.00410
