# Supplementary material for: Context dependent reference states of solvent accessibility derived from native protein structures and assessed by predictability analysis
Source: BMC Struct Biol. 2009 Apr 27;9:25. doi: 10.1186/1472-6807-9-25 (PMC2685369; doi:10.1186/1472-6807-9-25)
Supplement: Additional File 1 — Additional statistics and data sets. Details are provided in Readme file included in the compressed file. [file 1472-6807-9-25-S1.zip › supplementary_material/ASA_dataset/1f8eA.asa]

R	249	0.83000	1.08734
D	130	0.75145	0.90215
F	23	0.12568	0.11460
N	30	0.18405	0.20492
N	63	0.34807	0.43033
L	2	0.01087	0.01092
T	93	0.60000	0.67051
K	45	0.20737	0.21877
G	5	0.05618	0.06353
L	18	0.14062	0.09831
C	15	0.18750	0.10684
T	78	0.63934	0.56236
I	0	0.00000	0.00000
N	26	0.15758	0.17760
S	2	0.01613	0.01706
W	3	0.01515	0.01247
H	45	0.33582	0.24739
I	65	0.64356	0.35135
Y	61	0.30808	0.28545
G	3	0.03226	0.03812
K	29	0.12775	0.14098
D	3	0.01744	0.02082
N	53	0.27461	0.36202
A	2	0.01869	0.01815
V	1	0.00752	0.00651
R	144	0.65158	0.62882
I	78	0.45349	0.42162
G	0	0.00000	0.00000
E	62	0.29245	0.35489
D	133	0.78235	0.92297
S	44	0.32836	0.37543
D	70	0.40462	0.48577
V	1	0.00704	0.00651
L	22	0.14194	0.12015
V	0	0.00000	0.00000
T	2	0.01351	0.01442
R	25	0.09579	0.10917
E	9	0.04688	0.05152
P	0	0.00000	0.00000
Y	0	0.00000	0.00000
V	0	0.00000	0.00000
S	0	0.00000	0.00000
C	0	0.00000	0.00000
D	23	0.17293	0.15961
P	52	0.37143	0.36646
D	139	0.77654	0.96461
E	71	0.37566	0.40641
C	17	0.19767	0.12108
R	13	0.04561	0.05677
F	0	0.00000	0.00000
Y	0	0.00000	0.00000
A	0	0.00000	0.00000
L	0	0.00000	0.00000
S	7	0.05109	0.05973
Q	14	0.07071	0.07839
G	46	0.52273	0.58450
T	16	0.10596	0.11536
T	30	0.19481	0.21629
I	2	0.02020	0.01081
R	112	0.42424	0.48908
G	18	0.19355	0.22872
K	195	0.89450	0.94798
H	157	0.83069	0.86311
S	12	0.08955	0.10239
N	95	0.52486	0.64891
G	24	0.25000	0.30496
T	8	0.05096	0.05768
I	67	0.40361	0.36216
H	130	0.79755	0.71468
D	74	0.52113	0.51353
R	94	0.33452	0.41048
S	26	0.19847	0.22184
Q	156	0.83871	0.87346
Y	160	0.82902	0.74871
R	2	0.00816	0.00873
A	11	0.10476	0.09982
L	0	0.00000	0.00000
I	4	0.02353	0.02162
S	0	0.00000	0.00000
W	0	0.00000	0.00000
P	48	0.36364	0.33827
L	60	0.33149	0.32769
S	44	0.30345	0.37543
S	49	0.37121	0.41809
P	19	0.15966	0.13390
P	1	0.00714	0.00705
T	24	0.16438	0.17304
V	70	0.49645	0.45543
Y	177	0.85096	0.82826
N	45	0.26946	0.30738
S	22	0.16176	0.18771
R	90	0.35019	0.39301
V	76	0.51351	0.49447
E	12	0.07895	0.06869
C	4	0.05063	0.02849
I	104	0.70748	0.56216
G	1	0.01136	0.01271
W	16	0.11034	0.06653
S	0	0.00000	0.00000
S	0	0.00000	0.00000
T	0	0.00000	0.00000
S	0	0.00000	0.00000
C	2	0.01802	0.01425
H	21	0.12500	0.11545
D	1	0.00562	0.00694
G	7	0.07368	0.08895
K	92	0.41441	0.44725
T	25	0.18797	0.18025
R	18	0.07759	0.07860
M	3	0.01829	0.01499
S	5	0.04630	0.04266
I	0	0.00000	0.00000
C	2	0.02500	0.01425
I	0	0.00000	0.00000
S	45	0.33088	0.38396
G	29	0.36709	0.36849
P	75	0.48387	0.52854
N	75	0.44379	0.51230
N	89	0.50857	0.60792
N	76	0.47205	0.51913
A	0	0.00000	0.00000
S	38	0.26761	0.32423
A	0	0.00000	0.00000
V	38	0.27143	0.24723
I	0	0.00000	0.00000
W	69	0.60526	0.28690
Y	26	0.16149	0.12167
N	79	0.50968	0.53962
R	116	0.44444	0.50655
R	160	0.69869	0.69869
P	77	0.55396	0.54264
V	60	0.40000	0.39037
T	24	0.16438	0.17304
E	121	0.64362	0.69262
I	14	0.09722	0.07568
N	95	0.59006	0.64891
T	9	0.07031	0.06489
W	40	0.22346	0.16632
A	27	0.29348	0.24501
R	127	0.52049	0.55459
N	65	0.36932	0.44399
I	31	0.20530	0.16757
L	0	0.00000	0.00000
R	30	0.11952	0.13100
T	3	0.02239	0.02163
Q	1	0.00518	0.00560
E	12	0.05742	0.06869
S	0	0.00000	0.00000
E	5	0.03165	0.02862
C	1	0.01149	0.00712
V	3	0.02885	0.01952
C	6	0.06383	0.04274
H	21	0.12209	0.11545
N	84	0.49412	0.57377
G	0	0.00000	0.00000
V	15	0.10949	0.09759
C	3	0.03093	0.02137
P	5	0.04425	0.03524
V	0	0.00000	0.00000
V	4	0.03509	0.02602
F	0	0.00000	0.00000
T	4	0.02920	0.02884
D	0	0.00000	0.00000
G	8	0.08333	0.10165
S	37	0.25517	0.31570
A	36	0.34286	0.32668
T	71	0.42262	0.51190
G	9	0.13235	0.11436
P	100	0.67114	0.70472
A	31	0.26724	0.28131
E	99	0.47596	0.56669
T	10	0.07299	0.07210
R	43	0.14527	0.18777
I	0	0.00000	0.00000
Y	6	0.03509	0.02808
Y	0	0.00000	0.00000
F	1	0.00585	0.00498
K	61	0.28241	0.29655
E	70	0.33175	0.40069
G	1	0.01087	0.01271
K	112	0.51852	0.54448
I	67	0.39412	0.36216
L	87	0.53374	0.47515
K	74	0.37000	0.35975
W	105	0.54404	0.43659
E	31	0.18023	0.17745
P	85	0.63910	0.59901
L	42	0.24277	0.22938
A	48	0.40000	0.43557
G	57	0.59375	0.72427
T	39	0.24224	0.28118
A	8	0.06838	0.07260
K	80	0.38647	0.38892
H	4	0.02116	0.02199
I	1	0.00658	0.00541
E	14	0.07035	0.08014
E	28	0.13208	0.16027
C	1	0.01235	0.00712
S	0	0.00000	0.00000
C	2	0.02000	0.01425
Y	0	0.00000	0.00000
G	0	0.00000	0.00000
E	19	0.08962	0.10876
R	166	0.70042	0.72489
A	40	0.35398	0.36298
E	67	0.33005	0.38351
I	3	0.01754	0.01622
T	2	0.01709	0.01442
C	1	0.00833	0.00712
T	0	0.00000	0.00000
C	0	0.00000	0.00000
R	20	0.08584	0.08734
D	0	0.00000	0.00000
N	11	0.07534	0.07514
W	61	0.26293	0.25364
Q	63	0.33511	0.35274
G	3	0.03333	0.03812
S	2	0.01418	0.01706
N	3	0.01786	0.02049
R	4	0.01869	0.01747
P	0	0.00000	0.00000
V	1	0.00680	0.00651
I	0	0.00000	0.00000
R	72	0.31579	0.31441
I	3	0.01840	0.01622
D	67	0.40120	0.46495
P	1	0.00709	0.00705
V	101	0.66447	0.65712
A	50	0.49505	0.45372
M	39	0.22414	0.19490
T	61	0.44853	0.43980
H	21	0.10448	0.11545
T	76	0.55882	0.54795
S	9	0.06618	0.07679
Q	32	0.17204	0.17917
Y	0	0.00000	0.00000
I	2	0.01575	0.01081
C	3	0.03797	0.02137
S	1	0.01031	0.00853
P	0	0.00000	0.00000
V	3	0.02069	0.01952
L	0	0.00000	0.00000
T	2	0.01220	0.01442
D	2	0.01124	0.01388
N	3	0.01887	0.02049
P	24	0.17266	0.16913
R	6	0.02521	0.02620
P	29	0.20280	0.20437
N	121	0.65405	0.82650
D	53	0.36552	0.36780
P	22	0.15714	0.15504
T	108	0.73973	0.77866
V	64	0.41830	0.41640
G	7	0.08235	0.08895
K	95	0.45238	0.46184
C	32	0.26891	0.22792
N	82	0.49102	0.56011
D	79	0.54483	0.54823
P	14	0.10938	0.09866
Y	53	0.24883	0.24801
P	72	0.51064	0.50740
G	55	0.57292	0.69886
N	49	0.27374	0.33470
N	107	0.61143	0.73087
N	79	0.45143	0.53962
N	80	0.45455	0.54645
G	0	0.00000	0.00000
V	3	0.02174	0.01952
K	0	0.00000	0.00000
G	1	0.01163	0.01271
F	0	0.00000	0.00000
S	0	0.00000	0.00000
Y	0	0.00000	0.00000
L	16	0.09639	0.08738
D	52	0.28571	0.36086
G	36	0.38710	0.45743
V	96	0.62338	0.62459
N	13	0.07784	0.08880
T	1	0.00781	0.00721
W	0	0.00000	0.00000
L	0	0.00000	0.00000
G	1	0.01235	0.01271
R	28	0.10938	0.12227
T	3	0.02055	0.02163
I	48	0.30189	0.25946
S	21	0.18103	0.17918
I	58	0.32768	0.31351
A	72	0.61017	0.65336
S	21	0.16935	0.17918
R	60	0.22556	0.26201
S	13	0.09353	0.11092
G	0	0.00000	0.00000
Y	2	0.00866	0.00936
E	35	0.18041	0.20034
M	0	0.00000	0.00000
L	17	0.09444	0.09285
K	41	0.19524	0.19932
V	0	0.00000	0.00000
P	26	0.19697	0.18323
N	61	0.30049	0.41667
A	0	0.00000	0.00000
L	14	0.07650	0.07646
T	93	0.56707	0.67051
D	64	0.34973	0.44414
D	60	0.34286	0.41638
K	139	0.63182	0.67574
S	6	0.04380	0.05119
K	88	0.44221	0.42781
P	60	0.43165	0.42283
T	93	0.60390	0.67051
Q	55	0.27638	0.30795
G	36	0.38710	0.45743
Q	11	0.05392	0.06159
T	42	0.30657	0.30281
I	0	0.00000	0.00000
V	0	0.00000	0.00000
L	68	0.38857	0.37138
N	72	0.43114	0.49180
T	120	0.63158	0.86518
D	46	0.28049	0.31922
W	66	0.33673	0.27443
S	1	0.00787	0.00853
G	1	0.01136	0.01271
Y	15	0.06579	0.07019
S	2	0.01449	0.01706
G	0	0.00000	0.00000
S	1	0.00709	0.00853
F	0	0.00000	0.00000
M	0	0.00000	0.00000
D	50	0.30864	0.34698
Y	11	0.06587	0.05147
W	53	0.22845	0.22037
A	45	0.44554	0.40835
E	177	0.84286	1.01317
G	44	0.44898	0.55909
E	173	0.87374	0.99027
C	47	0.48454	0.33476
Y	5	0.02294	0.02340
R	123	0.50204	0.53712
A	0	0.00000	0.00000
C	4	0.03125	0.02849
F	0	0.00000	0.00000
Y	1	0.00532	0.00468
V	0	0.00000	0.00000
E	0	0.00000	0.00000
L	0	0.00000	0.00000
I	21	0.11932	0.11351
R	25	0.09470	0.10917
G	2	0.02105	0.02541
R	60	0.24096	0.26201
P	91	0.63194	0.64130
K	114	0.51818	0.55421
E	33	0.16256	0.18890
D	97	0.53889	0.67314
K	150	0.69444	0.72922
V	5	0.04065	0.03253
W	145	0.62771	0.60291
W	11	0.06707	0.04574
T	5	0.04032	0.03605
S	1	0.00741	0.00853
N	3	0.01587	0.02049
S	0	0.00000	0.00000
I	0	0.00000	0.00000
V	1	0.00746	0.00651
S	0	0.00000	0.00000
M	4	0.02367	0.01999
C	2	0.02020	0.01425
S	2	0.01493	0.01706
S	16	0.11511	0.13652
T	80	0.55556	0.57678
E	119	0.59204	0.68117
F	137	0.74863	0.68261
L	75	0.44379	0.40961
G	77	0.87500	0.97840
Q	115	0.56931	0.64390
W	176	0.93122	0.73181
D	43	0.33594	0.29840
W	49	0.28324	0.20374
P	36	0.27481	0.25370
D	4	0.02247	0.02776
G	34	0.35417	0.43202
A	14	0.11667	0.12704
K	105	0.50000	0.51045
I	9	0.05488	0.04865
E	108	0.57447	0.61820
Y	146	0.65766	0.68320
F	18	0.10778	0.08969
L	136	0.62963	0.74276
