# Supplementary material for: Context dependent reference states of solvent accessibility derived from native protein structures and assessed by predictability analysis
Source: BMC Struct Biol. 2009 Apr 27;9:25. doi: 10.1186/1472-6807-9-25 (PMC2685369; doi:10.1186/1472-6807-9-25)
Supplement: Additional File 1 — Additional statistics and data sets. Details are provided in Readme file included in the compressed file. [file 1472-6807-9-25-S1.zip › supplementary_material/ASA_dataset/1f9yA.asa]

T	72	0.36181	0.51911
V	35	0.23026	0.22772
A	0	0.00000	0.00000
Y	45	0.18987	0.21058
I	0	0.00000	0.00000
A	6	0.06383	0.05445
I	1	0.00535	0.00541
G	4	0.04255	0.05083
S	0	0.00000	0.00000
N	2	0.01190	0.01366
L	64	0.34595	0.34954
A	60	0.55046	0.54446
S	70	0.56911	0.59727
P	19	0.13971	0.13390
L	70	0.38251	0.38230
E	136	0.66019	0.77848
Q	28	0.14213	0.15677
V	0	0.00000	0.00000
N	80	0.48780	0.54645
A	42	0.35593	0.38113
A	0	0.00000	0.00000
L	25	0.13889	0.13654
K	145	0.66820	0.70491
A	17	0.16832	0.15426
L	0	0.00000	0.00000
G	30	0.31250	0.38119
D	106	0.59887	0.73560
I	8	0.04969	0.04324
P	62	0.50407	0.43693
E	125	0.57870	0.71551
S	17	0.15179	0.14505
H	103	0.61677	0.56625
I	59	0.34706	0.31892
L	81	0.50000	0.44238
T	59	0.45736	0.42538
V	58	0.36478	0.37736
S	10	0.07353	0.08532
S	32	0.26016	0.27304
F	51	0.25248	0.25411
Y	22	0.10784	0.10295
R	101	0.44105	0.44105
T	6	0.04380	0.04326
P	93	0.69403	0.65539
P	11	0.07971	0.07752
L	81	0.42857	0.44238
G	24	0.32877	0.30496
P	35	0.24476	0.24665
Q	135	0.68528	0.75588
D	121	0.69540	0.83969
Q	20	0.11299	0.11198
P	65	0.44828	0.45807
D	69	0.39429	0.47883
Y	22	0.10891	0.10295
L	0	0.00000	0.00000
N	9	0.05085	0.06148
A	1	0.00847	0.00907
A	0	0.00000	0.00000
V	1	0.00676	0.00651
A	1	0.00952	0.00907
L	0	0.00000	0.00000
E	61	0.29756	0.34917
T	2	0.01361	0.01442
S	87	0.65909	0.74232
L	13	0.07345	0.07100
A	54	0.56842	0.49002
P	15	0.10638	0.10571
E	71	0.33491	0.40641
E	81	0.38942	0.46365
L	0	0.00000	0.00000
L	15	0.08197	0.08192
N	62	0.38037	0.42350
H	16	0.09357	0.08796
T	1	0.00699	0.00721
Q	52	0.24762	0.29115
R	133	0.58333	0.58079
I	6	0.04286	0.03243
E	10	0.05025	0.05724
L	122	0.70115	0.66630
Q	135	0.71429	0.75588
Q	25	0.11905	0.13998
G	43	0.47253	0.54638
R	36	0.14634	0.15721
V	104	0.85246	0.67664
R	178	0.74790	0.77729
K	102	0.47222	0.49587
A	115	0.99138	1.04356
E	64	0.30918	0.36634
R	166	0.75455	0.72489
W	74	0.29719	0.30769
G	3	0.05357	0.03812
P	17	0.11644	0.11980
R	27	0.10506	0.11790
T	17	0.11565	0.12257
L	0	0.00000	0.00000
D	23	0.13609	0.15961
L	6	0.03390	0.03277
D	30	0.17045	0.20819
I	9	0.05556	0.04865
M	0	0.00000	0.00000
L	3	0.02703	0.01638
F	4	0.01951	0.01993
G	24	0.30769	0.30496
N	106	0.53535	0.72404
E	79	0.41361	0.45220
V	93	0.77500	0.60507
I	13	0.09028	0.07027
N	122	0.75776	0.83333
T	63	0.43750	0.45422
E	210	0.95890	1.20206
R	119	0.48374	0.51965
L	11	0.06395	0.06008
T	67	0.51938	0.48306
V	2	0.01361	0.01301
P	32	0.24615	0.22551
H	23	0.11500	0.12644
Y	123	0.63077	0.57557
D	26	0.20800	0.18043
M	1	0.00599	0.00500
K	54	0.26733	0.26252
N	77	0.39286	0.52596
R	16	0.06275	0.06987
G	11	0.12360	0.13977
F	41	0.18721	0.20429
M	4	0.02353	0.01999
L	0	0.00000	0.00000
W	45	0.22388	0.18711
P	0	0.00000	0.00000
L	0	0.00000	0.00000
F	53	0.31737	0.26408
E	82	0.46067	0.46938
I	20	0.10870	0.10811
A	10	0.11628	0.09074
P	53	0.37589	0.37350
E	127	0.63500	0.72696
L	19	0.11310	0.10377
V	72	0.52174	0.46845
F	2	0.01081	0.00997
P	34	0.23776	0.23961
D	97	0.54494	0.67314
G	54	0.58065	0.68615
E	81	0.38942	0.46365
M	75	0.41209	0.37481
L	0	0.00000	0.00000
R	78	0.31200	0.34061
Q	106	0.57609	0.59351
I	10	0.05682	0.05405
L	6	0.04000	0.03277
H	134	0.77457	0.73667
T	105	0.84000	0.75703
R	116	0.45850	0.50655
A	76	0.67857	0.68966
F	40	0.18182	0.19930
D	145	0.86826	1.00625
K	169	0.77880	0.82158
L	39	0.22286	0.21300
N	121	0.67598	0.82650
K	122	0.62564	0.59310
W	95	0.32872	0.39501
