# Supplementary material for: Context dependent reference states of solvent accessibility derived from native protein structures and assessed by predictability analysis
Source: BMC Struct Biol. 2009 Apr 27;9:25. doi: 10.1186/1472-6807-9-25 (PMC2685369; doi:10.1186/1472-6807-9-25)
Supplement: Additional File 1 — Additional statistics and data sets. Details are provided in Readme file included in the compressed file. [file 1472-6807-9-25-S1.zip › supplementary_material/ASA_dataset/1fc3A.asa]

N	175	0.76419	1.19536
K	154	0.84153	0.74866
P	98	0.75969	0.69063
K	153	0.67699	0.74380
N	101	0.55801	0.68989
L	18	0.09278	0.09831
D	34	0.20000	0.23595
A	53	0.42063	0.48094
S	48	0.36641	0.40956
I	0	0.00000	0.00000
T	28	0.20144	0.20187
S	72	0.59016	0.61433
I	17	0.11486	0.09189
I	0	0.00000	0.00000
H	114	0.73548	0.62672
E	86	0.48045	0.49227
I	0	0.00000	0.00000
G	21	0.25301	0.26684
V	0	0.00000	0.00000
P	40	0.32520	0.28189
A	60	0.52632	0.54446
H	158	0.79798	0.86861
I	13	0.08725	0.07027
K	74	0.34742	0.35975
G	0	0.00000	0.00000
Y	24	0.09677	0.11231
L	62	0.39744	0.33861
Y	11	0.05556	0.05147
L	0	0.00000	0.00000
R	67	0.28151	0.29258
E	41	0.20297	0.23469
A	0	0.00000	0.00000
I	0	0.00000	0.00000
A	25	0.23148	0.22686
M	26	0.13904	0.12994
V	0	0.00000	0.00000
Y	53	0.24537	0.24801
H	85	0.52147	0.46729
D	7	0.04192	0.04858
I	97	0.57396	0.52432
E	37	0.18593	0.21179
L	3	0.01613	0.01638
L	38	0.20879	0.20754
G	63	0.67021	0.80051
S	7	0.05882	0.05973
I	14	0.08000	0.07568
T	76	0.55882	0.54795
K	120	0.58824	0.58337
V	0	0.00000	0.00000
L	0	0.00000	0.00000
Y	8	0.03756	0.03744
P	43	0.31387	0.30303
D	32	0.18497	0.22207
I	3	0.01911	0.01622
A	3	0.02913	0.02722
K	180	0.82949	0.87506
K	133	0.65196	0.64657
Y	64	0.33161	0.29949
N	149	0.91411	1.01776
T	24	0.15686	0.17304
T	68	0.45333	0.49027
A	29	0.24370	0.26316
S	62	0.50000	0.52901
R	51	0.19844	0.22271
V	0	0.00000	0.00000
E	47	0.24352	0.26903
R	35	0.14768	0.15284
A	2	0.01724	0.01815
I	0	0.00000	0.00000
R	41	0.16466	0.17904
H	6	0.03509	0.03299
A	0	0.00000	0.00000
I	2	0.01351	0.01081
E	10	0.05208	0.05724
V	20	0.13793	0.13012
A	1	0.01124	0.00907
W	36	0.18848	0.14969
S	67	0.56303	0.57167
R	130	0.50781	0.56769
G	44	0.48352	0.55909
N	68	0.36957	0.46448
L	88	0.46073	0.48061
E	139	0.66190	0.79565
S	23	0.17037	0.19625
I	3	0.01807	0.01622
S	43	0.32090	0.36689
S	85	0.63433	0.72526
L	27	0.14754	0.14746
F	34	0.16585	0.16941
G	31	0.34831	0.39390
Y	164	0.66939	0.76743
T	119	0.87500	0.85797
V	49	0.30818	0.31880
S	10	0.07692	0.08532
V	83	0.52532	0.54001
S	52	0.40000	0.44369
K	215	0.97285	1.04521
A	50	0.46296	0.45372
K	63	0.30288	0.30627
P	12	0.08633	0.08457
T	75	0.47170	0.54074
N	10	0.05464	0.06831
S	47	0.35878	0.40102
E	103	0.58192	0.58958
F	0	0.00000	0.00000
I	0	0.00000	0.00000
A	32	0.29630	0.29038
M	43	0.22995	0.21489
V	0	0.00000	0.00000
A	0	0.00000	0.00000
D	77	0.42308	0.53435
K	63	0.29032	0.30627
L	14	0.09032	0.07646
R	63	0.24138	0.27511
L	127	0.80892	0.69361
E	98	0.46667	0.56096
H	178	1.00000	0.97856
K	120	0.63158	0.58337
A	123	0.69492	1.11615
