# Supplementary material for: Context dependent reference states of solvent accessibility derived from native protein structures and assessed by predictability analysis
Source: BMC Struct Biol. 2009 Apr 27;9:25. doi: 10.1186/1472-6807-9-25 (PMC2685369; doi:10.1186/1472-6807-9-25)
Supplement: Additional File 1 — Additional statistics and data sets. Details are provided in Readme file included in the compressed file. [file 1472-6807-9-25-S1.zip › supplementary_material/ASA_dataset/1fc9A.asa]

V	130	0.65000	0.84580
T	71	0.45223	0.51190
S	92	0.64789	0.78498
E	29	0.14010	0.16600
Q	52	0.26943	0.29115
L	84	0.53846	0.45877
L	4	0.02548	0.02185
F	0	0.00000	0.00000
L	14	0.08092	0.07646
E	49	0.24500	0.28048
A	0	0.00000	0.00000
W	7	0.03017	0.02911
R	87	0.40845	0.37991
A	0	0.00000	0.00000
V	0	0.00000	0.00000
D	53	0.29775	0.36780
R	147	0.59514	0.64192
A	25	0.26882	0.22686
Y	15	0.06410	0.07019
V	17	0.14286	0.11061
D	49	0.29697	0.34004
K	82	0.37273	0.39864
S	65	0.51181	0.55461
F	17	0.08854	0.08470
N	57	0.33140	0.38934
G	68	0.70103	0.86404
Q	83	0.39524	0.46473
S	53	0.39259	0.45222
W	6	0.02510	0.02495
F	102	0.51515	0.50822
K	141	0.66509	0.68546
L	29	0.18710	0.15838
R	51	0.21429	0.22271
E	59	0.28641	0.33772
T	66	0.50769	0.47585
Y	17	0.07907	0.07955
L	30	0.17751	0.16384
K	163	0.75115	0.79242
K	164	0.74886	0.79728
E	43	0.22280	0.24614
P	79	0.64754	0.55673
M	15	0.08621	0.07496
D	114	0.72611	0.79112
R	158	0.64490	0.68996
R	88	0.35341	0.38428
A	64	0.59259	0.58076
Q	50	0.25773	0.27996
T	0	0.00000	0.00000
Y	18	0.07826	0.08423
D	98	0.56647	0.68008
A	2	0.01786	0.01815
I	0	0.00000	0.00000
R	88	0.39286	0.38428
K	106	0.53807	0.51531
L	0	0.00000	0.00000
L	4	0.02198	0.02185
A	62	0.56364	0.56261
V	30	0.21127	0.19519
L	4	0.02339	0.02185
D	126	0.69613	0.87439
D	22	0.14194	0.15267
P	30	0.23622	0.21142
F	30	0.14085	0.14948
T	5	0.03650	0.03605
R	62	0.23938	0.27074
F	15	0.09091	0.07474
L	10	0.05780	0.05461
E	74	0.38947	0.42358
P	40	0.27397	0.28189
S	83	0.65354	0.70819
R	123	0.42857	0.53712
L	6	0.03704	0.03277
A	36	0.31034	0.32668
A	20	0.17857	0.18149
L	64	0.38323	0.34954
R	145	0.58943	0.63319
R	172	0.66154	0.75109
G	32	0.34043	0.40661
T	147	0.91304	1.05984
A	81	0.69231	0.73503
G	57	0.57000	0.72427
S	60	0.42857	0.51195
V	60	0.40268	0.39037
T	5	0.03205	0.03605
G	20	0.22727	0.25413
V	2	0.01212	0.01301
G	11	0.12088	0.13977
L	31	0.16230	0.16931
E	81	0.39130	0.46365
I	19	0.11111	0.10270
T	3	0.02222	0.02163
Y	12	0.05217	0.05615
D	35	0.20468	0.24289
G	55	0.57292	0.69886
G	48	0.48980	0.60991
S	68	0.47222	0.58020
G	48	0.51613	0.60991
K	104	0.45815	0.50559
D	47	0.26705	0.32616
V	0	0.00000	0.00000
V	4	0.03030	0.02602
V	0	0.00000	0.00000
L	2	0.01075	0.01092
T	12	0.08696	0.08652
P	9	0.06040	0.06342
A	16	0.16162	0.14519
P	54	0.36000	0.38055
G	45	0.46875	0.57179
G	1	0.01205	0.01271
P	16	0.10738	0.11276
A	0	0.00000	0.00000
E	80	0.39216	0.45793
K	164	0.75576	0.79728
A	26	0.23214	0.23593
G	39	0.40625	0.49555
A	5	0.04274	0.04537
R	107	0.38214	0.46725
A	4	0.03333	0.03630
G	20	0.21739	0.25413
D	4	0.02222	0.02776
V	10	0.07092	0.06506
I	2	0.00966	0.01081
V	51	0.33553	0.33182
T	23	0.15862	0.16583
V	1	0.00649	0.00651
D	86	0.49711	0.59681
G	61	0.66304	0.77510
T	68	0.42236	0.49027
A	71	0.65741	0.64428
V	0	0.00000	0.00000
K	104	0.48826	0.50559
G	39	0.43820	0.49555
L	51	0.26425	0.27854
S	10	0.07576	0.08532
L	29	0.15934	0.15838
Y	78	0.38424	0.36500
D	85	0.48851	0.58987
V	0	0.00000	0.00000
S	45	0.34884	0.38396
D	78	0.44571	0.54129
L	53	0.28649	0.28946
L	8	0.04598	0.04369
Q	86	0.43000	0.48152
G	13	0.14286	0.16518
E	124	0.59330	0.70979
A	54	0.44628	0.49002
D	103	0.60588	0.71478
S	41	0.31783	0.34983
Q	110	0.54455	0.61590
V	0	0.00000	0.00000
E	56	0.28141	0.32055
V	0	0.00000	0.00000
V	20	0.15267	0.13012
L	4	0.02614	0.02185
H	26	0.13131	0.14294
A	14	0.17073	0.12704
P	78	0.52000	0.54968
G	78	0.79592	0.99111
A	22	0.23404	0.19964
P	95	0.68345	0.66949
S	106	0.77372	0.90444
N	106	0.58564	0.72404
T	60	0.43796	0.43259
R	125	0.50813	0.54585
T	78	0.53061	0.56236
L	3	0.01923	0.01638
Q	96	0.47059	0.53751
L	4	0.02395	0.02185
T	44	0.28387	0.31723
R	27	0.10075	0.11790
Q	54	0.23276	0.30235
K	144	0.70244	0.70005
V	47	0.30921	0.30579
T	140	1.00000	1.00937
I	64	0.37427	0.34595
N	101	0.55495	0.68989
P	10	0.07812	0.07047
V	15	0.10000	0.09759
T	53	0.36054	0.38212
F	54	0.29189	0.26906
T	38	0.30894	0.27397
T	27	0.19853	0.19466
C	0	0.00000	0.00000
S	60	0.43165	0.51195
N	131	0.76163	0.89481
V	0	0.00000	0.00000
A	23	0.19008	0.20871
A	72	0.60000	0.65336
A	14	0.11667	0.12704
A	0	0.00000	0.00000
L	26	0.14208	0.14200
P	7	0.05691	0.04933
P	123	0.83673	0.86681
G	82	0.83673	1.04193
A	35	0.29167	0.31760
A	104	0.95413	0.94374
K	79	0.37089	0.38405
Q	104	0.54167	0.58231
Q	36	0.19780	0.20157
L	0	0.00000	0.00000
G	0	0.00000	0.00000
Y	0	0.00000	0.00000
V	0	0.00000	0.00000
R	14	0.06087	0.06114
L	0	0.00000	0.00000
A	16	0.13913	0.14519
T	23	0.16197	0.16583
F	7	0.03286	0.03488
N	45	0.26946	0.30738
S	100	0.69930	0.85324
N	101	0.55801	0.68989
T	0	0.00000	0.00000
T	37	0.24667	0.26676
A	62	0.49206	0.56261
A	31	0.25833	0.28131
A	0	0.00000	0.00000
Q	80	0.41885	0.44793
Q	88	0.44898	0.49272
A	0	0.00000	0.00000
F	0	0.00000	0.00000
T	54	0.37500	0.38933
E	59	0.28922	0.33772
L	0	0.00000	0.00000
S	48	0.36641	0.40956
K	142	0.64545	0.69033
Q	74	0.35071	0.41433
G	39	0.42857	0.49555
V	7	0.04605	0.04554
A	17	0.14407	0.15426
G	0	0.00000	0.00000
L	0	0.00000	0.00000
V	1	0.00704	0.00651
L	0	0.00000	0.00000
D	0	0.00000	0.00000
I	0	0.00000	0.00000
R	10	0.04184	0.04367
N	51	0.28652	0.34836
N	1	0.00568	0.00683
G	4	0.04124	0.05083
G	0	0.00000	0.00000
G	55	0.63953	0.69886
L	66	0.39053	0.36046
F	32	0.17021	0.15944
P	65	0.46099	0.45807
A	1	0.00870	0.00907
G	0	0.00000	0.00000
V	4	0.02597	0.02602
N	63	0.37059	0.43033
V	0	0.00000	0.00000
A	2	0.02020	0.01815
R	57	0.22800	0.24891
M	15	0.08523	0.07496
L	0	0.00000	0.00000
V	6	0.03822	0.03904
D	44	0.24719	0.30534
R	177	0.65799	0.77293
G	45	0.46875	0.57179
D	80	0.43956	0.55517
L	2	0.01163	0.01092
V	2	0.01408	0.01301
L	14	0.08974	0.07646
I	21	0.15441	0.11351
A	3	0.02655	0.02722
D	13	0.07647	0.09022
S	58	0.44961	0.49488
Q	139	0.70202	0.77828
G	34	0.39535	0.43202
I	102	0.54255	0.55135
R	126	0.54077	0.55022
D	78	0.45349	0.54129
I	64	0.41290	0.34595
Y	77	0.37561	0.36032
S	35	0.28226	0.29863
A	19	0.16102	0.17241
D	77	0.41848	0.53435
G	39	0.42391	0.49555
N	125	0.63452	0.85383
S	36	0.29032	0.30717
I	55	0.30899	0.29730
D	6	0.03429	0.04164
S	57	0.41304	0.48635
A	81	0.77143	0.73503
T	20	0.14388	0.14420
P	59	0.42754	0.41579
L	4	0.02162	0.02185
V	0	0.00000	0.00000
V	0	0.00000	0.00000
L	9	0.05806	0.04915
V	0	0.00000	0.00000
N	12	0.07186	0.08197
R	125	0.49020	0.54585
G	0	0.00000	0.00000
T	0	0.00000	0.00000
A	0	0.00000	0.00000
S	15	0.10563	0.12799
A	0	0.00000	0.00000
S	0	0.00000	0.00000
E	0	0.00000	0.00000
V	6	0.03947	0.03904
L	0	0.00000	0.00000
A	0	0.00000	0.00000
G	1	0.01042	0.01271
A	0	0.00000	0.00000
L	0	0.00000	0.00000
K	44	0.19643	0.21390
D	58	0.32222	0.40250
S	47	0.33333	0.40102
K	135	0.60811	0.65630
R	32	0.12075	0.13974
G	4	0.04301	0.05083
L	47	0.25000	0.25669
I	0	0.00000	0.00000
A	0	0.00000	0.00000
G	5	0.05263	0.06353
E	41	0.19340	0.23469
R	119	0.46667	0.51965
T	2	0.01575	0.01442
F	36	0.16981	0.17937
G	2	0.02410	0.02541
K	35	0.15487	0.17015
G	0	0.00000	0.00000
L	36	0.19149	0.19661
I	29	0.17262	0.15676
Q	56	0.28141	0.31355
T	73	0.52143	0.52632
V	38	0.30159	0.24723
V	34	0.22517	0.22121
D	90	0.54545	0.62457
L	10	0.05650	0.05461
S	94	0.69630	0.80205
D	28	0.15730	0.19431
G	39	0.40625	0.49555
S	0	0.00000	0.00000
G	0	0.00000	0.00000
V	0	0.00000	0.00000
A	2	0.01905	0.01815
V	0	0.00000	0.00000
T	2	0.01379	0.01442
V	28	0.18421	0.18217
A	7	0.07071	0.06352
R	57	0.22093	0.24891
Y	20	0.11905	0.09359
Q	23	0.12568	0.12878
T	13	0.08904	0.09373
P	32	0.21477	0.22551
A	74	0.64348	0.67151
G	36	0.38710	0.45743
V	63	0.42000	0.40989
D	32	0.20000	0.22207
I	1	0.00568	0.00541
N	44	0.27160	0.30055
K	139	0.65566	0.67574
I	79	0.38725	0.42703
G	7	0.08434	0.08895
V	6	0.03974	0.03904
S	59	0.47581	0.50341
P	7	0.04730	0.04933
D	70	0.40000	0.48577
V	27	0.21094	0.17567
Q	122	0.65591	0.68309
L	52	0.31902	0.28400
D	77	0.47239	0.53435
P	24	0.17021	0.16913
E	159	0.77561	0.91013
V	64	0.42105	0.41640
L	10	0.06061	0.05461
P	29	0.20139	0.20437
T	71	0.45513	0.51190
D	67	0.39181	0.46495
L	59	0.34302	0.32223
E	142	0.67299	0.81282
G	0	0.00000	0.00000
V	0	0.00000	0.00000
C	31	0.28972	0.22080
R	145	0.57087	0.63319
V	25	0.17986	0.16265
L	0	0.00000	0.00000
G	33	0.35106	0.41931
S	36	0.25532	0.30717
D	178	0.98889	1.23525
A	78	0.66667	0.70780
A	6	0.06122	0.05445
P	17	0.11972	0.11980
R	171	0.67323	0.74672
L	2	0.01250	0.01092
F	50	0.21008	0.24913
