# Supplementary material for: Context dependent reference states of solvent accessibility derived from native protein structures and assessed by predictability analysis
Source: BMC Struct Biol. 2009 Apr 27;9:25. doi: 10.1186/1472-6807-9-25 (PMC2685369; doi:10.1186/1472-6807-9-25)
Supplement: Additional File 1 — Additional statistics and data sets. Details are provided in Readme file included in the compressed file. [file 1472-6807-9-25-S1.zip › supplementary_material/ASA_dataset/1fd0A.asa]

S	114	0.65143	0.97270
P	94	0.64384	0.66244
Q	156	0.75728	0.87346
L	33	0.19760	0.18023
E	61	0.28910	0.34917
E	113	0.54327	0.64682
L	17	0.10494	0.09285
I	7	0.04268	0.03784
T	50	0.36765	0.36049
K	108	0.52941	0.52504
V	0	0.00000	0.00000
S	6	0.04615	0.05119
K	115	0.52036	0.55907
A	0	0.00000	0.00000
H	2	0.01047	0.01100
Q	76	0.45783	0.42553
E	111	0.58115	0.63537
T	3	0.02098	0.02163
F	11	0.08029	0.05481
P	42	0.30435	0.29598
S	13	0.10400	0.11092
L	45	0.24590	0.24577
C	118	0.98333	0.84046
Q	121	0.61111	0.67749
L	30	0.15625	0.16384
G	63	0.69231	0.80051
K	103	0.47685	0.50073
Y	100	0.48780	0.46795
T	109	0.85827	0.78587
T	41	0.29078	0.29560
N	150	0.81967	1.02459
S	37	0.26429	0.31570
S	44	0.32117	0.37543
A	22	0.18644	0.19964
D	132	0.77647	0.91603
H	144	0.72000	0.79164
R	102	0.42500	0.44541
V	63	0.52500	0.40989
Q	133	0.71505	0.74468
L	24	0.14724	0.13108
D	26	0.15385	0.18043
L	75	0.43353	0.40961
G	47	0.54651	0.59720
L	7	0.05185	0.03823
W	16	0.08377	0.06653
D	92	0.56442	0.63845
K	59	0.28230	0.28683
F	34	0.21250	0.16941
S	9	0.06767	0.07679
E	90	0.44335	0.51517
L	15	0.08333	0.08192
A	19	0.16522	0.17241
T	31	0.20130	0.22350
K	125	0.66138	0.60768
C	18	0.23684	0.12821
I	11	0.10577	0.05946
I	88	0.56774	0.47568
K	87	0.43500	0.42295
I	0	0.00000	0.00000
V	51	0.38636	0.33182
E	81	0.42857	0.46365
F	0	0.00000	0.00000
A	0	0.00000	0.00000
K	114	0.52535	0.55421
R	94	0.35878	0.41048
L	4	0.02299	0.02185
P	53	0.36806	0.37350
G	37	0.38947	0.47014
F	0	0.00000	0.00000
T	86	0.56209	0.62004
G	48	0.55814	0.60991
L	6	0.03109	0.03277
S	29	0.23967	0.24744
I	126	0.71186	0.68108
A	42	0.37168	0.38113
D	0	0.00000	0.00000
Q	14	0.07330	0.07839
I	79	0.54483	0.42703
T	35	0.24823	0.25234
L	0	0.00000	0.00000
L	22	0.13333	0.12015
K	50	0.23041	0.24307
A	40	0.32000	0.36298
A	0	0.00000	0.00000
C	6	0.06000	0.04274
L	32	0.21918	0.17477
D	6	0.03409	0.04164
I	0	0.00000	0.00000
L	25	0.16026	0.13654
M	11	0.06832	0.05497
L	0	0.00000	0.00000
R	2	0.00847	0.00873
I	19	0.14844	0.10270
C	4	0.05405	0.02849
T	45	0.30201	0.32444
R	2	0.00810	0.00873
Y	28	0.13659	0.13102
T	17	0.12879	0.12257
P	56	0.38621	0.39464
E	147	0.71014	0.84144
Q	136	0.68687	0.76148
D	48	0.29448	0.33310
T	17	0.10897	0.12257
M	0	0.00000	0.00000
T	0	0.00000	0.00000
F	19	0.09794	0.09467
S	50	0.35461	0.42662
D	62	0.34831	0.43026
G	0	0.00000	0.00000
L	6	0.03352	0.03277
T	8	0.05556	0.05768
L	2	0.01198	0.01092
N	44	0.25287	0.30055
R	60	0.23904	0.26201
T	30	0.22388	0.21629
Q	6	0.03390	0.03359
M	1	0.00769	0.00500
H	24	0.16783	0.13194
N	0	0.00000	0.00000
A	0	0.00000	0.00000
G	3	0.03333	0.03812
F	20	0.09009	0.09965
G	1	0.01562	0.01271
P	111	0.81618	0.78224
L	12	0.06452	0.06554
T	0	0.00000	0.00000
D	63	0.36842	0.43720
L	83	0.48256	0.45330
V	2	0.01449	0.01301
F	4	0.02094	0.01993
A	58	0.58586	0.52632
F	14	0.06931	0.06976
A	0	0.00000	0.00000
G	15	0.15957	0.19060
Q	120	0.63492	0.67189
L	15	0.09615	0.08192
L	76	0.49032	0.41507
P	65	0.49242	0.45807
L	5	0.02732	0.02731
E	132	0.67005	0.75558
M	33	0.19186	0.16492
D	37	0.21893	0.25677
D	61	0.34463	0.42332
T	15	0.09677	0.10815
E	0	0.00000	0.00000
T	8	0.05263	0.05768
G	0	0.00000	0.00000
L	0	0.00000	0.00000
L	0	0.00000	0.00000
S	0	0.00000	0.00000
A	0	0.00000	0.00000
I	3	0.02098	0.01622
C	1	0.01075	0.00712
L	0	0.00000	0.00000
I	0	0.00000	0.00000
C	11	0.13095	0.07835
G	13	0.14773	0.16518
D	98	0.54444	0.68008
R	31	0.12863	0.13537
M	151	0.97419	0.75462
D	129	0.75439	0.89521
L	21	0.12209	0.11469
E	123	0.58294	0.70406
E	83	0.44624	0.47510
P	50	0.36232	0.35236
E	160	0.76555	0.91586
K	86	0.39631	0.41808
V	0	0.00000	0.00000
D	74	0.44848	0.51353
K	127	0.58525	0.61740
L	40	0.23256	0.21846
Q	37	0.18878	0.20717
E	84	0.44211	0.48082
P	41	0.30827	0.28894
L	6	0.03429	0.03277
L	48	0.27429	0.26215
E	120	0.60000	0.68689
A	0	0.00000	0.00000
L	0	0.00000	0.00000
R	123	0.47126	0.53712
L	61	0.35260	0.33315
Y	42	0.20388	0.19654
A	2	0.01681	0.01815
R	104	0.38662	0.45415
R	124	0.49600	0.54148
R	90	0.36000	0.39301
R	25	0.10917	0.10917
P	102	0.79070	0.71882
S	104	0.74820	0.88737
Q	76	0.43931	0.42553
P	65	0.50388	0.45807
Y	167	0.97661	0.78147
M	14	0.13333	0.06997
F	33	0.22297	0.16442
P	50	0.34014	0.35236
R	140	0.58824	0.61135
M	0	0.00000	0.00000
L	49	0.30435	0.26761
M	129	0.67188	0.64468
K	27	0.14595	0.13126
I	26	0.14773	0.14054
T	101	0.69655	0.72819
D	74	0.43275	0.51353
L	0	0.00000	0.00000
R	74	0.28682	0.32314
G	35	0.42169	0.44473
I	18	0.09677	0.09730
S	11	0.08088	0.09386
T	83	0.52532	0.59841
K	96	0.44240	0.46670
G	10	0.10638	0.12706
A	43	0.34127	0.39020
E	115	0.55556	0.65827
R	22	0.09283	0.09607
A	9	0.07759	0.08167
I	101	0.60843	0.54595
T	58	0.41135	0.41817
L	10	0.05882	0.05461
K	92	0.43602	0.44725
M	147	0.94839	0.73463
E	43	0.21939	0.24614
I	16	0.10811	0.08649
P	109	0.76224	0.76815
G	39	0.50649	0.49555
P	102	0.69388	0.71882
M	11	0.06395	0.05497
P	29	0.25439	0.20437
P	99	0.71739	0.69767
L	65	0.34574	0.35500
I	13	0.07386	0.07027
R	144	0.56471	0.62882
E	96	0.47761	0.54951
M	23	0.12637	0.11494
L	48	0.31579	0.26215
E	199	0.80242	1.13910
