# Supplementary material for: Context dependent reference states of solvent accessibility derived from native protein structures and assessed by predictability analysis
Source: BMC Struct Biol. 2009 Apr 27;9:25. doi: 10.1186/1472-6807-9-25 (PMC2685369; doi:10.1186/1472-6807-9-25)
Supplement: Additional File 1 — Additional statistics and data sets. Details are provided in Readme file included in the compressed file. [file 1472-6807-9-25-S1.zip › supplementary_material/ASA_dataset/1fd3A.asa]

G	74	0.55224	0.94028
I	18	0.09137	0.09730
G	42	0.53165	0.53367
D	58	0.35802	0.40250
P	61	0.43262	0.42988
V	9	0.06000	0.05856
T	61	0.43885	0.43980
C	0	0.00000	0.00000
L	6	0.02927	0.03277
K	172	0.79630	0.83617
S	35	0.25735	0.29863
G	55	0.60440	0.69886
A	8	0.07692	0.07260
I	62	0.43357	0.33514
C	41	0.67213	0.29202
H	40	0.28369	0.21990
P	90	0.74380	0.63425
V	99	0.73333	0.64411
F	117	0.61905	0.58296
C	34	0.70833	0.24217
P	39	0.28889	0.27484
R	201	0.77907	0.87773
R	194	0.76984	0.84716
Y	66	0.31884	0.30884
K	82	0.42487	0.39864
Q	84	0.43077	0.47032
I	2	0.01124	0.01081
G	11	0.11458	0.13977
T	56	0.39437	0.40375
C	7	0.06731	0.04986
G	47	0.54651	0.59720
L	129	0.75882	0.70453
P	117	0.81250	0.82452
G	43	0.45263	0.54638
T	17	0.10180	0.12257
K	58	0.30688	0.28196
C	0	0.00000	0.00000
C	0	0.00000	0.00000
K	54	0.27000	0.26252
K	110	0.54726	0.53476
P	117	0.57921	0.82452
