# Supplementary material for: Context dependent reference states of solvent accessibility derived from native protein structures and assessed by predictability analysis
Source: BMC Struct Biol. 2009 Apr 27;9:25. doi: 10.1186/1472-6807-9-25 (PMC2685369; doi:10.1186/1472-6807-9-25)
Supplement: Additional File 1 — Additional statistics and data sets. Details are provided in Readme file included in the compressed file. [file 1472-6807-9-25-S1.zip › supplementary_material/ASA_dataset/1fj2A.asa]

M	64	0.26337	0.31984
D	56	0.38095	0.38862
P	115	0.81560	0.81043
E	90	0.45685	0.51517
F	14	0.06364	0.06976
M	25	0.12315	0.12494
S	83	0.73451	0.70819
T	32	0.23022	0.23071
P	32	0.23188	0.22551
L	41	0.24118	0.22392
P	32	0.22695	0.22551
A	5	0.04630	0.04537
I	84	0.58741	0.45405
V	5	0.03759	0.03253
P	78	0.63415	0.54968
A	20	0.17094	0.18149
A	94	0.81739	0.85299
R	158	0.65021	0.68996
K	189	0.87500	0.91881
A	37	0.31897	0.33575
T	57	0.38255	0.41096
A	0	0.00000	0.00000
A	0	0.00000	0.00000
V	1	0.00714	0.00651
I	0	0.00000	0.00000
F	1	0.00629	0.00498
L	0	0.00000	0.00000
H	7	0.03911	0.03848
G	0	0.00000	0.00000
L	31	0.15897	0.16931
G	15	0.15625	0.19060
D	24	0.12973	0.16655
T	20	0.12903	0.14420
G	1	0.01136	0.01271
H	36	0.17308	0.19791
G	13	0.16667	0.16518
W	15	0.06522	0.06237
A	8	0.07921	0.07260
E	75	0.37313	0.42931
A	14	0.15385	0.12704
F	0	0.00000	0.00000
A	27	0.23894	0.24501
G	70	0.76923	0.88945
I	16	0.08511	0.08649
R	138	0.61062	0.60262
S	16	0.11429	0.13652
S	43	0.33594	0.36689
H	12	0.07186	0.06597
I	0	0.00000	0.00000
K	46	0.23958	0.22363
Y	1	0.00426	0.00468
I	2	0.01575	0.01081
C	0	0.00000	0.00000
P	9	0.07031	0.06342
H	15	0.08287	0.08246
A	2	0.02439	0.01815
P	1	0.00735	0.00705
V	57	0.36774	0.37085
R	31	0.13420	0.13537
P	82	0.58993	0.57787
V	0	0.00000	0.00000
T	60	0.40268	0.43259
L	32	0.19162	0.17477
N	4	0.02395	0.02732
M	76	0.47799	0.37981
N	103	0.63580	0.70355
V	17	0.13178	0.11061
A	31	0.30693	0.28131
M	8	0.03980	0.03998
P	19	0.14504	0.13390
S	1	0.00813	0.00853
W	5	0.02092	0.02079
F	5	0.03623	0.02491
D	37	0.21637	0.25677
I	13	0.08280	0.07027
I	69	0.43125	0.37297
G	19	0.23750	0.24142
L	34	0.17617	0.18569
S	67	0.55833	0.57167
P	96	0.64865	0.67653
D	139	0.78977	0.96461
S	26	0.20155	0.22184
Q	153	0.71495	0.85666
E	75	0.35211	0.42931
D	40	0.22346	0.27759
E	100	0.46729	0.57241
S	90	0.65217	0.76792
G	4	0.04396	0.05083
I	0	0.00000	0.00000
K	91	0.43333	0.44239
Q	57	0.29231	0.31915
A	0	0.00000	0.00000
A	0	0.00000	0.00000
E	115	0.54245	0.65827
N	9	0.05056	0.06148
I	4	0.02649	0.02162
K	38	0.18537	0.18474
A	27	0.26733	0.24501
L	8	0.05063	0.04369
I	0	0.00000	0.00000
D	62	0.36471	0.43026
Q	74	0.39785	0.41433
E	16	0.08421	0.09159
V	53	0.41732	0.34483
K	160	0.76555	0.77783
N	130	0.69892	0.88798
G	62	0.68132	0.78780
I	12	0.07143	0.06486
P	63	0.46324	0.44397
S	23	0.16788	0.19625
N	87	0.51786	0.59426
R	34	0.13934	0.14847
I	0	0.00000	0.00000
I	0	0.00000	0.00000
L	0	0.00000	0.00000
G	0	0.00000	0.00000
G	0	0.00000	0.00000
F	4	0.01878	0.01993
S	9	0.07258	0.07679
Q	2	0.01010	0.01120
G	0	0.00000	0.00000
G	0	0.00000	0.00000
A	0	0.00000	0.00000
L	0	0.00000	0.00000
S	0	0.00000	0.00000
L	1	0.00549	0.00546
Y	19	0.09645	0.08891
T	0	0.00000	0.00000
A	2	0.01869	0.01815
L	13	0.07104	0.07100
T	45	0.31250	0.32444
T	6	0.04651	0.04326
Q	136	0.74725	0.76148
Q	37	0.18687	0.20717
K	125	0.59809	0.60768
L	6	0.03315	0.03277
A	17	0.14167	0.15426
G	0	0.00000	0.00000
V	1	0.00637	0.00651
T	0	0.00000	0.00000
A	0	0.00000	0.00000
L	0	0.00000	0.00000
S	0	0.00000	0.00000
C	0	0.00000	0.00000
W	28	0.19048	0.11642
L	6	0.04478	0.03277
P	0	0.00000	0.00000
L	19	0.10674	0.10377
R	102	0.41975	0.44541
A	80	0.76190	0.72595
S	78	0.60465	0.66553
F	19	0.12179	0.09467
P	53	0.42400	0.37350
Q	184	0.86792	1.03024
G	23	0.33333	0.29225
P	105	0.72414	0.73996
I	41	0.22652	0.22162
G	28	0.29167	0.35578
G	33	0.35106	0.41931
A	23	0.20000	0.20871
N	3	0.01648	0.02049
R	131	0.46454	0.57205
D	87	0.50581	0.60375
I	7	0.04094	0.03784
S	22	0.18966	0.18771
I	2	0.01190	0.01081
L	3	0.01744	0.01638
Q	0	0.00000	0.00000
C	0	0.00000	0.00000
H	0	0.00000	0.00000
G	0	0.00000	0.00000
D	68	0.39535	0.47189
C	38	0.35849	0.27066
D	14	0.10526	0.09715
P	47	0.36719	0.33122
L	30	0.16216	0.16384
V	0	0.00000	0.00000
P	44	0.33333	0.31008
L	58	0.31522	0.31677
M	121	0.80667	0.60470
F	11	0.06587	0.05481
G	0	0.00000	0.00000
S	53	0.40769	0.45222
L	53	0.29775	0.28946
T	0	0.00000	0.00000
V	13	0.08553	0.08458
E	144	0.71287	0.82427
K	20	0.09950	0.09723
L	0	0.00000	0.00000
K	82	0.37788	0.39864
T	65	0.37356	0.46864
L	1	0.00562	0.00546
V	7	0.04636	0.04554
N	66	0.42857	0.45082
P	64	0.44444	0.45102
A	80	0.66667	0.72595
N	52	0.29379	0.35519
V	6	0.04225	0.03904
T	63	0.42857	0.45422
F	63	0.30000	0.31390
K	79	0.38350	0.38405
T	75	0.53957	0.54074
Y	17	0.07328	0.07955
E	180	0.83333	1.03034
G	13	0.15663	0.16518
M	7	0.03933	0.03498
M	8	0.04124	0.03998
H	42	0.22951	0.23090
S	12	0.09231	0.10239
S	16	0.12800	0.13652
C	24	0.36364	0.17094
Q	92	0.55758	0.51512
Q	107	0.53769	0.59910
E	0	0.00000	0.00000
M	10	0.06452	0.04998
M	77	0.39086	0.38481
D	24	0.14118	0.16655
V	0	0.00000	0.00000
K	59	0.28780	0.28683
Q	100	0.52356	0.55991
F	32	0.16327	0.15944
I	1	0.00709	0.00541
D	44	0.26667	0.30534
K	181	0.83410	0.87992
L	52	0.31707	0.28400
L	0	0.00000	0.00000
P	59	0.47967	0.41579
P	71	0.51825	0.50035
I	199	0.85776	1.07568
