# Supplementary material for: Context dependent reference states of solvent accessibility derived from native protein structures and assessed by predictability analysis
Source: BMC Struct Biol. 2009 Apr 27;9:25. doi: 10.1186/1472-6807-9-25 (PMC2685369; doi:10.1186/1472-6807-9-25)
Supplement: Additional File 1 — Additional statistics and data sets. Details are provided in Readme file included in the compressed file. [file 1472-6807-9-25-S1.zip › supplementary_material/ASA_dataset/1fjrA.asa]

D	30	0.13761	0.20819
I	7	0.04375	0.03784
L	99	0.50510	0.54069
E	77	0.43503	0.44076
C	14	0.10370	0.09972
D	67	0.42138	0.46495
Y	14	0.06034	0.06551
F	3	0.01829	0.01495
D	38	0.22485	0.26371
T	0	0.00000	0.00000
V	9	0.05844	0.05856
D	31	0.19375	0.21513
I	0	0.00000	0.00000
S	55	0.43307	0.46928
A	91	0.76471	0.82577
A	16	0.13675	0.14519
Q	105	0.53030	0.58791
K	137	0.65550	0.66602
L	42	0.24419	0.22938
Q	158	0.81443	0.88466
N	121	0.61421	0.82650
G	18	0.19565	0.22872
S	10	0.07519	0.08532
Y	30	0.12605	0.14038
L	59	0.49167	0.32223
F	21	0.12575	0.10463
E	164	0.82412	0.93875
G	72	0.76596	0.91487
L	36	0.20809	0.19661
L	96	0.46602	0.52430
V	0	0.00000	0.00000
P	49	0.39837	0.34531
A	46	0.42593	0.41742
I	110	0.61453	0.59459
L	23	0.14198	0.12561
T	25	0.16340	0.18025
G	12	0.13187	0.15248
E	99	0.50769	0.56669
Y	2	0.00930	0.00936
D	64	0.39024	0.44414
F	24	0.10860	0.11958
R	39	0.16456	0.17031
I	17	0.10429	0.09189
L	36	0.24828	0.19661
P	57	0.40141	0.40169
D	105	0.59659	0.72866
D	99	0.54098	0.68702
S	48	0.34043	0.40956
K	135	0.61364	0.65630
Q	79	0.37799	0.44233
K	162	0.79024	0.78755
V	27	0.18750	0.17567
A	45	0.45455	0.40835
R	145	0.56641	0.63319
H	26	0.13904	0.14294
I	34	0.32692	0.18378
R	2	0.00758	0.00873
G	0	0.00000	0.00000
C	0	0.00000	0.00000
V	0	0.00000	0.00000
C	25	0.22523	0.17806
K	109	0.53431	0.52990
L	67	0.38506	0.36592
K	112	0.55721	0.54448
P	20	0.14925	0.14094
C	16	0.15094	0.11396
V	4	0.04706	0.02602
R	1	0.00448	0.00437
F	0	0.00000	0.00000
C	2	0.01739	0.01425
C	0	0.00000	0.00000
P	15	0.11719	0.10571
H	65	0.32663	0.35734
D	48	0.31788	0.33310
H	17	0.09605	0.09346
I	12	0.08054	0.06486
M	4	0.02899	0.01999
D	85	0.50595	0.58987
N	152	0.76768	1.03825
G	13	0.15294	0.16518
V	58	0.42336	0.37736
C	1	0.01351	0.00712
Y	25	0.14124	0.11699
D	17	0.09605	0.11797
N	42	0.25926	0.28689
M	2	0.01136	0.01000
S	30	0.25424	0.25597
D	90	0.48649	0.62457
E	125	0.59809	0.71551
E	60	0.28846	0.34345
L	72	0.40000	0.39323
A	83	0.72174	0.75318
E	137	0.66505	0.78420
L	19	0.09948	0.10377
D	66	0.40491	0.45802
P	25	0.19685	0.17618
F	81	0.39320	0.40359
L	5	0.02703	0.02731
N	80	0.44944	0.54645
V	3	0.02113	0.01952
T	22	0.14765	0.15862
L	32	0.16162	0.17477
D	128	0.70718	0.88827
D	124	0.69274	0.86051
G	55	0.57292	0.69886
S	49	0.35000	0.41809
V	95	0.60127	0.61809
S	31	0.22794	0.26451
R	171	0.66797	0.74672
R	35	0.16055	0.15284
H	33	0.22917	0.18142
F	12	0.07101	0.05979
K	108	0.48869	0.52504
N	120	0.65934	0.81967
E	90	0.48913	0.51517
L	11	0.06790	0.06008
I	25	0.15337	0.13514
V	19	0.14286	0.12362
Q	0	0.00000	0.00000
W	73	0.38624	0.30353
D	38	0.23030	0.26371
L	6	0.03448	0.03277
P	19	0.14729	0.13390
M	0	0.00000	0.00000
P	6	0.05825	0.04228
C	16	0.25000	0.11396
D	120	0.68966	0.83276
G	58	0.63736	0.73698
M	16	0.08466	0.07996
F	68	0.45638	0.33881
Y	112	0.50450	0.52410
L	5	0.03012	0.02731
D	15	0.08242	0.10409
N	37	0.18782	0.25273
R	115	0.46939	0.50218
E	97	0.49239	0.55524
E	168	0.80769	0.96165
Q	89	0.44949	0.49832
D	31	0.19136	0.21513
K	92	0.46465	0.44725
Y	31	0.15122	0.14506
T	27	0.22500	0.19466
L	9	0.05732	0.04915
F	64	0.38323	0.31888
E	57	0.28358	0.32627
N	92	0.47179	0.62842
G	7	0.07292	0.08895
T	40	0.26846	0.28839
F	0	0.00000	0.00000
F	37	0.20787	0.18435
R	35	0.15625	0.15284
H	66	0.45833	0.36284
F	159	0.93529	0.79223
D	70	0.47619	0.48577
R	182	0.72800	0.79476
V	41	0.28276	0.26675
T	68	0.45638	0.49027
L	15	0.10274	0.08192
R	159	0.67949	0.69432
K	18	0.08654	0.08751
R	73	0.28740	0.31878
E	86	0.45503	0.49227
Y	2	0.01070	0.00936
C	0	0.00000	0.00000
L	0	0.00000	0.00000
Q	0	0.00000	0.00000
H	1	0.00529	0.00550
L	8	0.04908	0.04369
T	60	0.43796	0.43259
F	5	0.02551	0.02491
A	67	0.59292	0.60799
D	78	0.42391	0.54129
G	68	0.73913	0.86404
N	176	0.94118	1.20219
A	64	0.60952	0.58076
T	90	0.57325	0.64888
S	39	0.31967	0.33276
I	14	0.09091	0.07568
R	39	0.17105	0.17031
I	4	0.02632	0.02162
A	1	0.01163	0.00907
P	1	0.00826	0.00705
H	2	0.00990	0.01100
N	0	0.00000	0.00000
C	18	0.27273	0.12821
L	138	0.87898	0.75369
I	160	0.98160	0.86486
V	125	0.62189	0.81327
