# Supplementary material for: Context dependent reference states of solvent accessibility derived from native protein structures and assessed by predictability analysis
Source: BMC Struct Biol. 2009 Apr 27;9:25. doi: 10.1186/1472-6807-9-25 (PMC2685369; doi:10.1186/1472-6807-9-25)
Supplement: Additional File 1 — Additional statistics and data sets. Details are provided in Readme file included in the compressed file. [file 1472-6807-9-25-S1.zip › supplementary_material/ASA_dataset/1fk5A.asa]

A	20	0.12500	0.18149
I	21	0.11864	0.11351
S	69	0.60000	0.58874
C	67	0.54472	0.47721
G	47	0.52222	0.59720
Q	74	0.37374	0.41433
V	1	0.00649	0.00651
A	53	0.46087	0.48094
S	91	0.64085	0.77645
A	20	0.18868	0.18149
I	19	0.11377	0.10270
A	56	0.65116	0.50817
P	55	0.52885	0.38760
C	7	0.06604	0.04986
I	45	0.31469	0.24324
S	50	0.45455	0.42662
Y	8	0.04000	0.03744
A	7	0.05882	0.06352
R	112	0.40433	0.48908
G	35	0.39326	0.44473
Q	110	0.48035	0.61590
G	61	0.67778	0.77510
S	121	0.84028	1.03242
G	26	0.32911	0.33037
P	22	0.14103	0.15504
S	59	0.41844	0.50341
A	88	0.79279	0.79855
G	39	0.44828	0.49555
C	0	0.00000	0.00000
C	14	0.16667	0.09972
S	80	0.58824	0.68259
G	8	0.08333	0.10165
V	23	0.14839	0.14964
R	106	0.41569	0.46288
S	68	0.51908	0.58020
L	13	0.07927	0.07100
N	74	0.44048	0.50546
N	98	0.60870	0.66940
A	27	0.22881	0.24501
A	13	0.11304	0.11797
R	170	0.63197	0.74236
T	65	0.41667	0.46864
T	55	0.36667	0.39654
A	70	0.57851	0.63521
D	17	0.09239	0.11797
R	87	0.35510	0.37991
R	95	0.38153	0.41485
A	34	0.30088	0.30853
A	6	0.05769	0.05445
C	2	0.01835	0.01425
N	90	0.68702	0.61475
C	7	0.10606	0.04986
L	24	0.11707	0.13108
K	61	0.28910	0.29655
N	120	0.68966	0.81967
A	29	0.24576	0.26316
A	29	0.24167	0.26316
A	69	0.56557	0.62613
G	58	0.62366	0.73698
V	19	0.12583	0.12362
S	93	0.66429	0.79352
G	62	0.67391	0.78780
L	81	0.43784	0.44238
N	68	0.38418	0.46448
A	66	0.53659	0.59891
G	51	0.51000	0.64803
N	32	0.17112	0.21858
A	32	0.27119	0.29038
A	60	0.50847	0.54446
S	19	0.14504	0.16212
I	18	0.10588	0.09730
P	29	0.21324	0.20437
S	92	0.65248	0.78498
K	110	0.56122	0.53476
C	7	0.05645	0.04986
G	62	0.72941	0.78780
V	11	0.07285	0.07157
S	113	0.94167	0.96416
I	57	0.33529	0.30811
P	128	0.96241	0.90204
Y	56	0.25688	0.26205
T	93	0.62838	0.67051
I	56	0.35220	0.30270
S	43	0.31618	0.36689
T	94	0.56627	0.67772
S	104	0.74286	0.88737
T	17	0.10180	0.12257
D	58	0.34118	0.40250
C	6	0.09375	0.04274
S	78	0.56522	0.66553
R	179	0.69650	0.78166
V	13	0.10317	0.08458
N	128	0.60664	0.87432
