# Supplementary material for: Context dependent reference states of solvent accessibility derived from native protein structures and assessed by predictability analysis
Source: BMC Struct Biol. 2009 Apr 27;9:25. doi: 10.1186/1472-6807-9-25 (PMC2685369; doi:10.1186/1472-6807-9-25)
Supplement: Additional File 1 — Additional statistics and data sets. Details are provided in Readme file included in the compressed file. [file 1472-6807-9-25-S1.zip › supplementary_material/ASA_dataset/1fl0A.asa]

I	106	0.47534	0.57297
D	47	0.28313	0.32616
V	3	0.02256	0.01952
S	20	0.14706	0.17065
R	75	0.26132	0.32751
L	6	0.03614	0.03277
D	18	0.10651	0.12491
L	3	0.02013	0.01638
R	45	0.19068	0.19651
I	0	0.00000	0.00000
G	0	0.00000	0.00000
C	14	0.11864	0.09972
I	0	0.00000	0.00000
I	80	0.60606	0.43243
T	51	0.33333	0.36770
A	8	0.06957	0.07260
R	144	0.59259	0.62882
K	78	0.39796	0.37919
H	5	0.02841	0.02749
P	90	0.64748	0.63425
D	123	0.68333	0.85357
A	11	0.09483	0.09982
D	108	0.63529	0.74948
S	67	0.51938	0.57167
L	22	0.12088	0.12015
Y	6	0.02765	0.02808
V	9	0.06977	0.05856
E	0	0.00000	0.00000
E	85	0.41667	0.48655
V	0	0.00000	0.00000
D	56	0.33735	0.38862
V	1	0.00498	0.00651
G	52	0.61176	0.66074
E	74	0.38542	0.42358
I	184	1.00000	0.99459
A	60	0.69767	0.54446
P	67	0.47183	0.47216
R	33	0.12840	0.14410
T	42	0.28378	0.30281
V	0	0.00000	0.00000
V	8	0.05714	0.05205
S	11	0.07857	0.09386
G	43	0.46739	0.54638
L	8	0.04233	0.04369
V	28	0.18543	0.18217
N	135	0.84375	0.92213
H	75	0.47771	0.41231
V	10	0.06993	0.06506
P	56	0.42424	0.39464
L	61	0.33333	0.33315
E	138	0.66990	0.78993
Q	94	0.55952	0.52632
M	0	0.00000	0.00000
Q	80	0.48193	0.44793
N	125	0.68306	0.85383
R	51	0.21250	0.22271
M	61	0.44853	0.30485
V	0	0.00000	0.00000
I	0	0.00000	0.00000
L	0	0.00000	0.00000
L	0	0.00000	0.00000
C	7	0.08750	0.04986
N	5	0.03268	0.03415
L	36	0.21053	0.19661
K	108	0.53731	0.52504
P	57	0.38000	0.40169
A	56	0.47458	0.50817
K	156	0.81250	0.75839
M	68	0.41463	0.33983
R	139	0.54941	0.60699
G	73	0.78495	0.92757
V	28	0.18667	0.18217
L	74	0.42529	0.40415
S	13	0.09489	0.11092
Q	65	0.30806	0.36394
A	9	0.08911	0.08167
M	49	0.26203	0.24488
V	10	0.11905	0.06506
M	0	0.00000	0.00000
C	15	0.18072	0.10684
A	0	0.00000	0.00000
S	17	0.12143	0.14505
S	41	0.31061	0.34983
P	127	0.87586	0.89500
E	156	0.74641	0.89296
K	88	0.43137	0.42781
I	40	0.24390	0.21622
E	8	0.04082	0.04579
I	0	0.00000	0.00000
L	0	0.00000	0.00000
A	38	0.40000	0.34483
P	17	0.13178	0.11980
P	20	0.13986	0.14094
N	160	0.89385	1.09290
G	50	0.54348	0.63532
S	16	0.11429	0.13652
V	78	0.57778	0.50748
P	34	0.23944	0.23961
G	24	0.25000	0.30496
D	49	0.27222	0.34004
R	95	0.40084	0.41485
I	7	0.04667	0.03784
T	52	0.39098	0.37491
F	15	0.07732	0.07474
D	152	0.91566	1.05482
A	64	0.59259	0.58076
F	35	0.19663	0.17439
P	100	0.70423	0.70472
G	50	0.51020	0.63532
E	137	0.72105	0.78420
P	20	0.15038	0.14094
D	38	0.22485	0.26371
K	211	0.95909	1.02577
E	78	0.38049	0.44648
L	0	0.00000	0.00000
N	70	0.45455	0.47814
P	46	0.30872	0.32417
K	163	0.75115	0.79242
K	166	0.79048	0.80700
K	82	0.38140	0.39864
I	14	0.14000	0.07568
W	32	0.14679	0.13306
E	117	0.67241	0.66972
Q	114	0.57000	0.63830
I	0	0.00000	0.00000
Q	46	0.25989	0.25756
P	81	0.55862	0.57082
D	63	0.35393	0.43720
L	1	0.00690	0.00546
H	61	0.35260	0.33535
T	0	0.00000	0.00000
N	37	0.20219	0.25273
D	123	0.67956	0.85357
E	136	0.71958	0.77848
C	17	0.19540	0.12108
V	6	0.04255	0.03904
A	0	0.00000	0.00000
T	0	0.00000	0.00000
Y	7	0.03704	0.03276
K	116	0.54206	0.56393
G	44	0.46316	0.55909
V	50	0.34014	0.32531
P	51	0.36170	0.35941
F	0	0.00000	0.00000
E	93	0.46970	0.53234
V	3	0.02362	0.01952
K	149	0.69953	0.72436
G	74	0.77895	0.94028
K	115	0.50885	0.55907
G	23	0.24211	0.29225
V	41	0.29927	0.26675
C	0	0.00000	0.00000
R	120	0.47431	0.52402
A	2	0.01852	0.01815
Q	95	0.48969	0.53191
T	91	0.59091	0.65609
M	13	0.07429	0.06497
S	52	0.43333	0.44369
N	104	0.55026	0.71038
S	19	0.13571	0.16212
G	21	0.23077	0.26684
I	0	0.00000	0.00000
K	90	0.44335	0.43753
L	34	0.14286	0.18569
