# Supplementary material for: Context dependent reference states of solvent accessibility derived from native protein structures and assessed by predictability analysis
Source: BMC Struct Biol. 2009 Apr 27;9:25. doi: 10.1186/1472-6807-9-25 (PMC2685369; doi:10.1186/1472-6807-9-25)
Supplement: Additional File 1 — Additional statistics and data sets. Details are provided in Readme file included in the compressed file. [file 1472-6807-9-25-S1.zip › supplementary_material/ASA_dataset/1fl2A.asa]

A	67	0.42405	0.60799
Y	20	0.09709	0.09359
D	42	0.24138	0.29146
V	0	0.00000	0.00000
L	0	0.00000	0.00000
I	0	0.00000	0.00000
V	4	0.02649	0.02602
G	9	0.09474	0.11436
S	4	0.02778	0.03413
G	11	0.13924	0.13977
P	14	0.09396	0.09866
A	7	0.06087	0.06352
G	0	0.00000	0.00000
A	0	0.00000	0.00000
A	11	0.09167	0.09982
A	0	0.00000	0.00000
A	0	0.00000	0.00000
I	12	0.07143	0.06486
Y	101	0.49268	0.47263
S	0	0.00000	0.00000
A	8	0.06723	0.07260
R	151	0.62140	0.65939
K	100	0.44643	0.48614
G	72	0.80899	0.91487
I	22	0.11702	0.11892
R	113	0.51364	0.49345
T	3	0.01875	0.02163
G	0	0.00000	0.00000
L	0	0.00000	0.00000
M	1	0.00575	0.00500
G	2	0.02667	0.02541
E	120	0.56604	0.68689
R	174	0.68235	0.75983
F	19	0.08837	0.09467
G	0	0.00000	0.00000
G	31	0.33696	0.39390
Q	91	0.49189	0.50952
I	6	0.03409	0.03243
L	41	0.23034	0.22392
D	83	0.52201	0.57599
T	41	0.28276	0.29560
V	55	0.35714	0.35784
D	63	0.39375	0.43720
I	8	0.04734	0.04324
E	96	0.46602	0.54951
N	44	0.27500	0.30055
Y	50	0.29240	0.23397
I	117	0.75974	0.63243
S	112	1.00000	0.95563
V	49	0.36296	0.31880
P	108	0.80597	0.76110
K	109	0.49545	0.52990
T	10	0.06410	0.07210
E	47	0.22596	0.26903
G	0	0.00000	0.00000
Q	148	0.69159	0.82867
K	110	0.52632	0.53476
L	14	0.07735	0.07646
A	7	0.05833	0.06352
G	37	0.38542	0.47014
A	55	0.48673	0.49909
L	14	0.07778	0.07646
K	71	0.33810	0.34516
V	91	0.63194	0.59206
H	92	0.62585	0.50577
V	0	0.00000	0.00000
D	81	0.49390	0.56211
E	139	0.68473	0.79565
Y	73	0.33953	0.34160
D	141	0.81034	0.97849
V	16	0.11268	0.10410
D	69	0.41566	0.47883
V	37	0.26241	0.24073
I	37	0.26241	0.20000
D	70	0.40000	0.48577
S	94	0.72868	0.80205
Q	62	0.30244	0.34714
S	40	0.30534	0.34130
A	14	0.11570	0.12704
S	47	0.36719	0.40102
K	99	0.45205	0.48128
L	4	0.02339	0.02185
I	43	0.31159	0.23243
P	50	0.38168	0.35236
A	23	0.19658	0.20871
A	105	0.92920	0.95281
V	95	0.73077	0.61809
E	156	0.71889	0.89296
G	5	0.05102	0.06353
G	8	0.09302	0.10165
L	74	0.38947	0.40415
H	4	0.02454	0.02199
Q	49	0.26203	0.27436
I	0	0.00000	0.00000
E	67	0.33500	0.38351
T	8	0.05634	0.05768
A	76	0.63866	0.68966
S	80	0.55556	0.68259
G	71	0.78022	0.90216
A	46	0.37705	0.41742
V	66	0.46479	0.42941
L	28	0.16667	0.15292
K	78	0.35945	0.37919
A	0	0.00000	0.00000
R	40	0.15209	0.17467
S	0	0.00000	0.00000
I	0	0.00000	0.00000
I	0	0.00000	0.00000
V	1	0.00699	0.00651
A	7	0.06364	0.06352
T	29	0.17262	0.20908
G	17	0.17708	0.21601
A	2	0.01667	0.01815
K	120	0.62500	0.58337
W	55	0.25822	0.22869
R	123	0.48425	0.53712
N	35	0.22876	0.23907
M	22	0.13836	0.10995
N	127	0.78395	0.86749
V	19	0.15966	0.12362
P	85	0.59859	0.59901
G	17	0.17347	0.21601
E	5	0.02358	0.02862
D	115	0.66860	0.79806
Q	125	0.70225	0.69989
Y	12	0.06218	0.05615
R	61	0.26638	0.26638
T	63	0.43448	0.45422
K	110	0.50691	0.53476
G	11	0.11579	0.13977
V	2	0.01274	0.01301
T	7	0.05109	0.05047
Y	31	0.27928	0.14506
C	22	0.37931	0.15670
P	5	0.03906	0.03524
H	99	0.50510	0.54426
C	43	0.62319	0.30627
D	27	0.15517	0.18737
G	0	0.00000	0.00000
P	63	0.46324	0.44397
L	82	0.47126	0.44784
F	22	0.11399	0.10962
K	140	0.63636	0.68060
G	54	0.56842	0.68615
K	89	0.40639	0.43267
R	97	0.40417	0.42358
V	1	0.00704	0.00651
A	0	0.00000	0.00000
V	0	0.00000	0.00000
I	15	0.09494	0.08108
G	10	0.10417	0.12706
G	2	0.02041	0.02541
G	29	0.30851	0.36849
N	68	0.34518	0.46448
S	65	0.46429	0.55461
G	0	0.00000	0.00000
V	0	0.00000	0.00000
E	107	0.53769	0.61248
A	3	0.02830	0.02722
A	0	0.00000	0.00000
I	36	0.20930	0.19459
D	62	0.38750	0.43026
L	0	0.00000	0.00000
A	9	0.07500	0.08167
G	73	0.80220	0.92757
I	55	0.30899	0.29730
V	11	0.08333	0.07157
E	102	0.52577	0.58386
H	29	0.14573	0.15943
V	0	0.00000	0.00000
T	5	0.03356	0.03605
L	0	0.00000	0.00000
L	1	0.00571	0.00546
E	16	0.08122	0.09159
F	99	0.55000	0.49327
A	16	0.19277	0.14519
P	74	0.52482	0.52149
E	110	0.56701	0.62965
M	9	0.06000	0.04498
K	158	0.77451	0.76811
A	4	0.03333	0.03630
D	86	0.50888	0.59681
Q	115	0.56931	0.64390
V	99	0.70213	0.64411
L	22	0.13095	0.12015
Q	27	0.12919	0.15118
D	91	0.56173	0.63151
K	116	0.53456	0.56393
L	0	0.00000	0.00000
R	139	0.54724	0.60699
S	80	0.61069	0.68259
L	39	0.20856	0.21300
K	211	1.00000	1.02577
N	34	0.20359	0.23224
V	22	0.14667	0.14314
D	63	0.39375	0.43720
I	29	0.18471	0.15676
I	30	0.17143	0.16216
L	49	0.29878	0.26761
N	43	0.24294	0.29372
A	4	0.03306	0.03630
Q	59	0.30412	0.33035
T	14	0.10000	0.10094
T	18	0.11250	0.12978
E	61	0.30964	0.34917
V	5	0.03937	0.03253
K	89	0.41784	0.43267
G	25	0.27778	0.31766
D	97	0.52151	0.67314
G	59	0.61458	0.74968
S	67	0.48551	0.57167
K	106	0.50000	0.51531
V	5	0.03333	0.03253
V	63	0.40385	0.40989
G	5	0.05495	0.06353
L	1	0.00524	0.00546
E	39	0.21429	0.22324
Y	22	0.11765	0.10295
R	90	0.36000	0.39301
D	35	0.21341	0.24289
R	121	0.48400	0.52838
V	112	0.76190	0.72869
S	61	0.43571	0.52048
G	36	0.38298	0.45743
D	94	0.53107	0.65232
I	88	0.60274	0.47568
H	80	0.47904	0.43980
N	102	0.61818	0.69672
I	30	0.20979	0.16216
E	162	0.81407	0.92730
L	12	0.06667	0.06554
A	24	0.20000	0.21779
G	0	0.00000	0.00000
I	0	0.00000	0.00000
F	0	0.00000	0.00000
V	0	0.00000	0.00000
Q	11	0.05699	0.06159
I	65	0.36517	0.35135
G	21	0.26250	0.26684
L	38	0.21965	0.20754
L	93	0.60000	0.50792
P	15	0.10204	0.10571
N	67	0.38286	0.45765
T	1	0.00735	0.00721
N	98	0.59756	0.66940
W	52	0.33333	0.21622
L	0	0.00000	0.00000
E	131	0.62085	0.74986
G	82	0.87234	1.04193
A	18	0.14754	0.16334
V	3	0.02308	0.01952
E	105	0.54404	0.60103
R	53	0.20703	0.23144
N	47	0.28144	0.32104
R	232	0.96667	1.01310
M	115	0.62162	0.57471
G	14	0.18667	0.17789
E	33	0.17188	0.18890
I	1	0.00610	0.00541
I	78	0.50980	0.42162
I	23	0.15972	0.12432
D	74	0.43275	0.51353
A	86	0.67717	0.78040
K	108	0.54000	0.52504
C	0	0.00000	0.00000
E	76	0.37624	0.43503
T	15	0.09091	0.10815
N	89	0.52353	0.60792
V	24	0.15789	0.15615
K	158	0.74178	0.76811
G	3	0.03158	0.03812
V	0	0.00000	0.00000
F	3	0.01571	0.01495
A	0	0.00000	0.00000
A	1	0.00820	0.00907
G	1	0.01087	0.01271
D	32	0.18605	0.22207
C	0	0.00000	0.00000
T	0	0.00000	0.00000
T	39	0.27083	0.28118
V	12	0.08163	0.07807
P	96	0.72727	0.67653
Y	143	0.57430	0.66916
K	31	0.16062	0.15070
Q	28	0.14359	0.15677
I	27	0.24324	0.14595
I	56	0.36601	0.30270
I	48	0.32000	0.25946
A	7	0.07692	0.06352
T	15	0.08929	0.10815
G	36	0.39560	0.45743
E	23	0.10222	0.13165
G	0	0.00000	0.00000
A	15	0.12500	0.13612
K	88	0.40183	0.42781
A	0	0.00000	0.00000
S	0	0.00000	0.00000
L	76	0.39378	0.41507
S	11	0.08209	0.09386
A	0	0.00000	0.00000
F	55	0.25000	0.27404
D	44	0.26190	0.30534
Y	29	0.14356	0.13570
L	11	0.08029	0.06008
I	112	0.63636	0.60541
R	185	0.84091	0.80786
T	30	0.20690	0.21629
K	165	0.72368	0.80214
T	62	0.43056	0.44701
A	100	0.58824	0.90744
