# Supplementary material for: Context dependent reference states of solvent accessibility derived from native protein structures and assessed by predictability analysis
Source: BMC Struct Biol. 2009 Apr 27;9:25. doi: 10.1186/1472-6807-9-25 (PMC2685369; doi:10.1186/1472-6807-9-25)
Supplement: Additional File 1 — Additional statistics and data sets. Details are provided in Readme file included in the compressed file. [file 1472-6807-9-25-S1.zip › supplementary_material/ASA_dataset/1fleI.asa]

T	161	0.80905	1.16078
K	70	0.36082	0.34030
P	130	0.90278	0.91614
G	16	0.16327	0.20330
S	72	0.51064	0.61433
C	25	0.26042	0.17806
P	19	0.15447	0.13390
I	140	0.86420	0.75676
I	27	0.15429	0.14595
L	62	0.36047	0.33861
I	11	0.06250	0.05946
R	56	0.25455	0.24454
C	0	0.00000	0.00000
A	0	0.00000	0.00000
M	0	0.00000	0.00000
L	57	0.42857	0.31131
N	123	0.79870	0.84016
P	17	0.13077	0.11980
P	39	0.27273	0.27484
N	87	0.48066	0.59426
R	134	0.68020	0.58515
C	7	0.08642	0.04986
L	129	0.62927	0.70453
K	125	0.55804	0.60768
D	14	0.08000	0.09715
T	101	0.66887	0.72819
D	84	0.49412	0.58293
C	9	0.13043	0.06410
P	110	0.75342	0.77519
G	65	0.68421	0.82592
I	121	0.69540	0.65405
K	36	0.17062	0.17501
K	1	0.00488	0.00486
C	5	0.09804	0.03561
C	0	0.00000	0.00000
E	82	0.41206	0.46938
G	8	0.08602	0.10165
S	6	0.04255	0.05119
C	10	0.08130	0.07123
G	12	0.16000	0.15248
M	46	0.23116	0.22989
A	5	0.04762	0.04537
C	52	0.40625	0.37037
F	37	0.24667	0.18435
V	109	0.84496	0.70917
P	30	0.23077	0.21142
Q	180	0.68182	1.00784
