# Supplementary material for: Context dependent reference states of solvent accessibility derived from native protein structures and assessed by predictability analysis
Source: BMC Struct Biol. 2009 Apr 27;9:25. doi: 10.1186/1472-6807-9-25 (PMC2685369; doi:10.1186/1472-6807-9-25)
Supplement: Additional File 1 — Additional statistics and data sets. Details are provided in Readme file included in the compressed file. [file 1472-6807-9-25-S1.zip › supplementary_material/ASA_dataset/1flmA.asa]

M	21	0.08607	0.10495
L	22	0.18033	0.12015
P	48	0.33333	0.33827
G	55	0.57895	0.69886
T	47	0.31544	0.33886
F	0	0.00000	0.00000
F	87	0.43069	0.43348
E	85	0.42929	0.48655
V	0	0.00000	0.00000
L	34	0.20238	0.18569
K	145	0.68720	0.70491
N	38	0.20879	0.25956
E	68	0.33010	0.38924
G	13	0.13978	0.16518
V	13	0.08725	0.08458
V	0	0.00000	0.00000
A	2	0.01905	0.01815
I	1	0.00599	0.00541
A	0	0.00000	0.00000
T	0	0.00000	0.00000
Q	35	0.17588	0.19597
G	5	0.05495	0.06353
E	162	0.76415	0.92730
D	81	0.43548	0.56211
G	3	0.03896	0.03812
P	14	0.09589	0.09866
H	19	0.09548	0.10445
L	3	0.01714	0.01638
V	26	0.17219	0.16916
N	39	0.23353	0.26639
T	12	0.09375	0.08652
W	15	0.07772	0.06237
N	2	0.01227	0.01366
S	56	0.45902	0.47782
Y	51	0.21429	0.23865
L	17	0.10059	0.09285
K	103	0.49048	0.50073
V	39	0.26351	0.25374
L	36	0.21053	0.19661
D	146	0.80220	1.01319
G	59	0.64130	0.74968
N	58	0.31183	0.39617
R	69	0.28279	0.30131
I	0	0.00000	0.00000
V	0	0.00000	0.00000
V	0	0.00000	0.00000
P	4	0.03030	0.02819
V	0	0.00000	0.00000
G	31	0.31633	0.39390
G	36	0.41860	0.45743
M	29	0.17576	0.14493
H	122	0.89706	0.67070
K	78	0.36792	0.37919
T	0	0.00000	0.00000
E	68	0.33010	0.38924
A	59	0.50427	0.53539
N	16	0.09040	0.10929
V	13	0.10078	0.08458
A	85	0.85859	0.77132
R	183	0.71765	0.79913
D	27	0.15607	0.18737
E	99	0.47826	0.56669
R	101	0.42616	0.44105
V	5	0.03597	0.03253
L	14	0.08750	0.07646
M	0	0.00000	0.00000
T	1	0.00704	0.00721
L	0	0.00000	0.00000
G	1	0.01064	0.01271
S	9	0.06522	0.07679
R	70	0.27888	0.30568
K	173	0.82381	0.84103
V	16	0.11111	0.10410
A	70	0.59322	0.63521
G	16	0.17204	0.20330
R	149	0.58661	0.65066
N	159	0.79899	1.08607
G	35	0.47297	0.44473
P	96	0.62338	0.67653
G	1	0.01053	0.01271
T	2	0.01227	0.01442
G	7	0.08537	0.08895
F	2	0.01026	0.00997
L	9	0.06818	0.04915
I	1	0.00568	0.00541
R	74	0.28030	0.32314
G	6	0.06383	0.07624
S	44	0.30345	0.37543
A	11	0.09244	0.09982
A	26	0.24762	0.23593
F	40	0.18265	0.19930
R	98	0.42982	0.42795
T	96	0.55491	0.69214
D	117	0.63243	0.81194
G	28	0.36364	0.35578
P	113	0.76351	0.79634
E	24	0.12183	0.13738
F	35	0.20115	0.17439
E	125	0.62814	0.71551
A	26	0.23423	0.23593
I	2	0.01198	0.01081
A	13	0.13131	0.11797
R	178	0.72653	0.77729
F	27	0.18121	0.13453
K	174	0.83254	0.84589
W	130	0.71823	0.54054
A	15	0.16304	0.13612
R	79	0.28214	0.34498
A	0	0.00000	0.00000
A	0	0.00000	0.00000
L	1	0.00524	0.00546
V	1	0.00800	0.00651
I	0	0.00000	0.00000
T	54	0.37500	0.38933
V	5	0.03968	0.03253
V	90	0.64286	0.58556
S	36	0.27273	0.30717
A	31	0.27928	0.28131
E	85	0.41872	0.48655
Q	45	0.22613	0.25196
T	66	0.44898	0.47585
L	83	0.30182	0.45330
