# Supplementary material for: Context dependent reference states of solvent accessibility derived from native protein structures and assessed by predictability analysis
Source: BMC Struct Biol. 2009 Apr 27;9:25. doi: 10.1186/1472-6807-9-25 (PMC2685369; doi:10.1186/1472-6807-9-25)
Supplement: Additional File 1 — Additional statistics and data sets. Details are provided in Readme file included in the compressed file. [file 1472-6807-9-25-S1.zip › supplementary_material/ASA_dataset/1fm0D.asa]

M	12	0.04669	0.05997
I	3	0.02542	0.01622
K	90	0.42453	0.43753
V	0	0.00000	0.00000
L	25	0.17241	0.13654
F	2	0.01250	0.00997
F	22	0.10891	0.10962
A	0	0.00000	0.00000
Q	81	0.41117	0.45353
V	9	0.05882	0.05856
R	62	0.25620	0.27074
E	99	0.47368	0.56669
L	45	0.26786	0.24577
V	14	0.09790	0.09109
G	60	0.63830	0.76239
T	55	0.36184	0.39654
D	97	0.51872	0.67314
A	33	0.29730	0.29946
T	53	0.37324	0.38212
E	120	0.60914	0.68689
V	17	0.11724	0.11061
A	39	0.32231	0.35390
A	44	0.36667	0.39927
D	122	0.73939	0.84663
F	43	0.22751	0.21425
P	96	0.70588	0.67653
T	37	0.25342	0.26676
V	0	0.00000	0.00000
E	48	0.24121	0.27476
A	25	0.22936	0.22686
L	2	0.01198	0.01092
R	40	0.16000	0.17467
Q	115	0.55825	0.64390
H	70	0.39548	0.38483
M	10	0.05181	0.04998
A	4	0.03571	0.03630
A	82	0.70085	0.74410
Q	116	0.61702	0.64950
S	50	0.36496	0.42662
D	152	0.86364	1.05482
R	140	0.66351	0.61135
W	43	0.18455	0.17879
A	18	0.18367	0.16334
L	128	0.73988	0.69907
A	9	0.08257	0.08167
L	1	0.00562	0.00546
E	130	0.61033	0.74413
D	88	0.47312	0.61069
G	84	0.88421	1.06734
K	141	0.64091	0.68546
L	14	0.08537	0.07646
L	48	0.26374	0.26215
A	2	0.01724	0.01815
A	0	0.00000	0.00000
V	8	0.05063	0.05205
N	62	0.35227	0.42350
Q	47	0.23618	0.26316
T	42	0.28571	0.30281
L	54	0.30337	0.29492
V	31	0.23485	0.20169
S	75	0.58594	0.63993
F	45	0.21429	0.22422
D	126	0.78261	0.87439
H	73	0.45625	0.40132
P	79	0.63200	0.55673
L	21	0.11290	0.11469
T	89	0.54268	0.64167
D	106	0.57297	0.73560
G	61	0.64211	0.77510
D	19	0.10326	0.13185
E	50	0.25510	0.28620
V	0	0.00000	0.00000
A	0	0.00000	0.00000
F	0	0.00000	0.00000
F	0	0.00000	0.00000
P	14	0.11570	0.09866
P	36	0.25352	0.25370
V	7	0.04667	0.04554
T	17	0.10897	0.12257
G	1	0.01099	0.01271
G	1	0.00633	0.01271
