# Supplementary material for: Context dependent reference states of solvent accessibility derived from native protein structures and assessed by predictability analysis
Source: BMC Struct Biol. 2009 Apr 27;9:25. doi: 10.1186/1472-6807-9-25 (PMC2685369; doi:10.1186/1472-6807-9-25)
Supplement: Additional File 1 — Additional statistics and data sets. Details are provided in Readme file included in the compressed file. [file 1472-6807-9-25-S1.zip › supplementary_material/ASA_dataset/1fn9A.asa]

M	2	0.00791	0.01000
E	0	0.00000	0.00000
V	9	0.06338	0.05856
C	11	0.09565	0.07835
L	2	0.01613	0.01092
P	2	0.01361	0.01409
N	7	0.03911	0.04781
G	7	0.08642	0.08895
H	80	0.44693	0.43980
Q	6	0.03261	0.03359
V	3	0.02041	0.01952
V	15	0.09934	0.09759
D	74	0.44848	0.51353
L	5	0.02857	0.02731
I	0	0.00000	0.00000
N	41	0.24405	0.28005
N	44	0.27329	0.30055
A	0	0.00000	0.00000
F	3	0.01630	0.01495
E	47	0.23618	0.26903
G	9	0.09677	0.11436
R	116	0.47154	0.50655
V	2	0.01361	0.01301
S	58	0.48333	0.49488
I	13	0.09220	0.07027
Y	26	0.12683	0.12167
S	7	0.05645	0.05973
A	76	0.67857	0.68966
Q	134	0.62911	0.75028
E	58	0.27751	0.33200
G	21	0.22826	0.26684
W	90	0.40541	0.37422
D	91	0.55828	0.63151
K	33	0.15138	0.16043
T	34	0.25000	0.24513
I	66	0.41509	0.35676
S	30	0.23622	0.25597
A	20	0.17857	0.18149
Q	94	0.50811	0.52632
P	0	0.00000	0.00000
D	29	0.17160	0.20125
M	0	0.00000	0.00000
M	1	0.00752	0.00500
V	8	0.06400	0.05205
C	3	0.02326	0.02137
G	15	0.15306	0.19060
G	13	0.13830	0.16518
A	0	0.00000	0.00000
V	3	0.02113	0.01952
V	0	0.00000	0.00000
C	0	0.00000	0.00000
M	1	0.04000	0.00500
H	47	0.38211	0.25838
C	0	0.00000	0.00000
L	5	0.03067	0.02731
G	0	0.00000	0.00000
V	8	0.05369	0.05205
V	9	0.05769	0.05856
G	22	0.23158	0.27954
S	13	0.10000	0.11092
L	91	0.52907	0.49700
Q	64	0.32000	0.35834
R	155	0.54770	0.67686
K	166	0.84264	0.80700
L	35	0.20115	0.19115
K	170	0.84577	0.82645
H	109	0.61236	0.59923
L	54	0.40299	0.29492
P	19	0.13669	0.13390
H	170	0.80569	0.93458
H	18	0.11321	0.09896
R	206	1.00000	0.89956
C	35	0.53846	0.24929
N	56	0.33735	0.38251
Q	159	0.80303	0.89026
Q	114	0.66667	0.63830
I	7	0.04192	0.03784
R	167	0.67068	0.72926
H	61	0.32447	0.33535
Q	123	0.63077	0.68869
D	27	0.16071	0.18737
Y	2	0.00889	0.00936
V	35	0.29412	0.22772
D	27	0.16265	0.18737
V	2	0.01562	0.01301
Q	9	0.04569	0.05039
F	14	0.07143	0.06976
A	0	0.00000	0.00000
D	2	0.01087	0.01388
R	9	0.03600	0.03930
V	0	0.00000	0.00000
T	0	0.00000	0.00000
A	0	0.00000	0.00000
H	18	0.12162	0.09896
W	0	0.00000	0.00000
K	2	0.00917	0.00972
R	42	0.15849	0.18341
G	0	0.00000	0.00000
M	0	0.00000	0.00000
L	16	0.11034	0.08738
S	35	0.27559	0.29863
F	0	0.00000	0.00000
V	0	0.00000	0.00000
A	19	0.17925	0.17241
Q	41	0.20398	0.22956
M	0	0.00000	0.00000
H	38	0.20430	0.20891
E	119	0.57488	0.68117
M	43	0.27742	0.21489
M	14	0.08537	0.06997
N	93	0.55357	0.63525
D	124	0.72515	0.86051
V	31	0.23308	0.20169
S	43	0.34677	0.36689
P	109	0.73649	0.76815
D	131	0.74432	0.90909
D	69	0.39884	0.47883
L	52	0.29379	0.28400
D	95	0.52198	0.65926
R	99	0.39600	0.43231
V	0	0.00000	0.00000
R	108	0.41860	0.47162
T	95	0.68841	0.68493
E	140	0.67308	0.80137
G	9	0.09184	0.11436
G	20	0.20408	0.25413
S	35	0.26923	0.29863
L	23	0.13143	0.12561
V	11	0.06667	0.07157
E	97	0.52432	0.55524
L	5	0.02959	0.02731
N	68	0.40237	0.46448
W	61	0.39103	0.25364
L	93	0.63265	0.50792
Q	107	0.53500	0.59910
V	0	0.00000	0.00000
D	25	0.17241	0.17349
P	57	0.41912	0.40169
N	136	0.75978	0.92896
S	13	0.11607	0.11092
M	18	0.12414	0.08996
F	1	0.00599	0.00498
R	41	0.17597	0.17904
S	24	0.20000	0.20478
I	132	0.80000	0.71351
H	169	0.85354	0.92908
S	28	0.21538	0.23891
S	42	0.35897	0.35836
W	54	0.25714	0.22453
T	64	0.50000	0.46143
D	53	0.31176	0.36780
P	79	0.61719	0.55673
L	6	0.03409	0.03277
Q	110	0.55000	0.61590
V	103	0.70068	0.67014
V	21	0.13907	0.13663
D	110	0.63584	0.76336
D	113	0.65318	0.78418
L	21	0.11864	0.11469
D	55	0.34591	0.38168
T	73	0.45342	0.52632
K	69	0.32701	0.33544
L	2	0.01143	0.01092
D	17	0.10241	0.11797
Q	113	0.63483	0.63270
Y	79	0.39303	0.36968
W	0	0.00000	0.00000
T	27	0.18493	0.19466
A	31	0.28972	0.28131
L	0	0.00000	0.00000
N	0	0.00000	0.00000
L	80	0.57971	0.43692
M	41	0.27703	0.20490
I	0	0.00000	0.00000
D	24	0.13714	0.16655
S	81	0.57857	0.69113
S	7	0.04965	0.05973
D	35	0.20000	0.24289
L	0	0.00000	0.00000
I	0	0.00000	0.00000
P	2	0.01504	0.01409
N	3	0.01485	0.02049
F	0	0.00000	0.00000
M	0	0.00000	0.00000
M	0	0.00000	0.00000
R	5	0.02222	0.02183
D	56	0.33735	0.38862
P	0	0.00000	0.00000
S	45	0.32374	0.38396
H	50	0.23474	0.27488
A	6	0.05085	0.05445
F	29	0.14078	0.14449
N	119	0.69186	0.81284
G	40	0.47059	0.50826
V	17	0.12319	0.11061
K	168	0.81159	0.81672
L	44	0.24044	0.24031
G	19	0.20430	0.24142
G	53	0.55208	0.67344
D	116	0.63388	0.80500
A	0	0.00000	0.00000
R	192	0.79012	0.83843
Q	124	0.62312	0.69429
T	16	0.11348	0.11536
Q	155	0.82447	0.86786
F	37	0.18687	0.18435
S	49	0.39200	0.41809
R	117	0.43657	0.51092
T	14	0.11024	0.10094
F	1	0.00515	0.00498
D	58	0.33143	0.40250
S	77	0.57895	0.65700
R	230	0.86466	1.00437
S	20	0.14286	0.17065
S	82	0.61194	0.69966
L	10	0.05405	0.05461
E	73	0.39247	0.41786
W	55	0.24887	0.22869
G	9	0.11250	0.11436
V	0	0.00000	0.00000
M	0	0.00000	0.00000
V	0	0.00000	0.00000
Y	4	0.01843	0.01872
D	45	0.27778	0.31228
Y	9	0.04712	0.04212
S	52	0.43697	0.44369
E	126	0.62069	0.72124
L	0	0.00000	0.00000
E	51	0.24286	0.29193
H	134	0.75281	0.73667
D	38	0.29231	0.26371
P	124	0.87943	0.87385
S	90	0.63830	0.76792
K	47	0.20614	0.22849
G	20	0.19608	0.25413
R	20	0.07663	0.08734
A	79	0.84946	0.71688
Y	79	0.39500	0.36968
R	11	0.04681	0.04803
K	82	0.36937	0.39864
E	134	0.65366	0.76703
L	32	0.19048	0.17477
V	1	0.00704	0.00651
T	1	0.00741	0.00721
P	1	0.00671	0.00705
A	8	0.07547	0.07260
R	72	0.28235	0.31441
D	5	0.02890	0.03470
F	0	0.00000	0.00000
G	15	0.18293	0.19060
H	89	0.48901	0.48928
F	6	0.03681	0.02990
G	28	0.36364	0.35578
L	67	0.34715	0.36592
S	3	0.02419	0.02560
H	2	0.01064	0.01100
Y	32	0.16754	0.14974
S	0	0.00000	0.00000
R	5	0.01880	0.02183
A	0	0.00000	0.00000
T	0	0.00000	0.00000
T	0	0.00000	0.00000
P	0	0.00000	0.00000
I	1	0.00578	0.00541
L	1	0.00575	0.00546
G	3	0.03297	0.03812
K	13	0.06373	0.06320
M	1	0.00649	0.00500
P	0	0.00000	0.00000
A	0	0.00000	0.00000
V	0	0.00000	0.00000
F	0	0.00000	0.00000
S	9	0.06716	0.07679
G	2	0.02198	0.02541
M	38	0.22353	0.18991
L	17	0.11039	0.09285
T	26	0.16993	0.18745
G	4	0.04348	0.05083
N	52	0.31515	0.35519
C	1	0.00775	0.00712
K	101	0.52332	0.49101
M	2	0.01015	0.01000
Y	27	0.19424	0.12635
P	1	0.00847	0.00705
F	33	0.16098	0.16442
I	1	0.00870	0.00541
K	144	0.67606	0.70005
G	4	0.04301	0.05083
T	38	0.23602	0.27397
A	27	0.23077	0.24501
K	4	0.01860	0.01945
L	0	0.00000	0.00000
K	93	0.42857	0.45211
T	10	0.07299	0.07210
V	0	0.00000	0.00000
R	135	0.56723	0.58952
K	115	0.58376	0.55907
L	2	0.01105	0.01092
V	10	0.06061	0.06506
E	109	0.54774	0.62393
A	15	0.13514	0.13612
V	0	0.00000	0.00000
N	54	0.33750	0.36885
H	139	0.70558	0.76416
A	23	0.26744	0.20871
W	20	0.07634	0.08316
G	43	0.53750	0.54638
V	111	0.63793	0.72219
E	136	0.67327	0.77848
K	102	0.50000	0.49587
I	6	0.04348	0.03243
R	70	0.29661	0.30568
Y	63	0.29577	0.29481
A	8	0.08163	0.07260
L	10	0.04651	0.05461
G	15	0.20548	0.19060
P	70	0.45455	0.49331
G	59	0.61458	0.74968
G	11	0.12791	0.13977
M	1	0.00532	0.00500
T	66	0.40491	0.47585
G	22	0.23913	0.27954
W	6	0.03109	0.02495
Y	22	0.13665	0.10295
N	91	0.58710	0.62158
R	98	0.39044	0.42795
T	1	0.00800	0.00721
M	48	0.27586	0.23988
Q	167	0.90761	0.93505
Q	56	0.28571	0.31355
A	0	0.00000	0.00000
P	88	0.61538	0.62016
I	62	0.35838	0.33514
V	33	0.23571	0.21470
L	0	0.00000	0.00000
T	27	0.19565	0.19466
P	26	0.17450	0.18323
A	37	0.31624	0.33575
A	4	0.03571	0.03630
L	16	0.08743	0.08738
T	90	0.68182	0.64888
M	25	0.19231	0.12494
F	31	0.20946	0.15446
P	13	0.09091	0.09161
D	116	0.63736	0.80500
T	90	0.70866	0.64888
I	71	0.52593	0.38378
K	141	0.69118	0.68546
F	15	0.07979	0.07474
G	9	0.09890	0.11436
D	4	0.02198	0.02776
L	99	0.59639	0.54069
N	88	0.51765	0.60109
Y	14	0.06667	0.06551
P	41	0.32800	0.28894
V	2	0.01575	0.01301
M	43	0.28667	0.21489
I	41	0.23699	0.22162
G	7	0.08861	0.08895
D	52	0.32099	0.36086
P	0	0.00000	0.00000
M	12	0.07643	0.05997
I	0	0.00000	0.00000
L	0	0.00000	0.00000
G	0	0.00000	0.00000
