# Supplementary material for: Context dependent reference states of solvent accessibility derived from native protein structures and assessed by predictability analysis
Source: BMC Struct Biol. 2009 Apr 27;9:25. doi: 10.1186/1472-6807-9-25 (PMC2685369; doi:10.1186/1472-6807-9-25)
Supplement: Additional File 1 — Additional statistics and data sets. Details are provided in Readme file included in the compressed file. [file 1472-6807-9-25-S1.zip › supplementary_material/ASA_dataset/1fo0B.asa]

V	18	0.09000	0.11711
T	36	0.24161	0.25955
L	42	0.28378	0.22938
L	1	0.00571	0.00546
E	79	0.38350	0.45220
Q	19	0.09406	0.10638
N	61	0.38125	0.41667
P	34	0.24460	0.23961
R	22	0.08907	0.09607
W	147	0.69668	0.61123
R	96	0.45933	0.41921
L	99	0.53514	0.54069
V	10	0.07143	0.06506
P	73	0.55303	0.51445
R	235	0.90385	1.02620
G	71	0.79775	0.90216
Q	99	0.46262	0.55431
A	39	0.39000	0.35390
V	2	0.01266	0.01301
N	104	0.63030	0.71038
L	2	0.01130	0.01092
R	102	0.41975	0.44541
C	0	0.00000	0.00000
I	35	0.25926	0.18919
L	7	0.04294	0.03823
K	112	0.53081	0.54448
N	57	0.32948	0.38934
S	88	0.61972	0.75085
Q	102	0.54839	0.57111
Y	37	0.19171	0.17314
P	21	0.16279	0.14799
W	11	0.05699	0.04574
M	0	0.00000	0.00000
S	0	0.00000	0.00000
W	0	0.00000	0.00000
Y	0	0.00000	0.00000
Q	11	0.06322	0.06159
Q	9	0.04265	0.05039
D	58	0.35366	0.40250
L	105	0.72917	0.57346
Q	157	0.73709	0.87906
K	74	0.35238	0.35975
Q	42	0.22826	0.23516
L	0	0.00000	0.00000
Q	81	0.50311	0.45353
W	32	0.15534	0.13306
L	0	0.00000	0.00000
F	5	0.02941	0.02491
T	21	0.14483	0.15141
L	15	0.10274	0.08192
R	24	0.09449	0.10480
S	11	0.08871	0.09386
P	50	0.32468	0.35236
G	62	0.64583	0.78780
D	61	0.32973	0.42332
K	141	0.64091	0.68546
E	111	0.53365	0.63537
V	97	0.76378	0.63110
K	73	0.35784	0.35489
S	90	0.75000	0.76792
L	38	0.22619	0.20754
P	121	0.84028	0.85271
G	21	0.21429	0.26684
A	2	0.01639	0.01815
D	54	0.32530	0.37474
Y	7	0.03465	0.03276
L	45	0.26627	0.24577
A	0	0.00000	0.00000
T	34	0.22667	0.24513
R	0	0.00000	0.00000
V	43	0.29655	0.27977
T	59	0.37342	0.42538
D	95	0.50802	0.65926
T	49	0.31613	0.35328
E	22	0.10784	0.12593
L	1	0.00562	0.00546
R	119	0.45594	0.51965
L	0	0.00000	0.00000
Q	95	0.47500	0.53191
V	0	0.00000	0.00000
A	25	0.24038	0.22686
N	101	0.59064	0.68989
M	15	0.08523	0.07496
S	97	0.85088	0.82765
Q	114	0.57576	0.63830
G	12	0.13187	0.15248
R	14	0.05469	0.06114
T	28	0.19048	0.20187
L	0	0.00000	0.00000
Y	4	0.02139	0.01872
C	0	0.00000	0.00000
T	0	0.00000	0.00000
C	0	0.00000	0.00000
S	0	0.00000	0.00000
A	14	0.11864	0.12704
D	2	0.01087	0.01388
R	23	0.09200	0.10044
V	20	0.12987	0.13012
G	7	0.08333	0.08895
N	15	0.08571	0.10246
T	10	0.06579	0.07210
L	1	0.00575	0.00546
Y	72	0.32000	0.33692
F	9	0.04972	0.04484
G	1	0.01136	0.01271
E	45	0.20000	0.25758
G	2	0.02151	0.02541
S	0	0.00000	0.00000
R	151	0.52613	0.65939
L	3	0.01648	0.01638
I	52	0.31902	0.28108
V	103	0.51244	0.67014
